# Supplementary material for: Targeted Sequence Capture Provides Insight into Genome Structure and Genetics of Male Sterility in a Gynodioecious Diploid Strawberry, Fragaria vesca ssp. bracteata (Rosaceae)
Source: G3 (Bethesda). 2013 Aug 1;3(8):1341–51. doi: 10.1534/g3.113.006288 (PMC3737174; doi:10.1534/g3.113.006288)
Supplement: Supporting Information [file supp_g3.113.006288_FileS1.zip › File_S1.fas]

>FvH4_0_1001799
GCTCTGACCAGCTTGGTCTGCTTGTGAGGGAGGGTCTAAAGCTAAAAGAAATGTTTCAAAAGTTTTCAAATGTAATCATTGAGACTGCGGAATGTGACTACATGGAAATTGATGGAGAAAAGCAGACCATGGAGTTGAACAGTGGAGGACATTCGAGTAGGAAGAGGAAGTTTCCTGATGGAATTGAAAAGGGAATGGAAC
>FvH4_0_10160801
TTCGACTTTGAAAAGTGTAGGTCAATGCTTGGAATGGGTGTGCACCTCAGCATCGAAACACCAGATGGTTTGTAATCCAATTTAATGCATCTACATTCTCTAACAAGAAGGGCAGCATAGTTTTCCTAGGTTTTAGTGTATAATTCCTAGAGTAATATCCTGATTTGCTTATCTATATGCTAACAGTACATTTGAAACTAT
>FvH4_0_10635360
GTCATTGGTGATGCAGGATACCTGAATGACCCTGAGGCGACTGAGAGGACCATAGACAAAGAAGGATGGTTGCACACAGGTGATATAGGGTACATCGACGACGACGAGGAGCTCTTCATCGTTGACCGATTAAAAGAACTCATCAAATACAAAGGCTTCCAAGTCGCGCCGGCTGAGCTCGAAGCCATGTTGATCTCCCAT
>FvH4_0_10811780
ATACCTTTCAGTGCTACCAGTGCAGCCTGAAACGCAGCTGAGTTTGCCCCAAACGCCACATATACGGCTATCTGTGATCACATTCATAATTTCTAAATTCATATGTACATGTGTAGTCAACTAATGAAAGGAAGAGAACCAACGTTCTATATATCTATCTACTAGATATGGGTATTGGCATCACATACCCACATTTCCATG
>FvH4_0_10851685
AAAGAATCTTTACTTGGCACTTTAAAGCATATGACTTGGTATTACAATTAACAAACTATACATTAGTGATGACATTCAACTTCGATCTATAATGCTTATACTGGGTACTTGGGTACAGGTACTGTTTCAGTCTTACAGAAGATATATATAATCTGAAGATATAGTAACAGACTAGGTTGAAGATTAACTTTAGAAGATTAA
>FvH4_0_11000433
AACGTAACGTCGTCCTCTCTCTCTCTCTCTCTCTCTCTCTCTCTCTCTCTCTCTTCGTAGTTTGTATCTGCGATTCTGAATTTGAGATTGGCTTTGATTCTAATCTGGGTTCTTGTTTCTTGTTTTGATCGACTCTTCTGGAGAAAGTAAGGCTCTTCCTGGAATCTAACCCTGTTTATTCA
>FvH4_0_11067395
ATGTATGTATATATCGATGTAACTATGCATGTAACTATCCATATGTTTAACTATGCATGTAACTATCTATGTAACTATGCATGTAACTAAGCATGTAACTATCGATGTATGTAACTATCCATGTAACTAAGCATGTAACTATCCATGTAACTAATAAAACTCAAGTCCCTGCATCACAGATGCATACCGATGAGTTGTAGA
>FvH4_0_11138205
TGGAATTTTTGAGTGAAAAATAATAAAAACTAAAATGAGAATGACAAATAAAAATGAAGGAGATAAAATAGAGGGATTTGGGTGCTAGGGATCACTCTAGCAATTTTAATGCAACGAACAAATTTCAACCAATAAATATATCTTCATGAGTACCAAATCCCGTACTTAATACCGGTTAAGGCCACTAAGCCGAACTTCCTC
>FvH4_0_11426976
GCTGTTCTTATATGTAGATACCATGCTCTGCACAAGCCTATCTAATATAGATACACTTTTCCCCAGTTCCATCTACACAGAAGTCATCTGAATTTTTGCATTTTGTGTTTGTGTGGGTTTATATACTGTACCGGATTTAACAGTCATCTTTTCTTCTAGTTGTCATCAAACCAAAACATCTCTATCTTGATTAGAGAACTT
>FvH4_0_11516944
TCCCATTTCTGTTGAACTTCTCTGGTTTTTCTTAATCTGCAGAAAGGGTACAGCTCCAAAAATCTTGCTTGTTATCACCATTGCCCTATTGACGTCATCCGTTTCTTATGGCTTGCCATGGTTTTCAACGTGCATCGCATGCCCCACTGATGCGACTGTCAGTTGTCCTACTGTTGGTAAAGCTGGCAACTATATAAGCTT
>FvH4_0_11735892
AATGTAGAAAATGTATGTGTGTATCATAGATAGAATATTAGAATATCAAGGTCATCAAGTTTACATGATTGAATTGTAACAGTTTGTTTGGATGGAACGCCGCCGGGTTACCATCTGGATCGTGGGTCTGGATCGGGTGCAAACAGCTGGCTCATTCAGTTGGAGGTGGGTTGGGTTAGACCATTTGCTATTTCAGTTCAT
>FvH4_0_11760326
GGAGCTTTTCATTTCAACTTATTTCTCTTTCATTAGATTGATAACAGGAAGAACAACTGTGCTCTAGGTCTAGTATTTACGCGATTAAAGTATTGCCAGCATTGTTCTTCTAGGCCTTTTATTTTGCTTGAATTACTGATCTCTGGTAAAATTTCAAATTTGAATTAATGTGTATCAAACAGAGAGCATAGAGGTTTGATT
>FvH4_0_1223309
ACAACTTCCCACTTTGGTATAGATTCCCTAGTTTGCTTGCTCCAAGTTGGATGCATCTGAGTTGATCCGATCTAAGATTTATTTGAAAATTAGGGTTTTGGTTCTGCCTTTACTTTCGGACCAAATTAAGTTAATTCCCTGCAGGGAACTAAACACATCCATGAATATATACTTTGTTTTTTCTTTACATATTATATTTGT
>FvH4_0_1256206
TCATGAGTTAAGAAAAATGAGGTTTAGGAATATCAAGTTTTACTTCCAATCTTGATCTGTATACTTGGGAAAGATAGTAAAATTCAAAGAGCTCCCTCGTCTGGTGTGGTTGCAGTATTTAGTCCCCTAACTTCTCGTGTGTTACCATTTCCCCGAATATGTCTGCCCTGATATAAAGACATAAAGTTATATAAATGACTC
>FvH4_0_1262987
AATTATAGCTTGTGATTGTCTTTTGGATTACATTCTTCTGGAAGTTATCTTCTCATTTAGTAATCACTTGATCAGCTCATCTCTCTTAGTCAATCTGATATTGAGTTAGAGAAACTATTGAGCTCGTATGAGCAGGAAAAAGCATCAGAGAAATGATGCTTGCTACTTTACTATGTACCCATTTATGCATGGTAAAATTTG
>FvH4_0_1283778
TTTCAGTACTTAGAGATTTCCTCCCTTTAGAAACATTTGAGTCTGCTTTTGCTGATTCATTACTTTTCTCTTTGCGATGGCCATTTTTCTTTGGAGGTCTCGAAACAATATTGCTAGAACTTACTTTTCTATCTTCATGAACCTTTCCATCCAAACTGGCTTTTCGCTTTTCAACCCAGTTTTGCTCTTGGTTGGATGTTG
>FvH4_0_1292470
ATCTGAACTCAAAACCTGCATGAATGGCAAGAAGCACGTCAGAACATCCCTTTATCTAGTGAGTATTATATGATAAAAGCGTAAAGCTTATGAACATTGTATCTTTATATAATCCAGAATATTGTTGAGAATGCAGGAGCATCTAGTATTCTGACTTTCTGAGTGTTGCATCTTGATTTGTACAATCATGGGTCTCTCCAG
>FvH4_0_1296737
TCCCCTTGCAAAGGTACAAAACCTTTTTGTCCAGCAATCAATAAATCAGGGGGCACAGCAGAAGAGACGCTTCCTCCAAGCACAAGGGCAGTTTGAGAACGGTTAACTCGGAGAATTGGTTTGTCCAAAGGTTCCATAGCCACAACCTAAGACAACAAATGACACGGTGATTGTCATTATCACATTTGTTGACTAGAAATT
>FvH4_0_1330348
AATTTGCTGTATACACGCTTTCCTTTTATCTCCATCACATAGGTCTTGTATCCTCCTCTTTCAGCCTAAAAGAAAGAAAGAAAGCTCTATCAGTCATGTCAAGAGCAATAGGATATACCTCCTTAAAAATGGCAGCAAAAATACCTCTGTGCTTGAAACTGGGTTGAACTTCCAATTGTTCCTCTCACAGTACTTCTCATA
>FvH4_0_1345645
AATCTGATGTTGCAAGGAAGGAGAAAGTCGGTCATGCTAATGATACAAAATGTTTAGCTCAGGTGATGGGAGCAAAGAGAAGAGTATATTTCAAACTCTCCATAAGGAAATCGCATGATTTGAAAGCAAGATTGAAAATCAAGTCTGTCAATGCATTGGAAGATCATTTGAATGCAAAACCAATATAACTGCAGCTGGAAC
>FvH4_0_1358657
TGGAGATCATGGCAATCTTGTTTCTTTTTTACTGATCGAAACAAACTACGATATATGGACTAACATGATCATAGATAGCCAAAAAGTCATCTGATTCTCATTTTATCCTTGATGATCTTTATGCTTACTAGATAAAGACCTCTCTGGCTCTTGCCTCCTTGCACATCCATTAACTAGGTAAAATCTTTAGATTGATGGAC
>FvH4_0_1370690
GGAGACTCATCACCGTGTTCGTACCACCGATAAACTGTTGCCCTATGAACACAGCAGGCACACTAGGTCTGCATCCGAGCTGCAGCAGCGCCCTTTCGATCTGCTGCCCGTTTGGCATTTGATCAAGTTCGTACACCGTAGGATTCGCCCCAAAATCGTATAAGAATGTCTTTATCGAGTGACTCATGCAGCACGAACTCT
>FvH4_0_1381062
TGGCATCTCCAATATATGTTCCTTTCCAGAGTCACAGTCTCACATACATATCCTTCTCACACGGAAAACAGTAACAGCGGTACTGTATATATCGATCACTACTAATTTCTATGTAAATATTTCTTGTTAACTTTTACCTCTTGGCCAAAGTATAACTACTGAATGTCGCTGGTAATTCAACTAACCGGTTAAGTTGTTAGT
>FvH4_0_1396900
ACAAAACAACAATACGATGTATATATGAAACCGTTTATGTATACATCAAACTTAACGGCTACTAGAGCCAGCTAAAGCCTATCTCAGAAATGCATAACTCGTTTGGTTTTTATTGCTCAAATGCTAGCTATATATGTCACTTGCTTCACGTAATCTATCATATGGCTCATGTTTCTAACCATTGCGGCTGACTAACAAACC
>FvH4_0_1414239
CAGATGATTGAAAACAATGAACCAGTGCAACTATGTAATATGCAAAGCTAGCACAAGCTCTTCCACTTCTAGCGTTTGGTCTTGTTCTTTGTATCACCAAACTGGATTTTGCAACTAATTATATGTTGACTTCATCATACAATCATCTAGTGGTGTCAATCTATTTATATCTCTCTTCGGTTACGTTGAAAACAACGGTAA
>FvH4_0_1421028
TGGGTAGCTGCCATCAGCTGAAAATAGTGAAGATAATCTACATTCTAATGTCCAATGGTTCATTTGAGTTAGTGAAACAATCTAATCAAATGAGAAGAGGGTAGAGAATGCATTTCAGTGTTCAATAAGTGATTAATGTGTCATTCTTTCAAATAGAAAATTGGATTCTGAAGTTCTCTCGTCATAAAAGTGGGCAGGATT
>FvH4_0_1424523
AATGAAATATTGTGTTATAAGATGTCCAACCTACTAATCACATTTAACAAAACATAATACATTGTACAAAAGATCTCCTGTTTTCCTCGTCCCGCATTCACGTGCTAACAGGATGCTAGTAATAGCGTTCTTCCTTGGTAACACGAACATCTCATCAATTACATGCATTAATTTCAATGACATAAATCTCATACTTAAAAA
>FvH4_0_1443858
GAATGATCTTATTATAGAGCTATTCAAGTACCAAATTTTGAATAGTAGAAGACGCACTGCAGAAGCTACTTCCCTTCCTGTCAAAGCAATCAGAATGCGGAAATGAAACTAATCCAATTACAACTTGATTGCTATTACAATATAGTGTATTCTTTTCTTTCTTTGACTGCATTAATGTTTATGTACAATATGGTAAGTAAA
>FvH4_0_1459398
TTTGCAGCTCTAAGCTTTATGAAAGCAGCAGATTTGTTAGTGTTGATTCTGAGGTTAGCCATAGGAGAAGTCATTTCTTTATCAGAAATGGGGTCAGAAGCATAATAATGAAACAATGATCACTGAGGAATGTGGAATCCACTTGTTGATGGTTCTGAATCTTTCTGGGTTTGTTTAATATTCTGATGATGGGCGTAGTGG
>FvH4_0_1471209
TATATAAACTTCGCATATTTCACAAATTGACATGCTTCACTCGAAAATAGAGAGATATTTCGTAAACAGATCAAATCATGCTTTTCTAACATTTTTATCGCAAATAAGAATATTTTAAACATATTACACAAATCCACTCACCTCAATAGCATTGAAATCCCACCACGAGTACCGATTGTAAACCGAGCCTCCTAAAATGAG
>FvH4_0_1629619
CGTTTTTTTTCACTTAGCTTGTTGCCTTTATTCTAGTTAGTTTGCTTGTTTCCTGTAACTGGTAACATTGCAGCAAATTACTTGTATTATCATTGTACTCAGGAACAATTCAATTCAATACAGCATTGTTGTTGAGATGAGCAAAGACTTGAGATGATTTATTCATACTGAGCTTGCATTCCTACTTGGATTTTGTTCTGC
>FvH4_0_1825981
CAAACATTGAGATTATCGTTGCTTACATATAGCTGATATGAACTATTCTTTTTCCTTTTTCCGTTTTCTTTTATGTCTCCGGAATATTTCTGCATCTATAACAGATTACTAAGTTGTCTTGGCCACCGGTCTACCACACAGATCATATGTGAGAAAGATCTACCTGACTCTGTTTTTTGATACGGATCTACATTATGTTTC
>FvH4_0_1847381
CGAGAACACACTCTAGAAGTCGTCTTCACAACCAAATTCCAAATGTAGGAGCATAAAACATTAGCAAAAGAAAATCGAAAATGAAAATAAGTGAGATCATACGAACTAATCACATAAACAAGGTGTAGAAAGTGACAGATAACTTCATTGTCGATGATCCTCAAGGCAAGTTTGTAAGATTTTTTGTCTAATATTCCAAAA
>FvH4_0_2068709
TATTGAAGTTTACTGACCCCCAGTAGAAGTTTACTAGGGGGCAGTAAACTTCCACTGGGTTTACTTGGTTCAATGAAGTTGTTTATTAGGGTAAGAATAGATATCTGTTGTGTATAATTGGCATGATTATGAAAGGGACATAGTGTAAGTTTACTGACCCCCAATGGAACTTTACTGGGTCCACTGGGTTTACTATGATTC
>FvH4_0_2373760
GAGATCAGTTCGTCACAAACTCACATTTAATCTATTTATCTTTCCTTTAGCCTTCTCTAGTTTTTTATGGTGACGAGCCTCTGCTCGTTCAAGAAGATTGCACTGGGCCATCAGTTCTTTGTGATTCCTATGAGAGGTATTGCATAGCAAAGAAGCAAAATTACAAATGAGAAAGAAACAAGGTATAGAAGGGTGAAGTGA
>FvH4_0_2376533
TCACCCTTCTCCATTTTAATTGAACCGCATTATGTGCAACTTTACGAATATACTTTTATCTTTGATGATGATGACTACTAACAGCACTTGTAGAAAATGTGCTGCTCATGTTAAAGAATGATAATCAAATCTTCAGGATTCCAATTATTGAACTTGACACACTTCATAAACCGTCAATGATCCATTGAATATGGTATGCAG
>FvH4_0_2393641
ACTACTCGCTAATTCTAGCATAATGTAGAGAAATCAACCAATTCTTGTTATGGTTCTGTGTTTTCTTCATGATCTTGTTTATTTTCGATAATTGAGCTCTCTTTTGATGGAGCAGATTGTAAGATGTGAGGGGGAGACGCTGACGGAGGGGACTAGCATAGTATTGTTATGCCACCGTTGCAGTCATACACTGATACACAC
>FvH4_0_2407036
CTAATGCTATGTCACACCAGAGATGTAAAATGTCAGTCTGCCAATTATGTTGTTAATACTATGACTAGGACTCGATAGCTGCAATGTGTGCAGCATCTAGCATTTTCACTAGTACGTGATCGATAATCCTTTAATTCTTTGGAAAATTCTGCTATCTTAGGTGATGAGAAATTTAGTAGTTAGTTGATATAAATATATAAT
>FvH4_0_2409871
GTCCTGTTGGCAAGGTAGGCAGTGGAGGCAACGTAACCTTGGGAAGAGACGGAATTATAGGCTGTGGTAATGCTGGAGCAGCCTGCAGAAGGTGTCGAGCCGCGAAGCTCGTATTGATGCTAGACAAGCACAATGCCGCTACCATCATGGAAACCAGGAAGCAATGCTGGAAACCTGCCATGTTGGTTCAAAACAAGAGCA
>FvH4_0_2436204
AAGGTCTAATTCCTTTGCGGGTGCCAAACTAAATGCTACTTGAATCGGAAGATGCCACCGGTATTTTTCATATCACAAAATGCACACAGAAAGTATGTCAAGTGACCAGGAATTGGTTTAGTCCATTGCCAAGCAAAATCTTTCTTCTGTGTCCCATCACTAGAACTCATTGTGCTGCCTGCAACACACCATTTATTCAGT
>FvH4_0_2538902
TAATATAACAGTTGGGGTTATTCATTTCATACCAAATCTATCTATTTAGGAGGATCCTAAGTCAATTATTGTTAAAATGGAGAAATTTATCTGTCACTGTCTTGCCTGATTATAGTTTATGTGGGACAATTATTGGCTTAGTTTCTTCGTAATGAAAATCAGTTGGTGCTTAAGACACCCTATATTTGTCGGTTGCTAGAT
>FvH4_0_2544726
TTGATGAACTGTTGGAGGAGAACTTGGATTTCTGGTTAAAGTTTAGCACTTCGTTCCATGAGATACAGAAGTTTGAAACCAGTATCCAAGATTTACAGTCGGACATATCAAAGCTCGAGGATAGAAGAAAGAAAGAAGGAAGTAGTCATGCAAGGAGTTCTGTGAAATCAGATGCACGGCCGTTATACAAGCACCTAATGG
>FvH4_0_2555130
ACATAGCATCCATGAATCAACTTCCCAACCATTATCAAATTAGGGCCGACCATCCAACTTAGCATATCATCATCAATTGGAATAGTTGCATGCCTTTTCCATTACCCCACCCCGCCAAAATATTAAACTTGAGAATCAGCTACAGTTTGACAAATCATTCAACTTCCCAACCATTATCAAATAACTTAGCATATCCTCATC
>FvH4_0_2561091
CAACCTTGGATAGATCTGTACAACTTCTGTATGTGTTGGGAAACATTCTTTATCTTTTAGTTAGGTATTGATAAGGTTGACATGAGGAGCTTGCCTAGCTCCTCACGTAAATATAGAAGTTACTGTAAGATTTCATAAATCTCTACATAGTAAGATTTTTCTACATCTATTACCTGAACGCAATATATAACAAGGACTTCT
>FvH4_0_2584111
GGGACTTAAGCTGCACAAGCAAACCAACATATACATAATACCATGTATCCCTATCCCTCATTGCATTTTCTGCTCACCCTATAATCATATATCTTGCTTTAGAAAATCAAACAAGAAACTAAAATCTCTAATCAGTCATCCCAAGTGAAAACGATCTATATGATCATGTGAGAACCAGTATCAAATACTTACCCTAGATTC
>FvH4_0_2594944
ACAATCTTCTTCCAATTTCAAGGATAACAAATGCTGGAAGTAATCTTCAATTTCTTGGACATGGCATTCCCAACTGTTTTGTGAGTTAGTGGGGGAGTTGGCATTTGCTGTAGTTCCATCTGGGGAAGTTGCTGAGGTTTCATTGAACATTTTTGCTAACCAACCTTTGAAACTGGCTTTTTCTCTCAGTTTTGCAACAAT
>FvH4_0_2669786
CGAAACAAATGTCGGGGACAAGTATCGGTTTACCGAAACCATGTGGAGCTGCGACATGATTGTTGTAAGAAGCTGTACAGAGTTTGAACCGGAGTGGTTGAGCCTTCTAGAAGATTTACACGGAAAACCTGTTCTACCAGTTGGTGTGCTCTCCCCTATGCCGAAAGCCGACGACGACGACGACGAAACTTGGCGGTCAAT
>FvH4_0_2680489
TTTGTTAGAATGCTTAAACTGTTAATTTCTATTAATTAGTCTAAACGCTGTTAATTAGCTTAATTAAGTGCATGATTAAGCTGTTAGTGGCCTACAGCTGGCTCACACGTGTTTCTCGTTTCAACTGTACGTAGTATAAATAGCTCACTGTATTTGTAAAACGTTGAGTTAGTTTGTGCATTTCTTCACTAGATACATACA
>FvH4_0_2772364
TATTGAGAAACTTCAATGCAAAATCGATAAGCCTATGCCTGATTCAAATTAGTTATTTCGATTTAAATCCAAAATGTACAGAAACAGCAAGCAAAACCTGGCGAACTCCGGTGATTCTAAAGAAGTTCAGCGGCCTGAAGCTATGTATTATACTTGGGATGCATACTCTAGGTAGGTCTGTCAGGTTGTATAAATTTTGCT
>FvH4_0_2773670
CTGTTGGGACACTCCAGCTCCTTCAAAGCCCTTGCAATCAAAGTGTCAGCTTCCCTCTTATTACTATGCCTCAGTTCAGCTTTAACAGCAGCAAGCCACAGTTCAGGATTACGAGGGTTCTTCCTCCTGGCTGTTGAGAGAACTGCACGAGCTTTACTTAGACCATTCATCTTCTCTCCAAGATTTGCAAGAGAAAGCCAG
>FvH4_0_2821654
CTAGCATAGGTAGAAGTTCAAATAACTAAAACACAGGGGAAGGATAGGAACTTGTTTTGGATTTGGCTTGGATATATATTAGATTCAGAACTTGATAGATTAGGTATACAAAGGGCTTGAGAATGCAGACTAGGTGTTAGTCTGCAGAAGTTTACTTTGGTGAATGACTAATTTTGTGGAGTTGAACATCCAATTTTGTAA
>FvH4_0_2823924
TAGGAGTAGTTGAAGAGGTACTACAAGAGCAGGTCACAAATGAACTTGTTCATCTACTTGTCATACATGAACTGCAAGCATGATGTCAAATTATATATTGCGACTCTAGGAAATACAGATGTAGTTTATCCTATATTGTTTATAGAAAGCACTTAGCAGCCACACCTCCAATATTCCTCCAACAGGAATGTACATGTTCTT
>FvH4_0_2831733
GTAAGACACAATGCTTGGGGAAAACCCATTAAGCTCCATGTCTTTCAACACCTCCATTGCTTCCTTAGTCCTCCGAGACTTCCCATAAACATCCAACAACGCGTTATACGTGACCTTATCAGGTGCAAACCCTGCTGCTTTCATCTCCTCAAAAACCTCAGCAGCCTCTACATACAAAGACCCCCGCCGACAACAAGTTAT
>FvH4_0_2887920
ATGTATTTTTGAAGAAAATGAACTACACCATGAAGATCAAGAAAAGTCTAGAACCTTTGCCGTCCCATTTCACTTTTTCAATTTTCCTTTTAATAGTTTGCTGAAGTACTGGACCCAAATAATCATGTTCCATAATGGAGATCGATCGAGTACTATAATGGCTGGAATTCAAGGATAAATTCATCACCAGCTTGGCACATA
>FvH4_0_2900964
CTGCTAAAACGAAGCAGATGGATTGCGATTACCAAAGGAAATAGAATCAGAATGTAAACTCAGGGCTCTAGGTCACTGTCCTACAGGTTGGTTTTCCAGTGGTGTCAAAACAGTACTACATATAAAAGAGGTATGGACCCGTGTCCTTTTGAACTTTATTTTTGATGTTTACTAAACAGAACCACCACGGCACCACCATTA
>FvH4_0_2903504
AAGTGACAGTTTCCTTGACACCGCCACTCCTGAATTCATGGAAGAGAATTAGCGGAATTTATCCATGGTTAATGGCTCTGCTGTACCGAAGCTTCACCACCTACCGACTCGTCCACAGAAGGTAAACTAAAACTGAACCTCCATTTGCTCTATCCCCATCTGGAAAATCAAGCTCCAACACCTTTGTTGGATTCTGCATTG
>FvH4_0_2917760
AATTGTTTCAAAATTTCATCGCAAGAGACTTTTGAGTTTTGACCTCCAATTTGGAATTTTGGAGCTTCGTCAGCTTGGACATTTGCTACCACTCAAGGCCAATGGATTCAACTTCCCTTTTAACCTTATACAATATTTTGAACTTCAAATTTTGGAAGACTTTGCAAAGGTGAAAAGTAATACCATTTTTGGAAGACTTCC
>FvH4_0_2929704
TAATTGTTGTTTGTTATACATTCTTGCCTTTTCTCTAACTGCTCAAACCTCCAGGAGTCAATGGTAGTCTAACATGGTTTCAAAAGCTCCAATTCCTAACCTCTCAACTCTATTAGTTTGTAAGGTGTGTGGTGGGGCTGCACATATATGTTTCTTTTTGCCTATTTCTCTCCACCTATAGGATAGAGCTGCACGTAGGTA
>FvH4_0_2931351
GCAAATTCTAATTGTGCTTTGTTTATTTGTTATGGTTAATGCCAGCTAATAGCTGGTTCAGATAATGGCTCATTGAAATTGTACGACATCCATCATATGCGAACAGAAACAGGGATATGTAGTGGTGCTGGGTCCATCCCCTTTGATGAGTTTGACCAGTTGACATCTGTTCATGCTAATTCCACGGATGAGTTATTTCTT
>FvH4_0_2970885
TAACCACGTTAACAGCTTCATCTTCATCCATCAGTGAAGTGTACCTAGAATGATTTTGCAGCTAAATTAGGTTAGATAAAATCATGAAAAATAAAATACTTTGTACCATATGATCGACAATGTGAAATAATGGTGAAAGAAATAGCACTACTTACAACTGATTCATAATCTTAATAGCATGTATAGAGCCAGATCCTAGTG
>FvH4_0_2976653
TTAGCATAAATTTTGTAAAACACCGATAAATCATGACATCCAACAAACTCATGTGATTAATTAGATTTCCTTTTCAATGAAAGATTCCATCTATACTATTGAATACCTTTTTGGCAGAAGACAAATGAGCCTGCAAATGGAGAATATATTGTTGAACCTCCTGTGACACTTCGCCAAGGCCTTGAATATCAAGATTCTCCA
>FvH4_0_2996712
TGATACATTACATTTAAGCTAGTCTTAGGACCATAGAGTCGTTCACTTCTTCCCGCCGGTGGACCAATATATTCTTTTACCGTCTCCTTTCCGGGGTCCAGTGCGGTAAAGACGGGCTAAAATGCTTGGAAACCACCCTCGAGTCCAGTAACTCCATTATAGGGGTAAAATTCACACACCTCGGCACCTTATACTGGTTTA
>FvH4_0_3014412
GAGCCTCGTGGGTCAAGAAATCTGCCCCATCTTAAAGGATTAATCCCCAGTTGAGACCCATCTTGTTTGGTATTTTGGTTGGTTGTTGTTTCAGGTAAGTCAACTTTCAAGCAAACTGTCCCCCTCGATGCTTTAGAGACAGCTCTTTGCTTGTATAACTAGCTCATCATCAATTCCAAGTATTGCTCTTGCAGTTATGCA
>FvH4_0_3029035
ATAGAAATAGAGACTAGAAAATGAAATGTTTAGTGAATAACTGAAATTGGGAATGAATGAAATACAGCCACTATGAGGCATGAAGTGGAACCAAACAGACAAGTTTCATGATGTGGATGTAGAATGAAATACAGCCACTATGAGGCATGAAGTGGAACCAAACAGACAAGTTTCATGGGTTACAAAGAAAATTTCAGGCTC
>FvH4_0_3042881
ACTTTAGAAGTAGCATTGACAACAATAAGCTTCTACTACTGTGAGTTTGTGACATAATTGTAATCTTGGTAAACATAAGCAGTGAATGGCAATACTCCAATAGAGTTACCGTACAAAACCTAATGGTATCTCAAAACAGACCTCTATGAGATTGTCTACTCAACTCTCTGACTGATTAAATTAGCATTCCATTATTACCAA
>FvH4_0_3104216
ATGCAATCTGCATAAGTATAAAACATTATGAAGTTGTTTGGGTGTTGAAAATGAAGAACCCAAAAACAGAAACATCAAGCTTAATAAATAGAGATATGTTCCACACAAATAATCTTTCATTTAGTTGTTCAACAAAACCGCCAACTCTCTGCATCTCCTTAAACACTTAAGTCCTTAAACACTTGCTTGGTAGACTTTTCT
>FvH4_0_3150542
ATGGAAACAGTGGCATGGCATCAAAATTCAAACATGTCATTTTTAATAAGTTATGTCCGAATGACCTGTCTATTATTTCTCTTTCATACATATCTATAATCTCATCTAATCTTGGTCCTTTGATCTCGAAAATGCTAACCCTTCCCAAGGGAGAATCATAACAGTATATTTCAACGTGAAAGAAGGACTCGAAGATGACAC
>FvH4_0_3172873
AACTTTGTAGATGTGATGTCGTGGAAGAAAGATATATATAGGACTCAAGGACGACGCCTTCGCCGTCGCCAGTGTATCCGCCACCATCAGGGGCGGAGCCTAGTTAAGGCTTGGGAGGGTCCGGACCCCCCTTGCATTCCTAAATAATCCAAGCAAACATCATTAGTCACCATCATTTTAGCTTAATTGTTGTTCAAATTC
>FvH4_0_3175914
CAGAGCAAAGAAGCTTTGGTTTGATTTCTTTGATGAGTAAGCTCCACATATGATCCCCAAGCAGACGCGTCTTGAAAGATCAATAATAATGTAGGAAGATCTAGCACACCCCAAGACCCAAATGAAATACAATATTACAAATCAGTCTCATCTTAAATCTTAAATTCTCATAACATGCATGCATTCTAGGCACCATACACA
>FvH4_0_3196233
TGTTGTATCCGTGAACAATCAAGTAATTTTGTTACTCATTCTTGGTGGGATGAGTTCATGTTCATTTTTCTCCAAATTTCACTAACAGATTATATTCTTGGCTGCTGATTAAAAGTGAGATTGAGGTCAAGTACTTTTCTTTTGGCTCTATTTTAAGGGTGTTGAAAGTATTTGTTGGTTTCATTTGATGATACATTTGCA
>FvH4_0_3328002
CTACTTCAGATGCAGAAGATATTGTCAGTACAAAGGATGAACTTAAATCTAGTACCCACCAGCACTCTGCTTCAGTGAGCAGCAACTGCTTACCAAGCTCAGCAAATATTGGGTCTAGTCGAAGTCATTCAACTCTTGGGGATCCCAATTTTGTGGAAAATTATTTTAAGGTACTTATTTCGAAATTCATTTTATGCTCAA
>FvH4_0_3330674
TGGGTTTTCTTGGCTTATTCAGGATTCTCTTCAAAAGGACTTCGGAATAAAAACTGGGGAGATGTTGTGGAATCATAGTAGAGGCATAGATAATCGGCTAGTTGGGGTGATTCAGGTTTGGCAAATAGCATAACTTGTTGGCTTCTTTACCTCTTTCTCCTTTTTCTTTTTGTTCTTTTTTTGTTTTTGTTTTTTTCCTGT
>FvH4_0_349853
AGGATGGGTTTCGCTTGGGGGAATATTTCTCTGCATTACTGGTACATTTTCTTTGAAGTCCGTAAGTCCTTGTTTATCACCATTTACTTCAATTAGTTTGATAGTAATTAACATTGTAAGCAAAATAACCTGCAGGCACCGAGGCCATGTTTGCTGATCTGGGTCACTTCAATGTCAAAGCAATTCAAGTAAGTAGTCTTT
>FvH4_0_352926
AATTCCAAGGTCTAGGCTTCTCAGGGTTGGAATGACCTATGAGATTTGAGACTTGAGGTGACAATTTCTACAATCAAAATAAATGTGTCCAACCAAGGACAGTTGGAGCCAAATTGTACAAGCAATTGAGTGATAGATTGCATAACGTGCTTGTCTATATGCTAACTAGTGAATCCCAGATGATTGTGAAAGTGTGGAAGT
>FvH4_0_3583344
TTTTGTTCAATTGGTGAGGAACAGTGCTGGTAGTTGGATACATAGATTTATGCACAATGATAGTCATGAACTCATGATGATCAGGTACTTCAGGAAGAAGCTAATTGGGGCTTTTGTGCAAAATTTTATTCAAAATTAGTCAGATTCAGCTAGAGCAAGTATAATGGATTTCCAACCCAGGCCAAAGCAACTGCAGACAAC
>FvH4_0_3719538
ATGTACTGAAGTAAGATATAGCTTAATGCACATCCCAAAACATTCTCGCAACCAGCACTTCATTGAAATTAGCTTCTTAAACACTGATTTATGCATGTAACTGATATATGGAAACATAGCTAACTGTACATTCCAAGACATCTCATCATCTGATACTTCACTATATTTAGACAAGAAACTTGAAAGAAACCGAAATGGATA
>FvH4_0_377141
ATGAAGAGAAATCCTGCTTATAAAGGGAAATGGCACCGTCCTCTGATTAAGAATCCCAGTTACAAGAGTGTCTGGAAACCTCAACAAATCCCAAACCCTCATTACTTTAAGACTGATAAGCCCGACTTTGAGCCCATAGCTGCCATTGGCATTGAAATTTGGACAATGCAGGATGGCATTTTGTTTGACAACATTCTAATA
>FvH4_0_379541
CACAATGAGCAACTGTAGGTGTCTTGATACAGTTGAAGTAACACTTTCCTTCCTTAACCATTCGTGCAGCAACACAAGCATGAAGAACAGCAGCATATGTTAATTCATCAATCTTTATGCTCAAGTCTTTCTCCATTTGTCGGAATAAATCAACTCCAAGGGGTCCTTGTCCATGTAAGCTGTACCCCAATATCATCACAG
>FvH4_0_3887085
ATAGTTTCAGAGGTAGCTTAACATATGGTTCTTTTCTCAACTACTGCCTTTATGAATTACTAGTTTATCAGTTAAACTATTTAGGGTTATGTAACTCTCCATTTAACAAGTTATATATGATTGTCTCTCCACAGGTAGCAGTTCCTGTCATTAATCTAGATGAAGAGGAGAGTGATATCGAGATCGAGCTGACAAAGGAAG
>FvH4_0_4002370
ATTCTTGAATATGAATGTCGAATATCCAAGCTCCAATTAGTGCGGAAGGTGGAAAGCCATGTTGATTTGGCAAGCGTTAGTGGATCTCCTTTCCTTCGCTGCTTGAAAGCGTGGTCTAATCCTCCTTGTGCTCTTTTTCATAACCTTGTGCTCTTTCTCATATTTGGGTGCAACTCAAAGTCGTAGGCAAGACATCGAACA
>FvH4_0_411189
GTATCGTTTACAACCCTCTTTATCAACATAATCCACTTCCCACCCTGGCAGTGTTGAATAGAATTTGTGCTAGTGTGAAGCATCATAAACGATTATACTCACTTGCATTCGATAAATCAAAATGAGGCTTAAAACTTGTAAACAAAGTAAAATAGCATCATGAATTAGAAATGAATAGAATGTATTTACTCAATTTTAAAC
>FvH4_0_413850
ATTAAGTAAATAATTATGTAACTAGAAGAGAGAAATTCATTACTTCTATATAGGAAAATTGTTTCTTGCCACAAATACTATATTTTGCTTAGTAATACTTAGTATATATAGATTTGAAAACATTATCGATATATAAAGGGACCTTACCACAATACTCAAGGGCGCTGCAGATGCACAGATGGTAACGGCAACATTGATTCA
>FvH4_0_422107
GGTCCTGTGAGAAAAGTCCAGCGCCAATTGCTTCAGCTCCTTTGTTAGTGCCGGTGCCCCACAGTAAAACACACCTGCAGATTATAATACACAAAAGCAACAAAAAAAGATCAATGATTTTGCTTACTGGGACCTTGCACTAGAGCAAAAATGTCTTCGGCGACAACTTAAAGTTGGCAATGCTACTTACCGACTCGGCTA
>FvH4_0_435407
TGACCTCACAAGCTAGAGTCGTTCATAAGTGATCGCAATTATTCAACTAATTCCTTAATGAAGTCAACTGCATGGCTTAAACTGGGAGCTCCTCATGCATTTGGAAGTTGGAACATACAGTTATCTGGTTCAGGTATTATCTTATTAATCAAATCAATTTATACGTGATTTGAGGATAACATCCCTAGCTAGAGATGCTCG
>FvH4_0_442752
TCAAAAGCTAGCTCTCATGCCTTGTGAGTGTTAATCCCTACTGTCTTTTGTTATTGTGATTTGTATCTCCTATCATAATCATAATTATTGGATTTAATCTTATATAGTATCCTCTGTATTTTATGTAATTTGATCATGATCCGCGTATTGTGGATTCATGTGTGCACATGCGAAAAATAGATTGAGGATTCCAATTTGGTG
>FvH4_0_4443485
AATTATCTGTTACTGTATTTTCCACTACACTAGGTGAGTCCCTACTGGTAATACATTGTTACTGCATTTCTGGAAATAGTTGTTGCTACACTAGTTGAGCCACTAAAAACATGCTACTGCGTTTTTTGAAAATAGCTGTTACTACACTAGATGAGCCACTAAAAGTACCTGCTACTACATTTATTGTAAATAGCTGCTACT
>FvH4_0_4455902
CTTATATATGTACAATTGATTCGTGACGACTGACGAACAGAAGAGAATCTATAGTATTCTGGATCAATTGCACCTAAAGAGAATTCATTATTAACCGATTCTAGGAATTTATAGAAGAGAAAAGGCCAGAAATGACAACATGCATAATACAAGGAAAGACCACAGCGGTTCGGCCAAACCAAGTATTAACACGATCTGAGC
>FvH4_0_4468144
GGGTATTGGGAACCAATTGCCCCATCCCTCCAAACTCAAACTATACCTACAAATTTCAGCCCAAGGATCAGATAGGTACCTTCACATATTTTCCATCAACTAAATTGCACAGAGCTGCCGGAGGGTTTGGAGGTCTCAATGTCTACTCGAGACCTAGAATTCCAATCCCATATCCAATCCCTGAGAGTGATTTCACTTTAC
>FvH4_0_4480309
CTTTTCTCAAATTCCATGTCTGCCCTACTCATCTGATCATCCATCTTTTCTCTGAGCAGAAATAGCTAATTGACCAGTCTGCATTATTTCCTTGATGATTCCAATAACAGTGAAATATATACTCGGATGATGAAACATTCAAATTTATGGTGAAAATTAACTTCTTACCACTTAAATTCCATTTTTCACTTATATGTTTTG
>FvH4_0_4496630
AGGTTGTACCATATGCATTCACCGAGTCAATATCTATGTTCGTATGAATTAATCATGGGATATATCATTATATATGGTGCTCTTGAATTTTAAGAGTATCTGTCGACAGCAATGCCTTGGAAGCTAGTTTGGATATGATGCATGAAAATGAGTTGATGAAGGAAGAATTCTAGCGGTGGATGATTGAGAACGAAGGTACAA
>FvH4_0_4591153
ACAAGGAAGAAGGTGAAAAAAAATAGATCAAGAAAGGGTGGTCACAAAGTCTCGGTTCTGAAGTCACTTCCCAATGATCTTTTGTTGGAAGTGATAGCTAAGGTTGCTTCGAATTCATTCGATGATCTATGCCGCATGAGGCAAAGTTGCAAGGAGTTTAACAGGGCAGGGCAAGATGACTACATATTCCAACACGTATCG
>FvH4_0_4613476
GACTGTTTATGACTCTGAATTGACTGGGCCTGTGTAAGTTTGGTGGGTTTAAAAGTATTTCTAATTATGAGTTTGTGACTATAGTGACCAAGCATATACCAGTTTAGTATTTGAAGAATGTGGACTGGGTTGTCAAGTACTTGCGTGTTTTAATTATAATTTGGCTGACTTCAATTTTTCTTCTTAATTGTGGTTTGTGGG
>FvH4_0_4628909
GGCCTTATAAATCCTGAAGTAGTTCAGAAGCTGGCTGAAAGAGACGGTATCTCTCTTGGCATTGGTTTCCTCAGTCACATACAAATCATGGATACTTCCAAACATCAATATGGGACTCTGAATCTTCAAGATACTACCCTGTGCAGGCCAATGGAAAATGCAAAAAATGATAAAAAGGGCATGTTTGTAAGGGTTGAGGTT
>FvH4_0_4638789
AAATGAACTAGGCCACAAGAGGTTAACTAAGATATAAATTCATCAAACTTCTCTTCAGTATACCATGATTGGTAAGAATACTTATGACACTGACATTCCTGCTACCTTGGTACGTGATATGTTGATGAGCCTAATTCAAAGTTGCTTAATGCAGGACACTACTTTGATAGTAATTTCACAGTAACACTTCATCATCACCAA
>FvH4_0_4656966
CCGATATCAAGGGAATTCTCAGTTTGATGTTTGTATATTTGATAAGAGTGCCACAGAGATTGAATATCCCTTGACAATTCCCAAGATTGAGGAAGTTGATGAAGATGCTTTACCTATTGAAGTCTTGGAGGACTCACCTCCCTGCCCAAAAAGAAGGGAGAATTCTTCATTACTCTGCCCTCCTTGCAAGAAAATGAGAAC
>FvH4_0_4662067
ACATGTTTGCTGAATTTTAAGAGAGGATGTCTGGAGTCAGGACATTACATTAGAGGCATGCACCTTTGCTATTAAACTATATGAACGTTTTTTATGTAATGAACTATTATTTGATCTTATATATCTTGGATTTTTGATGCAATTTACTATTTTTGGTCAGGATCAAATTTGTGTCTTTTTGATTGTTGATATGTGATTGGG
>FvH4_0_4677981
TATGGTGAGTGTAAATTATGCTTCTTTAAATGACTCTTTGTGATAGATTAATTTGGTGACTGAAAATCCTATTTACCAATACCAAAGATTTTTTGGGTAGAGCTTTGCTTTTTGTGATTCTTTCATTGTTGGTAAAAACATAAGTTGCCTGGTTGCAATGTGTCCTGGGTCTAAATTGGTATTCAAAGTAATTTGCATAAT
>FvH4_0_4686437
ATGTTTACCTTATTCTCTTTTTGGTCAAATATGTCTGGCATGTAATTAAGTTGTAACCTATAATTCATTTAATCTTTACAGGTATAGATGGATTTCCGGCGGAACAATTTGTGGGAGGTACCTCTAGCTCAAAAAGACTCGTACAACCAGAATTGGAGGCTCTTGGGAGGATGCACATTGATGACGACGATGATGACAAAG
>FvH4_0_4695118
TGGCCTTTTGCTTGCTGCATTGTTGAATATGCTGTTGAAGAACAACCCAAGGTTATTTTTCACTTCCAAACTCGGAAAATACTTATTTCTGTGTACTATCTTCACTGATATGTCATCAAATCCTATTTTTCGTATCAGTTTCTAACTTGTGATTGACGTTCCAGATTGCAGACAAGCTTGCCCTTTGTCATATACCCCATT
>FvH4_0_4705431
ATACGTTTATGCATGCTAGGGTTCTTAGTCGACACTCTCCATACCCTAATCTTCCCATCTTGATGCCCCGTGAATATTTTCTCATTAGCTATTATAATCGCCTTGACCAACCCGGAGTTGGACTTGAAGCCCGAGAATTCGTTCTGCTTCTTCCAAATGCGGATGTTCTTGCTGTCCGAGCCCGTGTAAAGCAAATCACCG
>FvH4_0_4723251
AATTGCTTGCCAGATGTGTCGATAACTTACTACCAGAAGGTTCTGCTATTGTTACACTTCTAATTCTCAACTATTGATGGATACAAGTTGTAAGCATTCTGGGAGTGTTAATTTCCCTTTTCATTGTTTACATGAACTTTCCAGGATTCCTCAGAGCCAGAGATTATTGGATCAGAAAGTTGCACTGATTATGTTTGGGAT
>FvH4_0_4725842
ATGGTCACTCATGCTCTTATAACAATGCGTGAATTACTTATCAAATGCGCACAACATTATTCATGGTAAACCTTCAAATATGTTGTCTTGATATGTGATTTATAGCATCTTTTGGTCATTAATGAGCAATAATTTGAATGTTCAGGTATGCCATGAGGGCTATATATATTGCAAAGGGAAGTCCGTTGCTTCCACCGGATT
>FvH4_0_4767152
TCAAGCTTTCCTTAACTAATCTTCCCAAATTTCCAGAAAACCAAAGCCAGACTCTTTCACTGCTCAGATTAATATTTCTTCTTGAGTATTTGAACTCCATCTTCCCCATCTTACAGGAAAGTCAATGATTCCGGATTCAACATGATTCATTTCCTCATCCAGACTCTTCTGATTCTCCTCCTCACTGCTTCAATAGCCAAA
>FvH4_0_4777015
GCTTGGTAGTTGGTACTGATATTGGTCAAGGACCTAACATGACATTGTACTCGCAAACAGCATTGTCTTACATTAAGCCGGATGTAGAGCTTAATACAAACCAATCTCTTCAATGAAACTTGTAGTATGGGAAGTTTCTTTGGTCCAAAAAAGAAAAGAAAAACAACACAAACGCAATAAGAAGTATAGGAAATTTCAGTG
>FvH4_0_4783311
ATACAGAAACAGAAGTTTAGGATAAGGACAGTTACCTGTAAAAATGTTGGACTTGGAAGAATATAAGGGACTTGGTAGTGTGAGATGCTTTTTTTCTTATCCCTAAACTCATAATTAAGTCATGGAGAATGATTTCATTCAAAAGACCAAAATGAAATGCTAGTGACAACAGTTATAAATTTTTCTATCATTTGCGTAAC
>FvH4_0_4798907
CAGAAATTCACTCACGCAAAGCCGTGGAGTATCTATCATACACTCTCGGTATTAGCCTTATCTTAATCAACCCTGTATTAATGGCATTGGTCTTCCATTTGATTTAAGCATTTGTAGCAGACCAGTTTCAGCTATCAATTATTGTTTCTCTTTGTAGGACATTGGATTTGACTTTCTGTGCTGATGTTATTCAAAATTCGG
>FvH4_0_4824753
CACTAAGCTTATGAAAGGGCTATGAAAATACCGTATGCTTTTGTCTGGTAACAGTTTGAAAGATACTATTCATATTAATCTCATCTCTATCAGCTACAAGCCTAGAAATGAAAGTGCAATTAGGAAAGCCTGCCAGGTTAATATATTGGTAAGGCCTTGGACCTTGAAACCCAAGAACTTATTGAAATGCAAAGCACCAAA
>FvH4_0_4836338
TTCTACTTCCCAACACAACAGATCACTTATTGTCCTTCTCACTATGCATGCACCTCACCTCACTAGTCTTAGTCTTGAGGGGCAACAACTTTCAACCCAAGTAGTAGTAGTGGGCATTGGCATCGTCTAAAAGATGTATCACCATCCCATTGGATCCGTGACGACCTGTTTACCTTGACATTTTCTTCTCGTCAAAATTAC
>FvH4_0_4850132
GGAGAGACCATACTAGCTTGGAAGAGAACTGTACAAAATACGTATGTTTAAGTGATCATAGTGCATGAGTGATGACTGATATATGCTGTATATCATAGTGTGCACAAGAGCACCAAACTACCAATAAAATGAATAAGAAACACCATATGGTTTATGCATTAGACTCATTTCTTTACGTACTGGTACGTTCATGAAGTAGCA
>FvH4_0_4861238
GCAAAGCAGCCCTCAAAAGGGATGAAAGGTGAAGGATAAAGGAGACATAGGATGCTTGAAAGGTAATGAAGATTTGTGAGGTTTCTCTTTGTCAAAATCTCTTTTGTGAAAAACGGGAGATGCCGAAATTGCCCAGATTGTCCTTCAGCGTTTAGGAGACTAACGTTTGTCACAGAATCCAGACAATATAATATGGTATAG
>FvH4_0_4883806
AGGATGATATGGACTAGGGACATGGAACGTAGTTGCACACATCCATCATTTTCCTTCTTCCCGGAACTCTATCCATGAATTATCCATGAATAATTGAATACCGCTAGTCCGCTACTTGTAACACTCACTCAATCTACTCCCCCAAAACGTCTCCGTTTCATGATATTCTCCAAACCCAATTTGGCAACACATGACTACATG
>FvH4_0_4923988
TTCGGAACAAGGGCAAACTAAAATTCCAACGATGTTCTATAGTGTTCCGGATGTTCTATACTGTTTCGAAGTATTAAATCTTTCGAAAATTAATGAAAGCAGCGGCAAAATGCTAGAGTAGCTTAGAAAAGAGAAATATCAGTGGCTCTGGCATTGAAGAAAGTTGGACACTTTCACATTGGTCACTAAAAGTAGAAAACA
>FvH4_0_4953414
AATCTATTACAAGATTTGTCATCAATTTCCGTTGCTTAAAATTCCTGAGTGATGGATAAAGTGTAATTGAGAGAGGTACAAAAGATTCACAAATGGAGTCGTCATCTTGAAAGATGAAGTGAAACACAGCTTCAGCGTCCTTCATTATTTTCATTAGGTTTAAGGCACATTCACAAAAAATGTTTACTAAGAAACTTCCGA
>FvH4_0_4965305
TAGTTTCTTCGTTGCTGAAACTTGAACAAGGTGTTAAATAGTGTTAGGCAATGATAATGTCTACAACATCAGCATAACCGCGTCCACGAATTGAATAATAGTTATGTGCTTATGTTGACTAGTTCATCAGGTTGGGGAATTTCCCTACATTCAACCCAGATAGGACCCAAATTTAACTTATTTCATGGATGAATCTTCTTT
>FvH4_0_5000399
TCATATTTCCTTTTGGGGGTTAATAATAGTTTCAAGGAACTTTCTTTTCAAACTATTATATTGGCATTTACCTGATCCAACCCAAAACGTAATGGTTAAGTTAAGAGAAAACTCCCGTTTAGTACTAATTTTACCCCTTCATTACTCATTCCAATGACAATGGACATTTTCCATTAAGTCAAAAGGGTTTTAAAGCTTTAT
>FvH4_0_5010127
TTGTTTAATTGTTCGTTATTCATCTGACTTGAATACTTATAGCTCCTTTCTTACAAACTTACCATGCTGTTAAGGAAATATCAAGTGACTTGCTACACTTACTGTTATTCGCTAGTGTCTTCTGTATGTTTTCATCCTACTGTTAGAATGGTAAGTCGGTTGTTACCAAGTAAATCACCAGTTGTTACCAAGTAACTCATC
>FvH4_0_5017806
TTCTAAAGGAACTAAGAGTGTGGTGAAGGGATAAATGTTGGCTGCTTCCTCTGAGAGCCCATTGGCTTCAAGAGTCCTACCTGTATCTGTATCAAACCTATCGCTAATCTTTGAAACAAAATCACCAGGTGTTATTAAGTAACTCATTAGATAATTGATTCCCAAATCAGTTTGGTTCTTTGTGGGACAAGCACATCTAAG
>FvH4_0_5038938
AGAGATTACTTGGGGTTTTGGTTGTGATGTGAGGGACGAACCTAGATCAGTATGGAGACCAGGTTCGAGAGATATCAGTAAGGAGACCAGGTTCGAGAGAGATGACTTAAAATTGTACGTACCCAGCTTATCGATTTTCTGTCGGTTGGTTTTGTCTGTTTTGTGCTTTGAATTTGGCTATTATAATGGGTCTGGTTCACA
>FvH4_0_5039957
ACTTCAACTTGCAAGAAAGTGGAGCAGATCAGTTTCACTCGATCGAGTATCTTCGGTGGATCCCATATTAGAAACGAAAAAGGTGCCATTCAGATAAAGCCTCAAACAGAAGAAACCCGAACACGTACGAATATAAGATCCGCACAATGTTCAAGCTAGACCATGCAAATTAGTCTAAAAACGATACCGAGCTGATCTAGA
>FvH4_0_5186685
AAAGAGCACGACGTTTTACACGATGTTGACCTTGCACCAACATGAACCTAATTCATAAAAGATTAGGCATAGCTTCAAAATTTCCTTGAAATGGTCACAGATTTGACAGATGTCACTAATCAGAATGATAGCTTATGTTGATCAATGGAGGAATAAGATGATAAAAATTGTTTGCAGGAACAAGACACTAGGTTACAAGAT
>FvH4_0_5209008
TCATCCAAGAAACCCCGTGCATGTTATACTTTCCGGTGAATTTTATGAAGAAGATGATGCAAGTGATAAACTTTCTGATGAAAGTGAGGAGGATTTCAGACTAAGAAGATTTAGAGAGGCGTTTGAGCAACTTGAATTTTATTCCAAGGAGCAGATTGTTAGTTACATTAAACTTACGTTATTTCATGATCTAGGTTGTCA
>FvH4_0_5218876
AGCCACAAGTAACATTCAGATGACATCATTGGAGCAAAGAATAGAGGAAACAAAATGGCTACTGCATCCATCAGCTGGTAACAGTTCATGTTGCATCTTCAAAGTACCTCGATGCTTTGTGGAAATAAACAAAAACAACTACCAGCCTCATATAGTGTCCTTTGGTCCTTATCACCATGGAAACGAACATTTAGAGATGAT
>FvH4_0_5223110
TTGTCTTGTGTATTGGTTGTAATTGTCAGAGGAAGTTGATGATACTCTATCTATTTGTAATATTAGTTCGAGAAGTTACTTAGTTCCCAACATTGAAATTTAATTTCATCGATAATTTGATACAGTTTGTTCTGTGGTTAACGTAATGGGGATATTTACGCTGGTATTTGGTATTCTTTCCTTCTGCACTTCACTTTCATA
>FvH4_0_5234976
AACTAGTGTTGGTTGAAGTAATTAAATGTTATATCTAAACTAATGGATCCTGATACGGCGTTCCTTTTCTTACGTTTTTCCAGGCGGAGTGTGAAGAGCTACAAAAGAGTGTACATGGACTGACAAATGAGAATCACGGCCTTAAAGATGAGCTGCAAAGACTCTCCCAGGAGTGCGAGAAGCTTGCGTCTGAAAATACTT
>FvH4_0_5236834
GGAAGCACTTGCGAAGAAAGTAGAATTTGACCCAGGCCAACAAATTTCCAGGGTACATACTACTGAAGACTAATTGCAGACGGAGGGCGTACCAATTCACCATATGTAAGGCCCAAAATTCGATCAATTTTCGTTTGGTTCTTCAAAAAGAACGGGCGTAGGTGGTTCATGTACAACTGCTTTGCCCCCTAGATGGAAGCA
>FvH4_0_5246920
TACTCGCCCGCAATCGATCGTAGAGACTATCGTCGGCTGGAATCGCTGGACTTGGAAACGTCATCGATTAGAAGCCTGAATTTCTCTTTCCGCCAGCAACCGGGTTATTCAGCCACCCTACTCGGCTCCTGCAATGGTCTCGTATTTATAGCTTATCACAATGTTGTCTTCGCCTATAACCCATCAACTGGATTCGTAAAG
>FvH4_0_5254100
AGGAAGAAACCTAAACTGCTTTGTGGCTGGGTTCCATACAACTATATAATTTGACCGCACACGAAGACCCAACATATTAAGACAAACTAAGCCACTACTAGATCCCGCAGGACGTAACCACGGCATGCTGGGATTTATGAAAGGTGTATCCAAGCTCAAATGTGTCGACTCATCACGAAGCAATGATATTGAATGATTTGA
>FvH4_0_5262015
TTTTGTTTAACGCAACACCAGACGGCTTTGTCTATCCAGATGAATTGCCTAATAGCTTGAAAAGCTTGATATCATGGTCAAATAACAATTTTTGCATAGTCAGACCCAAGAGGGTTTAAGTAAAAACTGATATTATAGTACTGTTAGGATAGGTTTTCTGTAATGCACCGTTGCATTCATATGCATGTTTGTGTTCCTATA
>FvH4_0_5276346
ACACTCAATAGATTGAACTTGTTAGTCATGTTTTGTTATGTTGTGCACAGCAACTATTGGATCTGCCAGTACATATTGGTGACTAGTTTGAGTCACTCTCATTCTAATTTGTGCTCAATAAACGTTTGTTAGTCTTGTAAGTTTGAGTTTGATACTTCAAGTGGCTGCAAGTCCGCATAAACTTTACTTTCTGTTAAGGCT
>FvH4_0_5281310
CCTTGGGTTCTTTGTGGTTGCTAGAAACTAGACGTTCTTGTGAGTAAATGTCTGTAGCTTGTACAATGAGGTTTACGATTTAAATGGCGTAAAAGATGTACAAGTATCTGTTTTGGGCATCATAGGATATGTGTTCCTGTTCTTAGAGATATATGAAATATGTTTATGACTGAAAATTTGGGTACTTTTACCTCTGGTTGT
>FvH4_0_5297768
TACAAGTTGTCAAACAACCCATCTGTCCCGGCAATGATGACATCCCCTGCGGCGACAGGAATCAAAAACACCTGGTGCACATCATGTTCCAATTTAGATGCCAAGTTGGTCAGAGTAATTTGTAGTTCCTATTTTTCCGCTTGGTGTAAACACATGATATTGAAAGTAGTGACACAGATTCTTAAATTTTCTACAAGGAAC
>FvH4_0_5313739
CATAAAATGCTTTGACAAAATGATCATGTAAGTTTATCTTTACAAGGTTTTGAAACATAGTTAGTACGTGGGGTTTAAAAATTACTATGATTAGTATTTCATGTTTAAATTTGTTTAACACAAGCAGCTGAAGACATGCAGCAAAGCTTGATTCATGAGCTAAAATAGTTAAAGGTTCAGCGTGGATTATAACCAAAAAGC
>FvH4_0_5322879
AAGAATAAAGGGCCAATTAAAAAGCTGGATGTTACGGTAGCTGCTCAGGAGGAACTTGGGAGGGAAATCAGCAATAATGAATATAACAAGGTAAAGTTGTATTCTATGTTCGTGATCTGGCCATTTCTTAGGTTGGCTATCATAGCCTTTCTCCAGGCATGGGAATTATTTTAATTTCTTTTTGACAAGAAAATAAGACTC
>FvH4_0_5325326
TGTTTAGAAGTTCTGATAGTTACTTTGATGTTCAGTAGCAGGAAAAATTAGGTGTGTTTTCATATAGGATAGATGCTTCTCCTTGATTTTTTTCTTGTTTCGATTTTGTTTTCGATATTATCATATACCGCAACTAATGCCGATTCTGTTTCCTTTTCAGCATTCTCGTGATTACGAGAGAGAATCTTCGAAGAGCAGAGA
>FvH4_0_5353646
CGTAATGACATTTCTCAAGTTTCGATTGTGACGGACCTAAACTAGTACAGTGTTCTGAATCTTTTCATACGCGACAAAATCTAAATCTCACGCTATATTCAGTAGTTCCACTACAGATGATCACTTAATCTGATAATATACAATTATAATTTTCAACTATAAAGATTAAGCGTTTAACAGATTCTCATCTAAATAGTCATC
>FvH4_0_5403306
CCTTGTTGGTCATCCTAAGTAGCCTTGAGTCCTCGAATTGTACAAGGAGACCAGAACGTTGGCTGAAGTATCCCCATATTGTGTGGTGGATTATCTCATAGTTTGGACCGCTTTGTTGCTCGCGAATCGCCGGACTTGTTTCCAGCTTGAGTATGAAGCAGTCGTCATTGTTGATGATCTTCTCGCCGATGCACATTGCAT
>FvH4_0_5418330
TGAAGAGAAAAAGAGATGAAGCTGCAGATTCAGATGACAATGGTGAGGATGACGAGGAAGATGATGATGTGGTTGAGTACAGCAAGTCTTCGAAGAAGCACCGTTGACGCTCAGTGGATGCCTCGGCTGAATGTTTATGTGTTCTTGATGCCTTTTGTTCTTGGCTTGGAAACAGAGAAGAAACTCAGATTTAGATTAGAT
>FvH4_0_5431041
AATGGAAAGGGGAGCTCATTGAATGGCTTAGCTAACACGTATTTTTACTTGGAAGTTCATAGTCTTTGACCAAGAGTCATTTTATTTTAGACTGTTCTTAAACTATGTGAACAATATTCCCCTTGCATTCAATTGTTGGTTACAGCATGAGAGCTGCAAAATAATGTATATTGGTGACTCAGTGTGACTTTCAAGATTGAT
>FvH4_0_58171
AAATAATCTCCTCAAAGCTGATGGCATTCGAATTGCAGAGGCTTCAGACAAACATTGTCAAATGTTGTTGTCATTTTCCAACAAACCTCTTTTCTCAGCTACTTCCTTAAATGTTTGTTGCAAAACTCTATTCACAATAAGCAAATCACCGAATGATTTTGGTCCTCTTACATGATTGAGAAGGACACGGAGGTAAAAAAT
>FvH4_0_5979088
ACCAGATATCTCAGTACTTTCTTTAATTTTCAGTAGTCGTAAGCGAGAAAAACTGCAATTGTAATTATATTTTCAGTTAAATAGAAGAACCTATTGTTGGGAGTATAGAGCAAGCAGATCCTCTTGTCCATTTTAATTAGCTTCCAGGATTCATTGTTGATCGAATCATGGGTCCAAGTAGATTATCTCTGAATGCACCGA
>FvH4_0_5989019
TTTAGTGTCAAACATGACAGAATTTTATCTATAACATCATTTGGTAAGTTGCTGATTCTGTCCAATTCCATCTCCCCTTTCGAACGAGACTTGGGTGGTTCCTGTTTGCTCCTAACATTGTTTAAAGAATACTAAATCATTGATATGACAATAGTAAAGATGCAATCTTGAGCTACAAATTCGAAAAAGTAACTAATTCCA
>FvH4_0_5993653
TGTTAGATGGTGTAGAACTTGTTATCCAAGGCGCAACAACATGTCGACTTTACGAGACAAAGACGCAATCAAAAAATTTAAACAAATTGTTATTTAGCTATACAAATCCAGCATTTCTCTTGTTATTAACAGCATAACTTCTGCTTCTGGTATAAATATCCGGCTTCACATCGTCTATATCTTCCTCAAAAGTGGAAGCCC
>FvH4_0_5999696
GATTAATTACTTTCCTTTCTTGTAAAAGTTTCCTAGGCAGGGTAGGAACAACATGTTCATTATATGTTTACATAATTACCATTGGTATTTTCAGTCAGCCAAAACCAGTTGCAATGGGGATTATGTGGATACAACCACTGCAGCATGCACAGAAAGTCTGAGTGCTATAACCCAGGTTTGCAAAATCCTCGTCTTCCTCAT
>FvH4_0_6015885
GCCCTTGAAGACAATGGAGGGGCAGAGAAAAACGAACGAAACAAGTTAGGTCTTACACTCTTACAGTTAGGAAATATCTAGCTGCGCCTAAACTTCTCAGACAAAAACGAATCTGGGTTGAGTGATTCAGCACGCAGCAGCCTTCGGTATTTGCATGCACATTCCAAACGTGCTCGATCATCTGCGCAGTAGGGTGGCCGC
>FvH4_0_6051783
GTCGCAGAACATCACTACTACCCTGCCTGGTTACAATGGTACCCTCCCATTCAGTCTTGAAACTGGGTGAGTCAATTTATACAGAAACCTTATGTGCACCTTTTCGTTTATAGACAATGCGGCTTTTAGTGAATGGAAGTACTAATGGTGGTGTTCAAAATTTGTGAGCAGATATGTGAGTGTGGGAGATTTGGATCAGT
>FvH4_0_6094567
GAAAGTTCATCAAGATCATAAACGAAAGTTCATCAAGATCATCCCAAATATCCATGTCTGGATCATAAAATCACAAGATTTGTATGGGACTATGCTTAACAGCCAAAAAACACAAAGTATGTATGACACACCTATACATCTCAGTCACACATTAGCACAGGACCACTGAAGAGAAAACAAAGAGTCATTCTAAAATCACAA
>FvH4_0_6096012
GAACATACTCTTTCTTTATTTTCGCCAAGCCCCTGAAGTTCATGAGATCAGAAGGTGATGCGGAGGACACACAATTTAATTCCTCCTCGAGGGAATGGTCAGTGCTGGAATCAGAAAGCTCAATAATTTCTGCTGAACTTGCTGAGCCCTGGGAGGCAGGCACATTTTGAAAGCTAGTGGCATTCCGTGTAGTTGAAGAAA
>FvH4_0_6105518
AAGGAAGCGAGTCATCAATGTTGATATTTCTCATCATCATAGCAATTAGGGAAACATGTTTTACTAACACGAAGAACCCTTGAGTTAAAAGCATCAAAACCGAAGAATGCATGCGCAAGTGAATGAAAGTGAACAACTAAATATATTGGTGATAAGTGGAAAGCTAGAAGCCTAGAACATTATAGTTAAGCTATAATAAGT
>FvH4_0_6112852
GAAGAGAGAAAAACCAATTATGAACTTTGACCTAAAGCTGTTAAGGTTGCAGAACTGCAACAAACCTAGACCAGCGGAAGCTGCACGATCACAACCGAAATTTAAACTTAGATGACATATGTGAATGAGCATCCACATTATTTCTAGTACTTGAGACATGCAAAAAAATATTCGGAATTTAAGTATCCTGATGATCATAA
>FvH4_0_6132262
CTGTTGCTGTTTGCTGGATGCCTGCTTCTGATGGGAGATTTCAGTCGACGTGATTGAAGGCTTATTTGATCGAAAGGGTTTTCGTTTGTGTAGAGTTTGATTCGCACCCATATTGGGTTGTCAAATTCTTCTATTTGATACATAATGTCATCTACATTGTCTAGGTTGTTCTGCTTCTTCTTTTTCCATTTTTTGTGTATC
>FvH4_0_6141061
AATAATGTTCATACTTTCCCCTTGACCACTAAGGATTCTGCAGGGACACGATAACTCTGTAAAGAGAAAAAGTTCATAGTTTTGATGTCTAGAAACTACAAAGTAAAATGCAAGTGAATATACTCTTAATACACATCCTCCATGGATTCTATAGAGACCAAAATATACAGAGTGCACACACTGCATTATATACCAACTGAT
>FvH4_0_6159684
CAAACTGACTTTTAAAGTGTAAATAATAAAAGTATGCTTGAGATAAGCATAAAAGCTCATGATCCTAGAAACAAGACCAAGATAAGGAAGATTATACCTTTAGGGTACCTTTGCAGTGGTGGCATCGGAAGCAGGCCTTGTGGTAGGATCTGGAATCAGCTGTTAACTTGTCAACCAGATACACCGTCTTTTCGCAGGCTG
>FvH4_0_6195103
AAGGAACTCATAAGTACCATTTTAAACTAAATATCATACAAGTAAGTATATCGTTACGAGTTGTGATGATCAATTATCAAAATATGTAACAACCTCAAAATAGAGCTCGGCAGGGCCTGAGGCATTCACGGTTAGGCCACCCTTGAGCATGGTCCAACAATTAGATTCTGCAATAGTTACGCCAGCATGAACGAATCCAGT
>FvH4_0_6202642
TATATATGCAAACATTTTCAAGTTTAGGTTTAAACAAGATCAAATTCTGGCTCTAAGTAGCATACATGAATCGGATTCAAGGAGAGCTAGCTATGTATTTCATCATTTCATGTAGTATATATTTATTAACACTAAAGAAACATTAAGCCAAGGAGAGCCAGCTGCAAGACCATTTTTGGCCATTTACAGTTTCCATAAGGA
>FvH4_0_6219047
AACACAGCACCATGCATACATGCATGTTGGCCTTGGGCATACACAAAGCAGACTCCAGACTCCGGCCAGTAGTTTCCCCTTAATTATTAGCCTGTTACTTAGTGTTTCTTTTGGATTCAGATCATCTACCTAACAGAGATTGTTATCATATAGTATTCTGTATTCATTTCGAAGCCAAAATTTATTATGAATTTATGATAT
>FvH4_0_6224055
TGATTTGATTTGTTTTTGTTTTACTCCTCAATCGTTTATTACTTCAGTTGATATACATATATTTATAGAGTTAACATAACCGACATAGACTAACACAAATCTTGTAAAATCCTTTATCTTAAATAGTCTCGCATCGGTTTTCTAGCTTAGGCCCTATTCCTAATATAACAAGGACACTAGGTTCAATTAGTCGGACCTCCT
>FvH4_0_6249464
ATTGTGAAGGACTAAATGACTAAACGATCCAAGAGAAGGCAACATCGACTTGCTAAATTGAAGCTGTGCATTTCCTTGTTCCCTTTTCTTGTCTTCAGTTGGGGTCTCCTGCTTTGGCTCCATTGCAAAAAATAACTATGCAATCATCTTGTACTGTACATATACTGTAAAAGTGAAAGAGAGGCCTGCCGATCCCTATC
>FvH4_0_6257905
CAAAGCCAAAGAGTAAAAATCCTATACTTTCATCCTAAATATATGTGAAATTTGTTAATAGGGCTTACGGAGAAATATCCTTTTATTTGGGCTCTATTTCGGCCTTACTGTAAGTTCTTTATCAATGTTAAAATGTTATTTAACCATCGGCTGTTAGTTTTCACAAAATAACACTCAATTTTGCAGTTCGCTTCATTTTTG
>FvH4_0_6286953
TACACGTGGCAAAACGCTGTTGAAAGAGAGAAACACGTGTCGGGAAGTAGGTGGCACCACCTGACTTTCTGGAAACTGCTCCAATTGAAATTAGTTTCCAGTTTTGGTTCAGAAAGGTTGATCAATGTGGTGACGACACTCTTCTTACTCGCTGCGTCTGCACAAACCTAACATACTCGCTGCCTCTTTGCTCCATTTTTG
>FvH4_0_6289729
ATTTCAAAGGGTTGTGCTGCTGGATTTATTCATGCAATCAAAGGTTTCACCTGCCACACACAAAACTTTGGTATATGGATTATGTGCCAGTTAAGTGTGCCAGCAGATTGAACAATTTGTGATTGGATTACTTCACCTGGTCATATGCACTCATGCCATGTACTCGAGTGATTTGAACAATATGTGAATTAATTTCTGAAC
>FvH4_0_6309210
GATTATCCTACATACCAGAAAGCATAATCTAGCATTGATAACATGAACTAAAACCACAAAACCCAATCAGGTATACCAATCATACTCCAATACGGTAAGCAGGTCCAAATTCTTAAAAGAAAAGAAGAAAACCCAAAATTACGGTAAGCAGGTCAATTTCTATAAGAATCTATAATCTGAAAATCAATTACCCAGAGCAGA
>FvH4_0_6313126
ACATCAGCCATCATAGCATCGAGCTTCTCTAGCTTGGATGAAGAAGAATTATCCTAAAAATGTGACGTAGGCAGCTGTGATGGGAATTTGGAGGATAGATCGATAAGACAAAATTCAGAAGCCAAAACAGAAAACTCACCTTGGAGAAAGCCTGCAATTGTTGGATCACTTGATGAATATTTGCATTTATTTTGCAGAAGT
>FvH4_0_6353429
TTGCATCAATGCTCTCTAGCTTGGATGAAGATGATCGACCCATTCGAGCCTAAAAATGCAAAACGTAAGAGCATGACTGAAAAATGGACAATACATAAAACGAAAATGAAGGGAAAAGCTCACCTTTACCCATAGTTGTTGGATAACTTGCGCATCTAGAGTTTTACGACAGGAGCAACAATAAATTGCTTTTGTACTGTT
>FvH4_0_6377196
CTCCTGCCAATTTTTCTTTTAATGAAGCTAACTCATTTCTTTTAAGTGTTCATGTTTAAGTTTTGTGTCATAACCCATCCTATGTGGGCGTGTGGTTTGCTATGTAAAAGTTTAGGCCTCTGAATTTACTGCTCTCATCAACCCAGTTCCATATTTATCTCATTTTGGTATTATTCAAAATCATTTCTTCTAGTTTGCTAA
>FvH4_0_6395367
CAAGAGCAGCAGCATCCCACTACCCAATGCCACTCTCTCTTCTATAATCTGAAGCCACGACTATATATTGGGAGTCATTTCTATCTCTGTGCTTCACACTACTTTTGTTCTGAGATTAGTCACTTGTGTGTGTTGGTTATGGAAGAGGAAATGAGAGCCAATATGTTAGTGATTAGAGAGTTGGACAAGAACGAGGACACT
>FvH4_0_6417424
TAAGATGTATTTAAAGTTATTCACAGTCGTGCATCCAATATGATGAAGCATAAGATCATCTGATTTAATATTTGCCATGATCTGGAGTTTTGGACATGATGTTCTTAGAATGTATTTGACATGATTTTTATGCAACCTCTATTCCTGAAATCTTGACAATATACGTGTGTTGTATGATTATTCTTCGAATGTAAAGAATGA
>FvH4_0_6439630
TAATTTGTCGTTGTATATCATACTGTATTCTGTATAGGGTAGTATATTGGAATACTGTACAATATTCAGTACATTTAGTCTGTATTGTATGAGTAAGAATAACGTCCATTGAAATGTACTGTATTATACAATATTCAAATACATCACCTTCTTAGTTTACCACTCTAAGCCAGTCATCTGACCGGCTCTTGTTTTACCTGT
>FvH4_0_6447548
TTTACCCAAACATTAAAACTATACATGTTTTCTTTGAGTTGGTTGAAATAAGTGTCAAATATGTATAGTTGTAATATGTGTCAGTTATTTTCTTTTGTAACAGTATTCTAAAAGCTTCATATACCTAAAAGTTAATTTTTCGGCACATGTGAAATGCTCAAACCACTTACGGACCTAGCTGGGGACAAGCCTCGCTCACAC
>FvH4_0_6457483
ATTGATGATTCCATATTCTTACTTCCATACTCGTCTTTCATAGATCTCACTTGCTCCACGAAACAAAGAGCTTCCCTATACCTTCCCAGCTGAAAGTTAGTTTTGGAAATGAAAATCAACCTCCACAACCTAGCAAATAGGTAATTTTCAGATCCAGAAGTACCGTCCATATTTTCTACACGAAAAGAATTAATTTCCGCA
>FvH4_0_6459248
ACTCAGTGATCGTGGCGGATTGTTTGTGCCGGCCCCAACTTGAAACTGAAGGCAGAAGCGGAAGATATCTCCGGCGGAAAATTAGGGTTTTGAGGTGTGGCGTAGGGTTAGGGTTTCGTGATTGCTAGGGTTTTGATTTGGTCGCCCTTCAAGTACCCCAGTTACTCAATTTATGTGTGCACCTGAGTCACAATGTTACCT
>FvH4_0_6474034
GATTTGAATAAAGTACTCGCTAACTTGACAAAATATATGAAGTCTTAAAGCAAATAAGCATTTGCACCAGGTCTGCGTACAGCTGACAACTAAATAAGAAGTTATGAACAAAGCTTGCAGACTTGTACTGTTTGATCTTCATGACTTGATAATTCATAAATTAAAGAAAAAAATGGACAGAGAGGTATGTACACACATGCT
>FvH4_0_6482497
TCAGTGCAAGAAGAGGAAGAAGCACTTCGTTAGGATACTTGATTCATAAAGGCATGCATACTAGGAAACTGATACGCCCTGGAGGCTCACATAATCATTAAGTACAATAATTTTAAAGTAAATTTTCATTGATCATTGAAGCTGTTAACAACAAACACAAGAAAACACTAGTCTAAACAATCTGTAACAGTAGAATTCATC
>FvH4_0_6510633
CCTAAGAGTTCCCATCTTCTGGTTTTGATAAACTTTCTGAAAGACGGAACTGTTCTCAAGGGCGGAAGTTTATGTAGGATTCCTGAAATTGGGTTCAGTACACACATCTCAGAGTCTAGTCCCTTTTCTTTGACAATGATCAACCAACCTTTAGACGACCCGTATATCCACCCTCTTTGAAGTTGTTTAGGCAGTTTTAAT
>FvH4_0_6517901
TGATCGTTTTCAGCTCGAGCACTCTAACAGGCTTACTCTCCCAGTGAACGTACTGTTGTTTACTCTGGAATTCTTGTAACTAGTTCCATTCTTAATTGTGCTTTTATATATCATCCACAAATTGCCAACCATCCAATCCAACAACTCAGCACAACCAAAGCTACCATTTTGGCCCCAAGACTGCTCTTCCTTTTCAATCAC
>FvH4_0_6527535
ACCCCCAGAAGGATTGTGCATGTTCTGTTGGTTAAATAAGTAGTGTTTTAAGTTCTAGTATTATGCATGGTGGTTTTCGTATGAATTTAAGCAGCAAGTTACTTCTAGTCTTGCTGCCCTTCTTTTGAACAGTTCTGTTTGTATTTTTATATGTAGTAATTAAGTTTCCCTAATTTCGTTTTTTCACTGTTCTTTATTCTG
>FvH4_0_6532870
CAAGTTTTGCTGGGTTTTGAATGTCTCTGAAGATATAAATAGGTTGTCGGTATTTTACATTTGATCCTCAAATTAACCTTTCTATTTCATTATTATCCCTGTGTACTTTTGTTTTGACAATTTGGTCTCAATGGTTCATGGTTGTTTGCCTTTGGCATGTAGATGTTTCATACTTTGTTTTGGCACTTTGGCTAGATCAAA
>FvH4_0_6547734
CAAATGAAAATGTGATGTACCTATGCCTTGGCCTGGAAGCTCTCAAGTCAATGCCAGATTCTTCATTCTGAAGCTTCTCGGCAAGATGAAAATCAACATGTTCTTGCCGTTCTTCAACAAAATCTGGTGGCATTTCTATGCCACAGATCGAACACTTGTAGTCATCCACCCACAAAAGCCAATCTTTCTGATGAGATGAAG
>FvH4_0_6574663
AGCTGCTGTTGCCTTTCAATGATGAAACAAAAACTTGCAAGATGTCCCTTGATTTTAAGTTCTTAATTCTTCTGAAATTGTCTTTTGGCAAGGTCTGAAAGTTTTTGATATAGCAACTGAATGGGTGCCTCTTATCTTACTACAAACTTACAAAGTATGATTTAAATAGCCACTGGGCCTGTTTGAGTTGTGGAAAATTCA
>FvH4_0_6591254
AACTAAGTGGCGGATAGCAGAATGAGAATTGCTTGGTAAAGAACCACTCTAAATCAGGATTGGTAAAGCAAAAGCAAATAGTTGAGAAACGGAGGTACTTTAGAAGGCCTCATACTGAGAAGAGCGCGCGTGTGATGCACATGCGTAGTACTGTGAAAGTTGTCTGCTTCACTTTTGCCAGTCGAACCAGTGACCTGATGA
>FvH4_0_659711
CTGCCCCTAATAGACCTCATATTACCTCCAATAGGCCTCATATTTCCCCCAAGAGACTCTTAGACAGACCCCATTCATATTGCCTCCAAAAAACCCTCTACTGTTCTTAATATACCCCCCGACAAACCCTCTATTGCCCGGATAGGCCCCTACTGCCCCTAATAGACCTCTACTGTCCCCAATAGATCCCCTAGTAGGAGG
>FvH4_0_6726868
TCTCATCTGTCCTTTCTTTGCCATTGCTAATGTTTTCGCCGGTTATGCAATGATAGTCTACATTGTAATCCCTATAGCATACTGGGGACTAGACTCGTATGATGCACAAAAGTTTCCCATCTTTTCCTCGCACTTGTTTACTGCAGAAGGACAACGCTACGACATACCAGCTATTGTCAATGACGAGTTCCAGTTAGATAT
>FvH4_0_6784546
TACATGAGTTCATATTCGACCACACTTTACAACGTACAACTCTTGTTTCATGCATGTAGGAGTAGGACTAATCTAGCTATAATTCAATTTCTATAAAACTGCTGGGAAACCTAATTTGAAATTATTTTAAAATTAATAACTGTGTTAACTAGGAACTATGATTATTTGATTTTCTCTGCAAGTGGAGATAGTAAGGTGATG
>FvH4_0_6819994
AGTCCACGACTGAGGAAGGTACAAGAAGCTCAGATCTATGGAGGTGAGCCACAACTTCCGTTTTACATCAGAGGTTTTTTGGGTTGTACGACTTGAGGCAGCCGGGATGAGACCTAGCTAGTGATCAGTTGTGGATGAGTTGTTTCCGGCATGAGAAGGCGGCGCAATGGCTAGTTTCAAGGGCATGGCAGCGCTAGTTAT
>FvH4_0_7140639
ACACACATAGTTCATCAATCATCAATGCATTTATTTTACATAAACAACAATTCCCAAACTACAATGCATTGCAGAAACTTGGAAAAATCAAATTCATGTTAACTGCAACCAATCAAGAAAGATTTTCAAGGATGATGATATACTGCATAACAACCACTTATAATTAAGGCATATGAGGCATATAACTTCGGCACTTCTTCA
>FvH4_0_7379800
ACCGGATACTTGGGTTGGTTTTCGGTACCTTAATAGGCTCACTTTGTCAGGTGGTGGAACTTTTGATGGCCGCGGAGCACTCTCTTGGAAACAAAACGACTGTAACACAAACAAAAACTGCAAATCTCGGGTTGTGGTAAGTTTCATATCTATCTCAATAGCTAGTTAGGTACATTATATTGTGCAGTTGTGTTGCTTATA
>FvH4_0_7382080
AACCCTCCTGCAAAACTAATCTGACAGCCAAAAACTTGAAGGTACTAGCTAGACCTAATAACTTATTGGTGACATAGTTGCAGGTCTTGTAAACAGATAGAAAATCTTAAAACTTGGACTGGTTGGATAGTTGAGGATCGAATTGCACCTCCTTGTTATCGTGAAGCTTCTAGATAGAGCATAGAAACTTAGAAAGAGAT
>FvH4_0_7396605
ACATAATTTAGCAATAGGAACAACAAAATCTCCAGAAAATGAGTTATGTATAGTGACTGCATTAGGAAAAGCTTTGTGAATCATAAAGAATGAGATGATTGGTTCAACTCTACAGTCTAATACCTGTCCCTAGTCATGTGAATGAGTCAAGAAGGGACCCAAATAATGGATTATTAGCTAGCCTAAAAGAGAATCTGAAAG
>FvH4_0_7464281
TTGCTTAAGCATTACCTGTAGTAATCTGATGGGAAACTTGTCCAAAGGAATCTGATCTTGTGAGGGTGTTATTTCTCAGAAACGAAGAGAACTTCTTCTCATCCAACTTCATCTCATTCTTCTCGGCCTCATAGAACATGTGAATCTCTTCTCTCACCGATTCTCCATTAAGAAAACGAAAGCCATTAGCTTCACCAACTT
>FvH4_0_7473335
AGGGTAACAACCACACCTGAATTGAGGAGACATAATTCTCTTCCCCAACATTCATTGACATTGCAGATATCTTCTTCTTGGGCGCCAATGCCTCTTCCATCTGCTATTCAACAGAAAATTCCTTCCATCATTCTCCTCTGTAGAACCCAGCAAGGCCCAAAGTAAAGGGAAAGCGCAGGAGAAACAAATTTCAAATCCAAA
>FvH4_0_7482896
TCACGCCTTTTGTTGTGGTTGATTCTGTTCAATGCTTTATGTCCTCATCTGTACAATTCATACACCGAAAAGGGGATGGAGCCTTGCAAAGTGGTAATGCCTCGTACACAATCTTGCCAAGAGACCATCTATCTTGCAGGCCTCTTTCTTTGTTCATTGCAAGAGATATATTCTATTATTCATAAAACTATTACGAACCCT
>FvH4_0_7490867
AAACTTTGAATCCATCGGAGATGACTTTGGATGTCCCCTTGTTGCTTCTGCTCGATATATTAGAAAAACAAACGTCCCAGTAATAGTACAACGATTATGAGCAACTAGTCCATGAAAATAGAACGTTGTACAAGCATGTTAATAGCTCTTTTCACAACCATGAGACCCATAAAGAAGAGTTTTGTCCAAGAAAAAATAATC
>FvH4_0_7500393
GGACTGGAACGTACTGGTTCAGCATCCGGGTTTCAGGCAGAAGGCAACAATATATAGTTTCAACAGTACAATGCTTCCTGCTGGGTTTAGAGGTACAAACTGGTCCACTCTTCTTTCATAAGAGATTGATACTTATTGTTCAATAATGTTCAAAGTACAAATAAGCATCGCTAAACATCAAATTGCTAAGTTCACATTTAG
>FvH4_0_7504108
CACAAACTTTGAAGTACAACTAATGACGTTATGTGGTGCTAGTTTTTGAACCATTTTGACATATAACAAATTATTATGTATTTAAGTATGACCGACTAATGGATGCTTTCAGGAGAAAGGAGCATGCATTGGTGACGTGTATCTCGCATCTGATGTTGCTTACCATGATAGAAGGATACCTATTCCTGTGAGTACTCCTTG
>FvH4_0_7532741
CGGGTGGTATGAATCAGTTATATCGGAGGGTAGTGCTCCATTTGAAGAGTTGATGATCAATGAGGTCGTACAGAAGGAGGAATGAATGGAGGTGGGGGTGTTATGTCATTTCATCTTACAAAAAGGTTATTTTTCAATTGTTTCTTAAATGTTGGTCAAAAATCATTTTGAAGGCTGAAAATTGGTTAATTATCAAAATTT
>FvH4_0_7544154
GACTAACCTCTCAAGGGTCTCCAGAGGCCAAGCCTTTGAGGTATAAACTAAGCTGAAACACAAGAAAAACAGAACAAGAGCTCAGTGCTAATGAGAGTGTATTGTTATAGAATCTTTGTTGGGTACCATGAGAGAAGCGGTGGTGGGTTCACTGATCGACCGGCTCAGTCGGTAATGGAATTGGCAGAGATGACTGGCAGA
>FvH4_0_7554517
GATCAATTAGATTGTTTACAAATCATTGTACGTATTTGATGGCTTCCTACACATGAATATGAGCACACACCTATTTTTCATATGTGAATTCCTGGATTTTCTTTTTTCGTTGAAGACACACCGTGTTCTATCTTCTAGAGGTCAATGTAAAACTTTTCCTTTGATTTTCATTAAAGAAAATTGTTAAATTAAACTCATTTG
>FvH4_0_7559063
CGCTTCTATAAAGGAACTGATTAGAGTGATTTCCCCTTGCATGAGCAAGCTGGTTGGACCACAGCAGGAGGATGCTATAAACAAATTCCTATGTTCTGTCGTGGTGAAAGATTCTGACAATGTGGTCGCTAGAAACAAAAAGAAATATCTGATATTTGGAGTCTCCACTTATTGGGTAGTTCTATTCTTCTTTCGACTGTA
>FvH4_0_7574988
TAGAGAGATTCAAGCTTGGAGAGCTGAGAGATGCTTTCCGGTAAATGAACAAAGTTATTACCACTCAGATTTAATCTCTTCAATAAGACTAGATTGCCAAGATCATTGGGTATCACTCCATCCATCAGATTACAATCATTTATGTTTAGCTCTGTCAAAGAACATAAACCTGAGAAGGACGTAGGCAGTGACAATCTCAAG
>FvH4_0_7590354
GAGACCAATTGAATAAAAGCTTATGCAATCATAAACCAATCTTCCAGAAAATATCTCTATGCCAAAGTTTGGCAGATGTTTTTCAGGAGTATTTGATTTTAAAATGATCTTGCTCAAATGATTTTCTTACGAATTTGAAACAACTACTGAAGGGTGGTCAATTGAAATCTCTTAATTCTCTCTCCCTCTAACCCGTTCCAC
>FvH4_0_7604202
TGTTCTGTTTTGTGGTATCCATTTCCCTTTATCAGTCATCATCCTTTGTGCCACCAACTACGCTGTTAGATGAGCTACCCTGTGCACTATGAGAAGAGGAACATTTACTTGAAGAACTCCCTTCTGTACCCTTAAGTTCTTTCCTTGCTGACTTCTGAGATTTTCTTTGTACTGGTGATAAATCCTATAAACAATAAAATT
>FvH4_0_7730343
TTGCGAAGAAGAATTGGGAGAAAAAGAATGATAATTTGAAGGCAAAGTTGGAAGAGATACGTGTATTGTGATTTGCTTAGGCACATTGGTTTTGATATCTCTTCAGCCATGAAGCCGTTTCCTTTTCTGCAGTATGGACATGCTATTGCACAACGGTATATTATTTGGCTTTTTCAAATTTCTCTATTTACTATTTAGTAA
>FvH4_0_7739141
ACTAGGTTAAGATATTAGGATATTAATCCTAGTCGAACAATGGTTAAGATTCTGTCATTCCTATTTGATTGTGGATCACTCAAATGAATAAGCAGTAAGCCATGGTATTAGCCACAACTCTATATAACCTTTCACAAATATTAGCATCATGATGTTGTTTGATGTTCCTGGTATAGGATAGGAACTTCCTGTAAATGATAG
>FvH4_0_7757266
CGGGACGCTTGAATTGAAGTTGGTTACCGATGTGCGCTTCTGGAACCACTCTTAGTGCTAACAATGAATCGACATTGGGTCTGGAAAAGGGGTTGCAGTGATCTATCAGTATGCCGGTAGCGCGGAGACATTAGCTGTGATATTGGCAGTGTCCGATCTGTCCATGACGGCTATTTGGTATATGTACATATTGACGCTTGC
>FvH4_0_7770943
ATTGCATACGCTTTTGAGCAAGCCACTAAGATTAGGAAGCCTCCTTCCTTCAATGGCCTCAAGTTTTAGAACAACATTGTATTATGTGGAGAATGCAGTATGCTATGAGAGGAGCTAGTAGTACTAGATAAATGGGGTTGTTTCTCTGCTCCCTAATCTATAGCAAGTCAATAAGATTTTCTATAAGAAAAGAATGAGAGA
>FvH4_0_7776566
TGCCACAAGAAGCTCCAACCTAGCTACTCAATAGCACCACCAGGAAAGTTCAAGTCACTTTAGCTTGTATGATAGTAGTGTGGCTCTAATACTAAGCTTGGCTATTAACGGTGCAAGTCTGATAATGTTGCTAAAGAATAAACAGTGCCGTTAACTAAAGTCACAGTTGTGCGTATGGTTCTGCAGGTTTTGTTGATGTGG
>FvH4_0_7862559
TCATACATTTTTCTTGCTCAAAACAACAGAGATAGAAGGATAGCAATCTGGTTGTGTACTTTGATGGATGGCATAGTAATCCGATGCACAGACACTAGGACACTTCCTCATCTGTTTTGATTCAACTCTAAACTTCTAGTGTCCAATTTTCACTGGTCTAATCGAAAGCCGGAGTAGACAAATCAAGGGTGGTGAGTGTGG
>FvH4_0_7871939
ATCGAGCTCATCTAAAATTTGTATCACGAACAGTACCTCATTGTTTGATTCTAACAGACGTGGGATATATCTACCACGTCTATCATCAACGAAGTGAACCAACTTTAATTCCATTACTTGATCTCCAAAGTTTAGAGTTCGATCTTCAACGCTCATCAATATTGCTTTATCTTTAGAAGTATAGCGAACGCAGGCATGTAA
>FvH4_0_7909257
TTATGCACATAGACAAATTATTTCCACATCATGTGAAATGAACTGGTCCATGTATAATATTAAGAGTTATGTCAGCAGTTAAGTGGCATCATCCACATTTAGTACAAGAAATAGAAACTTCCAACCATAGTTATTAACTAAAAAATTGATCTGATGAGAAAAGCTAACACAATCTAGATAGAACAGAAGAGAGCCTCAGTA
>FvH4_0_7922231
GTAAAGCTGGAATTTTCCTCATAATAAGTTTACTGAAAACGACTAAATAGCTAGCCGGCCGGTGGCCTGGTTGGATATATTTTGGTGCCAATAAGGCATATTCTGTCTTCTTCCGGCCGGTAAATTTGCTCATGTTAGAATAGTTCTTTGAAAAACCATGTTGGGTTATCAAACTATTGACTAACTTAAACATGAACAAT
>FvH4_0_7930453
AATACTGAGCATAATGAGAAGGTCTCACAAGGAGGCGGACATATTTTCTCACATAAGGATCGCATGAAAATCCTTAAGCATATATGGAACTCACCTGACCGTTGACATCCATCTGATCATCGTCAGTCATTTGGTCATCATCATCCTTGTAACCCTCGTCTACAAGAGATTACATCTATGGGCAAGGGAAAACAAGAAAGC
>FvH4_0_7959208
TCGAGGGTGGGAAGATAGGAGCAAGGCTAGTTTATGTGTCAGGTGTTGTTTTATGGTCTGTGAAGGAAGTGACTGGAACCATATATGTTAGATTAATCAGTAGGCTATTTTGTTATCCATCAGTAGGCTGGGTCCTTGTGCATTCTTTATGGATTAGAATCCAGTTTGAAGTAACAATCTCTTTCTAGGATTGTTGACGGT
>FvH4_0_7971923
TCTTCTACCAATCAATCGCTTAGCATCTGCAAATGGTAATTTGGACAGAATCAGACTTTTATGAAATATATATGGGAAACTTCAAAGCAATACATGCATGAGATGTGACAGTTCAATTAATTTTACCTGTATGTTACTAGTTGTGTCGAAGTCTATATGAAACATATATAGTTACATACTTTGATGAGTTTAAATAAGAAT
>FvH4_0_8012605
GTTTGATTTTTCAGGGTTAAGAGGTTGACGAAGATGTCGGAGAAAATGGCCTCTGGAATCCTTTCAGGGGTTATTAAAGTATCTGGATTCTTTACAAGTGCAATTGTTAACTCGAAAGTGGGCAAGAAATTTTTCAGCCTTCTCCCTGGAGAAATTGTCCTGGCTTCCTTGGATGGATTCAGTAAGTTTTTATATCTCAAC
>FvH4_0_8026822
TTTTGTCATTAAGTTGGACATGTTATGATCTAGCAACAGTTGGGATATTGTACCTTTCTACCAAACCAAAGTTGGGTACTTGAGTATATATGATGCACTTAGCTTCATTATTGAATCCCTAAGGTCATTTAGGTAAAACCCCAATGGATCCAGAGAAGAAACCCTAGAGCAACCATAGTGATAGAGAGGGGAACAAGCTCA
>FvH4_0_8051675
ATGAAAAAGAAAATGTGAAAAGAAAATTTGGAGGATCCAGAATTCAAACATTTTAGACAGCCAATACTGGAGATATCCCAGCATGCTACACTAATCAGGGCTGTAGAAACACAAGGTTAATGCACCTTCTTTTTTCTATCAAAGATTAATTGGGGGAGGGCACTTCAACCTTGGGACCTTTACCAACAAAAACCATGATGT
>FvH4_0_8072125
TGCTTGTGGGGTTGCTCAATCATGAAAGCAATCCTGATATCATGCTTCTGGCAGCCAGAGCACTTACTCATCTTTGTGATGTGCTGCCATCGTCCTGTGCCGCTGTTGTGCATTATGGTGCTGTTTCTATTTTCTGTGCAAGATTGTTGACCATAGAGTACATGGACTTAGCCGAACAGGTAATATGACTTGATGGGTTTC
>FvH4_0_8078739
GTTAATTTATACTTTTTGCTATTTCTGAAATGCTTAATACACAAAACTATTGAAATTCCAGGTTGATATCAATAACTTGGAAGAATATATATCATTAGTCGTTGATGCAACAGTGAAGACTGGAATAATGCGGCAGACAGAAGCATTTAGAGCGGGGTTCAATCAGGTAAGCTCTTCACTTAAAAAGTTTTTGCGTAATTT
>FvH4_0_8098481
GTAAAAAAGGAAATTCATATTTAAACAAGCTAGACCAGTACTGTCTGAGTGTCTGTGATCTTGATCCATCGAAAAAGGATATATTGAAATAAAAGAAAACCCTAAAAAGGGAATTTTTACTGCAGAGTTACTAGAAAAGGGTTGAAAACTTTGGAATGGGGCCTGGAATTGAGTCATTTTGGTAACACAGTGTGTAGCTAG
>FvH4_0_8102996
TATAAACAGCAATGGTAACATCTGCTTGGACATTCTCAAGGAGCAATGGAGTCCAGCACTCACCATATCCAAGGTCAGATACATTTGAGATTCATATTGCATTAAGGAACAATGTCAATACTTAACAAGAGGTTTATAATAATTTCTTTTAGACATAATCACAAAAGAAAAACATGATCAAGAAAGCTATTTGATGAGCAA
>FvH4_0_8141737
CCTTAAATCTACATCTTTTATTAAGCTGTGTCTATAATGCATCGATGCTTTTCTCAACTCTTTTGCAACGTGATATGCCCCGTGCGTTATTCAATCAACTGAACAATAGTAATTTGTGTATTTAAAATAGTCTTGAGCATATCGATTTTAGTTAGCCTGACTATGTCTGCTTTGTGTATATATATGTAGAGAAAAACTACA
>FvH4_0_827342
TTGAGGCAGCAGTAGTACCAGCTGCATCGGTGTTGCCTTCACCATGATCATCATTATGAGCCGTTGACACGACGTGCCCTCCTCTTCTCTTGCCGCACCGGCGACGAGAGCTGGAATGGGATTCGTCTTCGTGCTTCTCTTGATCATTCCCTTCTTTGGGTTTCCAGGCAGGGATGCAGAAGCAGATGGTTTTCCTGCTCT
>FvH4_0_8500397
AAGTCTTGGCGAGAGAGAGAGCGAGAAATTCTAGATAAGTCAAAAATTGGGTCGGCTCTGGAAGTTTCATGAAAGGCTAAAACAAAAGAAGCGATGAAATGCGAGCCCAGCACTGCTGACGTCATCTCATAAAATAGTATATAGGTTAAATTTTACATTATTCGGATCCTTCATTAGTTAGAATTGCAAAATTTGATTTTC
>FvH4_0_8717518
TGACAATACTAGATATATTAAGTTGATTCAGATTATTAAGAACAAGGGTTAATATGGTAAATAAAAATAAATAAAGAGATAATTAGGGAGAGAAAAGTGGGAGTGGGTTTTATACTGGAGGTGCTATTAACACACCATATTTTGCTATTCACACACCCCTTTCATGACGTGAGTTAATCATAAAGCAACTTTCATGGGCAA
>FvH4_0_9053886
GGTGGGAATCAGTTCTTGCTACTCCAGATATTGAAATTACAACCTGGAATGCATTTGAAGTAGTCTTTCTTGAAAAGTACTTTCCAGACATAGTCAGACAGGCCAAGGCTAAAGAGTTTATGTTTCTATCTAAAGGGAATATGACAGTGGCTGAATATCAAGGTAAATTTGAAGAACTGATGCGATTTGCCCCGGGTATTA
>FvH4_0_9068495
CGTGCTGCTGCCTATGCATTTGGCAACATTGACCCAACAAACATGTGAGTTTTGCTGTCGTGGTTGCTCAATAGTTCTGTAAATCAAGTAGGAGCTGATTATGTTATAGTATTGTGTGGTGGCTCATGTGTAAAGCCGTGAAGATTAAGTGGTATTGCGATGAATTACACTTCATTTTGCTCACTTGTGAGAAACTTGTGT
>FvH4_0_9094127
TTGTGTCTAATTTAATCAACTCAAATTAATCAGACAAGATAGAGCTGCCGCAGTAGATATCCTAGTGAAGGATTTGAAAGTCTTTGCGGGGTTTAATGATGAGTTGTACAAGGAAATCACTCAGCTGCTCACCTTGAACAATTTTAGGTATGTGTTATGGACAATTGTTTTTTTGAGATTCAAGTTGCTTGTAGTGTTTTT
>FvH4_0_9128415
AGTAAGACTGACTGATAAATATGGTGACAATTATGAATATATAGATCGAGGTGGTGAAGCTTTACCTCCAATAATGAGACTGCAAATGAAAACAACGCAAAGAAACTTTATCATATCTGCCATTTTTCAATTTCAATCTTGTCGTGCCTTTGCTTTTGTTTGAACAACGTATATAAGAACCAATACCAATTTATAGGGGTT
>FvH4_0_9137846
TGGTCCTGTTGAAAACAAAGATCTTTGTGACCAAGATAACTAGGTAATTCTTGGTGAGAAAAATCGTAATAAAAACTTGGGTGAGAAAATAAGAAAATGCGGTAAATACTGAAAACTCATAATGAGCTCCAAACTCCAGCCTAACATAGATTCGGCCCAATCACTCATTCATATGCCACACAACAAGAATATAACTATATT
>FvH4_0_9141420
ACGTATCAAGTACTGATTTTTAGGGTGTGGTTTATGGGCAGATTATTGAAAATGGACATGCCTATCAAGTTGATGGGGATGTGTATTTTAGTGTTGACAAGTTCCCAGATTATGGACGTCTATCTGGGCGAAAATTAGAAGACAATCGAGCCGGTGAGCGAGTCACTGTTGATTCAAGGAAGAACAATCCTGCTGATTTTG
>FvH4_0_9167288
GAACTCAAAGTGCTCATTCCAAATTGGATTTAAATCATTGTCCTGAGGGGTATGGTAAATTCAGTACAGTTAAGGAAAAATTACATATACACCAAGTACAGCATGAGTTTGACTTACAATGACTTTGCTGGTTTTTGTTCTGTCAGGAAGTGGACGTATGAATATCACAGCAAAAGGATCTGATTTTCCTACGATGTCCAT
>FvH4_0_9171187
GATGAACCCCATTTTTGTGATGTGTGTGTGATTACTAAATGTGGGTTTGTTTCAGAGATTATGACAAGGGAAACACTTGAGATTCAGAATCATTTGGTCGATTGGCATATGGAATGATGGAAGTTTAATTATGGTGGGAAACTGTACGGTTGGGTTTGTGTAATGAGTTAGAAGATTGTGGGCATCAATGGAGTGATTAGT
>FvH4_0_9190850
TTGGGTCAGTTTCTCTCACACTCTTTCATTCTCTCTGCTTTTAATCAATTTCTTTTTCATCTTCTTTGGTATTTCAGAACTTTCTTGGCATGCTTGGATAGTTTTGGCTAGTAATAGTGACATCCCCACTTTCCTGTCGTGCCTTAAGTTTGTGACATGAAGAATGGGGAAATGTTAAAAAGCTGATGTCCCTCTTTGCTC
>FvH4_0_9214112
ACCCTTCTCCTCGATGAGAGTCCATGATTTTGCACTAGGTCGACAGAAAACCAAGCGACCATTTGAGCACAGTGCAGCTACAAGACAATTGCCTGTTGGTGCTGAAGAAGCAATTACCTTGCGGAAGAAGGAAGCTTGATCGCTGTTGTGGCATGGAATGGTGGATTGTGAAGGGAGATCGACTCGGGCGCCTGACATGGG
>FvH4_0_9216307
TCATCGGTTGCAGCATATAATTTCCCATCAAGTATCTCTATATCCACAAATTTGTGCCCCTCATGATGAACTTCATCAATGAGGGTCCATGATTTTGCACTAGGTCTTAAGAAAGCCAAACGACCATTTGAACATATTGCAGCCACAAGACAATTGCAACTTGTTGGCGCTGAAGAAGCAGTTACCTTGCGGAAGAAGGAA
>FvH4_0_9237470
CCACTGACTCCACTCTAGCTAGTTTCATGGATGTGCAAAACTAGCAAGCTAGAGCCATGATCCCTATGTATATACATGTCATTCGAATTCCCAAGCACAAATTTTTATTGCTTTCATCATAGCTTCATTCTCTCTTAAGCAATGCGTGTGAGGGTGATGGATTGTTTCTCTTATCAAACTAGCAACTGCTGAGCACCACAG
>FvH4_0_9244563
ACCAATATCTTGGAACATACATCTGTTCATGCTTTGTTCGAAACTACTAAGTTACATGAAAACCTACAGTGGATGCAGACCTCACAGAATGATAAGTAACCGCAATGAGCCTTGTGCAGCAGAGTTCTGTCACCGAATACATCGTGGACTCTCTGGCACAGGTCAGCATAAAAGTTTCTGTAGTCAGCCCAAGCAGAATTG
>FvH4_0_9309183
CCGTAAAGAAGGCTTCCCTATGTATTCAACCATTCACATATGTTCACTGGTGGAGTATTACGACTCACGGGCTGCAATTGAAACGGAGTAACATAAACTATTTGTCTAATCTGACCAAATTAACAAAAAGGAATCTATTAGCCTAATCTTTTCCCATTTTCTCTTGGTTACGAGGGATGCAAATTTGACCTAACATATAAA
>FvH4_0_9372822
TTCTACCGTTGCATATGTAGATGAAAAGCACAGACCCATTCTAGCAGAACACTTTGCAACATTTCTGTTCTTGAACTTCCCCATCCATGTTTGGATGTCGCGGATTGTAGTGCTCTTGCATTCAGAAAAAAACCAGGCCGAACGCTCCCTCAATTGATTGGATGAGAAGGCCAAGAAAGAGTACTTTCGGCCGCAAAAGTC
>FvH4_0_9411822
CTACTACTAGCCTAAACAAATTCAAAATAGTGCAGATCTGGGGGAGGTTCTTCTTGGTGAAATCAAACACGAGGAGGCATCTTCAAAGCACGAAGAGGTAAGGGAGGGGTTTGTAATGTGGCTCTCTTCCATGAGAAGATGAGGATCGCTTCCATCGTCTTGGTGGATGAGAAAGGAAATGAAATGGGAGATGAATGGTGT
>FvH4_0_9418829
TACCCAAAGATACTATTTCTTTCATATTTGGAACATGTTTAACTGAAAGATTTCAAAACAAAGAAAAAAACTGAAAGATAATGATCAAAATGCATGCTAAAATTTCTTGTGAGCTGCAGCCTGTTGGATATTTGTAAAAGCAACGGAGGTCATGGATTCACTAATAGATGTGAATGGATGGAGGGGGATTACAAAACACAA
>FvH4_0_9426251
GGGGTAAAGAATTTTCTCACTAATGTTTGTGCTCGTATTTTTACCGATATTTTGCAGAGGGTTTTGCCTGGTGCGAATCCGATACTGTCACAGTTTATTCATCCACAGCAGCCCCTTGTGATTCCGGGATTTCCACATCCAGTTTTTGGTGCCCTCAATGTAATGCCTAAATTTGTTACAGACTTTACTCCCACAGGAGGG
>FvH4_0_9503519
TTCCTCATTTGGTTGTGCTGTCACAATTTTTATTTGAAACTCCTCGCACCAATAATCTGATATCCATGATCCAAAACTTTTCGACTGAAGTTAGCTGACGCCTTTGTTCTTTACAATATGCTCTTGCAGTGGGCCTGTCAAATGAACAGTGCAGGAAAGTTTAAAATGTGGGTTCATCTTAGTACATTTGCATGATTGTTG
>FvH4_0_9510382
TCTTGTCAATATACTTCTTATTGCTGGTCTTTCCCTTCTTTCTTGAACCACAGCAACTCTTGATGATGATGTTTGGTTCCAAATCTTCCTCAGTCAAAACGGGATCGTACCCATATAGAGCTTGCCTGTTGAAACAACAACCAGTTCCCACATAGACTGGACCCTGGATGCCATCCAACCCTTTCAAGTTGATCTGCAAAT
>FvH4_0_9547151
AGCTTTCCCTCATCAAGCTCACCCATACCTTCTTCGAGGAAAAGGTGTATATAAGGCCACTGGAAGAGGTTTCAAACAAACTCTCGCAATATTCAGGAGCTAGAATACAACATTTTGTTGATTATATCCTGAAATGTCATCGGCCTTCACCATCTGAGCTTCCACCCAAAAGAAAGCTCGACACATTGAGTATACCAAGTG
>FvH4_0_9576963
GAACAAAGAAAATAAACATTGCAACAGAGTAATCAAACAAGAAACAGAACACAGTAATAGCTCAAAAGATTACGGGACAAACCAAAAATGAAGAAATCTAGACTTTTGTTGGGCAAGTACTCATAAATCAGTATACTTTCTTCTGCTTCAATGCAGCATCCCAGAAGCCTAACCAAATTTCTATGTTGAAGCTTACAAATC
>FvH4_0_9598185
ATCAACAACAAGCGATTTGAGAAATGCTTCACAAGTTCAGCTGCACCCTGGAAGTCACTGCATCTTGTCAGGTAGTTCTCTTCATTGGCGTAGTTCACCTGTCACCCCTATGCATCAGTTAGGTGGGTTGAAATCATTCCAAGGTTTTGACTCTGAAAAGGGACATCATGACGTTCTGCAAGATGATACACCTCAGATACT
>FvH4_0_9645496
TGGCAGTGCGCTGTGATCGTCTCTGGCAATGGCCACAGTTATGGTGTTAGATATGATTGGTCTCCTAACGTGGGAGGTGAAGCAGTTGTGGAGAGAGTCCCGAGAAAGGCTATTAGGCCTTGCCCTCCGCCTGTTCAAGGTGCAGATAGTTGGGAGGTTGGCGATGTTGTTGAGGTCTTTGATGTTGGTTTCTGGAAGATG
>FvH4_0_9670989
AATCCTCGTTACAAGTCTCTTTCTCTCTGTCTCTCTAGGCTTCTAGGTTTTGTACATCAATGTGTTCTCTCAAACGGGTTGATGAGGTTTCTCTTTGTTTCTGCGTTTTGAATGTGCAGGCTTTGGCAGTCGTTTCTGATATTGTGGGTGTTCTACACGGCATGGGTGTGTCCCTTTGAGTTTGGGTTCCTGGACAGCCCT
>FvH4_0_9701547
TCCCCAAGACCTGACCTCTCAAGAATTTTGCGCTGAAACTCAAGATTCTCCCCAGTGAATGTCCCTATCGAATGTGAGCATTTCATGAACACTTGCCTAGTGGTTTTTTGAGCATCTTCAGGCTTGTAGCATGAGAAATCAACAAGGTAAACAGGACGGGGACGAGTGAGGAAGTAAAGGGTGGACAAGAAGACCAAGAGA
>FvH4_0_9713462
CCTATTGAACATTCAATACAGCAGCTACTGTATCATTTGTATGATGGAAGTCTGGATCCTTTGTCTCTGTTGTTTATACACGGCATTTGCTCACCTACCTACTATCTACCTTAGAATTTGTATATGAAAGAATAAGTTAAGCTATAATGCCCATCATGTCCATTTAGTATTGTGGGTGAACTTTGTAAATCAAATCTTGAA
>FvH4_0_9723633
CTGCAAAATATGAATGAGCTGAAAGTGAAATGTGTAGGAGGATGATGCATGTAATTATCGCTTTCAATTAACCAATTAGTTTGATTATAATGGTGGGATAATCTCTAATCTGTCTTGAAGCAACGTCATTTCGAAGTTGAACAGTCTATTTCTGCGGCCAAGACAACACTTAGTTAAAACATACACTGATTACTGATTAGT
>FvH4_0_9772376
TAAGATATGTTATTTCTGATAATCTGCAGGTTTTGGGACTTGAAGTTTGCGCTGACACCATGGTAGGCGATCAAATGAGACGAGGCATATCTGGTGGCCAAAGAAAGCGACTCACCACAGGTAGAGCATAGAACATTAGAACTTGTAGATTGAACTTGAACCAGACCCGAAATTGTGCCACAGTTCTCTTACTCTATGATT
>FvH4_0_9783050
AATGCTAATGGGAGAAGAAAGCGAGGAATGGTTCTTCCTTTTCAACCCCTTTCCCTTGCTTTCGATGAGATCAGATATGCCATAGACATGCCACAGGTAATTTCTGGTTTTGCTAAAGGAACCCTCTATCCATAAGGTGAAACACGTCGAGTGAAAGAATTTTCTGCTCCCTTTCAGGAAATGAAGGCTCAGGGCGTCAAG
>FvH4_0_9799629
CCCAACATTTCGATGTATTAATCAAAGAAATGAGAATAACAAGACAGGAGAACTAATATGAACTTGAAGAAACAAACAAACGTCTTAACATAACGAAACACATTCCCCTGTTCCAAAACAGAGTCGCCCATAAAAGGATGATACTTGAATAAAACAGGGATGTAATTAATCATTTTCGCTAATCACCTAAAGCTAATTGAT
>FvH4_0_9802735
GGACTATACCTGGCAGTGTAGGAGGAGAAGTGGGTATTGCTAGTGATGTCGAAGGTGCAGGTGCCTCAGCTGCAGTGACTAAAAACGCTTCAGTTTCATACCTTAAGTAACAGCTGGGATTAAAAACTCTTCCACCAATCATCCCCAAACAACATCCTCTGATCCCTGTTAGAGTTGAGTTCAAGCACTTAGTGCAGTCT
>FvH4_0_9828864
TGTACCATTGACAAAGGCCATGCTTAATAGAAGTCTACTGCTTTGGTCAACTATAAATGATATGAAGATGGCTTGTAATCCGAATACTGCATCATTCTTCTTAGCCCAACTTGTTCAAGGTATATGCATATACTACTTTCCATTCAATATACCATCTTTCTGTCAACAAAATAATCGTGTGATGTGGGACTGAGTCTCTCA
>FvH4_0_9835333
AGCAAAACCATCGATCAGATCAAACAAGCTATATATGCTTAATATGACAAGATAGTCAAGTAGGCATGCTTAGGAACCCACCGTATGAGATCTATGATTGTCTCGCTGCTATCAATGGTCACTGATTAAGAAGAATCTGGGGATCATGTATGAACATGCATGCAGCATGCATATGTACGTACCTATACCTATGAATAATGT
>FvH4_0_9894650
AGCTGTCATTATGGAGAAAACGAGCATAATATTCAGACATCATGTTCTTCCTTAGCATTATTACGAGAAAGGCTAATTGAGAGATATCTGAGTATCATAGTTTATTTTCAGAATCATAAAGCTTAAAGAAAAGCAGGACATCGATCATCTTTTGTCTTGTCAGGTGGCGCAATAGGGTGTAAATCCTGAATAAGAATGAGG
>FvH4_0_996753
ATCTAAAGAAGAAGAGCATGAGAACCTGTTCTTTCAGGTAGATATTGGTGACACTGTCCTTGTTCTTATTTCCTTGCAGAAGGAGTATGTTGCATCTTATGTTGTACATCCTTTGTGCTTAGCCAGAGTACTGATGCTTCACACATTTCCTTACATGTGGACTTTTCACAGGAATGATTACATAGATATATATAATTCAAT
>FvH4_1_10315930
TTCACCGCTTGGGAGGAAATACAAGCATTGCTTAAGTGGCTAGTGTAATAAGAAGCATCTCTCCATTCCAGGCCCCCATAGCTCTAGTTAGACTCATTGTCCGAGGGTTTAGATCCAGGGTATGTGGTTCGGTTGTGCAAACCTCAGAACTTGCTGCATCCTTCAGAAAAGTTGGTTACCCAGTCTATTAAAACTCAATAG
>FvH4_1_10448910
ATGCTTGAACTTTTTGGCAGCATATAAAATGGATCGTCTCTAGAATTGATTTAAGACTTAATTACTTATAGGTACAATTGATAATTTTGTCCTCACCTGGGGTCATGCTCTTAAGATATTTGAGTTAGACTGAAGGAGAGATGCAGCTCTACTGTTGATTCTAATGGGCTTGATAAGATATTTTGTTGAATGCTTGAACTT
>FvH4_1_10474144
TCATGTGATCATTGTATGATTATCTTTTGTTTGGAGAGGATTAGCTCCCTACTCAGCCACAGGTTTAGCTCACCCCTTTACAGTCTTGCAGGTTATGAAACAGAAGAACAACGATAATTAGTGATTGAAGTAATTAGAGTTACTTAGAGTTCCCAATGTGTAATCATCATAAGGAAGAGAGTTTCCTTAGAACTTTTGAGT
>FvH4_1_10497176
AGCTACTGAATGAAAGGCCTCCCACAACTGCAGCTTATCTACGTTCCAAGATTTGCTGACATTGGGTTTGAAGCAAATAGCGGTACTATTTGGCTTCATCTAGCACCCTCCAGTACGTGCTAAACCATAACTATAAACTCCTCATTCGATTTAAAAGCAAAGGAAATAATTCATTTAAATGTTACGAGACTTGGAAACAGG
>FvH4_1_10610064
CAGAATACTCAATAGAGTCTACACTACGAATTGAATACAAACAACGTTCATACCTATTGGAGAGACCTCAAACGAGAATACCTTCAACCGTCCCTCTCTGCCGAAATGGAAATGCAGCCGAACATACGCCACCCACAAGCCTCTAATTGTTTGATCCATTAAAAATGACGAATTGATTCCGGAAATAAAAACCTCAGAATC
>FvH4_1_10809698
AACACAACAATTTGTTTTTCAAAATAATCTCACAACTTACCTCTAATCACTTGAAAACATAATGCATGTACTTTTTCCATGACCACCACAAACTCCCACTTCAAACTTTTTCCCACCTGCCCCTTCCCCTCACATCTCTGGCCCTTCACTTCACCCTCACACTCCATCTTTCCGTCATATTACATTGAGGTCCATCACTTC
>FvH4_1_10987824
AATGAAAGTTGTAGCTTCATCGTCCTACTCAACGCCACCGGTTTTCTATCTCCCCTTATCCTTTCTCGACCTTTTTGTTTGGTTCACTTTCATCATCTCCCAGATTGACAAGAATTATTAGAATACGTGAGCAAATACGAAACTCAGAGACGAAAGTGACTTAAATTTACATTGGAAGATGTTGCTCTTCAATGGAGTTCA
>FvH4_1_11483506
ATACCATTAATATCTCCATATAATATAACATACCTCCTATGTTACGGATAAAAATCAAATAGCAACATGTACATTTAAAGGAGGATACTTGTTAGCCGGACGAATACTTCGAGTACGCGCCTCACGCGCGGCGATTTTTCTATCCGTTGCTGAGCTTGTTCGTCCATTGGTTGCCTCTCTTCTCCGATTTCTCCCTTTCTC
>FvH4_1_1164958
TTGTTATTACTTAGATTCCTTTCAACCATCCTCTAATGACATAATGGGGTAGTAAACTCTCAAGTATGGAACATTATTGGGGGTCAGTAATTTTCCTGAATAGAGCAACCAAAGTTTACTGACCCCCAATAACCACCCTGTAACAAAAAAAAACTAAAACTGACAACCAAAGATAAATGAAACTGACAGAAAGATCAAAGG
>FvH4_1_11864133
AGGAGTTGACCAACTGTTGCTGCTTTCTATTTGCTCGGAACCTTGAAAATCCGAATCATCTAATTGGTAACAACCGGACCCGTAATTTGTTGAAGAATAGTATTGCCCGTTCGTTGGATAATAGTTGATGAGCTCACTGAACTCAGTTCTGGTAGGCTCTCCAATATAATTCAAACAATCTTGAAGTCCCGTTGAACCGGA
>FvH4_1_11985998
AGCTAGTGTTTCTCTTGATCGAACGATTTAATTAATTGGTCTAACAAACTTGACACCACAGAGTTTGTTTCATTTCGAGGTAACTACAATATATACTTTGTCATTAAAAATTAATGTGCTGAGCCTTTAGCTTTTTAACTCGATCTGCCGTAACATGCATGGTAGAATCGAAATAGTTGCGAATACTAAATAGTAACCAGT
>FvH4_1_12702352
TTTGATGTAATATCTGTCTGTAGAGGCCGGCAGTGTTAGGCTCATTAAAGTGTTATCCACAATCAGTTGTCATTGATGAGAATTTGTCGCTGGCTTCACTTGATTCCATTGTGATTGCTGAGAAGAATTACTTTTTAGTGTAGAAGTCCTGCCATGTGCTCTGTAAGCTACATAGACGCTGATCAGCTGATGAACTTGCTC
>FvH4_1_12763202
AAATGCACAATAACCATAATAATTCTCACATAAAGAGAGTACTTTACAAGAAACATCAATACTGGCAGCAACAATAACATACAGACTGAGGGAAGAAAATAGCAAAATATTTTCTATGTAATGCAATACCTAAACAGAACTATTTAACTACATCCTATCCCCTCAACTAGGAGGGATCAGAATGTTACAAGCTATACCTAA
>FvH4_1_12973765
AAAGAATATTGGACAATAGATCTAGGAAAAAGTGTCGTTGGAAGAACCATAGAGGGAAGGCATATTCTCATGGATACAATTGCTAAAAAGGTTAAAATCACCATCGGAGGTGGAGATTTTATCATTGAAGAACTTTGGCAATCAGAAAATCAAGATGCTGATATACTTTTAGGAAATGAGTTCATCCTACAACAAACCTTC
>FvH4_1_13077431
CCTCCCTCGATCAATAGCTTCTGTGGAATTGGATATATAGTATCTTCTACAATAAAGGTGGCAAGGAAATATATCATGATTTTCAAACCATAGAACATATCACCAATTAACCAAAGCGACGCTGTCTACATATGTTCCTCTTCCACAAGGTGCTCTATTTTTTGAGTTCATGAAATAATAACCCAAAAGGAGTTACTACCC
>FvH4_1_13078784
TGGTTGTTCCTGCTTTTAGGTCAAATGCTCGGAATGTGCAAACTCTCTCAATTGAAGTATTTCTGCAAACACACCAAGAATCACAGGACCGGTGCTAAAGATCGTGTTTTGTATCGTACTTATCTGGGACTGTTGAAACAACTTGAGCCGAATGGACCTTTTGATATTTGATATATAGAATGACGGATTTGAAGATTGGCC
>FvH4_1_13287205
GGACCTAAATAGGAAAAGCCAAACAGAGCAATAGATCCATTCCACTCTGTTAGTCTCATAAATAGAGCCTGTCCTGCTCCTTGGTCCTTGAAACTATCCGGAAGTAGTGTAATATGAAACACCTCTTCACCCATGTCATACAAAAGGATTACATCCCTAATGCTTGGAGATGAAAGCCTGTCATAATAACATAGGTATTCC
>FvH4_1_13291085
AACCCCTTCAGGGCATGTCAACACCAAGTACAAGTAGTTACACGTCACAAGTTCAAAATACATCTAGCATATCTTAGCTTTCTTCAAACTGTGTCCGAAAGCATTCAAGTGATTTATCTATACCATTTCTATGTAAACACATGTGATATCATAGGAACAAGGAGCTTAAGCTGGTGATATCAACTGAATAAGGGACGTTGC
>FvH4_1_13309938
TACCATCGGAGATTTTCAAGCCTGATTTACACATTGCAGTTTGGAATGAATCCGTTATTCTATTTATCTTTCAATTTTATGGTTCCAGTTATGAAGAGTATTCATTTGATATATGGGTGAAGGATGAAAATGGTGATGATAATCACAGTTGTTGGACAAAACACATAACCATTGAGCCTATAGTCGGCCTTGCATTGCCAT
>FvH4_1_13339933
TTTTGTTTCATTGATGTTGAGTTCGGACTTGTTGAAATTATAAATGCACTTGCAGCGGAGTGACAAGTATTATTTTCTGAATACATTTCGCTTGATTACCCCTAATGCTGGACTTGGATTAAGAAACACTGTCTGCAATTGCAGCCTATAGTTTATAACAATGGGTTAACTTGGTGGTAAAGCTGTGTGCTGCGTTGTTGT
>FvH4_1_13385299
GAGACGTTGGCCGATCTTTCTAGCTAAACTATGAGAATAACGAGAATTATGTGTAAATTAAGCACAAGTATGTACAGAAGAGTTTCTCTCCGATGATCTAATTGCATTAGTTGCATTTGTTCCCTCATATATGAGTAATCCAAAATGGTCGAACCACATTGATAAAAAGGATTGCAAGAGAAAGCCAAGTCATGCTTTTCT
>FvH4_1_13387496
GAAATTGTGGTACTACCTGTAAGCTGACTCTTTGTCATACAAGTAATTAACAACCTTCACAAAGTTGCTTCACCTGCAGCATACCATGAATTCCTTCCTCAGAGCCTAAATCAATTGATTACTTGAAGATATAGGGGAGGCATATAGCCAAGTACTGCAGGTTTTACAGAGGCAAGGATCAGCAATAATCATGAACATTCT
>FvH4_1_13404776
ACATCAGATCTATAATTCTCTTCAATTAATTTCTGACAACAACATCATTATGTAAATGTCATAAGGTTGCTTCTGGAAATCAAAACTTAAGGTTAAGAACCACTAGCAAAGCAAAAGTTAAAGATTGGATTACTGCAATTAATGATACTGGCCTCAGGCCTCATGAAGGTTGTTGTCATCCTCATCGTTTCGGTTCCTTTG
>FvH4_1_13414488
AGTTTCCATCTTTTTACTGCTCTGTGAATATTGGTGTTTGGGTATTGTCCCATTGCTAATTTCTATCATTCTATTACTGAATCTTATGTTGATTCTGAACTAGGTGAAGTGCATTCAATGGCAAACAAGTGAACTCTTATATCTCCCTTTGTCAGAATAGTTAGACATTTTGGGACATTGATTCTTAGTTTTGTTGAACTC
>FvH4_1_13426665
TCTACTTCTTAGAGAGAGATCAAAACCCCTGAATATAATGATCGTTCTGATACGCCAACTAATATTGTTTATGAGTGTGTTGAGCTGCCTATATACTTCAAAGGAAAATGTTACTGGCTTGTCAATTCGGGTTATTATATTAATGCCTGTGGTCGTAAATTCATTCTTTCATTTGATATGGGTACCGAGCTATTTCAGGAG
>FvH4_1_13432964
CTTCTATGATCTAGCTAATGATGTGGAAAAGTTGGAAGAAATTGGAGCAAATTTTAATCAAATACCTAGGTAAATGATCAGAAACAAAACTGAATTACATACAAGCGTAAAAAGTTTCAATTAGATACCAAGGTAAAATTCTGATTTGCGAGATTGCCTGATTTCTAACAAGACCTTAGAACCCCCATTCATGTTATATGT
>FvH4_1_13437
AACAAAATTAAGTAAAATGCAGACTCAATTTGCCTGTAATCTGTAATGGTGTATGATGATGTAGGATACTAGAATGTGCCCCCTCTTGCATTGCTAGACTCGTCACTAATTTATAACTCATGTTCAGCGAAGCCCAGAAGAAGCTGACCCGCACAGACAGCTGACTATTCTTATGTTCAGTGATTTGTGAGACGTTGAAAT
>FvH4_1_13438234
GAAGGTTCATACTTCATACAAAACACACACACATTCATTTTGAATCAATCAAAGTAACATATATCAGATTGAAGTTGCTTACGGCTTTATCAAGTCGAATATCTACTGATCAAAATGACTACACCTTTTCAACTCAGTATCTTGTTGGCTTTGGTGCCTATCCTTCTATGGTAGAGATATTTTGCACGGTATGAATGCATG
>FvH4_1_13450075
AAAGTTGTGTCGTCATTTTTGCAGTTTCTCTCCTTCAGCTTGTCTGTCTACGACTGATGTATTTTCAGTTGAAATATAATTTTGGTTTCATTTGTCTTCTCACTGTTTCAGGGTCTGGAGTCTGATGGATTAAAAGATCACTTGACTAATTTTGCTGAGTCCTTGAACAAGACAAGGGCAATGGTCTACCCTCCTCCAGAG
>FvH4_1_13465510
ACAACTCGCAGTCTTACTTCAATGAACTAAAACAAAAAGGAAGGAAGTTGAAGGCGGATGGACTTGATTGGGATTATTATAAGAGAGGAATAGAGAGTGAGCTTGGGAAAAAAAGACAGATTGAGCACATGGATTCAATAAACTGGCAGGCTGTTAGACAAGCAGATGTTGAAGACATTGCTGAAGCCATCAAGGGACGTG
>FvH4_1_13472591
CTTTTTGGCTTTGATGAAGAGGTTTGATGAACCTAGTGAATCCAAAATTTATGAAGCAAAATGATGCGATAAGACACCATAGATAAAATAATATATTGATCCATGTATAGTATTACTTACTTGGTTGTGTACCTCTATGTTTCCAATATCCTCCATTGGTTGCTTGCGACCACCAGAAGAATCTCCAATACTTTTCCTGCT
>FvH4_1_13500593
CAAAATCTTTTGGCACTTTGTATGAGGATTTCAGGGATTCATTAGTACATGAAGAAGTTTGCTTGACTGGGTATTGATCACTCATTAACTTTTGGTGATGTAGGGACAAGATGGGGACGACCTTGAGATGAACCTAAATGGAAGTAGATCAAGAATGGACGGTGATGATTTGGATGAAATAGTATGTTTTTCTGGCTTCAT
>FvH4_1_13508373
TCCTCATAGGACTAGTCTCCTCCCCACTCTCTTCCACCATTATTGATCGCCGCTTCCAAGATCAAAACACAAACATTACACAAATGAAAGAGCCAAAACCAAAACAGTAAGCAATACTCTAAACCACAATTTAAGCCTCTACCTGGCTCCTCAACTGCATGATGTTGTTCACAAACCAAGAGAGTAGCTCAAGACCTCAAA
>FvH4_1_13519288
GCTCTGAGTTTGGATCATTGAATTGTAGACTAGGCAAAGGCTTTGAAAGGCTAAATAGAGTTGCAGCATCCACGAGGACCATATTTGCTTCATTTTTATACGCATGCAGCTTCAAATTTTCCACCATAACCTGCAAATGTAACTCAATTCATCAGTTTCTCAACTAACCAAGTCATAGCAACCATCAATTAAAGGAGATAA
>FvH4_1_13529693
TTGCTTGCAAGTTATACTCAGTTGTATTCAATCGTCAGACACAAAAACGTGCTGGTTATGAAAGTAGCTGTTTGCCAAGTTACACTCAGTTGCATTCAATCTTCAGACACAAAAATGTCCGCTGTCTTTGTCATTGTGATATAGAAATCCAGCTTGGCTGAGAAATGTGATGGCGAAAGTTCTACCCAGAAAGACTTTACC
>FvH4_1_13546128
ATATCCCCCTTCACAACTGAAAAGGGAAAACCACATTATTCACCCCTGTGGCCGAGGTGTACATTCCAGAACTCACCCTAATATAGAGAAGGTCACTGAATGTAACATTACATTTGAAATTACATTAGAAATTTTTATAAGTCTTCCAAGTGTCTTATCATCAACTTTGGAAATGGCCATCACAGTGAACAAATATGGCAT
>FvH4_1_13559733
TTGTTATGCCGTAATAATAATTAAGAGAACCTTAGATTTTAGTAGACCATGACATGCTAACAACCCTAATAATTTGTTGGCGTGGGACTCGTTGTCTTTGGAATCCAACCACTCTTAAGTCACTTGTTTTGGTCTTTCTCCCTATCTCAATGTGAAAGGGATTCAAGTAGAGGCCACATATAATTTCTAAATGTAGGGACT
>FvH4_1_13572593
TATTAAGGTTGTTAATGACTTTATGTTAAAACTTTTTTAACTTATGCTTAATCTATGGAGTTGGGCCATGGATTTATTCATGTTTAGATTGGTTCATTGTATAGGACACATCGCAAACAATGACGGATCATTGAGAAGAGTTTTGTTTACTTCGGAGGCCCGTAAAGCGACTAATCAACGATTCTCGATGTTGAAATTTC
>FvH4_1_13584675
TTTACACCTTGTATATACTCACCAAAAGGACCAAAACCATTGAAGTTCCCTACAGGATGAATGAAAGTCATATGTTTCAGCCATTTTTTCAATATTTGCTAATGTTTCTTCATTAGATATATCTGACATGTTATGTTGCCGAAGTGTCAGTTGATACGGATCAGAGTTTCCACATGAACAATGGACAATGGTCCACAAATT
>FvH4_1_13593664
GTCATTAGGGTGGATCCGACTATGGAGATGTGAGGCTCGATCTCCGGGCCACCAAACTCCTCCCGGAGAGCCTCCATCAACTTCTTGATCCTTGTGTACGCATTTTCCGGTATGAGGCCCCAGGCCGCATACCTGTGCACTTCCAACGCATCCCTCTGCGTTTCAAGTGCTTCTTGTTCAGCGCTAATTGGCATTAGAAAT
>FvH4_1_13632449
TGTGGATAAATTTGACACAAAAATATGTAGGAGAGTCATGAATCAATCATGTATTTGACACAGTCCCATTGTAGGAGAGTAATGAATAACAGACTGAATCGTGCTTTAATTTCCTCCCTCATTTAAGGACCCTCCCTTCAAATTCTATCCGGTCCATGAAAACTCTGCTTTCAGAAGGATATAGGCTGGTGCTTGATTCAC
>FvH4_1_13637877
TTTTCCCCATGTGTCTTCAGCCAGCTGTTTGGCATGCTCTGGCTCATCAGTGATTACGATATTGTCAAACAGAGTTCCAGATTTCACCTGGCACATTACACATAATGATCATCAGAATATGAATATCATGGGAATACAATTAGAAAATCGCAAAGTACGAAATCAATTACCTGCCACAATTCAATACCGACGTATTTCAAG
>FvH4_1_13644834
TGCTGAATCGTGATACACTTGATGTATAACATGACAATTGCCTAGCCAATATGCCATAGAAATCAAGTTCCTGACATGCCTCCCTATGTGTATTTTTCAAGTTCTGTTAACTTATGACTCATAGATCCATTTGTGTTTCTATCCCCCTAAAGCACCAACTCCCTTAACATGATAGCTCATAATTTTTTATAATCATCAATC
>FvH4_1_13651942
ACATGGTTCACTGATGGGTAAAATGAAAGAAGTGAGGGCATTTGAGCAGGAATTACTTGAGCATGTGGATATGATAAAGCTTGCTCGGGAAGAGAATGACGCGGAGTTGGAATCGGTGGGCTCTCAATACTTCTCATAGGCATGTTATCACTCTTTTAACATAGTTTGTGTCATTTTGAACAATTAGTAGCAATTTTGTGT
>FvH4_1_13658964
CCGAGAAAACAGAGCAAGAATGAAGGTGATGATGAACCAGAGCCGACTCTGCTCTGCTTAATATAAGCCTTCAGGCTTCAGGACTCTTTTTGACGCTGGACTGCTGAGGTCATTTTTTCCACGTGGACTCTTTAACTTGCTTCAAGCCCTACAAAAAGGAGGGAATTTATTTATTTATTTCTATTTTCCATTTTCCCCTTT
>FvH4_1_13672635
GGATGGAGAAGGGAGGGAAGCGACCAAATGTTGCAACATATAATTTGTTGATCAAGGGATATGCAAAGAAGGATAAACTTGAAGATGCAAATGGGCTTCTTAATGAGATGTTAGAGAAGGGTTTGGTCCCAAACCAAACTACTTACGAGATAGTAAAAGAGGAAATGATGAAGAAAGGTTTTGTTCCTCATGTAGATTGGT
>FvH4_1_13679920
TCATAGTGTCGACATGTGCTGCCATGGCGATGCTTTGGTCCAAAGAGTTTGCCAACTCTACGAGCAAATCTCAAGCCTCGAGAGCCTCAAACCCTCCCAAGATGTCAACACTCTCTTCACCCAACTCGTTCTCACATGCATGCCACCAAATCCAATCGATGTCACCAAGCTATGCAGAAGTGTGCAAGAAATAAGATCCAA
>FvH4_1_13684812
GCATCGATCACATGATATCATCATGTCCGAATCCAGGGTCGCATAGCAAACTTGGTCCTCCTTCACCATTGATGCTACCACTAACACCCTCCATGAGAGCGAACTTCATGTCTTCAGATGGCTTCCAGTGCCTCTTCCTTTGGTTTATGAACCAATTGTTTATCTGCCTTTGGTCCAGACCAGTTGCCACAGATAGTTGCA
>FvH4_1_13727424
TGATGGGAGTGGATCTCTCTACTATCTAGCATTCTAGCTCCCTCCCTCCCATTCTCACACTTCTAGTTCTCTCCCTTTCACAAAACTATATCAAATCACCATCTACAATTTTCAAGGTGGGTTATTAATGGTCCATCTAGAAATGTCCCTTCTCAAGGGGCTTTGGGGCAAGAGTGGGTCTTTGTGGTATGGAAATTCTTA
>FvH4_1_13791854
TAAAATTTCTGAATCATACTACCAAAAGCACATTACATTGCATATATATACGAAGTCAGTCAATATCTTTGGATACCGAAAAGCTTTAATATATCAGTAGTGCAATATAGGTTATGTAGTATGCTACTATTGCTTTTAAACTGTACCTGTAATTTTTCTCTTTGGAGATCTCAGTAGCCAATACATTTTCATAAGCAATAG
>FvH4_1_13849205
ATCATATATATAGTGCAGGGGAAAGCTTCTGCCATCAAAATCTTTAAATAAATATCACAGCATAAGACTGATGAGAACAAGCATAAATTAATCGTTTTCAACTTCATTTCCTCATACTAGGTTTAGTGATTTTGAGAACATGATATAATGCAATGACTTAAACAGCTGCATTTCTTACAAATGGTGAACAACAAATCAAAA
>FvH4_1_13851441
TTAAGCACTTATCTTTAAAACAAGTGACTGTTGGACTTGCTGTTAATGTATGCCAGTAGCAAAGTAACTAACTAATAGTCCACAAGGAAATCATATTGGTGGATTTATACAACATGCCCCTACTTGTGGATAAAACATTCAAAGTACAACAAAATTAGTCTATAAAATACATTGTGGCTTACTGCCTTACCTGATATTACA
>FvH4_1_13862698
CTTCTGTACAAAGACATCAACAATATGTTAGTTTGATACCAACCCACAAACATATAAGAAAATATTTTAAGAAATCGATTAACTTCGCACCAGAAGGAACAGCCCAGAAGCCGGCAAGTCCTCTGAAGTGGTCTATTCTGAATGCATCATATATATTTTGTGCTCTTCTTATCCGGCGTATCCACCATGAAAATCCCTCTT
>FvH4_1_13910050
CAAGAAATAGATTAAAAAAATGATAAAAGGAACAAAGGATGGGATGCACTTAGAACTTGGTTTTTATCCCTTCTTTTCTCTTTACTCCTCTTAAGTCATATTTGGGAGTATAAGTCATATCTGAAGATAACTCAAAAGTAATAACAAACTTATATTTGCAAGCACAGAATCTTACAAGTCAAAAAACTCGGTGTCTTCTGC
>FvH4_1_13918342
CATGTCCTTCCTTGTCCATGATCCTGAAGACCTACTAGGCAAGGCACAAAAGAGATGAGGTTTTGTATCTCATCTTTGTGGACGTATAAAGCGTCATAAGAAGTAAGAGACGTATAAATTCTTTTGTTTCTATTTAGATATACTTATATTCTTTATGTTAAAAACATTAGCTTGAGTTATTTTACATGAATCAGATTTTTA
>FvH4_1_13968948
ACAAATACATTTGGCCTTAAGATCAACCCGACTCCACGCATCCCATGACACTTAAGTTATGGGTAATGCTTGGGGTGGGATTTTGGTTGTGATATATATTTCTGGTCATGGTTGAATTTATTTTTACGTGTTTTCTCCTTCCAGTGGCCTGCCAAGTTGTGAATTTTCTTTTGATGTTAATCTTGTAGTACATGACTTAAG
>FvH4_1_14006398
AAATCATAATAAATTGTGAAATCAATGTCATAGCATGCTGATTAGCAACATTGAAGGTATAGTAGTGTATTACCTACTTAGATGCACAACTCTCTTTCCTTATTATGAAGATGAACATGATCATGTGATGTGGTTTGTTTGTCACTTTGTCTACTGCTCTTTGCTTCATTTAATTGTAGTGTTTGGTGCTGGTCATGATCA
>FvH4_1_14018003
TAACATTTCTTGCTATTCTTCAAGCTTGTACTCATGCAGGTCTGCTTGAGGAAGGAATGAAGTTCTTTAACATGATGACACAAGATTATTATATGATTCCTGGGGTAGATCATTATTCGTGTATGGTCAATCTTCTTGGACGTAAAAGAAAATTAAAAGAAGCAGTTGATCTTGTTAAAAATATGCCGATGAAACCTGATG
>FvH4_1_14061306
CAACTGAAAGTTAAATCTCAAGAAAATACAAAAGCCACCACAATTGTAAGACCTCGACCACGAACCTTCATCAAAAGGTTCAATTTTACGGAGAGATATGAAAATATAGAGCATAATCATTCAGAAATGAGTTATACCAGTTCTTTACCAACAGCACCACCACAGACTCTACAATTAGAAAATGTAACTGATTGGTGGAAA
>FvH4_1_14111683
CACGTGAAGATCGATGGACATGACAATCGTGTTCATCCGCAGGATATGGTTATAAAAAAGTAGCTGAAGATGGTTCTTTGAGCTAGATCACCATAAGTCTGTAAGTTTCCATACTTTGTGCAGAGGCAAGATCCCATATATCCTATAATCAAATAGTTTAACCACCTTGAAGTAAAGTATTTAGAAGCTGAAAATCAAGTG
>FvH4_1_14152269
GTAGCCAGTTGTCTTTCGGGTTTATTGTCAATGGCTATTAGTTGTGAGAACAGTGGACGTATCAATTTTTCTAAGTATGTGGTTATGCCCTTTTTTAGCCATCTTTGCTTGTCTGTTGTCTTTGTTTTATGCTAGTTTTCATAGTGTAATTAAGGGGTTATGTTCGGGGGTTGCTCTGCTTGTGGCTTTTCTATTTGTTCT
>FvH4_1_14251145
TTAAATATATTATATACATGTGTGTGCACGAAGTTTGGAATTGAAATATAGAACCACCTATATCTTTCACGGGCCAACACGTAGGATCTCATTTGTACCTGATGAATGCTTTATTTGCAATTTTATTTAGTGATTCCTACTGTTATATTTTTGATGTCATCATATGAGCTTTCTGCAAGAATTCAAACATTTTTGTGATCA
>FvH4_1_14351945
GACTCAATCCCAACTTTATACATAACAATCGGTCCTTTTTCATGAATGTTTTCGTCCACCTTGGGGATTAACCTTGACGCAATTGATGCCATTTTAATTTACAGCAGAAAAAAGGCCATAGAAATTATACATTTAATTTTAATAGTTCTTTTACCTGTTCATTATTACTTGGCGACAAGATCATTTGAACAATGAAAAAGA
>FvH4_1_14390239
TGCATTTAGCCAAATCATGGAGTTATTGATTTTACAAAACTCATGAAACCTAAGTAAATAAAAGTGTTATACCATGATGTCATGCCATTTTGTCCCATTTAGCTGAAGCCGTTACTTTTTGTGTAGATTACATAACCCTTCAAAATTGATAACTTTGAACATGATCATATAATATAGAGGCCAGCAATTAAACCCTATTTG
>FvH4_1_14502354
TAATTTCAAGGGGTTGTCTTGAAATGTTGGAAATAAGACCAGGCTTATGCCTATTTTTATCCCGAATGAAATGGATTACGAAAGGTTCGATCAGAAAAAACTGTTACGATGATAGAAGGTACAGAGCTATCACATCACATTCTCATACTATGAAAATTATCTGTTTCGAACAAATAAATATTCAAATCAACTTTACATTCT
>FvH4_1_14507787
ATAGCATTTTCTATTTCTTAGACCAAATTTATTTCTCCTACCCCTCTGCACTAGTGTGATTGCTTAATGGAAAACTACATTGTCCATCATCCATGTTTGCTGCTTGAGGATGTCTACTTGGTCAAGTGCAATGGTTTTGTTGAATGACTAGTAATCTAGTATGATTATCTTGGAAAAAGAAAATGAATGAATGGTTAGGGT
>FvH4_1_14519062
AATGATTTTCCAACTGCAATTGCTTCCTGAAGTTTGACAAATTCACACCAGAATGAAAATACATCAAGTCAAGAGAAACAAATTTGGTACTTCAATTTTAAGGAATAATTATAACCAACCGTGAGTGCAACAATTGCGATGATGAGTCCAACTTTAGCCACATCTCCAACATAAGGGCTATTGAGCTGTAATAGATGAACT
>FvH4_1_14565897
ATTTCAGTGTTCTCAAATTTGTCATCATTGAAAAGGATTTTCCAGGCAAGTGCAATTCTGTTTCTGCATCTTTTGTTTCACACAGAACTATGCTTTTTACCGCCTCTGTTCCCTAATAAACATAAATAGAGAATAATCAAGCTCTGGACCTTGTTGTATAAAATGCAATAGCAATTTTTTGTAAAAGAAAAATGCAATAGC
>FvH4_1_14588382
GCAGCAGCTGCTGCTAGGTCATCATCAGATTTCACCTCTATAGGCAATTTAAGCAGGTCTTCTCTTCTGCAAGATTAATAATTGGCATTGAGTAACCAAAGTAGAAAGCATTCTTATGTACAGAATTGATTAGAGGTCTGAAACCTCTATCTGTCTGTAGGAAGTTAGGTTGAACCTCATTTTTGAGACGGAAACATTTGA
>FvH4_1_14602915
AGAAATTAATTTTTGTTCTGTATGTTAGGGAAAGATTACCAAACTTGAAGGTGCTATGATTAGTAGTTAAGGAAACACTTAGCACCTTACACCTGCAGCTTCTGATTGGTTTTGTATCACTGTGTTCAGATCAGCAGTTACGGACTTATCACTCTTATGCACTTGGGAATCTACAAAATCCTGCTCCAAAGAAATAGGAGA
>FvH4_1_14613664
TCCAGCTGTTGGGTCTGGTCTGATGCTTCTTTTGAATCTGTTCTCTTCTGTTTTCTTTGCTCTGTAAATTGGTCCTTTGTTTGTCATCAGCAATGTTTCAGCCATCACAGGCTTCAAAATGAGATACAAACACATAAATGTTTACTAAAACACATAACTATAATATTCCTAGTAGAACTCAAAAACTATCACATTCAAGAA
>FvH4_1_14619091
CGAGCTCCGATCATACGAGATGATCACGTCGACTGTGTCAAGCTAGAGACAACCTATTTGTACAAGCGAAAAGTTATAATGTTGTGCAAGAGCAGACAGACGACCTATTTGTACATTGTTCACAGTAGTTTTCTTTTAAGAAAGATTCAAGTATATTTGGTTCAAGATAAAGATAATTGTGTAGAATTAGAGTAGTCTTGC
>FvH4_1_14636427
TTAGTTTATCTTGTCAGCTTTTAGTGCATCAGATTCATTGCATTTAGGCCTTCTTTGAAATTGCTTATGTAAGAAGCACTTTTGTTGAGTAGCGAGAGTTATCGAAGAACACGAGAATAATATAATGCAGCATACTTGGTTGTGCTTCTATAACTCAGGAAGCACTTCTAATCTATTTATCTGAAACATTCTTTTGCTCTT
>FvH4_1_14677832
ATCAGGTACTTTTCACTGATACCAGGACCCGGTCCACTGTCAATACGTGGGCCTCAAACAATGCAGCTTTCCAAAAGGCCTTTATTAATGCCATGACAAAATTGGGCCGGGTCGGAGTCAAGACCGGCAGCAATGGTAATATTCGACGTGATTGTGCTGTTTTTAACTGACAGGAATGGTGAAAATGAATGTTGATTATGA
>FvH4_1_14679519
AAAATGCATATGATTCTACTTGGCAAAAACAGTTGAATTGACTGATGAATTATGCTGCAGCAACCATCATAGCATTCAAACACCAAACAAGTAGAATGGTATCTCAGTAGAATGCTGTCTTACATTAAAGAAACCCAGAATCAAATGTAGCAAAGAAACTCCACTATTACAGTTCTGGAGACTTTGAAGATAATAAATATC
>FvH4_1_14705416
TATATATCTTCTGCGCGCTCGACTGCCCTCAGCTCAAACTCAACCATAAACTAGAGCCGAAAAGCAAGGTATACTAACAAGGTGCACTTGGGTTGGGCTAGAGCTAGCTCAGGGCTGAAGATAGTATGATCCACTAACTTGGGCTAAAATTATCTGGGCCATACACAGCTCAAAAGCATAAAAGTTCATGATTTCACATTT
>FvH4_1_14712502
CATAGCGCATTCGGCCGCTTTGCAATTTTGTATGTCATACAAGTACCCGGTACAAAACTAGCATAATGTAAGATAACAGGTGAAAATATTTGTATTTTACATCTTTATACATCTTACAGCTTCTAGTTTTAAAAGTTGGCGAGACATAACTTGCATAAGTTTCATTTAGTAACTTTTGATTATTAAACTATACACCGCACA
>FvH4_1_14744141
TGTGGGAACTAGCTCAGTGTAGATATGATTATATCATGCAAAAGCACAAGTCTTGTTGTCTAGTGCAGTATAGTCACTAATACTTTGACAGGTTAATAGGATTCATTATAGTTAAATTACCTTTATGGCTTGCTCGTAGAATAATGAGATATGCTTTAGGCAAAACTGGTTTTGATAAACGGCTTGTACGCCCGGCATAAG
>FvH4_1_14775263
CATAAACTAAAATGTTTTGCGGATTAGAGGTTTAGGGCACTTAAGAAAGTCTTTCGCAACAATGTAGGGAATGTGTTCGCTTTTACTTGTAAAAATAATACCTGCCACACATAAAGTAGCGAAATAACAACATTTATTCCATATCATTTGGTCTTTCCATTTCACTCGAGTTTGTTTTTCTTTTCCAATCAAAAATCCGAA
>FvH4_1_14783372
TCCCAATTGAGTTAGGAAACTTTGCAAGCAGTGGACAGTGCTCAATCCTCAACACTTCTAAACTGACCATATTTCCAATCTCTTCAGGCAAGTCTGTTAACAAGCCACAATTAGTGATTTTGAGTTTTGTTAGATGAATCAGCTGTTCTGCAGGCAATTTCCGCATATCGCAGGCATCAATGACCAATTCCTTCAGATTTG
>FvH4_1_14800484
ACCTAGGTAGCACTCGTGGAAGAGGGCTAGACCGGTGTTCACAGGGTGAGCTTGGCAGTGATCCTGATGATCGTCTATGGGTTTCGATGGAGCACAAGACCAGAGAGCCTACTGAAGGTGTTAAGGTTGATCGATGTTTAAATGGAGGCAAAGGCGCACATGCGACATGTTGGTTTTTGGAGCATTTGGAATTATAGGGGC
>FvH4_1_14813825
TTGTTTAGGGTACAGTTCTGCATAAGTACTATAAGCACCATAGAAGATACTTGCATAGATAATACACAAGTACTGTAGATAGGGAAACACCCTATGATGAACAATCTTAAATTCCTAGCTGGTAGAAGGAATTTTAATCAAAGGAAAAGAGTCATGAGAAACAAAGCTAGCTAGTTTCGATTAAGAACTCCCAATTGCCTG
>FvH4_1_14848278
CCATAATTAGAGTCGGAATAAAATGGTCGAGATATGGCTTAAGTTTGAGTTGGGTCAATGTCGAAAATGAGGATACGATGTAGATGAAATGAACATTTCATACACCTTTTTTATAGCGTATGGAAATGGAATAGGAATCATCATCGTTACTATTGTTTTGTTTTGTTTGGTTCACACTATGGAATTGTTATAGTTGATCAA
>FvH4_1_14858104
ACTTCTGACCTTTTGATATGGAGCTCTAGTCTGCATTTTGTACAAGTCTCCATCCCCATTCTCCGAATGCTCTTCTTGTTAATCGAGTCAGTTCTCAGGCGATTACATTAGCTAACCATGTGATTCTCCTTAACAAAGAAAAACTATAGAGTAAGCCTAACCTTAGTCGAATGTCAGTTTCATGTTTGCTTCAGCTTACAG
>FvH4_1_14866235
AACTCCGTAAAGTCGTAGGAGGCTACCAACACTGTGTAGTCATCGGTGGCGGATAAATAGCCCACACCATAAAAGACATTTGACTCTGACTCTCTATTTGATAAGGAAACATATGATTCGGGTAATTTCTTGACGAATCCAAGTGATGGGTTCCAGACATAATAGAATTTCTTATCAACAGATAGAAATACCAGACCATTG
>FvH4_1_14871755
GGTATTCAAGCATTGAGCAACCATATATGGCACAAGAGAAGAGTAGACGGAACTCAACAGGTTCACAAATACTTTCGACTTCTAAATGCTTGGTATTAGATAAGCAGAAAACAAACAAACAGTTTTATCATGCATGAATCAGAGTCAAAATGTGGAAAAAGTGACTAACCATCGCATACTAAGAGCAGAGATTCCTTCGAT
>FvH4_1_14886931
AGCGGAAGGGAAAGATTGTTGAGATGGAGGATATTAACCGAGTTTACCATCTGTTCTTGGATGTGAAACGATCAACACAATACTTGATGGAGTATCAGAGTCAGTACATGTTCAATGATGCTGATGAAGACGATGCCAATGCCATGCAACCTTGAGATATTCTTTGGACTAGGAAGATTTTGTGGTTATTTGTGTATGTCG
>FvH4_1_14893601
ATCAAATGTTGTCCTCAAGTGTTTCACCAGTGTATGCTTGTCTAGAGGCGATGATCGTGCCATGACCTACAACAGGAACTCAAATTTTAGTCTCACAGACTAATAGAATCATACTCAGTTAGGACTACACTGTATATGTTTCGGAACTTAAGTTCCTAAGAAAATAAAATGAAGTTCACCTGAATTTTAGGAATTAGTGAA
>FvH4_1_14914582
CTCTCATGTTACTTATGCTTTAAACTCTTATGTTTAAATGATCATGTGGAGACATGAGAAAGATGGCACGGTAATATATACTTCCATTAATGTTCAGTTAAGCTTCAAAAATGGATTAATATAGAAACTGCAACTACTTTAAGATCTGATTGTACCTTTAGATTTCTCGAACTGTTGATGGTTTTTGTATGCCACTTCTGA
>FvH4_1_14981289
TTGCAGTAAGTAAATTGGACAATGACTATGAATTAGTGTGTTGTTCCTTTTGTTTACTTGTGGCTGATGCATTAAAAACTTTATTTTTGTTTTAGACTGGCGGATACAGTGAGGACATGATCCCCACGGTGAGTTAAATGGCTGTAATTGATGTTGCTTTTCTTGTAAACAATTATTCTTTGACCAAATTCTTGTACCTCT
>FvH4_1_1499495
CTACGATGAAGCAAGGCCAACAGCTGAGTGATCTGGCTTCTGATCATCTGGTTTCGGATAACGGGTTCTACAAGGTGGGATTCTTCAGTCCGGGCTCTGCTAGTAACCTTGGTGCTACCACTAAGCGTTTCTTGGGAATATGGTACAGCAAACTACCAAATCATCCTGATGCAATCTGGGTGGGAAACCCGGAATCCCCGA
>FvH4_1_14997941
TAGTCACTTGATCGAAACAAAAAATTCCTTGATCATCATATAATAAACGGAATTCATGTTGTTAAGCTTCTTGATCAATGAAAATCTCTTGATCCTCAATGATCTTATATACATTTGGTTTCCCTGTATGGTAAATTGAATGTTTACAATGATCTTAGATTCTTGGCAACCGTAAAACTTGTGATTCCAGGTTTGACTCCA
>FvH4_1_15007848
GATACACGTATAGTCGAAAACAAGATCTCAGTAGTTCCAAATATCGTACTTACATTTGCATGCACATAAATAAATTGATGATTTTGTGACTTCATCATTATTAATGGTATAGCATTGTTACGAACAGTTCTTTGTTGAGGACAATTCCCTTGCAGAGAATAGAATTTCCTTGCAGAAGAAAGAATTGAATATACATCAAA
>FvH4_1_15024302
TTCAAACACAGGAACTTCAATATTGTTACGAATCTAGTAGTCCACATCAAATAGATTGCACTATATTCCAATTAATGTGGTCCAAGTAGTATCAAAATGTGGTGTACAATACCAAAATGGCGCCCTAAACTGATGGGCCTGTTTACAAATTACATTGATGAGTTACATAAAAAATCATCTAGGTCTGCTCAGATTGATCAT
>FvH4_1_150373
GGAAAAACGTTTCTCAAATTCCTTCCACCTTTTTTGGGTTTTGAAATCTTATGGATCACCAGGAATAGGAATTAACAAGAAATAGACAAGGCCATACAGTAGATTAATTTTACCAGTCACTGCTGGTTGCCTCTAGTGTCCTTGTCAGCCAATGTAATTGATTGTATCCAAACTCACTTGATGTTTCCGAGATTAAAACCT
>FvH4_1_1505491
TCAGGATTCGGCTCACTCAACAACAAACCAATGCTAGTAAGCACAGTCGAAATGTTCAACGACGGCTGCCACGCTCCCTAATTGAACAAACATCAATAAACCTAAGCCTCATTATAAATCGACACACAAACCAAACATTGCACACAACAACATCACATCTAACAAATTCACAAACCTTTGGAGGGAGGTTGAGAATGTCAA
>FvH4_1_15061554
GAAGAAAGGCCCGATGAGATTGTTGAAAAGGCCCTTTTAGGTTTCCACATGGTTGAAGAAGTTGCTAGCTTGGGAAATAAGTTATATGCTGTGAATTCTTATAGTGAAGTTCTATCTTTTGATGCTACTACTGGGTGTAGCTTAAATACTAAGTTGGTTGGACGTGGCTGCGAACCAGATGCTAATGATATAAAGCATTAC
>FvH4_1_15075927
AATACTGGTCTTTTCAAGTTGATTATCCATGTCTAGACTAGGATTCATTGGTTATTGATAAAAATATACCATAAAACTTGATTAATTAGTCTGTGATCGACATTGGTGCAATTTAAGAAAACATATATGGCAATTGGCAATTATCTTCTGAATCTTCTGATGGTAGTGGTATCTCTGTGCTCTTCTGTTTTTATCTGCAAC
>FvH4_1_15099686
AATGTTCAGAAACTAAAACAACTACACACATAGATGATAATATATCAGCATCAACAGTGTGCATAAAACTGACTACCTTGTAGAGCTCATCAGGTATAAGTGCCATGCGATGGGCGTATGCGACCTTTGAGTTCTCATCAAAACTTATGTCTGTACTTGGATTCCCAAGGAGATAACCCTGAAAAGTTTCTTAAATCATTA
>FvH4_1_1510319
TCAGTTTTCGATTTGCTGATGCTGTGTGTTTGTTAAAGAGAGAGTAGAATTTGTTACCATTTGCTGATGCTGTGTGTTTCTATGTATGGCATTGCTAGATGCATGTTCGTGGGAAGAGTTTCGATGACTCTGAGCCGTTTGTCTCCAGCAACAAAGTTACAGGCAGATCACGAGGTTTGCCTGAGAATAATCTTCTCAAGA
>FvH4_1_15141133
CTACTGAAAACACTAAGACACCGGCTTTGTGAGTATGAAGAGAACACCAGGTCATTCTGGGCATCTCATAGGTAATATAGGGTTGCTTTACGGAAAATGGGGGCGCTGTCAAACAGCTTCTAAGTTCTAACAACTAGGACTGACTGTAAAGTCTGGCACATCCAGAAACATGAACTTAGAAACAACAGTTGACACAGCAAA
>FvH4_1_15179234
ACCTCTTCAGCACGACCACCATATGAAATGCTTGGAAAAACTCCTTTTCCATTCAATTCAACAACCTCCACCAACAACTTTGTTGATTTTCTGCTTAGCTGATGACGGGTCAACAGATTAGGACAAAAGCCATGGAGACACTTCATCTTTGCCTGGTGTTCATCTTTCAACAACTCGCCTGCTTTTCCGGTGGTGTCATCA
>FvH4_1_15218330
CTGGCGTATAATTGGTACAACTGCATACTCGGCAATTTTTCCAGCAACTGTAATAAGAATGTCCATGTCTGTTGTATAATGTACATGTTGTTAGGATACTGATCTACAGTTATCGGTATCCAGTAAAAATTACAAATAAGTACAAGAAAACTAGGCGATAACCACATCAAATGCAGAGACAGTGCCACACTTTTACGTCGA
>FvH4_1_15279827
GAAGCACCGGTCCTCTAGCGGAGCTTCCGCTGGAGACTATTAGAAGGGCATGGGATATAAACACGTTGGGACAATTGAGGTTGGTCCAGCAAGTAGTGCCACACATGGCGTCGCGGCGCAGTGGCAGCATTGTAAATATCGGGAGCGTAGTGGGCAAAGTGCCGACACCGTGGGCAGGGTCTTATTGTGCAAGCAAGGCAT
>FvH4_1_15292398
GAATGTTGGTCTGTTGGGGCTTATGTAACTTTCAACAGAATCAACCAATAAAACTAATGGGGCCATCGATATAAGCCCAAACTCCTGTAAATTTTCTATAGCACTAACATAAATGATTCCCCAAATTTGCTAATTGGTTTCATAATTTCTTTCAATTGAGGTACACTCTACCCATGTTTTTTGCAGCAATAACAATGCCTT
>FvH4_1_15298242
CAGCTTTGAACAAGGGAAGCACATGTTTTGTGTTTAAAGAGTACTAATGACATGTTTGGTTCTGCTTTTAAGTAGTGTAAAAAGCACTTTCACACAGCTTAAAAGTTTTATGGGTAAATTCATTATACGGTACCTTGACTACTGAGACAGTTTGGTATCTCATGTATAAAACTGGTACCTCAAGTATTATTATGTTTTCC
>FvH4_1_15323932
TTCACCCTGTTTGAGTCTTTGTTACTGCAACTAACTTGCTAGTTGTCGTTTGATCAACTCCACAACCTTGAATTTGATTTACTTACTGCAAGTTACAACAATTGTGTCATGCTTGTTTCCTTGAAATCATTCATGTGCTACATAGATTGCCAAATATCTTGAAAGATTAGGTGTTTAACACATTAATTGTTCACCTGATAT
>FvH4_1_15455858
TGTAATAGAAAAAATTAACAAAAAAATGCGCTTTAGTCATTCAGTTAAGATGAAATATACCGAGTTAGCTAGGCAGTGTCTAAGTCAGCTAGTACAGGCAACTCAATGGTTTTTCATGCAGACATGGAAATTAAATTTCAGACATGAAAACCTTTGACAAATGAAGCTGTTTCTCGACAAAGTAACAGACATAAACATTAC
>FvH4_1_15457696
ATGAACTTGTATCAGTAAATACGAAACAACAGATTTCCATAATGTATTAAACTTGTATATATCACACTATCACATGCATGAAGACTAGCTTATAGACAACCGACGAATAAACTCAGTGTCTTGGCCTGCAAGTCTTTATAAATACTGCAAAATTCATCAGGATTTGATGAAGGTCTAAAGCTGGCCTATTTTTTCATCAAT
>FvH4_1_15480741
GCATTCGCAGAGACAAGATAAAGTGATAAACCATAATACAAAATATGCCAACACACCACTCCACTGGGTTTGCCCTAAAAGAAACCCTTTTTAAATGTCATACTCGATGAACCAAACAAACACAAATTCCTCCTAAATCACTACTTTAAGCTAAGTCAATTACATAACTAACCAATCCAGCATACAGGCCATGCAAACGGA
>FvH4_1_15538122
ACATTTTATGTTACCTCTAAAGAGTGATTTGGAGTTACCCTCGTGATAAATTGATTTGTCATGCTTTCGTTGCCACTGCATTCATATCTGTATATGGCACTAAGTCTTGTGCCCAAGTACCTTTTATGTTGATACGGACAGGCAGACCAGTAGACCATAACCATTGGGTTGAAGTTGAACCATTGCGGAATGGAGCCAACC
>FvH4_1_15546553
TTAGGGTTCATGTTCTCCTTATTAATCACCAGTATTAGCTGTATGTACTTGCATATTCAATTCCCTTGATTGTTAATTACTCGATCATGAGAGAGCTCTATGCCTCTTAACTTAGTTAAGTAACTAACTCAATAATGATATCATCCATTGAAATAAGAAAAAGGACATGTATCTTTCATGTCATATAAATAGCTTAGTCAT
>FvH4_1_15573912
CTTCCAATTCTTCTGTATCACAAGAGAAAGAGGCATCTCAGAACACAGATAGCAATGCTGATTCTAAACAGAAAGAGAATGAGAATGTTGTTCAAAGCAATACCGATGACAATGCAGATGTGGGCCAAAAGGAATTGGCTAATACATCAGTATTCTCAGACACCAATGCTGAAACTGGGAATAATCAAAAGGAGAATGTCG
>FvH4_1_1559823
CTAGTATATTGAAACCAACTTTAGTATATGCATGCGCCTCATATATCGTAGACCTTAGTTACCATGCACCCTAAACCCTTTGATATCAACCTCAACACTAAATAGTTGATGCAAAGATCAAGTTTCAATGTTTATAAGATGGAGATGCATCCTTACATGCATAATGTATATATAACCAAACTAATTAACGATCATAATAAA
>FvH4_1_15645377
TAGGAGATGTAACTCATTAAATTCATGTACTTTCTTTCTACCAACCACTATACTTTTCTTTGTCAAAGCTTAAGACAATACAAGACTAACATGTATTGTCTACAAGCAATTATGGGGTAAAAAAGTCAAATCTTAATTAAGACTAAGATGGTGGGAGTAGGTACATTTTCAACAGTAATAAAGTACCAAAATTTTCAAAGT
>FvH4_1_15664948
CTTCTCTTTACGGAGAACTTAGCTTGAATATCTCATGATTCTCATCCAGTTAAAAATGGCATGGTGTGGATTATTCGTTTCGTTTTGGAATCAAAGTCACTTTGATGTCTTGGCAATAAAAGGACAAAGCTACAAGGTATATATATGCGTACAATTATTACCATTTGTTCTTCTCTTTTTAACAAGAACAAGAGCTTCCCA
>FvH4_1_15690915
ATGCACTCAAAAGCATTGTAATGAAAAGATAATATCCAGTTGTTTTTCTTCAAATAATGGGCATAGAAAACATCAACTATCTAAAAGATTACTGTCAAGACGTGGACTGAAGATCAAATTGAAACTACGTAACACTAGTGGCAACCAATTAGGAACCAACATCAGAAAAAATAAAACAAGAGCGTTACTGCAAGAAGTACC
>FvH4_1_1569646
TCCCAAACCTGCAATCTCATTGTGACAATATCTGAAGGCCTGCTTGTAAATCCTCTAAGGTGATTGTTCTAAGTTCTTCTGTGTCTATACAATCAAAATTGAGTCTAAGGTCCAAACTCTCTCTAGCATTAACTAACATTGTATCCACTAAACCTCCATTCATCTCCTTACACTGCTTTTCTGTTGCTCCTCTTCGAATCA
>FvH4_1_15742777
CAAATTCTGGGTATACCTGGAAATCGCCAAGAACTCAAATTAAACCTCAAAAATAAAAAATTTCCGTCGATTCTATAAATTCCAAGCAAAACCCCCAAATTTTTTCAACCATCAAATCAAACCCGTATCGCATTTATCCCCAAATTTCAACATTTTTCCTTCCAATCCCAAACCCAAACCTCCAATCACTGAAACCCCAAA
>FvH4_1_15753857
ATAAATCAAACCATTCAAATCCAAAAAGTTTAGAACATTGATACGAAACCTGACAATCACAAGACCGATTTCAGAAAGATATGAAAGTTACTCACAGTTAGGTAAAACAATCAAAGACAGTACACAACCCAAAGCCAAACCCTTCACGATTCTGAACCAAGGCAAAAAACAACGGAAACATCTAGCACCTCTCTTCCAATA
>FvH4_1_1575514
AGGGCAGCCTTGAGTCTGTACAAGCAACTGTCAGAGAGCTTGAGGAAAACCTAAAGGATGGTATAGCCAATGCAGGTGGCTCATCTAGGAACAACCTGGCGCATGCGAAAGTGGTTGGAATAGCCTGTGATGTTTGTGAAGGTGATGATGTGCAGAAGCTGGCAGCTTTTGCTATTAGTGAACTCGGTTCCATTGACATTT
>FvH4_1_15802809
TGAAATTGCATCTAGCCTTATCCAAAATCTTTTTCCCCATCTGAATACATACAATCTAAACGCGTAAACACATCTCGATCTTGCTTGTTTAATCCAGGAAGCTTTCCTTTTCCCCTCTACTATTGTCTACATATGAATCATATCATGCTCACCCCAGAAACAAAACCAGACAAAACCAAATGTAATTATCAAGTAAGAAAT
>FvH4_1_15823148
TGAAGTGTTTCTATCCTACTATCGCACTCTCATACTTTCAAGTGTTGGTCTATCAAATGACAATTTTGTTTATTCTAAAACTTTAGTACATAATGAAGACGGAAATTTGAAGCAGCTTAAATGGTTTATGTAAGACTTCATCTGCGACTCACATGAACAATGTTGTATCTAAAACTTTAGTATAAAAGAGTGTGTGTTTAT
>FvH4_1_15838621
TATAGGTGAGGTCTTTACCAAGCATACAATCTTCACAGTTTAAGTTCCACACGGCAGATCTTCTAAGATAGCAACCCTCTGGTCGATCATGGTTTTCTGATTTGAGGGAGTGGTGCCAACATTTAAAGGTTGGTCTCTGTCTACTTCAGTGTTTTCTTTATTTCAACAACCTTAATCATCTCTTCAAGAACACATGGTCG
>FvH4_1_15851306
TACTCCAGCAATTATAACAAACCGAAAGCCACTGTACTGCAGCCAAATATTGTAGTGCATGTGAAAACTCATATATCAAACATCATAGAAGGTAATTCTGACTCCTGGAATGAGACTTGTAAGATGTGTCATGTAGGGACATAATCTTTCCGGTTTCTTACAGGGAGTTTTCCTTGACACTTCTGCTCAATATAGTCTGAT
>FvH4_1_158545
TTTCTTATTTAGACTGAAGTGTGAGTACTGGGTGACACAGTATATAATGTGGAATAGCTGCATGGCTCTGTGAAAGGAAAATGTTTATGACCAAAGTGTATAGATTTGAAAGTCAGTAATCTTCCTGGAAATTCAGCCATTAACAACTGTAATAGATTAGCACCGTAATCCTCAATTCTTCAGCTCTGTATAGGTGCCTCA
>FvH4_1_15880903
TCCGGTAGGTGAAGCAAATTTATTAACATAATATATTACACTATTTGCACATGAAAATATGTACACATATCAAGAATTTAGTTCTGCTCTCCCATGGTGTCGTAAGACATTGTATGAAGTTATGTCTGGTTGAAGAGGCAGTGAAAAAGAGAAGTAAATTGACGTATGAAAGGTGGGGAAAACTTATGCCAAACATTTGAA
>FvH4_1_15887365
CCTAGCAATAAAACAGTATATTCAAATAATTCAGTTGACTATCACAACTAACCATTAACAAACACATGAACCGTTTAAGAAATTCTCAAAAATCTATTCACATATCAATCATCCCTACATTCCCATTACTTGCTGGTTTTATGAATCAATTATATTGAATATGCAGCAGTCCCACTGATAATCCTTATCCCTTATATTATG
>FvH4_1_15898963
GGTTTCAGTGTTGTGGGATGATTTGCCGATTTGGGTTGCAAAGTTTACACCTTTATTGATTACATTCATTGAATTTTAATACTTGATTGGATATTTCCTATATGAAATTTGGTTTCTTGTATGTATTTCCCATGCTTAGCTTGATTCATTATTATCAATTTCAGGGATCTTTCTTCTGGCATTCAGAGAAGCCCTGATGAA
>FvH4_1_15900999
CTTCTGATTATAGTATTTCCTACTGTTTATAGCAGTTATACAGTTCCATCCAATTTGTGGTGGCAGGTATTCATGTATATGAAAGTCATTACTTCTAGTTATAGTATCTCTAACTATGTCTAGTTGTTCTCAAATCAAGAAGTGACTGAAATATATTCACTCTCTCCATTCTATCTAATGCCAGAGTCCAATATAAGCTAT
>FvH4_1_15909618
CTTACTGAATTATCAAGAACTAGCTTTCTTATAGCCTAGGTTTCTAAGATAAAGCTAAACACATTAAGCACAGGGCTGCAAAAGCATACCGTGCTTCAATCGTGCCTCCACAACACATTGCACGACAGAAACAAGCTTCTATTACTCAAAACCAAAGCATCAAAACATATATTACTTTCGAACTCGGTTACAATACCAAGA
>FvH4_1_16082025
CCACCTTTTAAGAGAGTGCTGTTTTGGTTACTTCTGTCGTGAACTTGGTATGTAATATAATTACGCATTGACATTCTTTTCCTATTGTCATCCTCGTTTCCAGAATTTCGTTGCAAATATAAGCCAATCTTATATCCATCTTCTCCGTAAGGAAAAAGTATAGGATATTGCAACGACATATATTTAGGATGTATTCTGGAG
>FvH4_1_16170324
ATGATGGTACCATTACATATGAAGGTTACTCCGACATCATGGTGGCTGATGAGCACTATGTAGTCCGCATGCCAGAAAACCTACCTCTTGATGGCGCTGCCCCTCTCCTGTGTGCCGGGATTACAACTTACAGCCCCTTGAGATATTATGGCCTTGACAAGCCAGGTATGCATATAGGTGTAGTTGGCCTTGGTGGTCTAG
>FvH4_1_16269836
CTCTTCACTAGTTCACCGATTCGAAGAAAATGTCCACCACCCATTCTCTTCTCTTCACCGTCCGCCACCCATTCGATCTCTTCTCCTTGTCGTCTGCCGTCGCCGTCGTCGTCGTTGCTATGGTTAGTCTTCCTTTCCTTAATCTCTCCCCATTATGTTAATCTTTTTGATTAGTGATTACTGAGATAAGTTTTACTGTAT
>FvH4_1_16297352
TACATCTTCCATTTGCTCAGTAACTCGATCATGCCTGGATCCTTTTAGATATCTTACCGCACGCTTCTTTCTTTCTATCATGTGCGTAAATATATGGACGTATCTAAGACTCGAACATGAGGTAGGTTAGTTTTATTAAGTGTGTAGGCTTAATTAAAATCACGAATTGTTTGGTCTTTTTCATAATTTTTTTGTTATGAA
>FvH4_1_1630399
TTTGAGTTGCAGTGAAAGTTTGAGTCTTGAAGTGGATTTGCATGTTTCAAATCTATTCTCACAGCATTGTTTTATCCTGATAGATTTGAACTTCTTGAACTACTATCTGTGCTTATGGTATTCTTCATTTCTCAATAGGTTTCACATAGGAGGAAATGACCAGCTAACGATCCCCTCAGCTCTACAAGCTTTGGCCTTGG
>FvH4_1_16346724
TGTGATTAGACTGCCATCACCAATTATACATGCAAGTTTTTATGATTTTCCTAACCTGAAAAGGACAAGAGGGTCTCTGTGCCTCCCACCTTCTCTATGTATATGTGTGCCATCTTATTAACTTGTTCTCATTTATTTTTACTGACCTAGTTCTATTGTCTGGTTGCTATATTCATCAACTTACTGCATTCTTTAGGTCCA
>FvH4_1_16404986
TACTACACTTAATTTCTTCAAAACACAAGCCAAAGAATTCCAGATATTCCTCAAAACTCAAAAACAAAGGTCCAAAGCACAACATAGAGAGTAAAGGCCTCAACAGGAGAAGCTGCAAATGCAAAAAGGTTGGATGAAAATAAGGTCAGACGGGGAGAACTGTGGGAGATCCCCCAGGCCACAGAGTGGACATGGATGAA
>FvH4_1_16420180
TATTTGCTTTATGAAGTATCGGTCATGAGAAACTGTGATAACAGTGCCCTTGTACTCATTTATTGCCTCCTGAAAGAACAATTATGAATTATAATACAGGTAAGTGATACTGATGTACTACAATAAACCATTTATTGTGGAGAACAGAATGGAAAGGAAATGTAGGAATACCTCAAGCATCTCTTTCGAAGGAATATCCAA
>FvH4_1_16451276
AATGACTTCAAACTGAAGACAAGGTTGAAATCAAGTCCTGGGTGCATCGTGCATGTAACACATGAGAAGCTTCACATTAAAACTACAAAATGATACAAGTGCATGCATATCCAGGGTCCGATCACCTTGAATATAATTAAACAAAACTTCAAGTCTTCAAATTGCAGTAGGCGGACGACTTAACATCATATCTGCATCTGG
>FvH4_1_1651747
CCAAGGGACACCAAATTATATATAGGGAGTGGACATGCACATGGAGCTGAGTGGCTAACAACTTTTTTCAAATGACTCTTTAAAATGTGAATAATAATTGGTGTTATGATCGATCTTGTTGTATTGTCGAACAAAAGACCAATGATTGATTTGAATGAATAATATATTACCCGGATTGAAAATTGGTCCAACCCACCCAAA
>FvH4_1_16729710
AATTCCAAAGCTGTAAACATCTACTTTAACTGTTACAGGGATTTTCCTATGCCACTCAGGTGCCACATACCCTTTAGTTCCTCGAATACCAGTACATATTTGGGTTTCGTCAGGCTGAAGCAGCTTGGATAATCCAAAGTCAGTTATTTTTGGGCACATGTACTCATCCATCAGTATGTTTTGAGGCTTTATGTCACAGTG
>FvH4_1_16734085
TTAATATTTGAGACAGTTAAAATGTAATCATAGTATTAGTTAATTACATTTAAGCATAATTTGCATTTATAAATAACTTTTTGTTGTAAACAGGGAAACAATACAAAGCAGCTAAACTATCGGTAGGAAACTTTTCCACACATACTTGGATAAATCAACTATGCCATGGCTAGGTGCTAACATCAGGTAAGCTTCACAAGT
>FvH4_1_1676796
TCTCCGGCTGCCTCTGATTTTTCTTGCATGATTTGAGTAGAATCGACTCCAGAAACCTGTGAATTATGCTTGTCAGCAATATGAGTTGCAGGTTGTGGTTCCCCTATGAGGATTTCAGGCTCTGGTTCCTGGCTCATTTTAAACTTTCGTTTAGAATGAATCAAACTTTAGTTGATTAAAGAGTGTATTTCCTGAATCAAG
>FvH4_1_167714
AGTCATATTTTTGGATTTGGTTTCATTTGAGAAAATGGAGCGTCACCTTTATACATTCAGAAATGCAGCAAATGCCTCCTATTTGTGAATATTTACAAGTGAAAGATCCAGATAACTGAAGGAGATAACAATGGTCCAGTTCTTTCAACTCCCAATAGATTAGCTGACTGAGGTCATGACAGTTTAACTGTCCTCGCAAAC
>FvH4_1_16806464
GCAGACTTGGTCTTCTGGGTATGTATTGGGACTATGTGACGAAGATCATTTAGGCAAGAATTGAGACATATATGGAGTTCAGCAGCCAATTAATGTGCTTGATTGCTTCCACAAGGTTGATGGTTCCTGCAAGAAGATTTGTCCCATCACTTTTTTTTTCGAGAGGGATTTGTCCTATCACTTGGGCATACACGGCGAGAA
>FvH4_1_17023319
ACAAATGCGAAACTACTTCCACATATTCAGCATTTGGAACTTGGAATATTGGCTGGTTGGGAAGTTGGCGGTTCTCATATAGGCCACCAAAGAGAATATTCTGACATACCTGATTCGTGGAATTCCATCATTCCATCCATGATGAAAGGAAGATCCTTCCTGGATGATTTTGGGGAACAAGTGCTTCAGAGAAACAAAGAG
>FvH4_1_17183684
ACTTGACATGAGATAAATGACAGCTCAACAACTTAATAGTAAAATTGAATAGAAAGTGGATGGTTGGACCTCATTATCTGACATTGAAAGTAATGGGAGTGAACTGTTGAAATTGAGAAAAAGATGACTAAACTATCGAAATCTCAAATTATAAAAAGAGTGACCAGTATTTTATCGTACAATTATTTATAGCTTTCTCTT
>FvH4_1_17201232
TGGTGCAAGTACGTAGCTAGAAGGAAGTGCGCAGAGGAGGATCAGAGATCGAGCAGAGTGAAAGAAGGCACGCTTCGGCCAGATCATCAAGTCAGCCGTAGTCTTGGATGTGTAAGTTTGTCGAGAGAGCTTGCTAGCTAGCTAGAGCAAGTTACTGATCGAGATGCAGAATATTGTTGTATGCACACTGCAGAGATATGA
>FvH4_1_17206140
TTCTGGCCTGACGCTTGATCCCTCAGGCGGTGCTACTGGGAATAACTCCTTTATGGGTTTTAACTATCCTCTCACTTTAGGCAGTGGAAGCGGCGGCGGGGTTGGGTTTCATCAGAACAACATGAACACTGCCATGAATGTTCACAGCAGTCTTGCTTCTTCTATTGAGTCCCTTAGCTCTATCAACCAAGACCTTCACTG
>FvH4_1_17215646
ACCAAGCAACAGGCATAGTTACAAAAAGAATATACAGAATGCAAAGATTGGTGCAGGATGAGCTAAATTTGTTGAACAGATATGCAGACCTGTATGGAATGTGACCACTTTTGTTTGCAAGAGCAGATATCACATCTCCGAGAGCTGAAAGGGATCTGTTGATATTTTGAGCTTCCTTTAACCGTTCTCCTTGTACATCAG
>FvH4_1_17218978
AAAATTTCCTACTCACCCATCAATCATTTTCACCTTAACAACATTTTAACCATCTAATTTCAACTAAAATCATAAAATACATACATTTCTGCTATTAAAGTCGAAACCTTTGATTAGGGCGCAATTGAAATTAGGGCAAGAATTGGGGCTAATCTTATTACAATCAATTCTTCTTAAATTAGGGCACAATCCAATTGGAGA
>FvH4_1_17232924
AACCGTGAATATTTTCATGGAAAGTTCATTGTACTACTTACTCGATGATATACACAATGTAGCCGGTGTTTGTTTTTGACATGGTTGCTAAGTTACAGGTGAAGGATTGGATATGCAGATTAGTTCAGAGCAGTGTTGAAAGCGGTGCTAGACTCCTTCTTGATGGGAGAAATGTTATGGTATTTAATTGTTCTCATCCCA
>FvH4_1_17258111
CGCCACAGCAGCAGTTATAGATGATAGACCAAGCTGCTTCAGGTTTCCAAGAGGCAATGGTATTGGAGCAGTTCTTCCGGCCCATAACAAAGGAACCGCAATTGAGGTTAGTTTAAAAACCTTCAAATACAAAAGTGCAAGATACATAATAGATAGCTAAATAATATCTTTCTTCGACATTATGATTGAATAGATTGGCAA
>FvH4_1_17260649
AATTCATGGATACCAAATCAGTTTCAATCAAGTCATCAAAAACTGACCTTGCCATCTCTGTATTTCCGCATTTCCCATACAAGATAATGAGAGCAGCACCAGCATATATGTGTCTATCCAATCCAAATTTTGTGACAGTGGCATGAATTTGCTGCCCTTCATCCAGCATAGCAAGGTTTGAGCATGCCTGAATAACACTAG
>FvH4_1_17303491
CGAATATTAGATTGAAAAGTACATGCTTGAATCTTCTTTGTTGCCAATGAGCGAACCTAGCTTCATTTTCACTTACGAAGTATATATGTTTTCCCTTGCTACGTATTTCTGTGGGTATACTACAACTTAATAGTCAGATCCACATTGTTTTTGACCAGTTGTTCAAAAGAAAGATCACAAACGCATGTACGCCACTCGTCC
>FvH4_1_17314052
GCCTCTTTAATGAATTTTTCGTTAATCCTATTCTACCCTCCTCATTTGTTCTGAATCCACACAAATAAACCTATCTCTTTCTTCCCGATCTCTTTCTTCTCTGTTTCTCATCGCCTCACTCCTTCTCTGTTACTCCACCAGTCCACCCGATCTCTTTCTTCTCTGTTTCTCATCGCCTCACTCCACCCGATCTCTTTCTTC
>FvH4_1_17392737
ACTCCCTAAGCATTTTCACCAACTTTCGGCTTACTCCTAATTAACCTAGGCATTTTCACCAAAACAAGATCATCATTTCTGTTTTGCTAGTTTCAATTCCAGCGTCTTCAGTGAGCATATTAATAAATTTGTCAGCAACAGAACTGTAAAGCTTCCATTACATATTTATATCCAAATTACATATCAGTAACCACTCAGAGC
>FvH4_1_174356
CAATAATCTAGGTAAGTTGCAAAACTATTTACGATGATCTAGGTAAAAAGCTAATCACACCTAAGCCAAATTTTTTCTTCAGGGCTTAGAAAAGAGATAGAACATCTCATGGCCCTGCTCAGCTTTAGTAATAGTACTTTTCTCCTTTTCGGCATAAAATCTCACCAGGTTTTCATATTCACTCTCTCCCTACTTGTAGTT
>FvH4_1_1746087
CTTGGGCAGCTGCCAAGCATGGGGGAGTGGTCTACATTCTTGAGCTTCTTTTGCCTTTGCAAGGTATTTGCTTTTCTTTCTTGTTGCTTTAAGGTTGAATTGGAAATATTAAAATTTTGATGATATAAATCATTATTTGCAGAAGAAATTTCCTTGCAGCAAAGAGCAGCTGCAGCCTCTTTGTTGGGAAAGCTTGTTGGG
>FvH4_1_17524959
TGCATCACCTAAACTCAAAACAAGCAATAAAGGCAGTAACTTTCTAACAGCATTGAGAAGCAGCCATTGCTACAAGCCTGAAAATCATTAAAAGAAATGAAATTGGGTGTGCATTAAATAAGAACCTGAATAAAGTAAGCTCCTTTGGTCCAATTGCTGAAGCCCTTATCAGAATGTGGCTGAGATCCACAGCATTCAGAT
>FvH4_1_17665858
AATAGACATTGCTGGAGTACAAAAGGCTATGCGGGAACTGTGATACTGTGTGTAGGAGTAGAAAACAACGTCCCATGTTTACACAACGTGGGTATGCACAAGAGGTTGGTTAATGGATGCTACTAGGCTGAGTGAGCAAAGACCAATTCAACAAAGTGATGATGTTACTCTGGGGTCATTTGGAATAGTCGAAATTCACAA
>FvH4_1_1789486
CTTTGTGAATAATCCTCCTGTTGTGGAGGAGGATGGCAGGAAACTGCAGAAACTTGACGACAATACAGCGGACTTTGTCCGTACTGGTTTAACTGTAAGTTGATCATCTTTATTCCTAGTTCTTGTTCTCTCCCTTCAGCTGCTTTCTCATCACGACTGTATTCTTATATGCAGCCTCGGTGGAGTGATCTGGACATCAAC
>FvH4_1_17980107
CACTACTTAGTCTTGAATTGACGACTTAACATGCACATCATGTAGATTTGAAACTCTCAAGTCTCAACATATCAGTTTTATATGTTCGCTCCACCTACAATAATGTGTCATGAATGTCCACCGGACTCAAGACGACTAAGACTCCGGATGGAGAACAAGCTAGAGTACTGGACTGGTCTGAATAAAGGTACCGGTGGATAC
>FvH4_1_17989366
CAAGTTAGGGGAAGTGTACCTAATTAGTGATTGTCAACTTCACTATTAATCCTTGTACTATCTAACTAAAGATTATTAATCTACATATCATTAGGAGAATATTCTCTAATAATGTGTGTGTGATAACTAATCCACACCAAGTCACCAACCATTCAAAGACACCCCTCAAGTTTTGGCAATCTATGCATTTCATCCCAAGTT
>FvH4_1_18003309
AAGAATACGAAACTTTTCAGAACAGTAGTACACACATGGAAAAACAACCCCACAAAATTTCAAGTCCAACATAATCTTATATCCTAATCAAATTCGAATTCAAAACAGCTGCACTGCATAGCAAGAACACAATTTCAGAACAGTGCACGTAACTTCAGAAGATCACCACAATTTGCCTACCCTATCAAATTATACCAAACT
>FvH4_1_18022881
AAAACAGAGGAAGAACAAGAACAGGGGATGTATCAAAACAGGGGAGATGGATAGAGTTTCATACCTTGTAAACGAGAAAGCGAAAGGGAAAGATTGCTGGTTGGGAGATTCGGTCTGCACCAGAGACTGAGGCTAGTGGACAACAAGGGGTGAGATTTTCCACAAGAAATGGGATTGCTTGAGGGGCATTTCGCTTTCGAA
>FvH4_1_18026432
CCTACTCCATCTGGAGCACCTTCATGGTAATTATCAATCAAACCCTTGAAATTTCCCTATATGATTTCCTTGATCTTATTTGTTTTGCAAGTACTATATATGTAGTATGTACTGATGATGAAAACTCTAAATTCTTAATCAAAGGAGGGGCTGGATGATCGGGATGCTAATATCAGTGGTAATACCCTTTTGGAGACACAA
>FvH4_1_18096735
GTTCACATTTCCACTAGCTTATGAAAATTTAATAAAAATAATAACAAAGATTACCGTAATCTCAACAACAAAAAGTCTAATTGTCAAACAATAATAGCTACGCACACGTACGATAGGTAGTAAGATCCAATAAAACATGAGGTCATTGTCGCTTATAAACATGATGATTCTGCATAGTCTAGTTTCTTGGAAAATTACAAT
>FvH4_1_18103088
TGAACATATGCAGCTAAGCCATAATCAATCTGTCAACCTAAACAATACAATTTTTTAAAATGACTTTTTGTCGTACACCAAACATACATAGTGTTAAAGTGTACTAAACATGAACACTTTCACCTATTAAAATAACTCCAGTTTACCTGCACAAGAACCTCTTGCTTTCCAACAGCATTGATGAGAATAGAGAAAAGAGAT
>FvH4_1_18112753
CCAGCACTCGATTGCTTAACTATTTTTTCTCCATTGATGCAGATCACATCACTGCAGGTGGTGCCTATCCATCTCTGACTTTTAATTATATTGATTTAGCCCAGAATCATATGTAATGGTTAAGCTTTTAACCTAATCACTACAAGTTGATCATAATTAAACTATCAGTACTCTAGCATCATTTCTATATATGCAATTAAC
>FvH4_1_18120576
TGTTTCACCATTTTGCATAATTGTTTCAAAATTATCTATTTAGAAATTTTATATTTACAAAATCAAAGGCGGTATGTGAGCTTGCATGTGTGGGGTTTGGGCATGCACCTTCAAGCTGAGATAGGAATGCATCACAGCTTCAATATCCTGGCAATATGAGGATTGTTTAGGTTGTATTTTTTTGACAAGCAATGCCATGTT
>FvH4_1_18154514
ATAAACATGTCGTGATTGTAGTGTGCAATCAAAGCAATCAAATCCAAATTATATATCAAAGTTATAATCAAAACGTTAATGTAAAATGATTGGTATGCTATGTATTAGGGTGGGGGGCCAGAAATGTCGATCAAATAGTGAGAGGTTAGTGATGGCTGCACGCACAAGTGTTTGATGCAGGAGAGAAAATGGCTTTGCGAG
>FvH4_1_18186108
GTAACATAGAAGCATCACACCCCTACAACACACAACTTAAAACCATCAACACAAAAAGGCCTATAACCAAATTAAAGCCTTTTGCTTTGTCATACTCACATTAACAAAGCAATCATGGAACTGAAAGCGCATGACAGACGCAAGGCTCCGGGGCTCTCTAGCAAAGGCCTTCTTCATGACATCCCTGACTATGGTTTCGGC
>FvH4_1_18193022
TATAGAACGTAGCTAATGGGATATTGTTTATTACAGGTTTATCTTTGCTGAAAGTTGGTGGAAGAATGGTTTATTCTACGTGCTCTATGAATCCAGTTGAGAATGAGGCTGTGGTTGGTGAGGTAATAATATCTGATTCAATTTCTACACAACAAGATCCAAAATCTCTCTAATTTATACACTTTTGAAAATAAAAGCCAC
>FvH4_1_18217995
AAGTCCAGATCATAATGATTATGATTCTGCAAAAAATGGCATATCCTCATCATGTACTAGCATGGATAAGATTTTCCCATTCAGCATTGGATTCAATGGCACTACTACTTCTACTGTTTCTGTGGTTGAAAAATCACTAGAAGCTAAAGGTGCTTATGTTAGAAGCAGAAGTGGTACTATGCGAGTTTCTTTGACATGGGA
>FvH4_1_18242722
TGAGCCACTAGCAGACCTCAACCTTTAAACAATGACTACGTACGTATCGATCCTGCAAACCATGCCAGCAACCAAACATTGCATATTCATCATCACACCAGCAGCAAACCATATTTTTCATAAATTATGAATACTGATCTGCAAGCACATGTATATAGACATATATAAGTTGAGCCATCGCCCATATACGAACGTACGCCA
>FvH4_1_18270443
AACACATAATGGATCGGTCACCCAATGACAATCATTGAGGGAAGATCATACTGTTGGTATACTATTATTCTTCATAATTGAGATAGATTTCTTTTTCTGAGGCATCGAGGTTACTACATATAACACAAATAATGGTCGATGGAAAGAAGAGAAAAAAAGTAGAGAAACAATACTAGAATTGCATCAAATGGACGTGTTTTG
>FvH4_1_18307284
AATAAACTGTACTACCAGATGAGAGAAGGCAAAGATTTTGGAAAAGCTCAAAAACTTCACTGCTGGGTTGATGAATCGATGCAACAACCGTTGTTCCATCGTGGTGCGCCAGTTTAATAATGTGGTTCATAACATGGTAAGATGCTGCACTGTCTAGTCCACTAGTAGGCTCATCAAGGAATAGAAGCTGAGGACGAGTCA
>FvH4_1_18309313
GAAAATCTATTGTCTTCTTTATATCATTTCAATTTCAGGCATGTTTGTCAGTTCGTGCTACCATATATATACTGCCTACTTGAGATCAACCTATTCATTCGATCAGCTTGTATGTCATGCAACTGATGATTTTGGATAATAATCAAAGGTCAAATTTTTTGTAAAGATGTGACTATTATCTTTGTGCAGAATAACCCAAAA
>FvH4_1_18317925
CTTCTCCATCCTCCATACCTAAACCGTCTTCCCAGGCCTCATCTAACATATCTTCCTCAAAATCATCATACTCTACCTCATTGTGGATTACGCCCATCAAGTCCCAATCCAAGTAGCTGGAAGAGACCGAGAAAGTAGAGCAATCATCCCAGCCTGAACCTTCAGGTCCAACCACATTCAGCCCTGAGAAGTTCTTGACAA
>FvH4_1_18326974
GTATCCAATTGAACATTGCCTCATCATTTTCATCCCACTCGTACTTCAGCTAAGTAAGAAAGAAATAAAAAATTCCCATGTTAAGCACTAAAAACAAAATTAAAAAATTAACACACCCAATTATTATCACAAAACACATCTTTCAATTCATATCAGCACACAATACTTTACACATATCCATAACATTTTCACTTTATAAGA
>FvH4_1_1834406
GGTTTACCTGTCTGTCAAAATGTCTTTACTTACCTATCCCAGAAAAAGAGGAGAAAAAAGTTTGACTGGCCAAAAGTATTCAGAAAGTCAAGGGTAAAGTGGTTGGGAGTATCTATGCCCTTTATTTATTGATGGTCTGCCTTCTAATCCATCAGTTCATAATCAAGGTGATTACTGCTTAAATAATCAATGATTAATGCC
>FvH4_1_18403786
GTGCAGTTCATGACTATAAAAAATTAAAAATAGCTATTGACCTACACCAGAAGAGCTTCAAAAAAATAGTAAACAAAAATAAATGAAAATTATTGTAGTTCTGCTACCCTTAGCTCAAGATTTCCATCGACAACTATGCATGATTGACAGTTTGACACACACCCTGAATAACCGGGGGAAGATCTGTGTCGGAAATATTAT
>FvH4_1_18437072
CTAAGGTTGGTAAAAATTGAGCTGGTAGTCTGGTACGTTGGAGGAATGAATGTGTGAAAAAATGGAACTACAAGCTCGGAAATTAAACAAATTTAACTTTCTTAAAAGCGTAATTTGCAGATTTTGGAATAATCGGAATTTGAAGATGAGATCGACTTGAGTCACGAGACAGCAGAAAATTCCTTTTTTCCCTAGCCTAAT
>FvH4_1_18483811
GAATGTTAACATTAGAAATGCCATGAATGGGAATTTACTCATCACTCCTCTCTTATATGGAACCTTGTCATCTTTTTGAGGTCTTGGTTTTGCTGGTGCATACACAAATCTCCTAGATGCATTCTCTTGCAATGTTGTCTTTATCAGCAACAATAACAGCAGATAACAATAACACAAGCTATTGATGATATGGTAGTAAGC
>FvH4_1_1854612
GTATATCATGCAGAATGAACCCAATGTCCCAAGCCATGCATATGCAGCATGCAAATGCATTACGCAGATGCATTAGATTAGTTAACAAGGCTGTGGTATATCTACACATGAACATATATACGTATATATAGTTGAAAACGTATACTAGTTGCCTTGTTGTATAATACTAGAACTACACTGCTAGAGTGCTGGTAGAGGCAT
>FvH4_1_1857724
AGTTTCTTTTGCTCTTGTTTGTTCCCACATACCCTGTTGTTGTTGCTCAGCATGATCAACAATATCTTCTAAAAACACTGTTTTTGTTTTCTCGTAGCGTACCCAAAGCGAGATCTTGTTGTTATTCCTATCGTAAAACTTTCGTTCTCTAATTCGAAAATGGGCGCAGCATCACCTTCTGAACTAACCCTTGAGTGCAAG
>FvH4_1_18599132
TCCAAACCAGTAATAATAACGTGAGTGAAAAAAAACATCACAGATGCAACCTAAAGTATTTGGAACTTGACGGTTTTTCCATCCTCGAATTACGATATTGCTTCCTTAGGATTCTAAAATAAAATTCATGGGTGAAAGAACCAGAAACTGTGATTATCCAAAAAACCAGAATGCAAAAGATCAGTTGCATACCTTGAGTCT
>FvH4_1_18631989
ACTATATACTGCTTTCTAACATGTTTGCAGAAGCAGGTAGATGGGAAGATGTAAAGAGGGTGAGGGAATTGATGAAATCAAGGGGATTGAAGAAAAATCGTTCTTACAGCTGGGTTCAGATTCGAGATGAAGTCCATGCTTTTGGAGTTGGAGAGAGACTGGAGAGACTGAATTCAGATTGCTTGCTGGCAGAATCCTAAT
>FvH4_1_18635509
TGACTCTTCATTCGGTGAATTATGAATTTATTACAATGGATTTAGCCAAAGACATATAATCTTCATTTTTCTCTATCATGAATCTTAGCAAATTATTCACTACTTGCTTCATCATGAGTTCTGGATTGAAATTCCTTTTGTCTATGATTTCATCCAGTTTTAAAAGAAACTTTGAGGAGAAATCGCTGGATCCTCCTCCAT
>FvH4_1_18647894
TTATAGTTTGTCATAATAATTACTCAATGTTCTTTATGTAAGTCAAGTTCCCAATATCTTTGGGTATTCTTCCACTGAATCTGTTACCACCTAAAATACAATTCTTGAACGTTGGGAAGATGTCGCCACATATTATCGGGGATGCTACCGTTCAACTCGTTAGCCCCCAACTTTACTTCAAGAAAATGTTTACATTGCCAT
>FvH4_1_18653153
GCGTGTGCTTCCCCTTAGAAAAGAAGCTTCTCTTCCCACCGTTGGCTTTCACCACCAAATCAGACGAAGAATTGCTCTTATCCATTTGCTCATCAACCTGTTCATCTGAACTTTTACTCTTATCTCCCGACTCCGATGTCGCTAAAAACGAGTACAGAAACGCAGTAAATGAAGAAGTGTCAGGCCCATCAACCGGAGTAG
>FvH4_1_18663861
TGAGCTAGTCTTTGCTTGAATTCATCTTTTATATGGTTGTGTGGACTCTATACTATTTATCTTGCTAGTCGGGCTACAGTAAGATTATGTATCTGAGTTGGTGTTGTTTATGGAGTTGCTTGGAGTTCTATATGTTAATTTTCAATTCTCCTCTTTTTCTTTCAGAAAATAATAATCTTACTACAGAAAATAATATTGAAC
>FvH4_1_18671632
TTCTAACTTGGTTGGATGCTACATATATATGTTAGTCGAGATGAACATCCCGGAAGAGTAAACCACTTGCCGCGGAATTTCTCATAACTAAACCATCAAAGTTGTTTTTTTTAACGAAAGAACTAGGAGGTGTTTATCACCTAATAGTGGTACTTGGGTTTTAAAGTTGCACTCCACTAGAAATAATATCAAGATCAACAC
>FvH4_1_18680542
AAACAACTAGGATGGTACTTGATGGAACAATTTCATTACTTTATATTCTCAAAACCCATTTGGATTGTATCTCTATACAGTTACAAAGAAAATTTCAAACTGTTAACGTCAACCGACTTGCCTTGGTGCCTTCATGCTTAGCCTAAAGTGCCTCTAGCAAAGCTGCTAGTGCAAAAATTTCGTAATCAGAACAAGTGCAAC
>FvH4_1_18774240
TTTATGGTCCATAAAGACAGCCAAGACAAATAGAGAGAATAGTTTTTCTCTCCCAGATCCGACCGACACCCTATCACCTCAATTATATATTTCCTAGCAGAGCCAAAAACCTGCATCTTGTCACTATTTACTTATACACATCATGGTCTACTGTAATGAAGAGAAGAAACCCCATAATTTATTTGGCAAAACAAAGCCTTA
>FvH4_1_18816316
AGAATATGGTTTTTACAGATAATTATTCTTGTCAGCCAAGGCACAGTGCATGTCGTTCAAAGTTCTAAAAATGAATAGTTGACTAAGTTTTTAGTTTTTAAACCTTATTGGTACGATTAGGCTCTCAATTGACCACCTAACGATTAAGAACCGAGGATTTTCAAGTTGCACACATGGATGGCCAAAACCGTGAGAGATTAA
>FvH4_1_18860771
TAGTGAAACTTTACACATTGAAAAAACTTACCAGTAATACGACCCTTTATATCCTGGTATTGGAGGTCCGACAGAATGTGAGCAGCTGATTATGACATTGCAAAACAAGCAAACTCATGTTAGTCTACATTTAAACTTCTACTTCACAAGTCAGATAAAGAGGAATTGTAATACCTTGCAAGCAAAATGAACACGAGCAAT
>FvH4_1_18892754
ACAACAGTGCGGGTTGACACAAGTTGCTCGTATGATCACTCCCCAATTGATTCAGAATTCGAAAGTGTGGTGGACTGGATTAATATGGAGCTACAAAAGGCCAGTGTAAACGAAGCTGGTGAAGTGGTGTCTGGTTGTCCAAGTGCATATTGGGAAGGTGTTATGGAAGATTCAGCTTTGGATGCAGCATTTGAGATTCAA
>FvH4_1_18898437
AAATCGGAAACCCTAGGCTCTTATCGTATAAAAGGTCGCAATACAATTCTATGCAAATCTCAAAGAAAACTATTTTTGAAGTTTGTCAGTGCACAATGACTGTCTGAGTTTTAATCATAACAGCTTATGAAAACCATACAAGTAAATAAAATCATATGGACCGTCCTACGTGCCTCAAGGAAAGCTTTTGATTAAGGGAGA
>FvH4_1_18903677
AAAGGGGTAGGGGTAGGTCCAAGTTATAATAAACTTTGCCATAAATAGGATATTCAGGTTATAATCATATCATGATGTGTGATGCATTCAACAAGTGAAGCAATTATCTATCAGAAACTATCTATATCAACTTAAAATATTCTCGAGTCAAAATGTTGCAATGATAAGCAAAGATACCTTCTTGCAGTGGTGTTGGGTCAT
>FvH4_1_18990489
CTCCATGGCTGCTTGAACCTCTTGGAAAGAGACCCAGGAAAACCTTACACATTTACATGATCAAGCTAAAAGATAAAAGACTCATGGGACCTGGACTCATCACCTCATGAATTATGCTCCATGAGTTATTGTGGACCAGTAAATTGGGCTATCAGGGAATCAAGTTCTGGTCCTGAACGTTAAGAGCTCCCCACGTATTT
>FvH4_1_19003964
GGAGGTTTGAATGTTTTTACTACTGGGTAAAGGAATGGGTTAAAAGCATATATTGGATTTTGTAATGTATTTTGTATGTCAGGTTATGTCTAAAGCTGTTGATTGCATGTGGACTAGGCTTTGAAAGGTGTGAAAGTGAAATAGGCTTTGGCATATTTCCTACGTGAAATCTGTTGCTGAGATTTTGTTGCTGGGAGTGCT
>FvH4_1_1907357
TGGGAGATTGCAGGTATCTAATTAGGATCCTCCGTCTCTAACATCATATAAATAAGTAGGTTTATCATCATTCCAACAACTTATGTAATCAACATCATATACCGAAATTATTTCTATTGTATAGCTGGTACTTCTCTAACAGATTCAGGTAGGACTTTTAGAAACTTTAAACTGTTTACTATGAGTAGGAAGACTCAATCA
>FvH4_1_19102817
ATCCTTTCATTCTGTGTACTATTATTTGGAGGAGAAAGGATTGATACATTTCGAGCCAGTGAAGATTCTGATGGCTCAGACTTGACTATGGAAGAAACGACGTTCGTCACTATACAAGTATAATAAGAAACACAGAAAAGGAAGTAAAAAGGTTAGTCGGTCGATAAACTTGAATATGAAGCACTACATTTAGACCATTGT
>FvH4_1_19115623
GAAACCCTGGGACATATCCTTCATCACTGGTGGCAATTGGTTGAAGATTTGAGAAAACTAAACTTGCTGAATTTTTGGGAAGTGAAGAGTCTGGTTCCTCCGCTTTGACAAGGGAAGAAATGATGTTGGTCACTGTGCAATTGCAATAGAAACAAACAATTGGCAGTAAACAGGTCAGTGAGTATTTAAATTTAACATATC
>FvH4_1_19210488
TTGCTTCTCGTTTTTCTGCTTTTTTCAGCTGGCTGATGCGCGCTCTGAGGTTCTCCGGAGAATACTGTGGTTCAACTCCAAGCTATAGCTCTTAGAGATATTACTTCTTTATCTACAGCAGCATCCTGCAAGGAAATCAATGAAACACAGTACAGAAAAGACTGGCTTTTTGGGGTCCAAGGATGGTTGATGAAGCAAAAG
>FvH4_1_192326
GAACATATATAAGAGAGTGAGCTGGGGAAGATGGTAGAGAGTTCTAAAGGGGCTGACAGAAGAGAGTGAGCTCAGATTACACATTCGTAATGAGTACTAAGTTTATCATCTTCCTCATGCTACATATTTGTGTAATGTGTGCTCACTTCTCTATCTGTCAGCTGCAGATCCACTCTTACATTGGTAGTGGATTCATTTTTC
>FvH4_1_19266341
TGATGATCAAGAACACAGATGAAATCAGATTAACCATACTAGTTCAATCTGCTAATCAATTAATAATACAACTGCCCTTGCAAATATATGGCAATAGTTAGCAGCATGCATTTGAACCCGGCCTAAAACCACAACTCGAGATACCAACTCGATCATAAGCTCTCATACGTACTAGCTAACTAGCGCCTTTACCTCAATCAT
>FvH4_1_19283870
TAACACAAGATGCAAGCATTAAATCTGGCAAGGTACCAATTAGAGTATAAACTACTTTTTCTTTTTTTTTTTGGTTCGAAAAGTATAAACTACTTGTAACCCGAAAATTTGATTAGGTACAACAGATCTCAACTAACCTCCCTAGGAGCCGGATGTCTATCGCAGAGATATATGTATATGTCACGACAGTGACCAACCAAA
>FvH4_1_19300392
TAAGAGCATCAATTCTTATTGAAAGTACAGCTTTGCTAGCAAGCGTCCTAGAAATTTTACCCTTGAGCTTTGGAGCTGCCTGACCAACCAAGGATGCATGGTAGATAAGCCCATATTTTGGAGTTGCATGCTTAGTCTTGAGAGCCCTAAAGAGAGCCTTTTCAGCTCCAAGAATCTGAATTGTGCTCCCAGGCTGCTTTG
>FvH4_1_19305857
TACTTAAACTGGTCTTTTGGTACTTTCACTTTCATGATCTCTATCAAACAAGATTCTACTTCTCTATTATCAGAAGTACCATTATTTTGCAAGGCAGAATGAAGTCTTGAAACAGTCTCCCTTTAAATTTTTAACTCTTTTAGGGTAATCTACAGTCATTGGGATTGCTTGGTCATTAGGTAGGTAAACTATTGAATATAT
>FvH4_1_19333768
CTTATATATTCCCCGAGTTTTCCTACTCTTTCATTCTTCTGTCGGCAGAAGATAACAAAGATAAGCTACTTTACATCCTTTAGATATAGATGCTGACTGCTTTCATCGTAGACGTACAAGTCTGGCTACGTACATACAAACTCTCACACCAGAAGGCGGTTCCTGCAGAATCTGTATACAAACCCAGGCCATCAAACATTT
>FvH4_1_19350544
GTAAAGTAGTATAGCTTAGAGACTACAAAATTTCCAGCAATACAGCATATATCCATAGCCACTTAATGGTTTCAGAAATTGAAGGTGAAACGATGATACTCAAATTCTTCAACAACAAGCAATACCCCATTGTGGTTTGGTATAAATGAGACCACAGTGGACAACTCAAGCAACTGTTGGTTAGCATCAAAGAAGCATAAG
>FvH4_1_19373453
CATGTTTATTCTATTTATTAGTTATTTGTTAATTACAGATTTTATTTCTGCCTTCATCCTTGTTTAAGGGTGTGTTTGTGGACTGTGATGTTTATTTTTCATTAGATTAACTTCACTATAAACTTGTTAGGCCTCCTGACATTACCCAGCAACAGTGGGAAGAGTATTATCAATCATACATGTGAGTTGATTTCAAGTACA
>FvH4_1_19394069
TTGTTTAGGAGAAATTGCACAGTTGAAGCTGAAGCAGAAACTATGGGATGAGAAGAGGAGAGAAGCTTTGAATAAGATCATAGACATCAAAGGTAAAGAGGGTGACATACCACATTTGCCTAAATTGTTGATTTTGATGTGGAAGTGGTTTGGTATTTTTGTATATAATGTAGTTAGTGAAATGGATGTTCAGGCAGTATT
>FvH4_1_19401601
CAATTAGTTAAGTTCTTCTCTATGTATGGATAAAAAAGTGCCATTTGACACCAAATCTTTGTTTCCTACTAAATTCTTTGGTCAATTTGGCATCATGATATTCTCCAGAAAAACTATTGAATCCTAGATCATTTTCATGCTAATAGTTTGGACAATGACATTGCACAGCACAACAGAATGTTTCTGTTTGTCTTATCAACA
>FvH4_1_1941973
CGCACACGGGTTTTAACTGGACCAGTCTTTTCTGGACAACCACTGTTTAATTATTTGAAGGTTCGCATATATGCATTATTTCCATGCTAGGGTTTCAAACTTGATTGGTATCTCTTGAGGAAAAATGGACTGCAATATAGACCGTTCTTATTTTAACGTGTGTGCGGGCAGTAGTACGTCCTGTAATTACATCTGTCAATC
>FvH4_1_19449131
TTCACATGCAAGGTGTGTCGTGTCTAAATGCAAATGCACCATGTATACGTATATTAAATCCCCAAATCCACCCCAGGTTTTTCCTATCTACGTACTCTGCGGTTCCATCTATTACTTCGAAAAATTTCAGTTTCACATTTGCAGTTAACTACAAGATGAGCCAAGAACAGTCAAAGAAGGGTCATGATCAGCGGCAGAAGG
>FvH4_1_19467142
ATTTTGACTTGGTTCACAACTACCTAATAATTCAAATTGTTGTTGTCATTAGTTGAGACTTGAGAGCCAACTCTAGAAGAAACTAACCCAAATGGAGCAACATCACTATGTTAGCTAGTAACACTATCTGGTCGAGACATCCAAACCAACAATTAAGGAGATTTATGTGTCTGCGTTAGACATTAGTTACGTTGCATTTTC
>FvH4_1_1948548
ATTCAAACAAATTATCTAAAACAAATTCCCCTAAGTCCTAACATCTTATTCCTCCAATGAAACATCAACAGACGAAACCCGATAAATAATGAACAACTGAGACAAAATAAAGAAAGCGGATGAAAACATCACCCAACTATACAAAGAGTTGTATTTATCTTCCCTGTCTGCTCTCAGCCACCATAAACTGCCTGTGCATGT
>FvH4_1_19500095
ATCAATTGTTGAGTTTTTGTGGGTTAATGCTTATAGGAGTTAGAAGTTTGGGTTTCTCCCTTTTTTGTTTACTGCCATACTATATAATCATGAATTATAGGTTGCACTAATTATATTTAGTTCAGAGCACCTTAGAGTTCATATTCCCACAATTTTACGAATAGAAGTCAATCAATCCTACTAATTATGAATTAGTAGTCA
>FvH4_1_19530575
ACAGACACCAATAAAAATCAACATGCATGATCCGATCATACCCAACAAAAACAGAACGAACAGAATCATAGACTAGCACAGTAACAATGGTCTAGAAAACTCACCGTTGGCCTCAATGGCGTTGCCGTTAGCATCAGCCATGGTTGAGATTCAGTGAATCAAGTCCTGAGATGAACGAGAGCAAAACACAACACAACTCAA
>FvH4_1_19536623
AGATTGAAAGCTAAAAAGAAACAATGAATGGGTGACTGGGTGTTAAGGATTTAGTACCTGGGCTCCGAAATTGATTGAATAACAGGGAAGAGGAGACGAGCTGAGAGGAGAGCGATGTCGCCGATGTGGATCGCTGAAGACCCCGGTTTTTTTTTTTTTGGTCGAATCTGAATTCTGTGCCAAGTGAAGGCTGCGAACTAA
>FvH4_1_19545012
CGAATCAACTTCAAGACACAATTTGTGGCTTTGTCTTCCCAGGTTTAGTTCCATGAGTTGCACCCAGACTGTAAAGATCCACATATTAGTGATAACACGATGCCGTTATCTCTCATACATGGAACTTCTCAATCACCAAGCAGTCTCCAACAATTTGTTTACATCAGCAAATCAGGTAAAATATTTTGAACTCGTCTAAAA
>FvH4_1_1957025
ATCGATCGAAGGAAATTAAAAGAGAGAAAAGTCTCTCGGGAAGGTAGAAAGAAATTAAAAGGTATTGAGATGGACATCACAGATAGCAGCAGCAACAGTACTCTAGGGTTTGTAAGTGATCGATAAAGTGGGGAAAAAACTGACCCTTGAATCACGAGGGTTCGATAAGAGTATGTGTAGTACGGACCTGAGACCTCTCTA
>FvH4_1_19591524
CTATTGGACTAATAATTTTTAGCATGGTAACTCTTTCATACTGTATACATTACCACCAAAATAATGTCAGGTTCTTTGTATGACATGGTAAAACGTGTTAAAGTTTACTAGTCAATTCCAAGTTTCATTTGAAGGGTTTGCAATTTACATTTTTTACACACTTGCATAGCTTAATCATCCACAAACATTATCACAGCTCAT
>FvH4_1_19604086
TTACTGGTTAGTTTACTCCATTGTAAAGACTCAAATTTCTAAGTTTTTACATGCGTGTATAGGTTACTCCAAATCATAACATGGAGGATGCAGAGAAATGCTTCAATAAAATTTCGATTGAAGAGAGGGCGAAGTTTGATGAGGAGACGCTTGTCAATCTGAACAACAAAAGGAGGAAAAGCTCGACAAGCAAGAATTACG
>FvH4_1_19623892
AGCAAGAAGTAACAACTAAAGTCCCAAAGGCCGCACTACTTTTTAGTATTTCTCCAAAATTCAAACAAAAAAATATGATCTCAGAGTACCATCATTAACACAAGCACATTACACATACACACTCTTGCATCTTTGGATTCTCTACTAGACCACTGAACCAACTAAGCTGTGGTACATCTATCTCTTTGAGGATCCATTAGC
>FvH4_1_19643229
GTACATGATTGAAGAGAAGTGCCAAAGGGTAGAATTAGGATATAGTCCCCTGAACCTTTATGTCTGGGTTGAAAGTTTTAAGTGAAATAAGGCAACAAGGGGTGTACCGATCTTCCCTCTCTTTAACCTTTTGAAAACTATCGTCTAAAACTAGAGCTTGCTTTGATAGTACTAGCTACTAGGTATGTTAGAACTAGCGGG
>FvH4_1_19659646
TCCCTCTCTTTATTCTGAAATCAATTTTAGAGAGAGAAAGAGAGAAACCATCACAGTTTTGACTTTCAGGGATGATTTGGACTTTTCACCTCTGAACTCTGGTCTCTGGGCATGGATACTCCTCTGAAGAACCAGTCCACTCCTTTGGTTTCAGTATTCCAGGTCAATTTTGCCAAAGTCTCAATCTGTATTCTATTTTGA
>FvH4_1_19663593
GATCACCTCCAGACCAACTCCCAACCACTGATCTCAATAGGACAAGTGAACAAATTTCTCTTCATTCTAGTCAATCATCATCTCCTAGGCTTGAAAAGCATCTTCAGGCGATCCCAGAAGAAGAAACTTTTGAGGCATTGGATAGACCTAAAACGAGCCAACCTAGCTCTATTTGTGTGAAGTCAGCCTCTCCAAACTCGA
>FvH4_1_19671744
TGATTTGTTTTTGAATGAATTTGAAGTGTGTAATGTGCTTATGGAAGTGTAATTTTGTTGTGATGAGTTCAGGTAGTGAAGGAAAACGGAGCGAAGACGGAGGATGCTGCGAGTAAAGATTATAGTGCTGAAATCGAGAAGTTTAGGTGTCTTGCTAGTGGTGAAGATGTTGAACGGTTGGAAGCTTTCATCAGGGAGGTT
>FvH4_1_19689153
GAGCGCATGTGATGGATTTGTCTGTACGCCACACTGTATCTCAGCCCCCGTCTGGCCGCTCTGAGCAATTGTGCATAGGAGCAGCAGCGATAGCATACACGCACCCCCACGTGTGTGTCAGTGAGGGGACCAATTATCCGACGGGGTTTGGAGTACCGAATTAGAAAAGAAGGGTCAGAAGTCAACACGTATGAGGTTTGT
>FvH4_1_1969044
TTGGTTAGATTAGATTATGGTATTGTTAGTAGAAGCAATAGTATACTAAAGCAAGGAGGAGTGACACATGCTGTACCCAAGGCATGAAATGTTGTGTTAACTAAGAATTTAAGCAAAGGTGAATGTGAATCCAGCATGCAAACACACTTTTTTGATACATTCTTCTTTTCTGGGTTTTAGGGCTTTTTGAGTTTTGAGATT
>FvH4_1_19700166
ACACACCTGCTGATGCAGGAGGAGCATCATCAAGCCGCCGCAGGCTTGACACCTCATCATTGCAGCAGAGGGCTGAAGCTTTAGAAGCGCTGCTTGAGCTTAGTGCAAGATTGTTCCAAGATGGAAAATATCAAGAACTTGAGGTGGTGCTTAAGCCTTTTGGGCCTGGGAATGTGTGTCCTAGGGAAACTGCTATTTGGT
>FvH4_1_19702701
TTATATACAGAAATATGATGACCTGATTGGTAGTATATGGTCGAATCTCTTCGTTGACTTTAGCATACCACTAAATCTATAACACATCAAAATATAGTTTAGTATGCATGGCTGTTTCTGTGGAGTAGTTTTCAGGTCTGGTCATCTAGTTCCTTATTTTAAAGACTAGTGCCTGCAGAGGCTTCCCTGCTTAAGCCATTT
>FvH4_1_1973430
AAGTGAGTTACCATGCAATGAAAGTAACACATTTTCCAACTCTGCAGTTATGGTCAATTGATTATACATCTCCCAACAAGAATGTTTAGAGCTAACAATCTGAACCATGTCCAAGTTGCTCATGTAAGCATCATAGAGGCATGTGTGCAGATGTGCATGCATAAAAATGTGTAGATTATATTTATTGCATCTTTTGCAGAA
>FvH4_1_19803306
CTACCACTATCAGTAATTGCATGAATATCGATAGGCGGAGTTCCCATTGAGAACTTCATAATACGTTCGAAGTTGGTATCGAGTTTCATTGGTGCTTCGAGAACGTCTGGACCGATCAACCGTCGAGAAACTTTGTTGTTTCTTTGTTTGGGCAATGGTGATTTGGGAGAATTTTTATGGATAAGATGGGCGCTAAATCCA
>FvH4_1_1980896
CTGACATAACTTATCTAATAAATAACAAAATTTAAAACACACGAAGATCCGAGTTTATCAGAATCGCTGCAAACCTGGAAAATTCCCACAAAACTTTTACAGATAGCTTGCAAGTCTGATTCCTTCGGACAATCCAGACTTCCTGCATATGCTGGTGGGAATGAACCTGCTTGCCTCTAGTCACTCTATGAAATATCTATT
>FvH4_1_19862390
AAACCATAGATGCCTATCATGCCGTTAATTAAAGTCTCAAACCAACAGAAAGTAATAACTACAAAAAATTACTGACAAAACACTGTTGAGAACTACCTGCGGTGATATTCGGTTAACTTGTGATCCTAACTTGATTAACATTGTTAGCCTCATGGCTCTCCAAAAAATGGAAGGCATGATTTGAAATGAAAGGTCTGGAGA
>FvH4_1_19871016
TGTATTGCAACTTTGGAGCTTAGTTATGTAAAACTTGCTATTGTTTATCCCAACTACACTGAATTAATCTGATCCATACTTTCACCACCTACGGCTTGCCGTGTGATGCCATGCATAGAAAAGACTGTTAATCACATTGCTTCCATGAGCCAGTAAATGTCTCTGATATTACTGCATCAGTGAGTTATTTGCATAGAAACT
>FvH4_1_19880406
ATGGAGTGTTGAACCAGGAAAGTTGGCAAAAATGGTATATATGAAATTACTTGTTATTGAAGAGACGTGTTCTTCTCTTCAATACTTGTAAGATGGTCCTTCACTCCTTCCTTCCACCATGTATTGTTTGATGGAAATCCAATTTGATCAAGCTTGTGTTGAAAATGACTGAGTAACAATAAAAGTGTGCTTTAGAACCCA
>FvH4_1_19884142
TCAGTTGGGATTATATATATGTACAGATTAGAGCTATCAGAATGCAGATGATTGTTGTTGGCAGATGAAATTCAAGTCTGCCTTTTTGTTGATATTAGATATGTTCAGATTAGAGCCTTGAGAATGGAGATGGTCCAATAATAGAGAAGTATGTTATCTGCTTCTCAGTGTAATGGTTGTTCAAAGACAGTGTTTGAGTAT
>FvH4_1_19916956
TACGACTTTGTAGACTGTGGCGACTAAATCAACCAATCAACCATATCTAATACTTGATTAGACTCAAATTCTTTTCATTGTTATTCTTTGCTACCTACTAAAAACTTCCAACATATGGATGTGAACCAAAGTTTCATTATATGAAGGAAATGTAGCACAGGAATCAAGTGTTTATTGTTACTGGAGCTCACTGAATAAAAG
>FvH4_1_19974726
AATAAATTCACACAATGATCAAATTAGTTTTATCTATTTGTGAAGAAGGTACCTTCTCGTGCATTATGAGATAATGCAGACCATCATACATATTGCTGCCGTATTTTTTTGCTCTCCATATTCTTGTTTAGCAAATTCGGATTCTAATATTGGGTTGAAAGGGTCTTATATTGAGCAATAATTGTTGGACCTGAATTCTCC
>FvH4_1_2006122
CTACATCCATGATATCCATCGGTTTTGATTGAGGTTTTAGCAAGGCGTCAGAAGTCACCACACAGCTAGCATGAGAAGAGAGCTGAGGACCTTCCACTTCTTTGGACAGTGAAAGATCACGCAAAGATCTATTCACTGAACATGTTACTCCATTCCATAAATCTTGTATGTTATTACTGCCATTTTGGGAATTGCCTAAAG
>FvH4_1_20061999
CCAATTTATGTGACGGAGATTTTTGGTTAAAAATTCATTTCTACCCTTTGTTTTGGGACCCATGTGGCAGTCACGTCAGCAAATTAACAAGCTCAGTAATGAAAATTAGATGGAGGTATCTCACTGATGTCAAAATCAGTGTTTGGGTATCACATTGATACTTTTTAGAGTTCGGGTATCACGTTGGCCTTGACACAATAA
>FvH4_1_2008835
AGTTATATAGGTTAGCAACGCATGCAAGGGCATAAACGTAAAAGAGCAATGAAAGCTTCCGTCTTCTTCGTAGTATGACTGCGTTTGGCCACTTGGCGCGGTGGCTGTTGTCTATCCATACAACGGCATCAACCTCCCTTTTTGTCTTTTAGTCCAATTCGGATTTAGAGAACCTTGTGCTCTAAGCAACACGTGGCACAT
>FvH4_1_2016203
CGTATGTGATAAAGTTATGTATGCAACTCAGATTTGATCTAAAGTTTCAGTGAAGTGATTGTATCTTCTTTTTGTACCAGGGTAACTTACTGCAATATGACATTGCGGTAAAAAGGCTTTCCAAAAGATCTGGACAAGGAGTGGTGGAGTTCAAGAATGAGGTGCAGTTAATCTCTCAGCTGCAGCACAGAAATCTTGTTA
>FvH4_1_2023136
CTTTCAAGGGTGAAAACAATGAGAAAACCCTCATCAACATTCTGAAGCAGCCATTGAGCTTTCCAAAGCTAGTGCTTAATGATAATAGGGTTACTAACAGTAGCAGCAGCAAAGAGTTTGAGGCAGAAATGGCCAAAGTGCAAGACCTTGTAAGCAAGCTTTTGGTGAAGAATCCCAAGAAGAGAATAGGAAGCTTGAAGG
>FvH4_1_202477
TGGTTTCTGGCGTGTATAGCAACCAGAGCAACCTACCCTTTTGCCTGAAACCGATATATCTAGCACATAATTCCTATACCATATATGAGAAATGAAATGAAACCTGCAATTATCACTTTGTTTCTAGCAAATTAAAGAGAAGCACAAGGATTTTCATAATTCACATAAGCACAAATCACTTCCAGAGTTTCAGTTATTCAC
>FvH4_1_2072236
GTACCTAGAATGTGGAGTTGCTTGGCTGGATTTATAGAGGTTAGTGTCTTGGCCAATTTGAGGACCATTTGGGGGTTAAAAAGCAGTTTCATTAGTTTCGATCTTTTTGTTGTCCTTAGCCAGGAGAAAGCTTAGAAGAAGCGGTGAAGCGAGAAACATGGGAGGAGACTGGTATTGAAGTAGGAGAAGTTGTCTATCATA
>FvH4_1_2080647
AGGGAAACCAAAATTTGTCACACGCCCGTAAGTCTTTCTTTCCAAACGTCAATTTTCTCAGAACTTTATTATGTACCATTTGAAGTCCATTAACTATGCCGTTTACTTGAATCCATTTATTAGAGTTCTGGATTTCACTTTTCACTTTGGTGGTTGTTCTCAAATTTTATTTCCATAACATCAGAAACTTATTTGGTGTGC
>FvH4_1_2096074
GTGAGATGTGATTCAAGGACTTCAATTGCAGAGGATTTCCCGTTCTTTCTTTCATGATTGGTTTTCCTTGATGTTTAGATTCAGCTACAATTCTACAAAACACAATTCCACAGAGGCTAGAACTTGGGACACCTTGCTAATATGCTTCAAAACCAACAACAGATTCGATAGCAGAAATGGAAGATGATGATGTATAATTGG
>FvH4_1_2120163
TGCTGTCCATCCTAAGATTCTGTGGATTAGGTGAAATACCAAACCCCATTCCCATTGCCACTTGACCAATACTTGCAAATAAGCCACGAGAAGCGTTCTCTGGAGGACTCCACTGAATCCTAATCCCAGAACAAAACAACACAAAGTCTTCACTTGCATGTTCAATCACTTGCAATCTTCCTCTATCCATCATGAACCAGT
>FvH4_1_2134890
TGACATGATTTTTATATGATATTTTTATTTATCTATTTACTTGGATCAAAACTAAGTCATGAATCAAAAACAACAAGAATAAACGAATCAGTACATATATCATTCCATAAACTCAAAAACTGTCACCTCTTCCCAAACACAATGGTTAAGAAACCAATTAAATTCCTCATAATGAGCCGGTATGAGAATCACGACATAGCC
>FvH4_1_2197832
ATAGTTAAGGCTTAACCTGTTGTTTCTTCCTTGTGTCACTCAAATCCTAGTATACAAGTGTCAAATAAGTAACATCACCTTAATGAGTCATTTTGTATGGGATTGGCAACATATTTCAGTTCTTATCTATAGTTTTTGTTTAGTGAATTACAATGAATCGGTTTGGATATTATAGGAAATTGGGTACACATATGAATTAGT
>FvH4_1_220349
CAGGGGTGTCAGTACTCAGTAGTGTAAAAGTTAAAGAAGGTTCATACTGGGAGACACAGAGAATTTTACAGTGTTGTCTCACTGTTTTGGCTTTGGCTGCTGGGAAGAAGCTCCCCATTATTACGTTTACTGTTTCACTTTAATTATCTTACACTTCTCAATTAGAGTCGTTAGATTGATCATTATTTGCGAAATGTCCTT
>FvH4_1_2211927
CACATATTTGTGTGATTTTCGATTACTTCGAGTTTGCAGGTTGGCACATTGAAGATGTTCTGGCGATTATTTGGGATATTTCTAGCGATTATTTTGTTCTCTCTCGTTGACTCAAGTTTTTAATGCCTGCAGTGCTGGCTAGTTTACTTCGTTTTGTTTCCTTTTTTGATCTGATTGGTATATAAAGTTGCTTAAACTTGC
>FvH4_1_2225951
ATGAGCTGGTGACTGTCACAGGAGTAAGGTATGCTAAATTTGAGTTGACGAAAAAAGCATGCTGTCACCTGCATGAAGGAACCGTAAACATGTGAATTCCCAAGAATATAGAACCCCAATTGTTGAACCCTATCAATGCAAATAGCATTCTAGTTACTGATATGTGCATGCCTCAAAAGGGTAGTGTCTTTCCTATCAGAAC
>FvH4_1_2253980
ATTTTCTGTTTCCTGTATTTATTTTCTAGCTAATTAATATCCTCCAAAGACTGTGCGGCTATCCTTAGTCCTTCTTGGTGGCTAGTATATCTTTCATGATATTTCAACCTTTAGTTACTAATATCAATAAATCCAATTGCATTAATTATCTCTATGTTGTTGCTATGAACAAATCCAACTTGAGTAATGAATGTGATAATT
>FvH4_1_2258191
AAACCCCATATGGCTCATAATATTCAATATCATATTTCTTCGTTCACATGTAGTAGTTGTAGTTTCCACTCTGCCACCACCATAACTATTTATCCACCTTCATGTTTCTTAGTCCTCATTCATTTTCTTTACTCGCTTCTTATTTTCAACCTAGTCTCCTCACCTTCTTCATCAAAATTCTAATTCTTGAGTTTCAAACTT
>FvH4_1_2266567
AACCCGGTTTTTAACAGAGCAGTGGTTGTTTTGGATGCTGCACTAAACCCACACCGATTATTGCTGTCGACGAGCCTTCAAAGGGATTGAAAATCCAAGGGCGGGCGGTGAAGAAACCTGGTTTATCGGATGATTTTTGGAGCAGCAGCACGTATGACTTGGACAACAGCGCTTTGCAGTCCCAGAGAAGCATCTCATCCA
>FvH4_1_2292386
TAGTCCGGCCAGCCAAAACCTAGAATTTCAGAGCAATAAAACACTCATTTCAGCTGCGATGACAACAACAACAACATACATCAGCTTCAAAACATATTACGAAATCGGGGAGATTACCTCATGCAACCTCACTATATTAGGATGCCTGACAATCTTCATTATCGAAATCTCTCTCTTAATCTGAAAACACACAATTCATCA
>FvH4_1_2302265
TCCTTTGGCTGCTGCTGCTTAGATCTGTCGGGAGTCCTGACCTTTTGTGCATATCTACTAGTTAACCTTTGTAGTAAAATCACTTTGGCTGCCTGCTCACTGCTGTGCTGAGATGAGCTGCATTTGACAGCTCTTGGTTTTGTTTTTCCCCTTTTGTAGTTGGTCAGTCTTGTAAAAGAGACAAATTGTAACAAAAATAAG
>FvH4_1_2337371
TCGTCGATTCTAAAGAGTATTACAGGATTTACAGCTGCCCTGGATGCCGAGTTTTGCAAATACTGGTGAGCAATGTATGCAAAAATGGGAAATTCCATGAGTTCAGTTCAAAAGAATGTATGAGAAAGGTGCACTCGTAATTAGTGAAATCTGCTGTAGCTGAAGCTCAACTGTGAGTACTGCTATTAACAGTTCTCTCGT
>FvH4_1_2370842
GTTTAGAGATACAGGATGCTGCAGGATTCACAGCTCTTCTCAATGCAGTGGAGAAGGGTAATATCGAAATTGTGAAAGAGTTGTTGCCAGTGATGAGACAAGAAGGTCTGGAACTAAAAACAACCAAACATGGCTACAATGCACTTCACCTTGCGATCATGAATGGGCATATGAATATTGCGAAAGAGGTAATGCCATTTA
>FvH4_1_239499
AATCATGCACACGATTAATTTTCAGCTGAAAATTGAAAACTGCAACGTTACAAATCATGAAGGAATGAATTCTTACAGTTTCGGAGTGATGTAACAGAATATTTCCGATTGCTAGCTCTGTTTTGCAGTTTGTGTGCTTTGTGGTGTGGTGTGTGAATTGGAATTGGATTGAGGAAGGAGAAGAGTGATGAAGGATTTGGA
>FvH4_1_2428862
TTAACTTCCTTATGAGCAAGAGCTGTTGTTGTTAGCATGAGTAGTGCTAGTAACATCATGAGAGAAACCATACTATATGTTGCGAATGCCATAGCTAACTAATATTCTAGCTCTCTCTATTCTTTTAGCTATCAACTTTGGTTATGATCCATGATGAACGCAAACCTCGGTATTTATAACATTGTTGGTCTAGAGTTCTTT
>FvH4_1_243348
GAACAGTTCACTGTGACTACCCCTCATGGTACTGTATAATTGTCCTCTGGTTATCTTCCTTGTGCTATGTGGATTTATAATCTGATATGGAGACATTATGCGTAGTAACATTCTGAACTCATTCCTTTGGTTTCTCAATAGGATCGAGATCCTATGCCATGATATCAATGTCCATATACCCCATCATATATCTCCAAGGAT
>FvH4_1_2436125
TGAGATCAATATGTAAGAATTGTTGGCTTCATGAGTAATTATATTATGTCAGCCTATTTAGTCATAATGGGTTTGGGACATGTTTATGATCTGTATGGGAGTTGTCCCTTTCTGTGCATTTATAATTTTGCTCGTGTGCAGAGCTGATAAAAAACTTGGTTTTGCTCACCAGCCCAGATCTATAAAAGAAAGGTTCCGTCC
>FvH4_1_2445991
GTCATTATCAAACAACCTAGATTTTTTTGAAAGAAACTTTTTTACTTTCGGGTTGTATACGGTCAGTAAAAACACCTGAAAATTACTTACAAATTCTACCTTATTTTGTGACAAGTATTTTGTGAAAATTCAATATGGATTTTTGAATTTTGATATTGCAGATCGATGTAAGACCGTCGGAACCAAAACGCCAGAGAAAAC
>FvH4_1_2454113
AAGGAAGAGAAAGAGAGAGAGGCGACGGTGTTTGTGTGAAGCTGAGAAAGGTGGCGATCGGAATTAGGCGCTTTGGGGTTTCACGATTCGGATATTTGGTCTATATATATTTTTCGGAGTTGGATTTTCTATGAAAATGAAATCCTATTTTTCGAAAAACAAAATATTGGCTTTATTATTTTTGGCCGGCTAGACGGAGAT
>FvH4_1_2474099
AGTTACTGGCAGATTGTTTGCCTGTTGCAACAAATAAAGTTAATAGAAGACCAATCAAGATACATTCTTTGACATCAACTTGCCAATCACAGAACATCTAATGCAGAACTAGTGTGAATTGTACGCTATTAATCCAAAATGTTACTGAGACATTCTAAGTTCCTAATTGAAAAACTGAAAGAGGCTGCTCTCAGCCAAAAT
>FvH4_1_2492290
AAGATATCGTGGTGCCATGCTGTGAAGGAAGATTACAAGAGCTTTAGTCATGTTTGCCTCAACTCAACTACCAACACAATCACAGCTCTAACAACAACCATGATCATCTGCATATATAAAGTAAACAAAAACCGAGATAAATCACACAACTCGCTTTTGCATAAATGTGAAATGAGAAATACTAGGATCCAGCTTTGGAGA
>FvH4_1_2510233
AAAGATATGGTGCAACATAGAGATCCCCATGTTTTACTTTGTTAATCTAATATAAATAAGACCAATATGTCCTAGATAAAAGGAGAAATAGACGTTCCAGCTGATGTTATATGCATCAATTAACACAAATTGATTGCCTTGTAAGTAAAATTTGTAAGCTAATTGCCGAAAGAAATTGCTGGTAGGAAGCATACCTGCAGA
>FvH4_1_2525117
AGTAAGAACAATTATTATTCATAATTTCATTTACAGCTCTAGGTCTGCATAGAGCTAAGCTCAGCTTTTAAATATTATGTGAAAGCACTGAAGGTGAAGCTAGCACAGAAGGAACAACTATGCAGGCCTCCTTTGTCTGGCTTTTTTCTGATTCTGGTGGACCTAAAATTCAAACACCAGAATTTAAGATTCGTTTCAATT
>FvH4_1_2554259
TGCATGTTCAGAATAACTAAGAATGGCTCAGACATAAAAGGTGAAATAGACAACAAAAGAATGAAAGAATTACCAATATGAGCTATAGAAGCAAGATATATTGCTGTACAGATGTTTGCAACAAAAACAACAGCATAGCCATAGGCATCAAAAGACAAATCCCGAGCTCCGGCACAAAATGCACCCATAATAATTATCCCC
>FvH4_1_255437
GCAAATGGCATATTACTTGTTCTAAATCTTTGTCCATCACAAGCAGGGTCCTCTAAACCTTCCAAACCCTCATGTGAGTTAAGTTTAATTTAAGCAAAGTGTCTATATCAGCATGACAAAGATTAATCATGTTTTCCATAAACTTCCATTATGCAGTCACAAAAACCACCTCAAATGCCCCAAGATTTACTCAATGATCAA
>FvH4_1_2581469
TGGGCGCGAAACTCCATCCCCAAAACTCAGAACAAATCCGAAAATTAGGGTTTTTCTCAGTCTCACTTCCTCGCGTCTCCCTCACCAGCTCATCCAATGTCGAATTTCTCTGACGAGCTCGAAGAAATCAAATCCCTAATCTCTTCAGGCACCAAATCAAACAAGTCACTCGGCTACTCGACTCTCTCACACCTCCAAGAA
>FvH4_1_2583784
AATGATATGCTGAAAATTCCTGAGAAAACATTTTCAGATCACGACTCACAAGTTCAGATTGCTTCCCAGGTACTTATAAAGAGTTCATGATGCGTTGATTTAAAATTAGGCAATATTTGCATTTAAATGATTTCACTTTTGTCTCACTCCTTTGAAGCATACACTTGTTTCAGAGTCATTTATAACTTGCAACAATTTGAC
>FvH4_1_259598
TTTGAGCTCATTACTGGGAAGAAACCAGCTGGTGATGATTATCCGGAGGACAAAGATGGAACTCTGGTGAGTTGGGTCAGAGGATTGGTTAGGAAGAACAAAGTGTCCAGCGCTATTGATCCGAAAATTCGTGACACAGGACGTGATGAGCAAATGGAGGAAGCACTCAAGATAGGATATCTGTGCACAGCTGACCTTCCC
>FvH4_1_2605942
TTGCTCAGTGCTCTCTTCATCGTCGATTCTTAACCTTTCTGCTGTATTTACAATCTCTGTCAAATCTTTCTTTTCTAAAGACGAGACTTCCTCCCCTTGCGTCTTCTCAACCAGGGTGTCCTTTTCAGTTGAATCAAGAGTTGAGTCCTCAGATACCTGTGTGTCCTTTTGAAGCTTGTGCAAAAGTGCATCTCTTGCTTC
>FvH4_1_2619821
GCTATGGAATACACATAACAAGCCATGCTGGGATAGAAATGTAACGGTAGGAAACAAAGAGGCAATCATTACAATAAACTAAAACAGACCTAACAATGAATACAAATAGCAGTATGAAAATTAACATGAAGTATTGACATACAAATATAGTATCAATACGAATGTGAATATCTACCTTCTAACATTCTGCTTTTTGAGGAT
>FvH4_1_2626295
TCCTTGCTGCCACAGCTTCAACCTCAAACAGCTGCTCTGCATATATATACCCCGCAGTAGACAAGGCCAAACCAATTTCCCACTACACAAGGCCACCCTATAGACTGAAACAACCCACACACAACTTGCACACACAAAGTACCAGAACATATGCACATTGCACCAATAACCTGAAAAACACAAGTCAAAACTGCACTCCCT
>FvH4_1_2633911
TTGCCCTTCCAATGATGGAGCAAGATAGCTCGTATCAGTCCATGAGCACCACCGGCATAGAATGCCAGAGTCCGGCGACTGCGTGGGGATTGATGAGCCAGATTGGACGGGCCAGGCTCTCCAGATTGTAAAAAAACTTGAGGTAGTGAAACATCTCTTCTAGGTTCAAACCCTTCTGAGGTGTTGGCATTGCAAAGTACT
>FvH4_1_2654889
AAAAGTAACACCAATAAGATCATCCTTTTCAGCCTTCTGAAGAAGCAACCATTGTGCATCGTCAAGCCTGTGCAGTGGCTTTCTTTGAAAAATAGAATCTATTGCATTTCCATCAGGTGTTTTTGGATGTGTTGACAACTCAAGACTATCCAAGTACTTGCTTCGGACATAATTTCTCATAAGCGGCTCACAACTTATCTC
>FvH4_1_2655171
GATGTCAAAAAACAACCTCAGAAAACCTGTGACGAAACCTCAAATCAAATAAGAAAGGGTTTGAAAAGGCCTAAAACATAAAAAGAGAAGCCAATATCGCAAAACCAGCTTGAGCATATGACAAAGCAGCTCGAGCAGACAATGTTGCTGTCAGCTCAAGCCATTTATGGTATTCAAACTTTGTTTCACATTATAAGATAT
>FvH4_1_2665385
GTGAGCGTCAAATTATAAACGAAGAACACAACGAACGCCATCCAATACCTAATTCACAATCCCCAAATTATTATTCAAAATTCGAAAAATCCAAACCAAATAAGTAAGCGAAATTGTTCGGAGCAGTAGCACTAGTATTACCTCCGCTCGAGCATCATGTTGGAGGTGATGACGAACTTGACGCCGGCGATGTTCTCGACG
>FvH4_1_2680168
AGTGTCACTATGGAGTTGGAGATGCAGTGGGATGGAAACCCAAGTATAATACTTGCCATCAAGACTTTGCTTGGTGTAGCACTACCTGTGCAGGTAACCTAGAACTTTAAATTTTCACATTGTTCAGAAGTTGGTTTCCTCGTCATAGAGTGCCATTGTTTTTGAACTTTCAGTTGGTTTCCTTGTTATAGAGTGCCATTG
>FvH4_1_2685410
CTTACTTTCCAGCAAGACCTTCTTGGTTTCCACCATCTCCAACTGTTATGTAGACAGGAGCAGACTTGTCCGGTATGGGATACTGGTCACCACTTGACACGTTGTAGTGTATATTGGAGATTCTATACTGCAAAGAATGAAAGAAAAAAGGACATGACTCTCATTCATTATAAAGATGAATAGATTATTGGACCCTAAGAA
>FvH4_1_271747
ACTACTTTAAAATGAACACATATTCCCTTCCACTTTTTCAGTAATGAGAGAAACTCATCAGCAGATTCTACCCGGACCTAAAATGGGGATGAGTTAGACAAGGAAGCATACAAAACTAAACTAATTGATGTAATATATATAAACAAAAAAATAGCTGGGCTGTGTTAAAACATACCTCAGTTTCTTCATGGTTTATCTTCA
>FvH4_1_2827974
TCTTCATTTTGGTTTGGTTATCTTAATTTCATGGATCTCCTAACTCTACGTACAGTTATTCTGTATTGTTGATTTGGTGTTTTATGCTTTGCCTGGCCTTGGCCCTTCAGTTGAAAGAAAATGAATACTCAGAAGTCTTGTCCTTATGTTTTCTGCACCATGAACAATATGTACGTGGTCATTGATCGACTCTGTTTTGAT
>FvH4_1_283718
CATCAGCTAGCTCAGTTTCCCATGCTTGTGTTTGCATATATTACTATTTCTATATGATCTGCTGAAGCTTCAATATGTAGGATTTAGGTATAAACTTTTACTTTTGTTCTTATCAACTTGCTTATATGTTTTTCTTAGGAACTACTATAGATGCACTTCTGCTGGATGCCCTGTGCGGAAACACATTGAAACAGCCTTGGA
>FvH4_1_2848844
AGCAAAGGACATCATCTGAGTGAGAGGTCCAGGTTAATTCCATCTTGGACAATGGCATTGTGGTGATACATGGCATTAGCTGCTGGCATTGCCAATATCCAGTCCATATCCTAGTCATCACTCTAAATGCCGAGATCCACGTCATTCTCATCCACGATAGTTCGTCAAGGGCTTGTAAGGATGAGAATGATGTGGATCTCA
>FvH4_1_2860200
TGTGTTCAATCATTATTATTTGTGATTTATTGGAATGAATATTTTTGTTCACTGAAGTCTGTGGCCTCTTATTGCTAGAGTAGTAGCCTTTGCTCGTTCACACTTCTCAGGTCTCATAACTTATCTGGTTTTAGAAACAAGGAACATATTACGATACGATCTTTTGTTATGGCTTTGTATATAGCAAAGAGGTTTTGAAGA
>FvH4_1_2875337
CTTTTACTTTCATTGACGCCTACTTTTTTTTGAAGACTTATTAATGAGTTCCTACATTTTGCATGGTTGTATATAAAATTACCCCATGTTCAAATCCTAGATCTGCTACTGGGAATATCCATCAACTCAACAGAAGGATCTAGAAGTGGGATTCCATCTTTGAGAATGTAGGTCTGTGGTACTAGTGTTTCTACTTCAGTG
>FvH4_1_2945447
TATCAAACAACATAGAATATGTGGTGATCACTACATATAGGATATCCAATGAAAGTCTCCATGTAACAAAACCAATCAATGGATTACTGCTAATACAAAAGGCGGTGCTTGTTTAATAATTAATTGAAATCAACCAGAGAGCCAATACATCCAACAGCCAAAAATCAATTTTCTTGTGCAATTTAGGGACCAAACAACACA
>FvH4_1_2945947
AGACGAGATAACAAAACAAATGACAAGATGACAAACATTACATCAAGTAGGAACTATTACGTACTAACCTTGCAGTTAGTCCACAGCCCACAGCACCGGTTGATACACCAAGATTTGCTTCAGATCTCAGTAACATAATACAAGAAATTAGTCAATGTATTTGAAATCTGATATATACATAAAATCTGCAAATGTAGACTA
>FvH4_1_295208
AAGAGCAATGCAAAGATCTGAAAATGGGTTCCTACTTGGCTGTGGCTGCAGCCTCAGCAAATCCTCCACATTTTATTCACTTGACCTACAAACCCCCTGGTGGGCCTGCTAAGCTTAAGTTAGCTTTGGTGGGTAAAGGCTTGACTTTTGACAGGTGATTACATATTACTTAGAATTAGTATTTTTCCCTAGTTCGCACAA
>FvH4_1_2960160
GCATCCACATAATATAACCATCTCGTAGTGTTGCTTACATCAAACTTGTGATCCCAGTTGTGCGTGGATGGATTCATAGATAAATATACAGTGCATTTTTTACGAAGAAGATACCATTCTTCCATTCACCACAACTTCCACAAGTATAATGGCTGTCCATTATGTCAAGAGGACGATCTAAAAACATTTGGATCCTCATTC
>FvH4_1_2978613
GATTTGGATACATGTTTTGTGTCTCTAACAGATCCTGCCCGTTCAAGAAAGGAACAAACATATGACGATTATATTGTCATTTACAAGTGCAACATTCACACAGGAGAATGTTCCAAGATGAAGATGGATAAACCATTTTCTGGGAAAGCATTACAAATTATGCTCCCATGGTGGCCCACACCAGCTCCTAGAATACGTTCC
>FvH4_1_2988462
TGTCCTGAGAGCAGTTGACGGATTGCTTGGTCCATTGTCCCTCCACCCTGCAAAGCCTCGACCACTGAATACAAAGTTCAAACATCAGAGAGATCTCAGCTAGCTTCCTCACAAACATAAACCAAATATAAAAACATATGTTTTAAGTACCTAATGATCTGTCAAAGCCCATGCATACAAGAGCTTCAACTGAAGCATCTA
>FvH4_1_3012041
GAACTTAGGAGTTTGGTTGTTGTTGTTATTGTTCTTTATGTGAGCCAACTCTTCTCACTAATTGACATTATTTCATCACATAGGTATATATTCATGCACATGAGGAGATGGTAGATTAGACAAACCTCACGTCGGCTTGGATTTTCTCTTAAACGGGACAAAATTTCATTTCAGTGTTCTTTAATATAGTTATAGGTCATC
>FvH4_1_3018210
GCGTTTTATCTAGCTACTTGACCATTTACAAACCCAGAAACAAATCCAACTCTGGATAATCTACATCTATTGTAGTTCTGGAAGCAATTGCTAAGAGGTTCAGTGGAAGTTTCGTATAAACTTGACTTCAAGCGGATCAATCAGTAACCGCGTTTAAATCGCAAGGTTTGACACGTCTGAAGCTCAGTTTTGATTGCCACC
>FvH4_1_3035269
GACCATAGTTTCTCTCATCAAATGTCAAAATCAGATTTACCATTCAATCGATTGATTGAAGTTACTTGTAAGTAACTTCAATCTTATTGTCCTATTATAGGCAAACAAAACTTAATTTGGAAAAGATGAGATGTGCTCTTTGGATTGGTTTATGCAGAAGAGGTTATTGTTTTGGTATCTATCTTGCACAGTTGATTCAAT
>FvH4_1_3039416
ATATATACACAGAATCAGAACAACAGAAACCAAAATAACAAAGACAAAACAAGAAAATGAATCAAAATAATTAAGAGAATACAGAACTCACAGTCAAATAATGCTCGTTGGTTATATTCCATCCCCCATTGTACTTCTTCCAGTGATCTAGAGGGTCTCTTCTCTGTGTCCTTTTCTTAGCCAACAATAAAACTTCTTCAT
>FvH4_1_3047261
AGGCTCCAAGTTTTTCTCAAAGTTCCACATATCACATCTCATATTGCTTTCAAGTAAATAGAGGATTGCATAACTTTCTTTCATCCTACTGAGTAAACATAAAATCCTAAAGAGGAAGTAACTTAAAGGAAAAATAGAAGGAAACAAGTCAAACTACACTTACAGCATTTGAAGGAGAGGGCCAGCAATGCAGTGCTGCA
>FvH4_1_3059151
TTCCATATGAAGAAATGAAGAATGAACTCATCATTTTGGAAATGGGGTTGGCCGCTGCCTTCACGCTCCACCTTCCTGTTGGTAAACACGAAGAATTACCGTTACAAACAAAAACAATCTCGGCATTTGGAATGAAACTTGGGACGGTTTATCAAACATTTTAAACTTGAATAACATTAAGCAACTAATGTTGGGCCTAAA
>FvH4_1_3086723
ACGGTATTGGAGTTCATTTCTCTTGATTTCTACAAGTTATGTTTTCATTGTGGTAAAGTAAAAGGATGCTCTTTTATGTAATACTGAAATATTCTGTTTCGTATCATGCTTCAGATATGAGAAGAGGCACTCGAACATTGCTGCACACGTGTCTCCATGCTTCCGTGTGAAAGAAGGAGACCATGTTATCATCGGGCAGTG
>FvH4_1_3105795
CAGTAAGTTTTATTTATTTGATTTTTTTTCTTATTATTTGTCAAGTGTGCATAATGCATCTGTCAGTGTTTGATCATGGTGAGTTAATAATTGACAGGTGCTACATCTGCCTCGCTGAGTATGAGGAAGGGGACAAAATTCGAGTTCTGCCTTGCCACCATGAGTATCACATGTCATGTGTGGATAAGTGGCTCAAAGAGA
>FvH4_1_3115358
TGTAACTAAAAATATGGGCTTCCATTATGCCATGCATCCTCGAGATAATGTGACTAAACCTTGATCAAAGATTTTGAGTCCCACAAACACAAATCCCCCACGTACGCAACACCTCTAATTGACTCAAAGTCACAATCTTGCATGAAACCTAGTGATAAACCTAACGGTCAAGATCCCAAGTGATAAACCTAATTAGAATAG
>FvH4_1_3128425
GATCACAGCACAGGGACGAAGACGAATACAGTTAACACCAAACTCTCCGATCAACGAATGGTTTCCACTTTCCAGGTCCTATCTGGTTTTCCTGTGTTCTTTCTCGTCAGTCCCGGCCCTACACTCCACAGCGACGTCGACACCGTACCGGAGACACGTGCCGGCCCCTAGTTTCATGGACCACTTGGAAAACCACGCCTC
>FvH4_1_3139329
CATTTCATTTGTAGAACCTACCTACTACCTTGATGGTATCAATGTGTCTGAAAGAGCAATAGTACATCTACATCAATCTTCTTTGTAGCGTAGTTAGTTGCCATTCTGTTATTCAAACCAAAACATTTTGGAGGAAAAGAAAATGAACTCCCTCCTTTTGATCCTTTTCTTGTCTACCCTGTGCCGATATAAAATTTTATA
>FvH4_1_3145525
ATTAAGCTGTCATAATCAGGTTTATTCGCCACAATTAGAGCTTTAATCAAAGTAATTCCTCAAAATCCAAGGTCTGATAAATTACAGGCTCAGCTGCAATGCTTAGCTTGATATAAGGTTTACTGGTTATAACTTATAAGCCTGGTCAACAATGGATTCATGTGATTTTGCGTAGTAGTCATTGTTTATGGATTCGATAGC
>FvH4_1_314936
TTTGACTTGCAGAAGTAAATATCGTCTCAAAAGTTAGGGGGCTGTGCTTTTATGCCATTGCTGCCTTTAATGCTATTTATCTTTTTGCACTGATGGTAGTAGCCCATCCTTTCGTTCTGTTGTTCGATCGATATAGAAGGCGAGCTCATGCTTTTATTGCCAAAATTTGGGCTACATTTGCTGTTACTCCATTTCTCAATA
>FvH4_1_3168770
TCATCTCCACTCTTCTCCAACTGCTGTTGGCCATCACACAATTGATCATCTTCAGAGTTAAAACTCTCAACATCATTCACAACCTTCTTAACATCATCCACAACCTTCTCCAATCCATTTTGGCTTACCCAAAATAGATCTTCATCAGAATATATAAGTAATCACACAATTGTCATTACCCACAACAACATAGCAATCAGC
>FvH4_1_3172193
AATCCGGACAAAATCCGATGACATCTCGGAAAGGCATCTGTGACCCCATAGTGAAAGGAAATCAAGCTCAAATCAGTCAAATGTGACCCTTTTTATTTAACAATTGAGTAATATGCTTATATAAATATCTTCAGAATCCCCAATTTGGTTTTGAAGGAGAATGAGGAAGACGAAGACCCAAAATCAGAAACTGAGAATGAA
>FvH4_1_3192532
TCACAGCTGTATGTACTCCATGACTTCTAATTATTCAATCCTTTATCTAATTGGTAACATTTTGTACTCTCTTGTGTAGATGGTGACGTCACGATTATCACGCGAAGATGCAAAAGAAAAAGGGTGGCTTCTGGATGGATATCCGCGAAGTTTTAGCCAAGCACAAAGTCTGCAAAGTTTGAAGATCATACCAGATGTTTA
>FvH4_1_3235173
TTTAAGTTTCTTTACTTCATTTTGGGTGATATGTCCTGTAGTGAAAGCTGTAATGATGAAACTTTTGACAGATACAAGAGTGATTGGAATTGTATAAAAGAGATATCGGGTAGAAATGGGTTCACATTCTAAGCTCAAAGTAGGAGGAGATGGTGAGGATAAGATCAGTCAATTACCAGATGCACTTCTGTCTCATATGCT
>FvH4_1_3242844
TTGCTTCTTCAATTCCTACTACTCGGATGTAGGGCTGTCTAACAGCAACTGCTCCTTTGTGGCTGCATGAAAAGAAATAAAGTTCCAATAAGAATTTAGTAACCAAACTTACTATCCAGAGTAGAGTATTATCTCAGGTATTGGCAAGCTTACTTGGTGGAAGAATTGGAAGCTTGATAGATACTATAAATTCCCATGATT
>FvH4_1_3251857
TAGGATAAGGATCAAATTGTATATAGTAAGAGCTGAGAGTGACAAGATCCTCCGACTTATTCCATGACTCTTTTAGGACAGCAGGAACCAGCATTTCATGTAGTTCCCCTCGTGAGTCTTCATCTGGGACAAAAAGAGTCGAATGAATTCTTACTAGTAATAAGAAGAAGAACAACAGATACCAGAGTCTCAATAGAGATT
>FvH4_1_3295755
TCCTTCTGCATTTGCATTTACAGCACAGAAATAAAGATGAATTCATTAGTTTACCATGCGGAAACTAGAAACATCGATACTGAGATATTCATTCTTGCCTAATTCGAGATAGAGATGTTCGTCGTTGGGCCAGTGCTAGATCGTATAGGCATATATATGGAATCAGCTGATGACATTGATCTCTGAAGGACCGTATATCAG
>FvH4_1_3297669
TGTTCGGAGCTTATATGTTTCCTCACACGGCAATGAGCCGACTTGCATCGGTAGTAGGTTTTTTTTATCTCTTTTTAGAAACTTTTTCCCATGGTAACTCTAATAATAACCGTCAGAGATCTGCCAAAAAAAAAATTGGTAAGATTTAAACAAATTTCATAGTAACAAATCAAGCTTAATATGTATGTTCCTATAATCAAA
>FvH4_1_3354755
CTCCTTATCAATTTTCCGTTCTTCCCTACTATGCCATTTCCTCTTCACCTTTCTAGATGATGAGGCAATATTGGCTCCTTTAACCGAAGGAAACTTTAACGCATCAGATTCCCGCACACCCGATTCAGGGGAAGAATTTAAACAAGTTCCATTAGAGATTCTCGGCTCCTTTTGCTTTCCACTCCACAACCACCATGATAG
>FvH4_1_3383350
CATATATGTAACTACATACTCCCCTCTGAATCTCTAATACCTCTGATATATAGTTACCAAGTATGAGATGGTAGTCATCTACATGCTCTGTAGATATATGTATTCAACTTCAAATCCCCTAGAAAAGAGTATACCCCGATTTCTTTACTGGTGATAATATAGTCATCTACGCTTATTATATACTGGTGATCAATTTGAAAG
>FvH4_1_3389920
TAACACACGCACATGCTTATTCTGAGGTTAGCTAGCTAGCAATCGCTCAAGTTGAACGAGCTGGTACAGTACTCAATACTCATCGAAGCTAAGTAGCGCGCAGGATCAGATATCTCGATCATGGCTTAGCTAGCTAACCAGCCCTATGCCCTTATATCAGTTATATGTATTCCCTGCAAACTTCATAGGATCACTCCATCC
>FvH4_1_351531
ATTGGGAAGCAGTCCATGAACCCTAAACCGAAGCAGGACCTTGTGCAAACACACAATTTGAAAGTCCAGCGTAACAATGTTTCAAAGGGAAAGAATTACAGTAAGAAGGAATCTGCTTTGAGATATCCTGCTCCTGCAATGGATTTGAACCAAAGGGTACGAATTAAAAGTGCAATCGATGTCACCTTGCAAAAATCTACT
>FvH4_1_3518666
GCCACTTACCTACTTCTCCCCCTTTTTGACATGGAATGACAAAGGGAGACCAGATCTTCAAATAGACATGTAGCCAAGAATGAGAAAAGCAACCAAAATAAGGTCAGAGCGGTTCAAACTAATCACATAAACGTGTCATCCTCATCATTAGCAACACCTCAACAAACTCATCCTCACCATCAGGGATGGTAGGAAACATCT
>FvH4_1_3524658
GGAGCTTCTCCTGTCTCCCTAATTTGGTCTTCTTGCATTTTGAAAGTTCATTAGAGAGAACTTCAATATTAGCAAGCATAGACCTGGAGGCAGAAAATAACCTAGTGTAAAAGTCAGCAAATTGACATCGGAGTCATCATCCTCAAAGAACTCGTCCAATACCACCAAAACAACAAACACCAAAGTATCCTCATCAAGATC
>FvH4_1_3581246
CATCTGGATCCTGGAGTTGGAAAAAGCAAGGAGATCACATAGATGGGTGGGAATTGGAATTAGAACTGAAAAAGCAAACACATTCTTTTAAGTACCTTATATAAGTGGTGAATGTGTTTGGCTCAAGTCACACCACACATAAGGATGCGTCTTTGGCACTAGGTTTTGGGTAGGATGTCACACTAGCGTATCAAAAATTGG
>FvH4_1_3582417
TGAAGATGTGATCATACTTTATCTCAGCGTCCTGCAGAAGGTTGGGGATTCATTTCTATTAAATCTTTTATTACACCACATACTTCCTCAGTTTAAACATCATACTAATGTTTGATACCATTTTACTTTTTGGAGTTCAGTTATGTTCTACTATATCATTACTTGCTATTTTATGATTGGGCAGAGCAGTGACTCGTCGCA
>FvH4_1_3599795
GCTAACCTCTGAATGTGCTTTCTCTACCCAGCTCCCCTGCCTATTTTGAATGACAGAGATTAATATATTATACTGTTTCATTTGGATTATTTTTCTTTTTGTTCTGCAAGACAACTCGGACCCACTTTTTGTGCAGGGCTCACCTGAAGAATTTGTTAACAAGAACAGAGAGGCCCTTGAAAGTGAATATGTTAGCTCTAA
>FvH4_1_3627809
TACAGCGTTTGTGTTCTCTGATGAAATTGTATGGTTGCATTTCACAATCTCATGAAGCTTTGTGCTTTATGGGCCACTCAGTGTTGATATGCAGATTCTTTAACATATAAGATTGTAGCATATAACCTTTCTTTCGTGCTTCTACGGTTATTTATTTTCTTCTTTCGCCTGCCCTGAACAGGGGAGCCGTTGAAAAGTTCC
>FvH4_1_3636365
TTTTCATTCACTGCAAAGCACACTGGTTCCTTTTCCTTGGTATACTGGAATTTAAACTAGTCATATGCTATGTGATATGTTCACATTAAGAATTTGGATCGACTTTGTAAGGTGATTGAAAAAAATATCTCTTAATTTCCGTGCTATCGTGTTTTCCCTAATTTGGTCAGGAAGATATACATGGAGATGACTATCCATATA
>FvH4_1_3690294
GGAGCACTACTGTAAAATTTTATTCCGTATTAGAAAGTGATACAAAGGTACTAAGCAGTATGTATTTTGAAGCAGACTGGCACAATATTTAGCAGGCTCTTGAGACTTTTCAAACACAAATGTTACTGATAAAATAAAATATGTAAAACATTGAATTAAAAGGCAAAAAGGAAGCTGGGAGATGCTCTATTCCTAGTTCTT
>FvH4_1_3707772
GAAGCGGAAGAGGTGGAATGAGGGGCCATAAGAAGCGCAAGGTACACCATCTTATATGAACCATCAAATCAAATATATAAAATGTGTACTTGGTTCCTCAACCAATTTTAATCTGTGAAGTTCTTTCTTTCATTTGGACTGTTATCTCACACTAGTGTTTTGACTTACTGCTGATCTACTTGTTTCCAATCAGTGGGTGGA
>FvH4_1_3716417
TCAAACAAACATTTCCATATTGATCATCCAACGATTATCTGTTGCATACAATGATAGAATAATCCGAACAAACTATATCTCCAAAGAATGTCCACTAGAGTTTCGTTGGTTACTACAACATTTGACGATAAATCTAAGGGAATATATTTTGATCAGAGTATAAATTGGAAACATAAAGTATATATTTCATGGAGGTATATG
>FvH4_1_3738852
TGTGTAATAGTGCTGTCACAAAAAAGAAAGCCAAAGGGTAAACAGTTAAGCCAAGCAGTAATTGATCATGACTAATTGAGTAATCAGAGACACTCAAGTATAGATAAGAAAATTTATGAAATATGCATGGCACAGAATAAAGGAAGATCCAAACACCCACATCTACAGAGCTTCAGGCAACAATAATGGACCATTAAGAAT
>FvH4_1_374347
AGTCGAATAGCTTATCTAGTATTTCACGTTTGATCTTCTGCAGTGACATGGTAAGGCTCACTTGTTTGGCCAGTTCACCTATGACTCGATCCATGTATAACGCATATAGCCCATTTCTGCTTTCCAAAAGTTCCAATGCTTTACGAGCGTGAAGAACTGATGCCACCCACTCCTCGAAGAGCACTGCAATATCACAATTTT
>FvH4_1_3744243
CAAGATTCCAGTTTCAATTTTGTTATTATTCTTCAAACCTTTCTTGTGACCTTGGTTTAAATCCTCTTAGAGGCATTTCATGCCTTTTGTTTTTCCCTCATTTACTTATTGTGACCTTGATCATCTTCTTCTTAGTGTATTGTCTGATAATAATTATTGGTTTGCTTTTTGTGTTGTATTTATAAGCTGGTGCTGCTAAAG
>FvH4_1_3751914
TGGGGAGGATGGTATTGATGTCCATTTGACAAGTTTTGTTCAAAAATTTGAAAAACTGGCGAATGTAAGTACTTTAATCTGTATCCCAATCCTTGCAGCCATTTTCAAGTTATTCATTTGTTATGTTTTGTTCTTTTTGTCAGAATAAAGAAATGTTTGACAAGAGATTTGGTCGTGAAATTGATAAGTTCAATCCCTATA
>FvH4_1_3778659
GCTAGATTCATGATCACACCTGATGTATTTCGGCTTATGTAAACTTGTCTTTTTTAGATTTTACTCAGAATGCCGTGGCCAACATCTGTTGCATCACTTTGGTAAACAAGTACACACTTCTGTGTGCTCAATATCTAAAGAAAAATACTATGATTGTTTTGTGGTTGATGGGTGGTCGAATTCCACAGGGGTTGGATTACT
>FvH4_1_3787529
ATAAGATCGATGAACTTGAAAAGCAAATTGCGTTGAAGATCGATTTATCCAGACGACTAGAAAACCAGTTGTTACAAGCAAATGAAAAGGCAGAAGCTTACTTGGATCTTCAAAGAAAGGTTGCTTGATTGATGTTATATTCCTTTTCTTCTTATGTTCTAAAATAAAACTATGTTGTCTAACATCTGACTTATATTTTTA
>FvH4_1_3792376
ATTACACCAGATGGTTTAGATGTGGAAGCTCTATATGAGGTCAACAAATCAGGGGTGGTTTCTGAATAGCTTTCTATCTTACTTATGCAACTGCTTAGCTCAAGCCACAAAGGTTCCAAAGCTGCATTGATATCCCAAACCTGGGAAAGAGTAGTGTGCTCCTTGTTTGCAAGTATCTGTGGATCCTTCTCTTTCTCAATC
>FvH4_1_3799922
TACCAGCATCTGAAGAACCAGAATGATGACTAGATCCAATCCGCAGATTTGAAGGACCATCAGAATTTGTTCTTTGAGAACTGGTGGCGCGACCAAGATCGCGATACAGGTTGATAAGATCAAGAAATTGTGATTCAATGCTCCATCCAGACTGCCTTCTTCTCATCAATGGATCAAGGAACTGCCTAAAAGAGTTGAACC
>FvH4_1_3803076
AGAGGAATAGCTATATCTTGTAATGGACACAGTATCACCTTATTGATAAAGGCTTTGATTTTAGGAGACTGCAACCAATGAAATGAAGTCAAAATGTGTCACATTAACATAGGCCAGGAAAGAATTAAGAACTTCAGAACAGAGCTGTGCAACAGTTTATGATAAATCCACTTAGTAATATCCTTCAAAGTTCAAGCATGA
>FvH4_1_381037
GAGCTGCTCTCTAGTGTACCTCACACGTTCACGACCCTCAAATCGCGAGTCTCCAGCCTGTCCAAAAAATAGTTTAGATATTTGACAAATATATAGTTTAATGAAGCACATATACAAAAAGAGCACAAGCTACCAGTAGCAATACAGTTGTGGACCCCCAAGATGAAGCTTATCAAGATTTTTAATCAGCTAATTAAATGT
>FvH4_1_386441
AAAAGTACTATATTATAATTTTGAGATCATAAACTTCATCTAGGACCTAGTCAACTACACAAACGCCTCAGTGCTACCTCTGTTTTCAGTGTGTTGGTGTACTGGATCGTAGATGAGAATAGGTGAGCACAAATTCTAATTTCGAAAGCCTGATTATTGTTCGTAACCGAAGTACATGCCTCTTCACTTCCTCTCACCTCA
>FvH4_1_3914391
AAGAGTATTGGCATCTTGTCGAGTTCGATCAATTGCTAAGAAGGTTGAATTGGTGAGTTCGAGTAGTTTTTGCCACCACTGCACCACCGTTTGTGGTGAATGCCTAAGTTCCTTCTTCACCTTGATTTGCATTATGAATTGTGTACTAATGTTTAATTATGACTTAAATCACAGCAGCTGCATGTTTGATGATTTGGATCA
>FvH4_1_3920031
GCTAATTAGTCAGGAACTATATATGGTGTTTAGTGTGTGCGTAAACTCAAATTTTCGGACAAGATCACAAAGCTCTTGTGTGTTCTATTATGGGTCACATTTTCACATTATGGAAATACATAAATGTGACAGTCTGATTGAATCACAAGTAGTGTGATAGAATGTGATTAAACCATGAATTACGGGTTAATGTACTTGACC
>FvH4_1_3932208
GTTCCCGTTGTTCCGATACTTCCGGTTTCACTCCAGACAAGATCCCAGTACCTTCAAGACTCAAATTCATAGTAGCACGATCATGGAAAGGAAAATGAACCGTGAGTAGCTAGTTTCAAGTAGCAGGTAAAGTAGACATGTACGTACCCTCTATTAGCTTCTTCATTGAGAACTTCAAGTAAATTGTCGATGCCTTTATAT
>FvH4_1_3938492
ACAGACCTTTGTAGCCTCTCTCCAGGTTTGTGCATGTGACGCAACTTATCCCAAGTATGATGTCTAAAATCTCTCTACGTGTTATGTTTAGAAATCCTACTGGTGTACGTGATATATACTAGCAGCTCTAACCCTTTTCTTCTCTAACAAATGATGCATAGGGCGGAACTCTAGCACTAGGGTTTATATGCATCACAATTG
>FvH4_1_3963554
AGTCCAGTCGTAAATAGAGGACGCCTTGAGTTTGGATCGTTAATTCGAACCTTCCAAATCAAACGAAAAGAATATTTAAAACTCAGTGCCACTTAATAATGTACAAATCAAGATTTTTACCTGCATTTCAGCTAGAGTTGCAGATGCTATTGCCACTCGCAGTTTATAGGTGCCGTTGCGATGGACAATGTTAAGTTTGAA
>FvH4_1_3973112
AAGAGATGTTGTTATAAAACTCCATTAATGCTGATACATATCATCTACCATGTCATTTATCCATTCCAAATAATAACATTATTACCTGATGCTCAGGTAGATCTACAGCAGGCAATGGGAACTCACAGAACTCGCAATTGACAATTCTTTGAGGGCAATTTTCACCTTTGTGGATGGTCAATATATCACGATCCATTGTCT
>FvH4_1_4045724
AACCTCCCATTAAATTGCAAGATGAAAACACATGAAGATGATTGTCAAAGAACAACAGAAGTACGTTCATAATCAGTTACGAAGAACCCTGTAGCAACGTACAGAGAAATTTTGTGTATATATATAAGAAAAAGGAAGAAGAGAAGAAAGTGTGCCAATTCCTCTTGTTCAAGATCCTAAGGCAGTTGAAATTCTAGTTCA
>FvH4_1_4050128
CTACAATGTCTATTATGATTATTAACTTCTAATTTTCTTAACCTTGATCAACTTGTTTCAATGATGATTACAGCAGACTACAACTACATTAGCAAAGAAGGGGCATCAGAATAGGCCAATGTTACTTGACTCCATCAAGCACAAGGCTGGTGCGTACAAATTTACATTTCTATCACAGAAATGTGGTAGAGAGCCACAGAC
>FvH4_1_4094218
ACATTACCTCCCCATTTTGCAGGATCTAACTGAAAAGCTTCTAATGCGCGTTTTTGGCAAAGGGTCTCAGCCATGTCGATGTATCTAGATTATAAAAGAGAATAGTCACATCAAGTGTATTTCATGAGAAGACGTGACCAAGAAAAAGAAATATGGACTCGTACATGAACATGCATTACAAATTCACAACCAAACAAATAA
>FvH4_1_4102156
GACTACGAATATTCCTATTGAGAAAATGGATGAAGTTTGGAAAGAGCATTGGTTTTGGAAGAGGATTCTGGGTGAAGGGAGCAAGGACATCCAGCTGTAAATACTAAAGGTAAGAAGTTTGATACTATGGGTTCTCGGTGTAATATATTGAACCTTGTACTGTTATTGGTTTTGACATGTTTTCTAGCAAGTAAATGAGGA
>FvH4_1_4106839
CAACTTGGGCATGAGAACTGTGCTTTCTCAATCTGCAGAAGAAAAATGACAATGGCTTATCACATCTGACATTTATATATTATAGCACAGTTTCAAATCCTTCATCACTAGTAGATATCAGATGAGGCAAAATAATTTGAAAAAAGAACTAAGCTAGAGTCCAGACAATGAAATGAAATAGCCTAGAATGCCTGCACGTCA
>FvH4_1_4138856
AATGGAATATAACTGAGAACAAATTTTAGGTCCCATCTGGGTTTCTTGCTTTCTTCAACAGAATTGGGTACAGTACACTCGAAGGTTGGTTTTCGCATCTCAGGGTGTACGGTGAAATTAAGATTCAACAGACGGGCCACGAGTTCAGATCGAGTAGGTGCACTGATTGGAGTCTGTCAACCTTGTCACGCTGGCTGGCTG
>FvH4_1_4157438
ACTAGGCATACCTGATAGGAAAAGGAGCATAAATGTATTAATTAGGCTAACGTCAGCAAATTAAAAAGATTGCTCCCTATTTTCAAAGAACTGAATCGATTCAACATTTTGTTATTAAAGGTTGTAATGGAGGACTTAACCCATACTTTCCCATGAAACAATGTTTGATATGACACATGTTTGAGTATAGAGAACTGATTG
>FvH4_1_4166935
ATGAATCAGGTTATAAAGATGGCGGTAAAGTAGATAAAATCAGAACCCCCTCATCATCACCTGTGAAATGTTATTTTGTCCTTGTGAGCTCTGATGCAGCAATAGACAGGGATGTAGATTATTGGTTATCTAACAGAACTATTCATGAAGGAAGACGTCTAATCATGCATATTGATACTCTGCCAAGTGTGGACAAAGTCA
>FvH4_1_417005
AACATAGGATCAGAAATTACAAAGTATCAAATCTTTGCTTACACATGGAATACAATTCAAGTTAACATGATGGCATGACTGAAAATTAGACCAATGCATATACCAGTACAAGGAGATAAACCTAAACAACAGTTTTTTCAATGATTAAACCTAAAAAACAGTAGCATATGAGTAAGATGCATAAAATTCAAAGACCAAAGA
>FvH4_1_4171363
TTTCTGATGAAGACCTTCAAGCTGAAATGTTTAGATTGTTCTTGAAAAATCGGTTTCAACCATGGTACGCTATTTACAATTATTGGGTTATATTGCTCTGGTTCTATTTAGTTTCTTAAAGTCTTGTTGCTTTTATTGCATAATCTTTCAGTACCTTACAGTCTAAGAGATCGAGTAAACATGCAGTTTAATTGAAACAAA
>FvH4_1_4183288
GAACTCAACACATGTTGTGGTTAATTATAAAAAGACAGGAATTATAAAGAGCTAAAATTTACATAAGTCATGAATACGATGAACGGTCTCAAATAACATGGAGCATATATATATTGTCATTTCAGGAGATCAAGCCCAGGTGAACTCCTTACATACAGGAATGAAACAGAAACAGAAACAGTCAGAACTTATCAAATCAGA
>FvH4_1_4194854
TCAACCGTGGTAGCTTCAGTAGCGTGTGTCAGTGTGTGCCTTCCTAAGGTCAGTCCTACAATGAATTTGTATCCTAGTAATAATTTGTTTTTCGAGACATATTACATTGCTTTACATCAATATTCAAAGGGCTGAAGGGACTAATGGAATTCTATACGTGCTTCAAGTTATACTAGTTTCGTCGTTCTTATGTACATTTCT
>FvH4_1_420649
ACTGACCTTGCATCACAACATACCTCATGTTATATTAGCGGATGGGACTTTTATTGAACGGTCTGCTCTTGTTTGGATGTCTATTAATTCATACATTACGTTTGAATCATGCAATAAGATGTGGGAGGTGTATATGTCCTTTACTAATGAGAAAACGCTAATCCCTCATTGTTTTACAGATTCTTGGCAACTCTGCTTTGA
>FvH4_1_4211412
CCAATTGGTTCTCCTATGTTCTCTAGGTAAGTCTAAGTCAAGCGAAGGAAGTGTTTTGTACCGTTCGTGCTTGTGTTATTAGTTGTACACTTCCAGCAATGTCAAATTCATGTGAAAGTTGCAGGTTATATTCTGCATTTTTGGCACTCTTCATCAGGTCCCTTCACTTGAAGCAGGATATCATTTCCTTCTTTGAGGTTT
>FvH4_1_4367451
CCTATTCAATGTTGATCGAGGGATTTGATGGAATATAAACATACTGATCTTCAATGTTGTCTCACCTGTATATCTTTTAATCAGCTCGGAAGAGTGGATCATAGATTAACATAGATTTTCTGCATACACAATCTTATTCTTGTTGTAATGTTATACCTTTTCTGTTTATATTTACATCTCTGGCTTGTACAGACTTTGTAA
>FvH4_1_4372811
AACGCTTGTGGCGAAAATGAGCCTGCCTCATCTTCCCTCTCCTCTTCTTCCATGGAGTCAGCTCGTGAGCCAGGGACTATATCAAAGTTGTCTTCACCATCCACCACCTCTTGTTCGAGTCGTTGCAGATACTTGTCCAAAATCTTAGCATACTGCTCTTTCAAATATGCCTTAGCCTTTAATAAGGGAAGCTGTGAAAGA
>FvH4_1_439227
CTGCCCTTGGAGAGATTTTCCAAGCTGCACGTGGCATAATGAGCTGGCTTGGTGATTGTGCCAAGGTACTTATTCCTTCAATGATTTGGTCACTAACTGATAGACCTGGACTGCCTGGTAAATCTGAGAGTTAAGTTGTTATCTGAAATTTTTTCAGGTAATTGCTTCAGAAAATCAGCCTGTTCGTTGGACAACTCCTCT
>FvH4_1_4402647
TGGATGAGCCGGAGTTGGATCGGAGTGAAGGGAGGCAGATTGTGAGGGTTGACGAAGCGAAGAGAGCTCTTGTCGGAGCCGGGGCTCGGATCCTGTTTTACCCGACCCTTTTGTATAATGTGCTTCGGAATAAGATGGAAGCTGAGTTCAGATGGTGGGATGAAGTTGACCAGGTTTCTGATCCTTTGACTTTTTTGTACC
>FvH4_1_4411366
GTGTCTGCTCAAACCATCTCTAGTCACTCCTGCAAGAAATGAAACATTGCATGCCCAAAGTCAAAGTTAGGTTGACCAATTAGGTATGAATATTACCTCTCGTATATGTTTGTACAAAAATGAGAGATAGTATTGGTCTTGGAAGTCATAACCAACTAAACTTGAAGAGAGTAGATGATGACCAGGAAGTTTTTCAGGATG
>FvH4_1_4424028
TGAACTTTACCTTGGTGAATTCAAGAAACTTCTTGATTGTTAGTTGTCTCAAAATTAAACCATGGACTAGAATAGACAACACTTGAAAACTTGTAGTCAATGTTCTAATTCAAACCAGCAACTTATGTATAAGGTATTGGTCCTATTGGAAACCTATCTTGTAATCTTGGACGTCGACCCCTTGCGATCTTAAGTAAGCAG
>FvH4_1_4443709
GAGGTGGCATTCCTGATATAGTATATCCCCACACATCTGCAGTCATGGCATCTGTAACATTCACTTTGTAAGTCCTCAAATCCTCCATTGTCAAAATCCCACCAGCCTCTCTCACATCTTTTACAATTTTTTCACCAAGACTACCATTGTAAAAGGCTTGTGGCCCTTGTTCTGCAATTGACTCTAAGCTATTGCCAAGTT
>FvH4_1_4451104
ATCTGATCAGTGACTAATACTGAGTTATGGTTGCGTCTTTAATATCTTAGTCCTATGAATCCTGCTTAGGTTCAATAAATGAGCCTTGCAGCATAACAAACCCCATACAGAGAATTAAGTCCAAAAAAGAAATAAATGAATCGAAGACCTCTATCATTGCGTAAGAGTTATCAAAATTGAACATAAAGTTGCAAAGAACAA
>FvH4_1_446914
GGTACATGAATAATTCTACAATATTTGATCGTCATAACTTTAGGCGATATCAAATTAAACCTCCCCGCATGTCAAAAATCTGTCGAAACAAATTTTTCCTCACGAATGAATAAATAACTCAGCCATATACATAATACATTACCGTCATTAAGAAACCCTGATCCTATGAAACCCAAATGCTACTGAAGGCTTCTTCAAGGG
>FvH4_1_4476752
ATGGAACTATTACTGTAATTTATATATTTATATCATCCATCTTCTTTTTTCCTCTGTTCTGTGCTTCTGTGCTTCATTCATTATTTCATTTGGTTTGGATTATGGAAGTGTGTTGCCAGTTTGGGAAATGAGTAATGTCTGGGCCAAAGTTGGTTTCTTTCTCAGGTTCCTCATCAATTTTGGGTAGCTGAGACATTGATAA
>FvH4_1_4484593
TTCTAAACTGCCAGGACGAACAGATAATGATGTGAAAAACCATTGGAACACAAAGTTGAAGAAGAAGCTGCTCGCGGTGGCAGCAAGAAAAAACATCTTTTCTACCAGAAAGAACAACATTGCTCAGTTTTCGTCTCCAGTTCCTCCCAAAATCGAAACCCCTCAAGGCGCCGAGACCGCTTCATCTTGTCTAAGTGGCAC
>FvH4_1_4506056
TTTGTAAGAAAGCCGCATATTTGAATGCTTAGTAGGATCATCCAAGGATTTAAAGATGGAAAATTTCTGAACTGTTGGTTTACAGATGGATTTGAACATATTCTATTGTGTATGCGTCATATTACAGGGATTCAAAAGTTTAGAACCTTCTATTATGAAGAGGGTAAGCTTTTGAAATCTGTTTATTCCAACTTTTAGCTG
>FvH4_1_4538102
AATATATACGTTTGGCATGATGTTGATGGTCTCTTTTGAAGTGAGATAACTGACTAGTTAAAGTTTTAGCAGATTTGCTAGCTGTTTGTAGCATCAAAAGAGCACAGTTCATATCAACAGCCGGGTGTGGTTAAGGAGATCCGCTTATATGCAGGAGTGAAGGATTTTATCGAGATGGACTAGTTCTGTTTGAGTAGCGGC
>FvH4_1_4551620
TAACTGATATTGGCAAGGAGCAAACCTGGCTAAGTCGCAACCGAGAACTGTCTGGATAATGATAAAAACGATACAGAGCTGTAAAGCCGAGCAATATATTATAGATGTCCCCTTGCTCATCTGTTTTCTTCTTGACCAGGAGATACAACTCCCAACATGGATCCAATACATCAATTGCACTGGCACCTGATTCAAGAAAAC
>FvH4_1_459232
ACTAGGTTTCGCGCTGGACAATTGATCACTGTTCATGTCTATTGTGTCCGATACAGATGTGGAAGTTCCTTGTGTCAAATCAGTAGCTGACATGGTTTCCGGTTCTACTTGTGTATATAAAGTACCAGCATTCTCAGTGGACTGGTCAGTGAACTCCACGAGTCCCTCATTGGTGGTCAATAGGCTAGAATTCTCTACATA
>FvH4_1_4597166
CTGTTACTGCTGCCGACAAAAATGGTTTCTTTGGTTCAGTACCAATTTGGACACTACCTGAACAACATGAAAGACTCAAGGAGAATGAATCCAGTCAGTGATATCCACCAATAGCTGTTTTTTGTGTGTAAAAGTCCAGTGCATTACTTCATTGTTGCTCTAATCTCTCAAATAAGTTGCCAAGATCATTCTAAAACAACA
>FvH4_1_4617061
GCCATCTGAAGCATCAAAAGTAACAGGCAAGAAGTCATTTGGTTCTGAAGGAACTGTAGAACCTGTCAATCCTTCAGAAAAAACAGCGTGCTGCACTGGCGAAGAACGTACTGGCGAAACGCTCTTGAATGGTACTTCATCTGTCTTTTGCTCAAAACTCCAAGGATCTAAACTAGCTGAAGGGAATGAGTTTCTAGCAGG
>FvH4_1_4652983
TAACAACCACTTGCATAATTTACAGGGACCGGAGAGGATAAATGAACCTGGACTGAAGTCTTTGCGTACAACAAGAGAAATGCAAGAAGGGATGGTCAGTAATGAATATTCCTTGTGTTTCTTTTGTCACTCTTTGTATGCTTGTGGATTTCACTGAATCTGTTGTGAATGTTTAACTTTCCAATCTCTGGTTAAAATGAT
>FvH4_1_4657811
TATCTAAGATGACTCCTGGAGATGCTTCCTTCACAGCTCCTTTTAAGCTTATTGCTGAACGTGATGATTTCATTCACGCTCTCGTAGCGTACTTTGATGTGTCATTTACAAAATGTCATAAATTAATGGGCTTCTCCACAGGTCAGTATCTGTGTTTGCTTTTTGTCCTGATCAAAGTTCCTTTTGGAAATATTGGCAACA
>FvH4_1_467741
TTTTCTTCCTGCGGAACTTTGCACTTTATTATAATGAAAAAGAGTCATCTATCGTGGCTTCATATGCTATAATAGTATATTGTATACATATATTTCGGGAATGCTGTCAAGTTTATAACATATCTTGATTTTTGTGACCCTTTTACTTCTGTAAATTCTGTGGACAAGTCAACCTAACCTGTTGGTACAGGTGCAAATCTG
>FvH4_1_472914
CTTTTATTCAGTAGCCTCTTCGTTCTGTTATCTATTTATGCATTTCCTAGTCAATAGAAATTGATCTTGTATGTTGCTTTGTTCTGCACAAACTTTCTGCATACGGAATTGAAGTTTACCATCTTGGCTTTAATATTGTTATAGGGAGCTTTGGATGGTGGTTTGGATATTCCACACAGTGAAAAGAGGTTTGCTGGTTTC
>FvH4_1_4766133
AGCAATCATAAGTCTGAATCTTACAAGTTTTGTATATAATACTTAGTAGTGAGCTAGAACTGAAAAATTTATATGGTATCAGAACCTGCATTATAAGAGTGCCAACTGTGACTTGACCATGAAGAGCATGAATACTATTTCTTTCCATCAAGAATTTCAAAACCTGCATAACCAAAAAGATGAGATTAACAAGAAAATGTT
>FvH4_1_4794636
CTCAAGAACTTTTACTAACATCTGCGGTGCCACATCTCAATAAAGAAAAGAAAACTTCATATCTTCATCTCTATTTATCTCTGGCTTAGGTTTGTTCTCCGGCTTAGGTTTGATGTCCTGATCGGATTTAACAATGGCTGAAGAAGTGTATTCTGAAGGCCTGCAACATATCCTTCCCAACGGAACTTGTTCCTGGTATTA
>FvH4_1_4802648
CATCGACACTTGTTAGAGTAGAATATGTTAAGGAATATGTTTAGGGTTTCTTATTTAAATTTTTCTGAGATGAAAGTGTTGGATAATCTGACTAGATTCTTAATAGTATGTTAGACACTTAGACATGCATGATAGGAATGGAGCTGGAAAACCAGTTGGTGCAAAACTTGGTGACAGAATAATAATTTTCATTATATTAAA
>FvH4_1_4841685
TTTTTGAAACGAAACAGATTTTTATTGAGACAAAAAGCAAAGAACAAGAAGGCAGACAAGGAGTCCACTTAAAAAGAAAAGAGGGCAGCTAGGGCTAATAGCATAGCAGCTCATCTTTAGAACTAAAGCTAAACATAGAGATTAAACTACAGCTACTTCCCAGTTAAGAATAATGGATGAAAGACTATAATCCTTAAATTC
>FvH4_1_4859243
TGCCTAAACCTGTAAGAACCGACTAGCCCGGAACAGTCCTACGCAGAGGAGGTTTCCCCGGGTTCCTCCAATACCACCTTCTCCTGATCAGTCTGCATATTTGGTGTCCCCTCCAACTCCAGCATACGTTTCACGTACATCTTGAATGTGCTTCTTAGTCTAACTTTTTTGCATTCGCATTAATCTTAAGCTTCCAGAGAG
>FvH4_1_488784
TTTGTCTTATCATGATAGTGAAACCAGACAAACTTTGGTTTTCCCTTGAAGAAGTCATCTCTTACCAACTTGATGTGGTTCAGTTTATCAGCTGATAATAGTATTAGGACATGCATCTACGCTTTCAAAAAAAGTTGTGTACCAGTAGGGCTGAATTGCATTTATATCAATGTGAAATATATTATTCTGGGAATCATCCAC
>FvH4_1_4900048
TTGAGTGGAATGAATAACTTCATTGAGCTTAATAAATGTCATCACAATCAAGATGCATAAACTCCTCCACACTTGGAGGAGAGATATTGAAAACATTCAAATAACAAACTCCCAGCTTAGCCTCCTGAGCAAGGGTATGTGACTGCTACTATATTAGCACCATTCCACATCAGATGTCAAAACCAAATTAGGCAAATGAGC
>FvH4_1_49195
TTTCATAACTATGTTCCATCACAAAAGTCAGAGCTACCTTGCAGCCTAGTACTTCAGCATGTTCAGCACTAAGAAGTCCCTGCAATGGTCTCCCTCCACCAGCAATAAAAGACCCCTAAATGGTCTCTTATAACAAAACCTACACCACCACATCTTGTTTCCTTGTTAAAGGAACCATCAACGTTGAGTTTCAGCCAACCC
>FvH4_1_4956048
TCACAGTGCATGAAGAGAAAAGAAATGAAAAACAAAAACAAAAGATACAATATAAGTTGGGATGGTTTTATATTCTAGGACCATTAAATTAAAACCAATTAGAGGACATTTAAGAGATTAGGGGATCATGAAGTTCTCAGTGATGTTCTTAAGGAAGGAGTTGGGTATGAAATATCAATGCCACATTTAAGCAATAAAATC
>FvH4_1_4975040
CTCGGCATACATGAATATCGCCGAGCTCACAACAAACAAGTCGTTCAAACACTCACGGCCGGATCTAACAACCAAACCATACAAAACATTGGCATTTCTATAGTCTCTTATGGCTGATATAGCGGGGAAGACATTGACGAAACTCACTGCGCTGGGGATTATCCTCATCCTCATCATCATCCTGAACTGTTTAACAGCTTC
>FvH4_1_4983879
GTTAAGAATCAATTCTTACAAGTGTGTGATTTACTGAAGCTAATGTTGCTTATGAAGACTCTAGTTTCTTATTTCCATCACTCTGCTGAAAAAGCTTTTCGATCAATGAATCGATGGCAACGAGTGGTGAGTGGCTTAATGCAACCTTACTGAAGATGAAAGCTTATAAGTTATAACCTAATTGCTAATTTCGTTGAGCAA
>FvH4_1_4987178
GCATGGATCATTGACAAATTTATCAATTTCATTTAACAATTATCAAATTTGGAGCATCAATTTACTTCAAAAATTGACAAATTTCACTTTTAGCAACACTGCTGGAGATGCTCTAACTACTATGGGCTCTTCTTCTCTCTCTACCTAGCAGCGCTGTGGTTCGAGTTTTGAGATCAACTCTGTCCGATCTGAAAATTGCAA
>FvH4_1_5025144
CCCAGTACTCCAGTAGGTAGAAAATATATTTGGGTTTTGCTGTTTGGCCAAGGTAAAAAGAAAGTACTCGTCAGTAGTAAAATCTTGAAAAAGAAAACAAAGAGAGCACAATATGGTCTGCATGGGAAGACAAAGATTTTCGTCATTTTAGTAGAGCTTGGTCGAATTAATACAAGCTTCCATGTGTGGTACAAACAATAC
>FvH4_1_5031878
CATTGTACTTATTTTTGTGGAAATAGGCGAAAATGGTTGAGAAATACCCTTGCTATTATTCAAGCACAGCTCTAATGTCACTTATGGGGTCGATACAGTCGGTTGGTTTTGCACTTTGCATGGAGAGGGATTGGAATCAATGGAAATTAGGTTGGAACATTAGACTCTTGACGGTTGCATACACGGTATATGTCCATATAA
>FvH4_1_5063903
TCCGGCGAGTCTCCGTTGAAGACTTTCGACGCTGAGTTCGTCAAGGTCGACCAGAATGTTCTGTTTGACCTCATTTTGGTTCGTTCCGAAAAACCCATTCCTTAATTTCACTGAAGATTGAAATTTAGGTTTAGGGTTTGTTTCATGAATTTTAATTTTTGATGGTTACTATTTGTGGGTTACTGTTAGTAGGAATCAATT
>FvH4_1_5076289
GTTCCTTCCTTGATAAATCACTAACCTTCCGTCTCTTGAAAGAACCATTCTTCAAGTAACATCCAACAGCACAAAATTCCATGGAATTCTTTGGATCATCCCCAACTGCCCCAGTTTGACATGAAATAGCATTGTTTCCAGCAACAGATAAATTCCATGGCAAGATTATAGCCTCAACAAACAAGCTTGATGAGCTTGTTA
>FvH4_1_511105
TTCAAGTGCAGGATTAACTTTTTTCATCACTTTCCAGCCTTCAGTTGAAGATATGGCCTTAAAATCCTTCACAATCATACGTACACAGATCAAAGAGAGCCGTGGTGCATCACAGTTCCTTGCCAATTGAAGCACGTCGACCACATTTTCTTTGGTAAGCCATCCCTGCTCAAGAAAGTATATACAAACTCTCTTCAGTGA
>FvH4_1_5148183
AAAAAAAAGTACATTAAAAAATTTTGGTGAATGAATTAGTTGAACCTTTGTGCAAACAAAATTTCCTATTACACCATAAATACCTTCCCTCTCCATTGAGATCACCTATCCTTTTGTTACGTATTGAGTAGATTGAACATAAAACACAAATATATGTCTTCTATGCTGAAGTAGGTATAGCTATGGCACTAACAAGGACAG
>FvH4_1_5158122
AAGCAAGCTGTAATCCAAGATTGATAATTGGTGATGTCAGTGATAAGGCATGTACATTTAGCATGCTGTGTTTAACTGCTACAAGATCACTGAATTGGTATATGGGTAAAATTTCTCATTTGGTGAACTCAGGTTAATAATGCAAGGTGCTGGGTTATGATATAAAGGGCTGTTAAATTGATAAGAGTAGAATTCATGGTG
>FvH4_1_5179372
TCACAAAAACACAGTTAAATTTCACTCACAACTTAGCTATCATCAATGACAAACTTCCATTACCTGCACCCCAATACGAGTACCCTAGTGTCAACGAATATGGAACTACATCAATTTCGCATAGATCCTTCAGTTCACTGAGAACTTTCTCCGGAATAACAGATAAGTCTACAACACACCCAAGAATACAAAATTCCAATT
>FvH4_1_5182578
GGACCAAAAGGGTCCCCAAATGGCCATGTTCATCTCCCAAAACTCACACATTACGACTATCCATCGTGGCCTATTTTGTCCTTGTTTAACACCACGTTTTCTTTTTGGCCTCTTAAGGCTTCTAGAGGCACAAAAGAGGCAGGCGCCTGCGGCTAGATAGATAAGAGGGAAAGAGTAGCTCTAATGGTTTATGGTTTGGAC
>FvH4_1_5207514
ACACAAAACTTGAACTGTATAACATATGTTTGGCCTTGTTGTCAACCTAGCTAGTCTCAATCATACATTAGAGCAAATTCAAATAATAAGTGAACAGAAAACATATGGACTTACGGTTGGTCGAATGGGAAGATCAAACAGATTTGGGATACCAAACTGCTTTACAACCTGCAAACATATATGAATCATACTATATCAAAT
>FvH4_1_5210161
ATCACTCTCAGCTACCCCATTTGATACTGCGGCAGTGCCAGCTACATTTAACCAAAAGAATAGAATAAAATTACTAGAAAACAAAATCCTCAGATGCACCTAGTGTAACAAAATCATTAAAGAATATATAAGACACCCATTATCCAACTCAATTTCTAATATTGTTCAGTAATTGAAGGCTTCCCCCTATCTGATTTGATA
>FvH4_1_5252813
TTACTATGACGGTGAGCCAATCCCTATGCTGTGAAGCTTCCGCCTTCCTGTTGCAAAAGTTCCCTGCTACTGGCTCACTGCATATTAACACAATAAACATGTCAAAACTAAACTCACAGATGTAATCACACAAAATCTGTGAAGGCACAGTTTGTAAAGGTTTCTGACAAACTCCTGTTCGATTGGAGGCTCAGAACTACG
>FvH4_1_5274596
TTGAACTCTTTATCAATAAGAAAAAGACGACTTTGATTGGCAAGATATCCCAACAAGTACATGGGCCGGTCCAAATGAAACATTGTGGTCACCTGAAAAAGTTGCACCAACTCAAAATACCTTCCTTATCTTGAATAAATATAAAGCAAACATTTTCTAATATGTTCTGAAAACTAAAGCAGAAGGGGGACAAGAGATTCA
>FvH4_1_5278755
CTCGGAACATTTTACAGTCAATAGCATAATTTTCATATATACAATCCAGTTTCACTTTTACGTAGATGCCAAAGCCTAATAAAGAACCGATAACAAGTACGTCCGAGTGACCTATTTCCAAATTTTGTTTTTACAAAAATGATTTAAACTCTAGCACAAGCAAGGACCATGTACATTCTTACCAACAAAAATGTAAGAGAA
>FvH4_1_5340474
ATACGATATCCATTCTCCCATCTTCTATGGATGCCTTCGCTCGGATATAGGAAATCAATCTCAACAACCTACCAATACAGCACATGAAACAATTATTTTCTGCAGTGTTCAAATCAAACAGAACGTAACAAAAGGGGGTCCAAGACGATATACCTGATTAGAATAACCTGCATTTCTGGACATAACAATGCCCCATCTGCT
>FvH4_1_5362838
TCCGGAAAAAGCCACCAGCTTTAACCGAAAAGAGCAACTTTTTGTTACTGTGTTCTGGCTGCGGCAAGTCCACCACTAGAGCTTGGCCTGTAAACGGGAAAGGGCCGCCTTGGCACATGCTGGGGACTCTCCTCCATTCTGGGTCACTGGCCGCAAGGTCAAAGCAGCGAATTGAAGGGTCCTGTTTAAGGTAGTTGCGGT
>FvH4_1_5364074
AATTCCTCAACATCAAAACAATCTACTTTATTCCTCAATTACTAAACGTAGGCAAACCAAAAGCCACAAAGCCATTATGAATTTCCAACCCACAATCATACAAATCGAATTAAAAATGAAACTCCCACATAATCACACTGAGGTGTACCAGTGCTTGGTCTCTTACTAGGCTTTATGCATTTTTCAGGCCTTTATTGCGAA
>FvH4_1_5380856
GTATTGTGTTGAATTTTGATTGTCTATATGGTTTCATGAGAATTGGGTGTTACTATCAGTTGGGTGTTACTCTTCTTGTGTGAAAGTTTTCGAGGAAAAGTATCGGATTGGCAGTGAAATCAGTGGCATCTTGTATGAGAGTCTGATGATTGATTTCGAAAGAGCTGAGATTATAGTAGTGTGTTTTGTTGTTGAAGTTTT
>FvH4_1_5394614
ATGTAAGGGCGCCTATTTCTCTTTTGCTCATGCTTCTTTACACACTAATAGCATTTCAATCCGAAATCAAGCTTCTTTACACACTAATAGCATTTCAATCCGAAATCAATATAGCAGCTACATATCAATAGACAATATCTAGTCCAGAGCAGCAGCATACCTCTGTTTCTGCATTACTGAAAGATGCTTCAACACCAAATC
>FvH4_1_5462194
CCAGCCATCTCACCACTTTTGGAACCGATCTTTTTCTTTTCTTGAAGGATTTAATTTGTTAGGTTTGGTACTTTTGGTTTATTGGTTAATTACTTGTTTCATGTTTCATGTTTACGATTATTAGGTACAAGTGCAACCGATAAAAGAGTAAAGAGTGGTAGTGTTTTCCTCACTAATCGAACCAAATAATTTAACAAAGCA
>FvH4_1_5477880
CTCATCAAGCATGATAAATGATAAACCAACAAATATTAATAGAGAGAACTTAAACATCCTGCTAAATGATAATGTACTCACGTGAGTAGGAACCATCTGTGCAACAAAGCTCTGGCCTCAACAAACATCATGGGAGAAAGTACCAAGGATATGATAATGGAGCGCCACTCAGTACTCTCATGAAACTCTTTACTCAAACAA
>FvH4_1_5489557
CGAATGCAGCTATATGTTATGCAGTTATCCTGGCATGGTTCATTTACTTGAATTTACCAGGAAGTAGTAATCGTCTGAGTTTGACTAATATGCTAAATGGGGTACATATCATTCCTTTTAGATTACAAACGTTTCATATATTCATGAACATGATATAACCTTTTGCTTCAGATTTTGCTCCCAAAGTCGCCTCTGCAAGTG
>FvH4_1_5498097
GTTTCCCAACGAGGATGGGAATAGCTTTCACACAATGTAACAGCTGCAACAAAAGGCAGAATTCATTTCCCTTTTCCGGAGTCCTACATTAGTTTCTGATAATGCCAACTCCACTAAATCTCGTTGGTGAAGCCTTATTGCTGAACTACATACACATCAATGGAAATGCATGAGTTAGTCAAATTTCACAGAAGAATAGAT
>FvH4_1_551672
ATAAATAGGATTCATGTTGAACTATATTATCTTGCGTGAACCCCATATGACACTAATCTGTAAAATTTAATAAGGTAGTATTGCCTAACCCTATCCATAGAGTATATGGCTAAACTAGGTGGATGTACACAATACCTATGCAGAAACTAAGAATGTCTTCAGACTTAATTGTATCTTATTCAAGACGTTATCAGACTCTAG
>FvH4_1_5518805
GGAGGCTTGCAGTATTTGAGAAAATAGTAGTCATACGAAAGCTGTGATCTGATTGATGAAAGCTTATTAACCATTACTTCAACTGTATCTCCCTACAAATTACACACATAAAAGTTCAATACCACCAATTGGAAGTTCGATTTACACCCAGATTCAGTAGTCTAACTACACAGAAGGACTCAACTTTTCTGCATTACCATT
>FvH4_1_5544258
TCAATATGAAACCCAAGATAGAATGGAAGTAGCTAAACTAATCTAATTCTGGAGACATTATGTTGAAAAAAGAAAATACTTTGTTCCAGCAAATTTTAGAAAACAATTTCAATAACAACTCAATAAAATGAGCACATGTTCAGATCGAAGTGTCGATATTTGTTCACTTAATGCCATTACATCATTTGATCATGCTTATCC
>FvH4_1_5546500
GGTGAATAATTCTTTCCCGAGAAGAATCATTTCCTTTTTTCTAACTTGGCCACAGCAGCTATCTATTTTAATGAGACAATAGAACATTATGGGATTTTGACAAGCCACTAAACCTCACACCCCACATGATAGATTACAGTGGACCATCAAAAATCCAGAGTGTGCGCTTCACATTGTCCCCAAACACATTCTGCTTTTCTG
>FvH4_1_5623554
GTATATGCAGCTGTTTAATGTTCTTTGATGGTGTTTATGATGAAGAAAACCAAACTGGTAGCTCTTCTTCTTCTGGAGTTAGTCTAGCACGGCGGCTTTTCGACGAGTATCGGCTGTCAATTTTTCCAATTGTACAAAATGAGTAAGTGCATGCATTTACATGATCAGCATGCACTAGTCTTCTTATACATGTTTGCTGAT
>FvH4_1_5636248
GTTGCAGTACAAACATAAATAAACGGCAAAATATTTCAAGATCAATGTGGAACAACAAATGCAACCCATAAGCACTGTACACAGCAACTCAATCGGAACCGTATTAACAGCGAGACGAAAATTATACCTGGATTTCCCTAAGGAAATCAACACGCTTCCTGACATTAGGAGATAAACCTCTCAGGACTTCCTCCACATGCT
>FvH4_1_5662845
CCAGACCACTTCATAACCAAGCCTCTTACCATAATGATTCATTCCTTGAAATAAAAGGAGAAAATAAGGAAATAAACTTTAGGAATCAACATAATTGAATTGAGGGACATGATTAAGGTGGAATTTAAGATTCAAATGCAAAGATTCGGGAGATAATTAAGGTCGTTAACCAACTAACAGAGACTTTCATGTCTTTTTGGC
>FvH4_1_5745393
TGTGGAGGCAAGGTTGACACCTGAAGCAAAGGATCTGATTAGTAGGTTTCTGTGTGATGTTGAACATAGGCTTCGTACAGCAGACCAAATTAAGGTATTTTGTCTCCCTCGTTCTTCTTTCAATTACCTTAAGCTGTTGCATGATTTTCTTGATCAATAATTTCATTTTAAATTTTGATCAGGCTCATCCTTGGTTCAGAG
>FvH4_1_5750320
GCCTGGGGAGTTGGGCAATATGAGATGCTCATACTTGAATGGTAACAGTAATGGCTATATTGTCAGCTAATGTGATTTGCTAATCTACTCTATTCAGTTTGTTTGTGTTTTGTTAATTCTGGGTACTCGCAGTTATCTTTGTTTTATATGCAATGCTGGTCTTTTTGTGCCTGAAATTATTTGAATTCCATCTGAGGAATG
>FvH4_1_5777192
ATATTGAGGTGTGGCAAAGAAAGTCGGCACTTTTGAATCTTCAAGTTCATCAGCTCTAGCAAATATGGATCAAAGTACTCAAACTTCTTTTCATTACACAGCACTATATAATATTTGAACTAACATAGTAAGTCTCATAGATTCATCTATGAACTAACTCTGATTCAGAATTTATTGCTGTTGCAGAAGGTTCGTCAGAAG
>FvH4_1_5784176
AGATACAAAATCTGATCTTGATTTTATTTTCTCGTCTTTTCCCGTGTGGTTCTCAAGATTAAAACTAAACAGGGAAAGATGAGAAACTTCAGAACTTACAAGCTAGTTAAACAAGAGAGATGAGAGAGTGAATGATAATTGAGGAGATGGAATGAGTTATAGACTGATATTTTGACACTGAGGTTTAGGCTACTCTAAATG
>FvH4_1_5840584
AGTTGATTTTGATACATTACAACATATAATTACAAAAGGAGTTCAGCGTCTCCGAAACCAATGTCTTACACTCTTTTTAATAGAATTTCCAATGCTGAACTGTAAAGTGAGATGTAAAAAAATGTCTATTATACATACACTTCCTATTTACCTTATATAGTGCATACGGTTTCGATATATACATGCAGACCTACCTAGTCC
>FvH4_1_5841944
AAGTAGTCAAGGCCAACACAGAATACCAGAATCCAATCAACTAGATGTAAATCACACTAGCACAAGTAATACTAGTGTATCGTAATTGAAGTAATAAAAGTCGAAAAACTCTGCGGAATAGGATACTTCCAGCATTCTCTTGGAAAAACAAAAGCGTCGGACCTGCAAACCAAGCAAAACAGCAAGATGAGCACGACGAAC
>FvH4_1_5884465
AAGGATTTCCCAATAAATTTGGGAGGAGAAGGGTAGTAGGTAAATAAATTTGGAGATCAGATCAAAAAGACCTTTGCAAATAAATAGTAGGTAAAAACTAACAAGAATTTCAGATTCCAGACTTACAACCAACGAACCTAAGAACCAAACAACAACATAAGTATGAACCTAAGAAGCCTAGCAATCTCTAAACAATACTAA
>FvH4_1_5885772
ATCCCTCTAACTCTGCATTTAAGGGCTTTCCTTCATCAAACGCATTCACTTCAAGTGAATATATATAAATCATGAAATAGCAACGTACCTTCTAAAGAGCTCGAGCAAAGTGATGAGGAAAATGGATGGGCGGAGGACGGGTTTAGGGTTTCTTTTCCTATGTTTCTACAGTACTCTAATAATTGTCATGACCTAAAATAG
>FvH4_1_5986955
AGAGGATTGCTATCTTGAATGCGTTGGGAGCCTATTACAGCTACCTTGGAAAGATTGAGACGAAGCAGAGAGAAAAGGAGGAGCATTTCATATTAGCGACACAGTTCTACAACAAAGCATCGAGAATCGACATTCATGAGCCTTCTACATGGGTTGGGAAAGGTAGGTATTGTTGAGTAATTTTAATACTTTTCGTACTGG
>FvH4_1_600368
TTCAGGAGAGAAATTGTGCGACACAATTAAAAGATTATTACTTAATTGGGATCATATGCATGCATCAATGCATGGTTCATGGCTAGCTTTATACTTAATTCCCAGGCATCGTGGGATTATCGATCTCCAGATTAATAATCAAATAACAACACTCCTTTGTAAGTTTAACTCAAAATGCTCAACTTTATTCAATAAATCAAG
>FvH4_1_6044008
CGTAGCGGTTTCTGATTCATCAATAAATGTAGTTTATTTATGCTTGTATGAGTCTTATCATGTCCTCCAGTATGTTGGACCGGTGAGGCAACAATTATATTGAAGGGAAGTGCCATATTGCATCTTAGTTAACCTGAAATCTAAAAATTCATCTGCATAAGCTATTCGATATGCCAACTGATTTATATGCTCTTAAAACAT
>FvH4_1_6045377
AATTCAAGAGAACTAAAAAGAAAAAATCAAATTGAAAAATACTAAGCTTCTCAGCCGAGTAAAAATAAAGGAAGCTGCTCTCAAGATACCAGCCAACATTCATGACCAACATATTAAGAATGCCTATAATATGGAAAACCCAAAGCATCCATACGTAAGTAAGGACAAACCTCAGGAGGAGGAGTAGCATGCCAGCACAAG
>FvH4_1_6053590
ACAACAATTAGGTGAGGCATCGCCACTGCAGGCACATCATCCAACAGTGTACATATAATATCATCCAATTTACTTATTTCCCCATCTCCTTCATCTTTTTTGTCTCATTCTCTCATCTTCTTATGCTTCTGAGGACTTCTGTGTTGCGGACTATGCAGCCTCAAAGCCCTGCAGGCTAGTCTTGCAAACCCAGGCCTCAAT
>FvH4_1_605763
ATCAGATGGTGTTATATTACCAACGACAGCTAAGAACAGTCCAAACACCAACCAAGAATCAATACCCCACAAAATATAGATATAGTTACGCATGTAGACAGATAGAAATGCACCATAGGCATACATGTGCGTTATGACTCCAAATACCAATTACTCTAACATAGTAAGAATTATTAACATCTCAACTAATTAACCATCCAT
>FvH4_1_6115780
TGCTGAAGCTCTTAGTGTGTTTGTGTATTCAGGGTTTGATTGCATTGTCTTTGTGTGGGAATAAAATTGACAATCTGGAGGTTGTTGTTGAGGAAGTTAGCAAATTGAAAAATTTAAGAGCGCTATGGCTGAACAACAACCCGGTTGTAGAAAATCGGTATGTGAGTGTTTACTAATGTTTGAAGAGGTTGTACTTTTTTT
>FvH4_1_6119863
TACTGACGAGCAAAATCAAACTAGTGATAAGTAGATTTCATTATGGGGCCAGTTTCCTCTTGTAGCCTGGGCTAGATTGCTCCACCAAAATTTCACCCAACTTGAATTGGGCATGGATTTCTGTTTTTACTGGGGTTGGATTGTTTAGGTGGCAAGTAACAGAGGTTAATTTATTTCATGGGGTGGACTTGCTTTTATATA
>FvH4_1_6170753
ATATATGATCGAACTGGATCCATCCTCCACCTAGCTGATTCAATTCTATATATCTTTTTGTATAAATGATCTTCTACTTTGATCGAATATATGTTCGAGCCACCTCTTTCCTACTCCTTGTAGTACTACTAATCACTCGATCGAGTGTTCTTTCTTGAATGTTATGTGCATTGTTAGTCCTCTTTTCCATCTTTCATCGTA
>FvH4_1_6232295
TGGCAAAGGTAAACATTCTGGACTGCTAAAACTCATAGTCAAGATTAGTGCCATCTTTTTTGCATTTCTACCCAAATGTTTAATGTGTTGGATTTCTTACTCTTTACAATGGAACACAGATAGGAGTCAAGGAGTGGGAGGAGATGATGGCAAGTAAAGATCTGTATCATGTTGTGGTGACACCAGGCATAGATCAAGCTT
>FvH4_1_6247914
AAGATCATGATGAACTCCTAACCAGAAAATGGCAGAAACGTACTGGTTTTCCAGTGGTGCCCCTTGCGTATAAACTAGTACTACTGCTCTCTATCGGCTTAGTCCGACTATTAATGATGAGAAATGCTAGTGATATTTCTCTTAGTGTTCATTAAGTATTTGATATAATATGACGACTAAACAGTTTTTCGATGTCGTTTC
>FvH4_1_6253575
CACAATGACAAAGGGTAGAGAACCCAAAGATAAGGATTAGAATTCTGCTGACATCTGGTTTTCACTACCATATTCAAGATTCTTAATAAGTTTGTCTTTCGAATCATTTGGGTAAAAAAAATCAAAACAGTAACTGTAAGCCATTAATTTATGCTGAAATGTATCAGTATTACGAACCTAAAATCATGGCCCCATGAAGAG
>FvH4_1_6260290
TACCATTCGACGCCACACGATCTGCTCCAACAACAATGGCATTCACCTTTCCATCCTTCATTAATGCAGCTGCAGCCGAATCTGCTATAAGAGTGGCAGGTATGTTGTCATGCACCAACTCATACGCTGTGAGTCTTGATCCCTGCAATAAGTTCACCGGTATAAATCAATAACATTCAAAAGGTGAACCACAGCAAGTTC
>FvH4_1_6267563
AACGCTGTAAATGAAGCAGAATCAATGAAGGGGAGAGACCAGCAACAGAGTTCTGCATAGAAGTTAGATGCTGACTTTGGTCAGATGAGAAGTTACATACCGTGAACATTAAGATTCATATGGATCCATCAAACGTTTCTAGTTTTCGACTCCCTTCAGTTTTGGAGATTCTGTTAACCCTTAGATTGGGGTCGGAGTAAG
>FvH4_1_627739
ATTCCTGTCGACTTTGCATCCCAAACCTAACCCAGTAGGTTTCTTACATGAGGGTGTAAGAGTTCCATCACCAGCACCTGATTTAAGCTCATTGGACTGACCTTTGAGTTCAAAGGAACAACCTTTGGAGTTCAAAGCTGGACAAGCTTTCAACTTTTGGACATTCCTAGAACTAGGCATGTGATACAAGCAAGAAGAACT
>FvH4_1_6279268
GTAATAGACAAAGGGTATACTCCGTTGATCTCTTGAATGTATTGTGTACATATCTTTTTGATGTTCATATCAATCACATAACAAATAACAAGTTCTTAGTTGATATTCATAGTCGATAATTTACCTACAAAGATATTCATGCCATTCTCTTCCCACAAAAGAAAGGTGGCAATAAGAAGGAAAGGGTGACAAGAAGACTCC
>FvH4_1_6297503
ATCAAACTTTGCACAACCTAATGAAGAATCTGATTTTCATTACTTCTCAGTAACTAAAAAAACACAGCATCAACATCGATCAATACAAGTGTGATCCCCAATTTCTTTTATCTTCCATGAAAGCTGTAGAAAGATCGTCATTTAGGAAAATCAAATGCAAATCACAGAGGTGGCATCTTGGTATGTGCAATTTCTTTGATC
>FvH4_1_6307940
CGAAATAAACCTGCAAATATCGATCTGAACTGAAAGTCTTGGTCCATGCTCTCGATCTATATATAGCTACTCATATTTCTATACAAGTCCCAGAGCAATGAATAACCAACTTATTAACCTCCTTGAACGCAACGATATATATTATAATGAACCTTGCTATAGCTGAATGCCTAGATCCATCTATGATCTATCTGATCGATA
>FvH4_1_63280
GTTTGTGGACAGGTGTCAGCAGGCGGGCATTACACGGCATGATACGGGTTGACAGCTCGTTAACTAGAGAGATGGTAAATACGGGGATGTATTTGGGGGTCTGGGTTAGTTTGTTGAGGTAAATACGGGGATGTTAGTTAGTTTGTTAACTTTATCGTTTGCTGATGGTATTGAACTGAACTGGTATCGAATCGGGGCTAT
>FvH4_1_6334314
TTTTACCAACTATCATTTCCTTGTCTGTGGCTATATAGGATTAGGATAGCTGAGTTGTTTTGTTATTAGAAAGGATAAGTTTTTTCATCCACATAAGGTCAAAAATGTTAGATTCAAATTGCTGTTAATATGGGCAAATAAAGTTTATAGAAATCAACTCCTTTGAAAAACTGATATCAGCTCCTCACACTAGTATTTTA
>FvH4_1_6380902
AGAGGGAGAAGGAGAAGGCCCGGTTGCGCAAAGGTATGTGGAGACTTTTTGCAGTTTTCGGTTGCGAAAATGTTTTGAATTTTGATGTAAACCATAAACCCTAAACCCTACTGGATTGTTTTGAGTTGTTACAGGCATTTCTATTCTTGTTGCGACCCCGGGAAGGCTGTTGGATCATTTGAAGCATACGGCGTCGTTTTT
>FvH4_1_6390188
AGCAATGTATAGCGTTTTATACTTTTATACCAAATCATTACTACTCACAGTCGAAGCCATCAAAGCCTCAACAGAAGTAGTACTGCTAGTACAGCATGCATGCACTGTTTGAATTTACTTCTGCAGTGCTCCAAGCCAGAAACCCTAACCCTAAACCCAGCTTAACTCAGATACCAGTTGCCGTAATAAACTAATAGTCGC
>FvH4_1_6424363
GGGATTTAAGTGATTGATTTCTGGAGTGGTGGATTTTCGAGGTCTAAAAACGTTTTGGTTTATGTTTTCTGGAATCTTGATCATCTGTAGTTTGGTTTACCTAAAGTTGACTATGTTGGCAGACCTATTGGGATGAGGGTTAAGAATAGCTTGCATGCTGTGTTTATCTGGGTAAATAGCCAGATGATTTGTTTGTCCAGA
>FvH4_1_644109
AGTTAATAATGAGAAAATGTTCCAGGCTGATAGCGAACCATTTTCTATTGGCAAATGTGTAGATGAAGCTCTCAAAAGTTATTATACTTGGATTATCATCAACTGATGCCTCTAATGGAAACCCTGTATTCCACTTCGGATGATAAAGTGGAACAGAAATGAGGCAATGGTGGTTTAGGTTCCTGCAAGAGTTTCAAAATG
>FvH4_1_6469293
AGGTTGTTGATCCGTCAGCCTCACAACTCGATTGACATAATCCACCAAAACATGCTTGCCTCTTTTTTTCCTTTTCTTTTTCTTGTAAATGTAACTTCAATTCATAACTGATCGACAAGTATATATTCGCTAGCTAGTTTAGTTGATTTATCATACATCTAAAGTTTAATTAACGCATAGACCTTCAAAGTGGTCTCTTTT
>FvH4_1_6476123
ATGGTGTTATGTATAAACTACATCTGATGTTTGATCAAGTATTAAACACATTTGTCCCTCCAGCACTTATATATGCCATTTATATTAACCTACAGCTTCTGACCAAAAGAGATTTCTTTGCTTATTTCTCAAGTGCTATTATAAACAACCTTGATGAGGCCAGAATCGAGTTCACAGCAGAATGAGATCTTCAACATCATG
>FvH4_1_6501164
CAGAGTCTAGCTAGATGCGTTATAGCTAGCTAGGAACTAAATATGTAGTGCTCTAGACTCGCGAAACTTCATTATCCAAACATACGATTCTGCTGTATATATATGTGCCTGTGTGATCAGAAAATTCAGAAAGAAAATGGATGGAAATTAATCTAATCTAATAAAAGGCCTAAGATCGATTTATATACGCCTGCATATATA
>FvH4_1_6510964
GTTAACAATGTTTTTGGGGTTTTAGAAAATATGATAACTCAATTGGAGGAGAGTTCTGAACATGAAAATGAAGAGAAGAAAAGTGATTCTGCACCTGTAAAGGACCAGCTTAGTGGTAACAATGGTCAAGAAGATTCAGAAGCCAGTAAGTTAGACCAGAGTGTACATACTGATGGATTAAGTGATGTTTCTGTATCTGAT
>FvH4_1_6539021
AATGATGTAATCCTCTAGAATTTAAGGGTTTAATGTAATCCCATCTCTTAAAGTCTTAATCTTTGGTATTGGATCCTTCTTTATTCCTTTCCTAGTTACCTTGTAGTTGGTACCAAAGATGCATACCACAAACACATTATGAAAATAAAATGTTGGAAAAATCTTCATGATCCAATGGCATATTATTTTGCTAACTAGAGG
>FvH4_1_6546604
TGTGAGGGGAAATCATAGTGTCAAAATAAGAAAGACAATATGGTTGGACATTCCTATGACGTCTTATACTTATTCCTTACTAGTTTACATTTACTGCAATGTGTTTGTTTGTTTGTTATATGGTGAGTTTATTTTATTCCCTAACTTTGAATAGTTTTGATCTCACAGACACCAGAGAGGGAGTTCATTCTTAAATTTTCT
>FvH4_1_6555776
GTAGACTCTCCTATAATTCCGTTGACAACATTCTCCGATGATAGCCCCTCAAGGGGTGAGTTGGTAAGTAATGACGATCTACAAACATTACATCTCTACTTTCAGGTAACAGTTTAATCATCTTCCTTGATGGGAATCCCATCAAAATAAAAGGAACTCTCTTTTGTAATCAAAGAAAAAGACATCTGTTTTAAATTTATT
>FvH4_1_6561477
CAGATCAATAAACTTAACGCCCTCGTAATGTAGTGCCAGGGAATAAGTATATCTACTAGGAAAAGGAACAAGTACCTGTTTTCATCTCTAGAATCAGACATACTGCACTGAACAGAAGAATTTGGAAGCGCGATCATTTCACTTTTGGAGATACCATACACCGCGTGGCCACGAATGTCACCTATCTTCCTTCTTTTTGTT
>FvH4_1_6580906
TTTTGATTGTGCTAAGAGTTTTCTGATTAGGAATATTGATTCAAATTTATGAACTTTGTGTAGTGAATTGCGTAATTGTATGGCGAATTTTGAGGGGAGGTTTTCGTATTCGTCCTATCCTAAGGTTGAGAAAAGCAATACGCAGTATGCTGATGATGACTTCATCGACGCCGATTGGCCTGTGCACGAAGGCGGAGGCGG
>FvH4_1_6586430
TTTATGTGTGATATGTGTGTTAAGCCAACTCATCTGAAAGATTCATTCAACATTGAGGGTTGCAACCATTTTTATTGTCAGCAATGCATAGTGGATTTTGTGAGGTCCAAGCTGGAAGACAATGTCACATTCATTGTATGCCCTGAAGCAGCTGCAGGCTGCAGAGGATGGTTAGAACCCGAGTACTGTCGTCCAATCCTC
>FvH4_1_6624573
GATTAATATAAATCCATACCTTTTGAACAAGTTCAGCTACTTTATCCGGAGTTGCAAAAGCTTGATCTTTGAGTGGTTTAGCCATAACCAACTCTCCCTTTTGATTCTGGCTGCCTGACATTGCAACTTTCACAGCTGTGACCTATACAAAAGCACAAGAAGACTTTAAACTTTAGTGAACTTCTCAAATGGAGGTGTAGA
>FvH4_1_6627878
CCATAAAGTTATTACATAGTTTAAACTGTGTATAAAAAACCAACCAACAAGCTCCAGTATGCTGTATTATTTGGGTATTTGACAGAAAAATGGTACCCAAACGTAACCCCTTACCGAAAGTACTGACATTTCCATCAACACTGATTATTCTCGTGTCAAATAGTAATTACCCAATTGTCGTATTGTTATAGCACTGATTAT
>FvH4_1_6650293
GATTACAACAGCGGCGTTACCAAATATGTAGTCGATGGTCCCTGAGATGTCACACTCTCTGTAAAACTGTCTGAAAGAGTGCACGTACATCGTGTCTTGGTAACCGCTGAAGGCACACTTGTACAATGCAGCAAGGTCTGCATTTACTCTCAATGCAACTGCTTGGTGCTTCTCTGGTCCTGCTCTGTTTTCAATGCCTAT
>FvH4_1_6661453
CCATTGAAACCTTGAGCAGTTGAGCCCCTGTCATATTGATTTCTCAATGGAATTTCTCAACTGCACTAACCACTAGCTTGTACTTGAGACATGTAATTGCGTTCGGATCGCGCTACATATGCTGACCCAGTTTGGTGAAGATTATTTGTTAGCTACGATAAGCCATTATAGGATGGTAGAAAGTTTGTTCTCAGTAATTCA
>FvH4_1_66685
CCGGAGAACTAACATTGAAAAATAACAGTGATTCAACATGTATTCACAGTTTAAGAAGATTACCAATTGACTTAAGTACTCTCCTTTGCATGTAACACATTATAGTTCCCAGTAGGATAATAAACATAGAAATCGTGACCAGAACAATCACCAATAACTGTTTCTTGTTCTGTCGACCTCCTT
>FvH4_1_667267
TTTTTCTTGAGCACTGGGACTGGTTGGGCCTCCTTTCTTGGCTTCTTCGCAATCGAACTAGCAAGCCTCTTATCCTTTTCGCGCTTTCTCTTCGGCTTTGTAGAGTTGGTTTCACTCATCGACTCTGCCTCTTGTTCATTTTTGTGCTTTCCAACTACTAGAGCCATCATCTCTTTCACGCTTTCATGTTGTTTTTGCATT
>FvH4_1_6678245
AAGTGCAGTAAGGGCAGCTAAAACTATAATGTAAGCTTATTATCTCTTGCCATTTCCCATTCTTTCAGTACCAAGTAACGCTTAAATGGACTGAATTGTTACTTTGTGTGGAATAGATTTTTGGGACTGCATGAGCAGAAAGAAATTCCTGCCTCCTGCAAAAGTGCTTTTGATGTCAGCTGTCTCCTCATGGAAGATAGG
>FvH4_1_6690929
ATGTTTGGGACGCTAGTCAAGGTGGCGAGAAAAGGAAACAGCAGCTAGGGCAGTAGTGCTTTCAGTTGTGCCCTAAACAGATCACCGAGAGCTCCACGAATATCCATCTGAAGAAATGAAGGCAATTATAAGTTTCCCCAAACATATCCTAATCTCTAATTAGTAAATGATTAACTGTTGAAGTGAAGCATCAAAGCATGA
>FvH4_1_6695059
GTGCAGTGAAGAACTCCACTACAGAATCGCTGGGAAGCTGAACACTATTCACAAATACTTGCTCAGAAGGTTTTCCTGCCAATTCTCTTAGAGATTGAAGAACAGCATCTTTTGAGATCTGGTTTGATCCCTGCATGACTGTTGCAGCAATAGCAGGTGTTGAACTAATGAATTCAAGCCGCGAAACACATTCCAAAACTG
>FvH4_1_6713165
TTACAATCAATAATTTGTTTCTTTTACTTTGTAATTAATGGAAAGGAAATGTAGCAAACACTGCAATCTCACAACAGATTATAGAACAATATTAAGCTTAAGAGTTCACATTGAGAGGCAGCCTGATAGAGATGGCAAAGAGACTCGTCGGAGTTGCCAAGAGCTTATGGAAAAATTGTAGGTACTAAATTGTCTGATAAA
>FvH4_1_6720329
TTATTGAAGGGATTTAATTTCATTAGGAGCAAGTTGTCCATAACTCCATATTCTGATGAACTATAAGTCCAATCAATCTCTAGGGTCCTTTCTGGTCACTTAGCTGCAAAAGTATAACATGCTTTAGTAAACCTGGAAATGAGTTCATCCATGCCTATTCTCCAAAGAATGGATCATCTTGATCGTTTGGTAACAATGACT
>FvH4_1_675163
TTGCATGTTTCCGGAACATACTTTTGGACTTGCACAAGAGTAGGGTTGCAGGATCAAAGGTACAGTAATTGGTATGAGGTCAACAATTGGAATTGGGGCAATAGTTGAGGATTCAGTGATCATGGGTTCATCTTTCTATCAAGTAAGAGCTCTATCTCTGCATATATTGTACTTGAAATCAAAATATCGTTCTTAATAAGT
>FvH4_1_6804854
GCTATGGTGCCAGAGTAGGGTAAATGCTCATGGTTTTAGATTATTTTTTTTAAGTTCATTTTCAGGAATCTCAAGTCTTACATATTTCTCAAACAACACCAAGTTCATCATTCTTGCAAACTTTCCATGTCATTTCATGGCTTGTTACCTTTTTCAAGTAGCAAATATCTCACCTTTTTGAAAGGTGTGACACCCCATGGA
>FvH4_1_6812862
GATTTCTTCTTTGTTTCTGACATCAGAGAAATGGTTATCAGATGCCAGTAACCCAAAATATGATATGATTATATTTGAACATGCTTATAGTATAGTTGGGACTTGAGAACAGATAAGTAGAGTACCATATTGTTTACACCTTATAGGAGTGAGGAGTTAAACATGTAGTTCTTTTGAGACAGATGCATAGGCCTAGGAAAC
>FvH4_1_6823279
AAAGAGACCCAGGAGACTGAAAACTCTATTGGACACCTAAACAATAAGTTCAGTGATTCAAATGAATTGGGCAGATGAGTTTTCATGGATTATGTGAACAGTTAAGCTCAGACCTGAATCTGGGCAGCCAGCAGGTTGAAAGGGCAATCTTGAACCAAATTGAAAATGATGATTTACAAGAAACAAAATGATTGCTGGAAA
>FvH4_1_6829026
CGACGAGGCAGATATGGATGTTGCCGTCCCATTTGTTATCCCTTCAGCAATTATTGGAAGGAGGACAGGAAAACATCTTCTATCTTATATTAATCGCACACGGTTAGTTTTGAAAACTAAGCATGAAAATTTACTAATTTAGGTGTGCAGTGTTTTAGTTTTAGTATTTAACCGATTTAGACCACTGTGCGCAGCCGACCA
>FvH4_1_6841247
ATTGAAGACCTTTAACTCTCCCTTTTGTTGGTGTGTAATTTTCATTTTATTTGTAGTTCCTCTTAAAACGAATAGAAATTTCCTACTTCATTGATTTCTTGTTGGATATCCTTTCCTTTCCATTTCATGTTATATCAGATGGCAAACCGCAAATAAGCTCAAGAACAGCTGATAAATACATAGAACAAATCTGATAAGACC
>FvH4_1_6843556
TGCCTACAGTTTTGAAAAACCAGTATTCCGGTATGAATTTTCCCACTGAGTGAAATGTTACATCGAGTGCCGGCCATCTCCTTTCTCTCTTGGTGGCCGCTCATCCTGGATATTTTCCAAATCTTCATCTTCTCCTCTCTTTCCAGCCTGTTCTTTCCAATAAGAAACCAGCTTTTTCAGTCGCATGATTTCTTTCGAAGA
>FvH4_1_6913863
TTCTTGCCAAAGACGTCGACTACAGTCTTGTGCACACTTCGCCACCCAACTCTTCACGCTCCATTGGTGTTGTGCTTGCATCCCTTAATGTGCTCTAACAGGAACTACGAATGTTCCGTCGAGTCGAATCTGTTACGTATGGATTCGTCTAAGCTATCCTGAACCCATGATTTCAGATGGGGGAGTATTTATTGCGAGGTT
>FvH4_1_6943068
TGGCCTGTTAGACACAATAACCATCAACATAGGTACAAAATGACTATCAAGAGAAAGAACGCTCTGCTCTAATCCCATGTAAGTAGAGCAAATTTGATGTCATAAATACGAGCACAAGATATCAATTTCATACAAAATATAATTAAGCTAAGAAGATGAGCACATGAAATTTATAGCAACTTATATATAAATAAAAAGGAT
>FvH4_1_698590
AAGGGCCAACTTACAAGAAAACGGGCAGAGAGAAGGAAAGACAATTGTGCCATGGGAGAGGAAGAAGTGGCAAGGAGAACATAAATGAAAGGTACTCATGTAGCTGCTTCTGGTTCCATCAAATGATTTTCAATCGATCATTCAGATGTTTTGGTGGATCCATCGATTGAATTTTTATACATGATCATTGGCGGGTGGCTG
>FvH4_1_6986081
AGTGGTTCAAATCCAATCCAACTATTGCTAGAGGTAGGTGTGTGCCACAACAAAAATTAAGGAACAAACTCATTGATGAAGGATCACTGAAAGAGAAATCATTTGTGCTTATAATGTAACAGATGTATACCAAAAAGCTCAAGTGGTGAAATGAGATGGAGAATTTGGATGAGATAAAGCTCAGAAGTTCAAACCCCTAAC
>FvH4_1_7002706
CTAATGGATGTCGCGGGCAGAAGGTGAGTCTTTGATCAGTTAGAGTAAGAGGAGAGTTCCCAGAAAACTTGTTGTTTTCATTGAATATATATTCTGATGATTTTTTTTTCTTGCAGGTCACTCTTGCTGGGCACATTACCTATCCTAACAGTAACACTCCTAGTACTAATTTTCGGCCAACTTGTCAACATGGGTTCTGTT
>FvH4_1_7006338
TGTTGGAAAATTACTTGTTTTCTTAATGCCTCTCTCCACCTGCACAGATTGCTGGTATAAATGGGGTTCTCTACTACACTCCTCAGATTTATGAGCGAACCGGAGTAACAGTTCTTTTGTCTAACATAGGACTGAATTCGGCGTCTGCGTCCCTCTTCTTAAGTGCCATCACAACATTCTTCATGCTTCCTTGCATAGCTA
>FvH4_1_7023957
GGGAAAAATATAATTAAAGTAAAGAAAGAGAAACACAAACTTGTTGTCGTTCTTCTCGGATTTTCAGCACATTTGTTTTGTCTGGTCCAAGAGCACATGCGTCCTTTGATGATCTAGTTCGTATATATTTATCTTCTTGATCTTGTTCTTCCTCAGATCTTGCAGAGTTGCAGTCCCCATTGTTTATGCTTTGTGTTCTCT
>FvH4_1_7033360
AATCGATGGTAAAATCAAATCTTTTAAACGAATTGATTTTATTGATTTAGTAGCTAGTATATGATCCAAAAATGGCAGAAAGCATGAACTATACGTATGATTTGGATTTTGGAGGTTCGCCCTTGACTACAGGTAATTACAAATGTAAACTAATTAACCCATATCAAATAATTGTGAAACCTAGCTACGTACATGTGGAGG
>FvH4_1_7040808
TGAATGTGAAGTCTGCCATAAAATGGATTATGCCTAGTTACTGAGCAATTAATTTCAAGAGATGCTGTAAAATTTCCTTGGTGAATTATGCAACAGCACAGCTGATCTCTTTCTCAGTGTAAGTAATACCATCAATAAGAATTTCCATTATGCTGAGAGAAAAAAATTAACTTGCTATTAAAAGACACACCAATATCAAGG
>FvH4_1_7056651
AAGCTAAACCTGCAAATGAAAGCACAGAGTTAAATGGTTGTGGGATTCGGACACAAACATGCATTATCAGAGTTGGTAACACAAATTGAAAAGCATTATCTAGAATGATTCGAGCAATGAGCATGGTACCCACCAAAGGAGAGTGACGACTTGTTTTCTAGGAGGACCCCGGAATTCATCATTCAGTCTATGCTCCAAAAT
>FvH4_1_7085259
TGGCTTTAGGGTTTGTGTTTCCTGCTTTGTTCCATTTGATGGTGTTCAAGGAGGAGTTGGGGTGGCATGGGATGGCTTTGGATGGGACTATTGTGGTGGCTGGGGTGATTATTGGAGTCTCTGGAACTTGGTCTTCAGTAGCAGAGATTGTTGCACCCAAAGCTTGAGGATTTTGGAGCAGTTAATCAATTCAAGTTTGAT
>FvH4_1_7090632
TTGCAGTGAATCATCTCAGTTAAGTAATTAGGTATTAGTATAACATTTTTATTTCCAATAAAATTAAAAAATCACTGGTCAACGAGTATAGTTCATACAGTGAGTGAGTTACCTTGCCAAACGCGTTGACAAGGTTAAAAGCCTGAAAAGAACTAGACGAGGTTATCCATGGACCATAAATAATTAATTACCAACCAAACT
>FvH4_1_7098454
TTTAATGACTCAAGTTCAGACATTGGCTCCTACAATCAGACCTCAAAAACTGAATGGTACTCAGTGACGTCCAATCCCTTATCCCAGAGTGCCTATATGGCTTTTGAACCTTTCTCTAATGAAGATTCAGATGAAGGGTGTTACAGATATAAATATGATAAGAGGGATACTGAAAAGTATTTTGTTGATGCTGAAGAATTT
>FvH4_1_7102128
AACGTTTAAACTCGGCTAGAAGCTAGAAGGATGAGAATATCATGTCTACAAGTGACATGTTCACTTTCTGAACTGGATTTACATTTTTGGATCCAGATGTATAGCTTCCTTCCTAAACAAAACACAACAGCAGTTGTTGATCATGTAATTACTTACCTTTTCACATGAAAGAAAGCCTTTTTCTTAAAACCAAGTGTGATT
>FvH4_1_7123315
ACTATTGGTCTGGGGTCTGGTTTTTGCTTCTCTTGCAAAGCTAATGAAGAAGAAAAGGCCAAAGAAGTCTTTGAAGTGAATTCATCAAAGACTGGTTTTATATACAGTGGAGTTGAGTACTCAGTTCATGATTATGTCTACGTAAGCCCCTATCATTTCTCTGTGCAAACAATTGAAACTGAACTTTTCAAGGCTGGACGG
>FvH4_1_7135072
ATCAACTAAACTAACTCTCAGAAAGAGATTAGCACTCTCTGGATCCCTCAATGTCCTTCAACCCCTTCTACCATATAATTTGAACACTCCGATTTGATACTCGGACACTATTTGCTGTTCCACTCGCAAGGAAGACAAAAGACACTCCCTCGGCATCCTGGGAAGTCTTGATTGAATCGACTTGATCATTCGAATCTGAAG
>FvH4_1_716416
AACAGAGATGTGCAAGAAGATTTTAGCTCATGGGATTAGGACATTGCATCTTTATACACTGAACATGGAGAAATCAGCATTGGCTATACTAATGGTTTGGTCACATACATTTATATGTGTCTGACTTGATTTCTATACTTTACTTTAGAGTGTCAGTACTTACCCTCTCTGATTTGATTAATTTTGGCAGAATCTTGGTTT
>FvH4_1_7216617
TTGGATTATTAAGTAAACAGAGTATACCAGGTTTTCGACTCTTTTCCAGAATTTGATTACCAGATTTTATCATTGTATTTGAATTGCTATTATTGTATACGGCTTAGATATACATGGTACAGAAACAACTAAAAGGAATTTGTTTACTTTTGCTTCTGCAGGTTTGTGTTGTACTTTTCTGCTTTATGTGATGATGCTGAA
>FvH4_1_721829
CAGAAGTAACAGTATATCAAACTTCAAACTTGAACAACTGCCCCGTAACATTAATATTCTGTATAATAACTAGAAAGAGAAGCAGTTACTATTTTGAATTTGAAAAATGCAGTCACATAGTCTATATTTCTTACAAAGGGAGTTGTCGGAGTTGCTCACTCTCTCTCGCCTCCTACAGTTTGCATAAGCCACAAAACTATA
>FvH4_1_7231357
CAAAACCAGCTCATGTTATTTGCATGGTGGACTAGAAACCAGTATAAATATAGCATTTTCTATTAAACTTTCATAAAGAAATGTTTTGAATCTTTAATCACGGATTAGTCACAAAAAATTAATTGGACTTTTATCCGGCGTATGGAGAGGTATTCTCTGTAACTTGTTCTTTTCTTGGATCTAAAAATGAAAAACCATAAC
>FvH4_1_7236867
CAGTGATCAACTACACTCGAATACTAATTGGAACTCAAATAGGAAAGCTTCCCCTTAACCATTCTATAATCCCCAAGTGCCATTACCATTCTATAGTACTCCACATCCATTATGTTTCTGCTGCACAATGAAGCCCTAAAAGGGCTACTAACGAGCTGAGGGGGTCCTGCCTCCGGCCACCACCGGAGGACCTCGATCAG
>FvH4_1_7252483
TCTTAAAGAGGTTTCGCTACACTGGCTGTTTGATTTTTTGTTTTGATGAATTTTAGTGAAACTCGAATTCATTTGATTTGTATAATGCTACAGATCAAGAGGCAATTCCATCGTTCACGAATTGTTGGACATCGATTTCCTATATGTATGGTGAATATTAAAGGGTCGTGGATAGAGGTTGGTCGGTGATTATTCTGACTC
>FvH4_1_7290196
AGGACCGGTTGAAGGATGTGATTATATCTGGGGGTGAGAACATAAGCACAGTTGAGGTTGAAACAGTTCTGTTTAGCCATCCAGCAGTTCTTGAGGCTGCAGTTGTTGCAAGGCCAGATAATCATTGGGGGCAAACTCCCTGTGCATTTGTGAAATTGAAGGAGGGCTTTGATGTGGATGCACAAGAACTAATTGAGTTCT
>FvH4_1_7298473
GGAGAAAATGGATTAATGCAACGATATTGATTTAAGGATTGAATTGATGCAACGATATGGCCCTAGAATCGAGATGGGTACAAACTACAAAGAGGAGGATGCAGACTTGATGAGGTACGGTGGGTTGAAGTTGAACAGAGGATACTGGATTGAACTTAACGTTAACATCACCAGTAGCGTTAGTCAAATCAAAATAATTGA
>FvH4_1_7330524
TCAAGACATCCTTTGTCACATGAGTGTTAAAGAACATGATAGAAATGATTCTTTTACAATACTTGCATCACATATACAATCCTTAAGGTAAATAAGATCAATAAGTTGTCGTCGATCACGTACCTAGGTCTTCAATATGATATCATATGCATAAGTATGCAAATCACAAATCATTTATCTTCAATTCCAGTATATCTTCCA
>FvH4_1_7340163
TCCACATTTTATTAGGATTTCCTTTGAGATTACAATTTTTTGAGATATGTATAGCTATACAATGAAATACAATGGATGCCCAAGTTTCTGAACAACATCTGATGTTTCTTTTATTGTCTTCTACATTCATTCATTTGATCGATTTGTATCCAAGAGAAAACCCTAACAAAATCAAGATCAAATCAAACGCATTGCTAAAGA
>FvH4_1_7364040
CACCTGACAATTAAAACAGTTTGAATATGAACACAGGTTGAAATGAGGACACAGTTACAATCGAAAAGGAAACCCTAAATGGCCAAATAAGACACTTAGTAAGTGAAAACCACAAGGGACACATATCTAAGTGATGTTTTATTTTTTCTCCTCTTGAATGTCTTATGGTGTGATTACAAGAAGGCATATCCCATAGGCATG
>FvH4_1_7382837
ATGACTATGAGTATCCTTGAAGACCCATTAGCATTTGGTAAGAAACCTTAATACCTGTTCTTAGTACACAATCATATATAGTTATTAATCATCACCTTACTGTAATTTTATCTTTCTGATCCCATTCCTAAGGCTTCAAGGACACTCGATCAGCCTGCTGTGGGTTAGGAGAGTTAAATGGAAAGTTACCTTGCCTCTTCT
>FvH4_1_7388953
AATCAAGTATTTCACACTCAATTATGATAGAAACACTCTTGATGCCTGATAGTAGACACTAACAAACAACATGGTAATGGTAAAGCACTCCACCTGAGATACTCTGTGACATTGATTTCTAAAGATATCTATTTTGGTAGTAATCCATCTCAATATGATTCTCTCATGATTCGCAGGGGAAGTTGGTTACTGCTCAAGACC
>FvH4_1_7426718
AGGTAGTTAATTTGTTACGTGGCGTTGGATAATATTTTTCTTTCTTTTTTGTGTTTTTGATTGAGACGGCGTTGGATAAAACTAAACGAACTGAAATGGATTTGGGGAGACAAATGGATGAAGATATGACTTGATTACCAAGTATGTGATCTCATGGCCTCATTATCCTATCATTTCTTTTCAATGTCAAATATATATTCG
>FvH4_1_7431518
TTATACTAAAGATGTTATCTTTTGTTCCCTTACTTAACAAAGGTCTTGTCTTTGATTCAATTCTAACATGCAAAGTCTGGTAGTTCATTGGTTTTTGTATTTGGGTACTTTTTTTGTGTTTAGGACTCCTGAAGAGTTTAGTGCAGGGCATCCTTCTGGTGCTGTTAACATTCCTTACTTGTACAGAGTTGGATCAGGTTT
>FvH4_1_7448979
GTTCTTCATATTGGTGAAGAATATAGCTCCTGGGATCATTTTGTACACAATGATGAAGTCCTTGGATCATAGAATACATGATATGTAATTTTACGTCATTCAAGATACTGTAGTGGTTAGCAATTGAGTTTTCCCAAACATCTTACACTGACCTTGAGATCATAGGCCACAGCTGTAGTTGTCAAGGATTCATACAAGCAC
>FvH4_1_7476340
CCCAGAACAACCACATTGTGCCACAGACCAATCATTAGCCTAAACTAAACTGCTTTGATAGACCAATTCACTTGCATTACTTTGTGTCATCAGCTTCACCATCTGTACCTCTTCTCCTCAAATTGTATTTGTGTTACTTTGAACCTCATTTTTTATTATTACACATATTATGAACCAAAAGAAACTATGACGAATAAAAAC
>FvH4_1_7490247
CACCAGAATTCGGATGACCTTCAGGCCACATAGGTACAACTATATACACCGCAAATCTCTCATTAGCTCTGATTTTGCTGGCAATCTTCAGTGCCAACTCAATTGGAATCAGATTGTCAGCTCCTGATTGGACCATGAAAGGAAGGAATTAAGCTAGTGTTGAATCAAACGGAGGGATGCCAGAAAGGATTAGAAACCAAA
>FvH4_1_7515264
GTCATCTGAGTGGCAGGCTCACCAATAGATTGTGCAGCAACAATACCAATCATTTCCCCAGGTGATACAACTGATTGCAGGAAGCGTGCCTCTATCTCGCCAATAACCCAGTCAAATGCTTCACGAGTAAGCTTGTACTCTTTTAGCACCCTTTTGCTAGCGAAAGTGCTGCGAAGCAACATGTTGAAGAAGAGTGTGGCA
>FvH4_1_7524469
CAAAAAGAACAGTTCCCTAATTTGATTAGGTTATACAGTAAACAAGTTGGGTGATATGACTTACATCTCACTATTTCCTAGTTTGACTGTATTTCCTATTCCCATTGGGTAAGTTATATGACCTATATCTCACTATTTCCTAGTTTAACTGTATTCCCCATTCATATTGGGTAATACTTAAAATGTTTCCAAGTTATACCT
>FvH4_1_7532627
CAATGTTAAATCCTAGCTGATTCAGATACTTCTGCAACCCACTGCAGGGACAATCCATAGACTATTAATACATCACTAAGACGGTAAAAAATTTCCCCGGATATGGTATATGGTTCTTGTGAGTACCTCTTTTCCAAGTATTTGGTTACAACCCCAGATCCAGGAGCAAGACTAGTCTTAATCCATGGCTTGACCTAACAA
>FvH4_1_7556218
AAGAGACACAAAGATTGGACACAGATACCAAATCAGTGTGTTTCCGATAGATCAAGCACCAAAATGTCCAATAGGTTAAACTTCAAATACCATTTTAATCCAAAAGTTAATATTAGAGTTGAGACTTGAGAGGTTAATAACTTGTGTGGCGCCTATGACAACTTCAAACAACCTTATGGCTTTAACAATGAACAATGAAAC
>FvH4_1_7578893
GTCTCTTTTATCAAATGTGGCTATAACCTCCACTTATTACTACAATTCCCACTTCCCTCTCTTAAATGTGTGGTTACTATTTTAGATTCAATACACATGTTGAATATCTTAATTACCATTTCAATGAGGGTAAATAAATAGCAACAGTTGAATTGTCAGTCACAAGTTAATCCTTTCTTTTCTTGTATGCTTGTGACTTGG
>FvH4_1_7582182
TCAGACTTCTACTTCTGGGATATTGGTAGAGGATGTTCTGCACTTAACAACAGAAGATAGTCATCATGAATATGTTGAGGCATACATTACCTTTGGGTGAGTTCTGCAGTCTATAAGCTTTTTGGAATCTTTTGTTCTTTTTGTGTGAAAATATCATGTATTCAGCTGAAAGGGCATTGTGAATTTTGAAGCTGTGGACAG
>FvH4_1_7602998
TTCCTCTTTGATTTTCCTCAGATGCTGTGGGACTCAATTTTTGGCTGAAGCAGCATTATAATTGGATATTGTTGATGTTTGTTTCATAAAAAGAGTAAAACTAAAAGGGTTTCTGGTTGTTACAGGCAAGAGTGAAATAGGGAAGTCTTAAGCAAATAGAAACAAGCTTAATTTGGTGCAGTCATAACCTTTGAGAAAAA
>FvH4_1_7609459
GTACAATGCCGCTCATGCTCATAGTGATTGCCCTTATTATGTGTTTGAGGCTTGTATACACGAGTACCCTCATAGGCTCACACAAACGGTTTTCAGGATCTCTATATTTGGACAAAAAAATACACAAGGAAATAACATCTGGCGAAGAACATACGAGTCTTCTCTTTAGTTCGTGGTGTTGATGTAGAACGAACCAAAGGC
>FvH4_1_7618802
CTACTATTTTGTTGTAATGATCTATGGCGACTTGTGATGCACTATATTGACACCCGTTTGAGGAGAAAACTAAAAAACAGACAAAGGCCAAATCTCATATACTAACCAAATCTTTCCTCGTAATATTAGAAGATAGCCAAAATGCCCGTGGATACTATATTCTAAAACCCTGGTCAAATAGTTGAGGAAAGAAAGAAGTCC
>FvH4_1_7627498
ATTTCAGTAGTGGTAAACAACTCACAATTTAGAACCCAGCTACATGAAAAGAAGAGAAATATATCATCATCTCATCAGTCAGCATCATTTCCACCATCTGAGTATTCTTCTGCCCTCCTCCCACCGGAAACCGGCACAACGGACACGTCTTCCGGCACGCATTGAACCACTCGTCGACGCATGACTTGTGGAACTTGTGCC
>FvH4_1_7630093
AGGAAACACCAATAGCATCACTGATCAAAGAATTCGTTTCCTCACAGAACCTACCAAAATTAACCCAACAAAATCACCCAAGTAGTAAAATAGAGAACATCGTCATACACAACGCAATTCGTACAAAATTTAACCTTTCTCCTACAAAGAGAAACAGTAAAAAAACCAGAATTTTTACCTCAAGGGTTGCCTAGAAAGTGG
>FvH4_1_7644708
TATATGGAGATGTAATGTCATGGTAGCACTCACTAGTCACTATCTTAATTCCATTTTGGAATCTCGTTCAACTGGGAACTTGATGGATACCTTGTCGTGTAATTCATACAAGAGTGATTTCTTCAAAGTTCTATCTTCTCGTAGAAATCACATTCGCTTTAACGGCATGTTCAAGATAATGATGATTTGGGAGGGAATTGA
>FvH4_1_7652491
ATTGCTAAATCTTCCGGTAGGCATTCCTCCCATAAAGTCTCTCCCGTAAGGGGGGAAATTGCTTTTGAGTCCAGAAATGATGTAGTCGTTATTGCCAGTATCCAACGTTGAATCTCCAAAAGCAAAGACTGCAGGAGTTGTTCCATTTGTGGGAAGTGTTACAGCAGCAACATTACGGTAGAGGAATATACATAAGATCAT
>FvH4_1_7691913
GGAAGAGCAGGCGAAGAGTATCCCAATATAGAGAGCTATTTGAGAAATGGGTTGAACCTACTCTTTTGCCGAGTCTACTGCCCACAGATGTTGATGATGATCAGGGATGGTTGCTTAAGACAAATAAGAACCGAAACTGTGGGGTTGAAAAACCTGTTGCCGCTGGTGACAGCTTGATCTGTGGCGAATCAGTGTCCTGGC
>FvH4_1_7697683
CTTTTGCAAAAAAGTTGGAGATCGCAAATAGAATTCTTTCAAAAGCATTGAAACTTATACCAAATGAAGGGATGATGACCTTTATACCCCCTACTTGGATCTATTCTCCTGGAAATTAATGGAATTCTTCGAAGTCTTAATCTGCATTGGCTATCTATCTTAAATTTGCAGTTGGTCAGGCAATTGCATGGAGGACATGAA
>FvH4_1_7727318
ATTTTATTTTAAGAAGTGTTTCTGAGGCTACTACTGAATACCTATTTATTTCAGACTTATTTCAGACTATGTTTGGAAATTTCAGGTCTCCTTCAATCCTATAACTTCTAATTCCATCAAAAAAGTACTGTCTAGAATATGTAAAGAAGAGCAGTGTAATGTGACTGCTGAACAGGTTGATCTAATTGCAAAAGCAAGTGG
>FvH4_1_7734721
CTCTTCTGCTTTTGCTCTCAACTTCTCCACCTTTGCTCGCTTATCAGCGACTGGGTTCTTTGCTGTAGCGCTAGAAGAATCTAGCATCGAGAAAGAGCCGTGTTTGGACTCAAGTGACCTGAGTTGACTTGACTTCTTCTCAAGCTCTTTAAACACGGATTCTGACTTCCTTTTCTGCTTGTTTTCCTCGGCTTGTTGAAC
>FvH4_1_7743592
GGATGAGGATGCATTTTTCACAGACTATGCAGCCTCACAGAAGAAACTATCAGAGCTAGGCTTTACTCCACCTTCATCTAGTGTCAAGGAAGCTGAAAAGACTAGTGTGGTAGTGGCACAAAGTGCTGTTGGAGTTGCGGTTGCCGCTGCTGTGGTGATTCTGGGTTACTTGTACGAAGTTCATAAAAGAGTCAAGTGAAG
>FvH4_1_7747406
TTCCGAGATTGCACATCTTGTTGTTGTCTGGTGCAATTGTTAGTGCTCGTCTGTATGCATCTTCGGCTTCAATGTAGTTGTTCTGCTGCATCAAAGCCCACCCCAAGTTCCCCTGAAAAACACAGAACCAATTAGTATTAGTTTCAACTGCATAAAACTTGGCTTGCATTCTAATCTAAATAGTCTCAATCTATTGACCCA
>FvH4_1_7769095
TAAAAAAAGCAAGAGAATCCAAATAGTAGAGACAATAACAGAAAACAATCATCTGATACCTTTTGATTCTCCTCATGGTTTGGGGACTGACTTCCTTTTGCGAACCTGGCTCCATCCTCTTCTTCAAAACCTCATTTCCCCTATTCAACCTATCCACAGTCACATCACCACACCACAAAATCCCCCTGATCAGCTGCCCCG
>FvH4_1_7789289
AGTCTGGTAGATTTGGAAACTTTTTCAAGGATATACAGTTGTCTGCGGTCACATGAGATGTACCACTAAATAATGGAAGGTCTGGCAATTGTTCGAGCCTTTTGCAATCATCCAAGTTCAAATACTTCAGCTTAGAAAGCTGACTAATGCTGGCAGGAAGGCTGACAAAATTGTTGACACTAAGATCCAAGTTTTCTAACG
>FvH4_1_7815338
GTAAAGTAAATTAAGACAAGCATGTATGATTCACAAAATTTAAGACAATGTATGCAAAAGATGAATCATTGCTGACTGAATTTTGAAAATCATGTACCTCAGCTCCAAGTAAGTAACCTTGCACAGCAGAATGTCCGAAAGGATCAATTTGCCACCCGGCTCGAGGTGTCTTGTTGAACTGCTGCTTTATAGCAAGGTGGC
>FvH4_1_7878831
GACCTTAGGAACACACCAACATTTGGTTACAGAGTATAGCATCTAAGACCATTCAATATCATACAAGTATCCTCATACTGAGGAAATATCAACAACAGCATGGCTAATCCAAAATGAGAACTGACCGCAAAATGCCAGTAGTGAAGTACCACCTAAGATGAAGACATAACTCAGCATACCCCTAGAGATAGATAACATAAA
>FvH4_1_7885097
TGAAATCAGAACAACCAAGGTGTGGGCCTCGGGTGTATTATTACTAATGGACAGGAGCAAGGACCATAAATCCCTGAGTCATTCCAGATGTATCTGTATATAGATGTCCCAAGTCATTTGATTTAGATGAACACTGATTTTGGTAATTGATTTGAATGAACAACTAAACTTCGTGTCTGGGGAACACAGTAATCTCTTAGA
>FvH4_1_7947846
GCTTCTGTCCTTTGCAAAGAAAGTAAGAGTTGTGGAATCCAAGAAAGCCAGACCCAGTGGGGAATTTGGTCAAGATATTTATCAAAAGCCCTACCAACAGGTTCATTAGGAGTATCAAAGCTGAGAAGATATAGAACACGAGCTAGATGGCTTCTTGAGTTAGATATGCCAAATTTAATGCCTTGAAGAAAGCAGCTCACA
>FvH4_1_7974239
GATCCCCAACTAAATCTCCATAAATTATTTCTATCCGACCCAGAGACCATCCCCTCTGTCGTTTTCTCCTCTCAAAAGACCTTGTACGCTCTAAACGACATCGAGGTCACTCCCACAAGCTGTGAAGTTTGAACTTCTGACAAACCAGAAAAAGGAAATGCATCCACACAAAATCTTGGCGATGGGGACCTCATACATGGA
>FvH4_1_7985705
GTTATACGGCCCTTGCCCTTCATCCATTTCCGTGGTGCAGTAAAAGTTCGTGCTGCAAGACATTAATAGGTCAGCAAACAGCATGTACATTTCACAACTAAGGAAATCAAATCCGTACATGTAAACAGATAAAGTACCAAACTAACCTGTCATGAATCATGCATATATCAATGAATGTTACAGGAAGTTATACTCATAAAC
>FvH4_1_8014925
TATGGTTCTGGTTGTACTACAAGATGGTACTTTTCCTAAATTGAATGAATGTTAAGAGTCTCAATCGAGCAAGTAACCATCTTATGTTCATAAGTAGATATGACATGTATCTAATTAGCATTAGGTGTCTCAATTTTAGTGCGAGTATCAAATCGATCGGGTACTCATCAGATCATTACCAGTGTCTAATAGGCAAAATTT
>FvH4_1_8021922
GTCCTGCATTTCTTTATTATCTGTTCCATGTTGCCTAATGAGGTTCTTATAGTAGTTCATGTCCTTGACAGTTCCGGGTTCCTGGACTGAGAAAGATCCTATGGGAGCCATGTTCTGTTGAGGTAACATACTTAATGGGGGTTGTGTCTGATTTGGCAGTCTAGGCAATATAGCATGGTCAGCTTGAGGGCTGGAGAAGGA
>FvH4_1_8030425
TATCAAAAGATTAAGGAGGGAGAGCTTAATTTTCAGTTTCCTTGAAACATTTTCTTTAAAGCTGACTATCACCTCTGAAATTTTGTTTAACTGATCTCAGACTTAACCATGATCCCTTTGCTTCAGTTCAGCTGTTTCATTCTATTACCTAGAACATTTAAATGAAAATCCCAGGCAGCCCAGTTAAACAAGCAATCTGGC
>FvH4_1_8058250
AAAACAAGTTGCCTAATGAGCAGAAAATTAAGAAGAAAAAAGAAAAGAAGAATTCTGAAATCATAGCAACCATGATGAACTTAAACAGATATGAAATGCTATAAGAAGTGGACTTATCACCAAAGTTATAGAAAGCATCACAGAATCATTACACTTTCACTGACTCTCACTGAGAATATTGCCACATACACATACCCCTTA
>FvH4_1_8090380
TGGTAGGAGCTACATGTAAATATAATTATGTGATGTGTAAGATGGTTCTGTAACTGATCTTACCTCACTGTTTACCTTCTGAACAGATGTTTGATTACTAATCTATGAAGGATATGGTACGTTGTCTTTTTATGTACATAAAAAATCATATCTGAACTTCTTCGTAGACATTTCTCTCTCCCTTTAATTTCTTTTGATTTG
>FvH4_1_8094854
TGTGGAGTGTTAGCTCAATGCGGCACTTATTGCCACTACTGTATCTTTCGGGGAAGATCATGCGCCACTGCACTTTGATATCCTCGAAAGTGTCAGTGATTTCTTGGTTGGTGGTAACAGCAACCATGGGTACCTTTTGTTTCGGTGCTTGGCTGATTCGAAAGTATTTGGTTTTCGGGTTGATCTTGGTGGCAAGGTAGA
>FvH4_1_8131486
GATCAAAAATCTGGAAAGGAGTCTTCGGGTGATAAGCAAACGCCAGCAAAATTACCTGTTTGTGTCGGCTTGGAGGTAAGATCTCTTGCTCTCTCTCACACACGCACAGAGCAAAACATTTTCACATGCTATATGGGATGGGAGCATGATATTAACTTATTGCATAACTGCATTGAGCTTTGCAGTTCAGCTTCATTTCAG
>FvH4_1_8150114
CAGTTTTATTTCTACCAACTCATGCAGTCAGCCTCGTTATCGAAAATGACATAGGAATAAAAAATATGAGCAACAAGGGAGAAAGATTGAAGAGTGGGTCGGAATCTGAGAACGGAAAATCTTACTATATATCCCAACAACCCCTTTAGAACTGGTCAGATTTGCGTTAACTATTATGGTTCGTTGGTTCTTCATTTTACA
>FvH4_1_8154551
GGATGGAAGATGATGATGGGTAAGATTCTATCTCTGTAAACAGGTACAAAAGGTAGAACAACTACAAGGCAAACCCAGAAGAAGGCCAGTCAATAAAGGTTGGTTGAGGTGAGGTGTGGGCACAATCACTACTCACTAAGTGACCAAAGTCACAACCTAGCGACCATGTTCATCTTTGATACTCATTTTGTTAGACATGAG
>FvH4_1_8163660
AGGGCATTGGTTCTATCCTAGAGTAAGCAGTTGCAGTTCTGAAGTTTAAAATAATTTGATATTCATAACCTGTGTGGTTTTCAAGAGCAGCAAGCCATGTAAAACATTTCAGGTAACGAATCCCATTTTAGTATTAAATCGTAGATATTATGTTGGTGATAAGAAAAGTTTGCACTGATAAGTGATATATCAAGCACACTG
>FvH4_1_8168396
GAATTTGACCCGAAAGTCGATTTTTCGACAAATCTAGTGTTTGTAAGTTGTGCAAATTGCCAAAACTTGAAGGAATCTTGCCTGAAAAGTGGTTGTTTGCGAAGAAAATGTCAGTAAGAGTTGTGAGATGGCCAATGGTTGCTGGTAGTTTTCCTGACAGTCTGTTGTTTTCGAAAATGAGCCTCTCTATCTTTGGGAGCT
>FvH4_1_8213496
CATACTTTGGTGTGTACTGTTTGCCCACTCTTCCCTAGTTTATGCTGATTGCTTCTTTTAGTTTATGGATCTTTGTGTAATTTAACTGCATTGTTACTTTGCATGGCCATTTCATTTTTGACACATGTTTACATACCCAAACTGTTACTTTAAACTTTTTCCTTTTGTTTCTGCGTATCTAGTGCTTCCCCTCTTAACTTG
>FvH4_1_8238035
ATATGATGGGGAAGAGACTGGGACAAAAAAGATTGTGGAGGTTGGTGTAGATGTGAAGCAAGGAAATCGACACGAGCAAATGTGACATATTCGATGTGGGCGATCGAAGAAGAAGAAAGTGAGACGGAGCTTCTGGTTCACATGACGACGACCCCAAATGAAAAGATCACCCGGGATGGTTCACATGCAGATGCCACGGTG
>FvH4_1_8254276
TCAGTCATAACATGTATCCAGACAACAGAAAGTTTTACATGCATCTGGTCATGAGTGGTTTTATTCAAAATGAAAGACAGCAAAAACAAGAATCCTTCATGAGCTTGAACTATTTGGAAGAGGAAGCGAGTAATGACTGAAACAGAAAGGATCCTTCATCTGCAGGCATTGAGGGAATTTCACCCCTTTCCTTGCCAAACT
>FvH4_1_8260014
GAAGTTTGACCAAGTCAAAGAAAAAAACAGCTGGCTTACTAAACCATGTGTCATATCGTCTACGCTATTCGTTGAGGGTAAACTTATCAAAATAAATTCTTATTCTTTGTTCAGCATCATTTGTTGGTTAAGATGATAATAGTCATTCTTTTGCTCAGGCATATGCTTCCATTCTGTACCTCAGAAAATTCACAAACTTCC
>FvH4_1_8286928
AAAGCATACACTGTTCGACCAAAATATGGATTTGAACAACATGATCTATATATAGCTTACATGTTGCTTTTCTATAAGGTTGTGATTGACACCCAAAGCTTTAGGCTTTAGATAGGAAAGACATGTATGAAGAGACTGAAAGGAGGTAAAGAATATGGGTTCCCTCTAACCCTAAGCTCATGCAAGCTAATACGGAGACAC
>FvH4_1_8304797
TGGTTGGAGGAAAGGCAGAGGAGAAGGGCGGCATATAAGAAACATAAGAAGATGGAGGTAGAAGATAAGAAGTTGCGGGAGGTAGATGATAAGAAGTTGCGGGAGGAAGATCCAGAGAAATGGGAAGCGGAGATGAAGAGGAGGGAGAAGGAGAGCATTAAGGAGGCAGTTCTTGGCTTGCTTCGTCCTCGTGGAGCTCGT
>FvH4_1_8314080
TGCACATAGTTGGAGACCTCATTGGCCTAATAGATCATTTTGGTCAACAGAAGGTGAGATATATATAAAACTTCACCCTTTTATAACTGGTTCGCTCTGGAGCGCTAGCTTCTGTATACTTATGTGCATATATTTGTGATTTGAGAAGGCATATGTAGTAGGACATGACTGGGGAGCAGTTGCTGGGTGGTATCTGAGTTT
>FvH4_1_8319461
TGAATCCTAAACCAGTGACTAGACAAATTTACCAACTGCCAAAGAGGACCCTATATTAAGAAAACATATGATTATAGAATTCCCAACTCTATATAATTTAGATGGGCCTACAGAACATCAAGTATATTGATAGAGATATACCAACACGGTATCCGAACTTCCAGAATTACTTGTGCTTTTTTTAGACTTCAAATCAACAAT
>FvH4_1_8344364
ATTCAGAGGCCAGTGCATAGTGATGAAGTGACATACAGCTTGGAGAATAAGATGTTGGACCGGGGTGTGCAGGTTAGCGAAACCGACCTTTTTGTTTCCAGTGATTGTTTTGGATGGCTTCTTTTGCAGTTTGTTGTCTGTGTTGTACTGTAGTTATTGCCATCCATATCGAATTTTAGTGATCTTGGAAGGAGTTTTTAT
>FvH4_1_8386188
TCGTTCATTTAAGCCTATAAAAATGTAGTAGTTATTCATAAGCCATCGAGTATTGAACTTAACTGATACATCAAGAGTGCGAACAATTAAACATCATCAGATAGTGATGAAAGTTAGATAGGACTTTTGAATCCATTTTGGTAGATATGTCATAACTTTAGGATCAAATGTCGGTATACGTTACAAACAACAATTTCGAAC
>FvH4_1_8398679
AAGCCATCATAAACTTTGGGAGCTTCATAACATCCTCCTGCTGCAAGTTAAAGGAAAATTAGTTCATAATGATTGTAAAAGAAACAAAACACAAAGCAATGCTACTGTTATGTTGGATTGGAAAGGAAAGAAAATACGTGTATAAGGTCACATATCGGTTAGCTGATGTACCTTTGCCATTCCTAACTGCCGTTTGCCAAG
>FvH4_1_8400963
TCTCTCAATATACACAGGTTGTCCATCCTTGTCAACTCCATGGTGTCCTTGAGGATAGTATTGCACGACTTCATCGAGTTCCTTGAAATCGAAATCCTATGAATAGAAAGACGCATTATGAATATGTAAAATAATGAATATTGTTAAATGAAGCACTGTAACAGAAATTAAGAAAATTTCAAAAGCCTTTACCTCCAGTAT
>FvH4_1_8429534
TGTACGTACATTTCACTATGGAAAATTGATAAAATTTCAGACATGCTAAAATTCAGTAGTATGACACTAGGATATGCATTGTGTGATCTTCCTACTTCCATATGCCACCTCTAAAGCCAACATCTTTTATGGGAAATGACACTAATTCTGGGCACCAACTTACAGTGACAACTTTTAATGATGGCATGACTTGTTGAACCT
>FvH4_1_8468636
ACCTTTTTCCCTGTCTATGCACGATGTGGACCACCGCATAGGAAGCAACCAGCGGCTCTCTTGCCCTTGTCATAGGACTAATATTGAATATTGAAGTTTGTTTTGAGTATTCATGTAGGATTTAGCTTAATTTCATTTTATTTGTTTCATGGAACAGGAAGTATACCTTGGAGAGAATGTTTGCAAACCAGCTACTTGAAT
>FvH4_1_8479796
CATTCCTGTCATGATTCCAGGCACAAGATATTACAAAGGCATCAAGGTAATGCAGCCTGCCCAAGATCAAGGAAAGAACAAACCAAAGAAGAAGAAAACATATTCTTACAGAAACATTTGGTTTCTTTTAAACAGCACACTAACAGATTTGTTGAAGCAGGCACGCAGACGTCTTATGACAACTTTCAAGAACATGATTGA
>FvH4_1_8490951
CTAGAAAAAAATAAGCAAAGCCAAACAAAAATGAACTTCCCATATAAACGGTCAGACCACAATAAAGCTAATAGAAATGAAACTGCATAGCAACCTGAAAGTAAACGTCTCTTGCAAGTGAATCGAAACACGAGACAACATAAAGTTGATACATTTACATGTTCACTCAAACAAATCAAAATTTCGAAATTTCAAACAATC
>FvH4_1_8499873
TTGATTCCAAAAGTTTCGCATCTGTTCTAGCATGCATGTTTGGAATCCATGTGTTCTGAGGTTGGTTCTGGTTGAGGTTGTATGTGATTAATTTAGGAGTGAATGTTTGTCTACTATTTTGTACCTCGAATGTTTGAAGTGATAATGCTCAATGGTGTATCACGAAGTGTTGCTTAACTTATGGAATGTGTTAACAGTAGC
>FvH4_1_85469
CATTTGTTTCTACAAAAGAGAAATGAAAGTCTTATATTCATAGAAGACTTGTATTCATAGAGACTCGATCATGTCTTGACCTTGCTGATCGAAAACCCCTCTTTTTTCAGTGAGTATTTTTCTTCATCCTGAGCTGTCGTTATTGAAGATTCAGTGAAAGAATTCAGGTGATCACTGATCAGTATACTGGTTCAGCAATAA
>FvH4_1_8569494
GTATGACCTCATCAACATTTGTAAACTTCTCATACCACTGTAAAATGTGATACGTACTTAGTCTTAAAAACTCTACTGGAATAACAAGATCCAGAATTACGTGCTAACATAGATATCAACAAACAATTACTAACCTCTACTTTCTTTGCAATTTCACCTGGCTTTATCAAATCTTTCTTATTCATGACCAGCAAAGTCGGA
>FvH4_1_8577191
AATAGTCAAGTCATTTTCAACTTCTGTTCAAACATCTAATAAATTAAGTAAATACATCCAGATTAAGTTCGCTAGTGCTTGAACAGATAAATAGATGATATGTAGAAAGGAGATATCACAAGCAAAAAAAGATGCTTCAACTTCAGAAAGAGCAACACACCAGAAAATTACACCACATACTACTTAACTGAAGACACCAAC
>FvH4_1_8591323
GTTTCATACTTTTCCAAAGCGGTATAAGCTCCTAGCCTCCTACCATCATGAAGGACAAAGCTTGATTAACAAAGAATCAAGCACAAGCTACCATTGCTACTTGATTTTATTCTTCTTTAAAGAAAACCCACAGCTAGCTAGCAGCTGGTTGGACAGCAATTATTATTATTTCTTCTTCAAAGACTTTCTTCTGGTCTGAAA
>FvH4_1_8667424
GAAGTTAGTTGAACAACTTCAGAAGTTCTGATTCTGGCTAGAGCGCTAGCAATGAAACAAAAATATCAGAATTCAACTTGCATTTGTAAATTAAAAGGGCAACTTAACAAGTTGCTTGGTAGAGATTAAAGTGGATTCTTGGTATCTTCCAATTGGCAATTTATCTCAAGAATATACCAAAAAATTCCAAGCAGCTAGCTA
>FvH4_1_8679353
TAATGAAGTGCAAAAAGTGAAAGCCCAAGAGTTGCTCAAAGCAGCAACAACGGGTCTAAGAATTCATCTTCTAAACCAAGCAGATATGGAAAAAGAAAAACAGTATGGTTCAAATACTCATGCCCCCGCTCCATCTGTGCAGGGAAGTTCTCAGAATACGAATGTTTTGCTTGATGTCCAACAAAAACTACAAGCTTCTTT
>FvH4_1_8689903
TCGTGCTTCTGGATCCTCCATCCCAACTTCTCAGCCACCTCCATCATCTTGTCCTTCTGCTCTTGACTAAACTTTGTCCGAAACCGCTTCCTCGAACTCCCGGCCTGATTGGACTGATCGTACATGTTCATGTGGTTGAGATCCTCGCTAGATGACTCGGCTGCACCTCCGCCACCTCCAAAAGTCATCATCGACCCAGGA
>FvH4_1_8694509
ACGTTTTGGTTGTTTTGTGTTATATGCTGCTCTGCGTTTGCGAAATTTTGATCCGAAGAGTAAATAGGAACTCCATTTGCAAATACTACTGTGCTGTGGAGGTTCTCTATGTCTCGAAGTTAAAGTTTTGGATGCGAGACTTGACCATGATGAAAGAGTGTACCTTTTTTGCTCGTAGCACGAGATTAACGAGGTTCAAGT
>FvH4_1_8713445
TTATACACAACGTATCAAATTGAAGGTCCAAGTTTTCATATAAACTATTTGAAAGGAGTAGTTTTCGATCATATATATCAGACATATCTTTTGCATTTCAAAGTCAAATTGAAACATTAGGGAAAACAAATAAGGAATCAGGGTTCTTAGTCATGTTTCTGAAAGGGATAATTAATTTATTGGTATGCAGGTACGAGGGTT
>FvH4_1_8763953
CCTCTGAAAGCCACATATTTGGAGCTATTACACATTAAGGCATTGCTTCCATCACTCACCAAAAAAGACCCAACTACACAAAATAGAAGCAACAAACTCCAGAGACAAGTACAGACTGCAGTGGAGCTTTGTGCAATTTGAGAAGCAAGCAAATCCACTTGAGAAAAAAGCTGCAAGCTGAATGTTACAAGACAAGGTATT
>FvH4_1_8765092
CCTCTTAAGAGGCTTTTAATCACCTCATGATGTCAGATCTTCGAAAAGCATACTGCTTGAAATCGACAGTAACATCATTCTGAAATATCAGAAACCAACGTCCCCAAAAGGCCATGCAACCTCTGAACTTCTGAACCAACACCTTGCAAATTCCAATACAGGCCTAGCACCACGAACAGCTAATGATAATACACTTGATTT
>FvH4_1_8841755
AAACTTTTAGCAGCAAAAAATGCACGTACGAAAAATTCAGAGGATGAGATACTAATACTCCTGACATGTTTACCCAGTGCAGGAAACCGAACAGATGTTGGTGGTCTCCTTTTCTTGCTTGCAATAAGCATGATTTGTCTATGCAGCTTAAGCACCATCTTTTGAATTGGGAATATATTCAACATCTTACCAGGGATATTC
>FvH4_1_8855403
GAAAACCAAGATCAAGAAGAACTATATGCTTGAGATTCATATCCAAATCACCATAGATTTCCAAGGTGTAATCATTGCCTTCTCTAACAGGAAGAATATAGCACAGTTCACCACGCATCTCTGTTAAAACTCCTTTCAGTCCACTGTTGGGAGGGAGTGACAGAATTCCATAGTGCTCCTCCTTCAAGTCAAAAGCCAGAA
>FvH4_1_9060480
GTCAAGAAGATGAAGAGCGTCAGGAGGAGTTTGCCTCTAGGCAACATGAGTCTGGGAATCATGATAACATGCATGAGGAGGAGACGGTGATCACTGCCGCCGATCTCCTACGTACTTTCAATACTTTTGGAGAATCCCAAAGGGAGCTAGTTGAAGCCATGAAGGAGATAATAGGTTCCCTCTCAGCTAAGAACCCCCGAG
>FvH4_1_9074870
AACACAGAAGAAGGCTGAAGAGATAGTGAGTGCATGCATTTTACTAAAGTTCATTGTGGACATATTTCAATTGTCATGCTAAATTTTAATGAAGTCTGCAGCAACACATTTTAACTGTGATGCTAAATTTTAATTTTGTGAACAGATTGAGTTGAAGGAGAAGGTTTCTACTGGAGAAACTAGCCTAAGTGGGTATAATGA
>FvH4_1_9410794
AGTTGGCACTATACAATTTATTGCTGGGTCATTTATATTTTAAAATTAATTCGCTTGTTATAGTTGTTCTCTATAATGGCCATTTGACATGAGAAAAGGCTTAACTTAGCTTCTTATTTGTGGCTTTTCTGTATTTGCAGGTTAGAATTATCTGGTATCCCAGAGTATCTCCGATATCTTGTCTATGATTGTAGACATCTT
>FvH4_1_9607172
TAGCTATATATTACACACCAAGGAAAACTTGAAAATTGTAAATCTCGCAACCCAGCAAAATGATTAATGTCGAACATAATACACGAAAATGCATTTCAACATCACATACTGCACCAGATTCTAGAACCTCAAACCATCCTCAATACGCCCAAGCCTACTCTTCAAACTTCCTACTATTGACCAAAAATAAAGCCTGCTTAC
>FvH4_1_96523
TTCATTCTTTTCAATTTTTTGTTTCTGTGGGGATTGGGGGCTGGAAGAGATGCATTGGATATGAATGTTGATAGACATTGAAATTACTATGTAAGCATTTGTCGTTTAAAAATCTGAGAAGAGTCAGGACCTTAAGCTTTGTCTGTAATGTACAAGCTGATGTGCTGTGCTACAGTAAATATGTACCTTTCTGTATATTTA
>FvH4_1_9990753
ACATATCTATTAAATTAGGAAAAACAGGCTACATATGCAATGGTCGAAGTGTGGAAAACATGTAGACATGAACTAATACTTCCAGATCCCTATTCAAATTGCAATGACCATAACTTGATATGAAAAGCAGAATAAAAACAAATCTCAGATAAAAAACTAAATGGGAGGGAGCAAATTCATTCACACAAAACTTATTAACCA
>FvH4_2_10016320
ATGATAGTTGTACAATGGTGTGTGTGACATGATGAACTTAGTTAAGTAGCCTCTACTTCTTGCTGTTTGGGTGTGTTAATTCAATTCGTCTTAACACAGATACATTGCTAGACGATCGAGTTTCATTGTTTAGCTTGAGAACTTCTTCTTTACCTTGTTTTGGGATCATCGTAGTCCACAGTTCCCTTATACGTGGCGTTA
>FvH4_2_10070837
CACTACCAGCTCACAAATTCAGTAGGCTATAAGGATTACCTGTGGAAACATACTCAGGAGCAGCATAACCATATGTGCCCATGACCCGGGTTGTCACATGCGATTGACTCTCTGAAGGACCCAATTTTGCCAAGCCAAAGTCGGATATCTTGGCATTAAAGGACTGCAGTGTGAACAAAGAATGAGAATGAGAGGTGCACA
>FvH4_2_10087357
CTTATCGGTATTGTTTGATTCCATCTCCCCCACTACTAGCTACTCTGTGTTTTGTTTATTTTTACCCGAGTTTGAATTCGCCCATGTATATATGTTTGTGGAAAACCCAAGTTGAATGGCTTTATGCATTGGGTTCCTGTGACATTGTATTATGTCGTTGTGTGTGTGGATTATGAGGAAGGGTCAAGATCTTTATATGCT
>FvH4_2_10091078
TGCATGTGCAGAGACGATACTAGCACTTCGCACTTTCGCTTAAGTTGCTACAATATCTGTGAAGTTGGTAGAGATATGAATCGATGCATGCATCGCAATGGCAGATGAAGTTTGAGCAGATTCTTCAAGGAATATATAGCAGCTCATTTCAGAAAAGGTGTAGAATGGCGATATCTGCTTTTCATAGCTTCTGATGAAGCA
>FvH4_2_10108575
TTTCTTTTCTGATTTAGAGCTAGGGTTATGGGGGGTATTTATTATATTCATTTTTACTTGGAAGAAGAGTCTATGTTCTAAAATCACGTGTTTTCTGATAATGTTCAGACTTTGCTGCATTTCAAGGTGGCTTCACTATCAGTGCATGGTAGTTTTGGCATATCATAAAACATGTGAAAATTTAAATTTAGTGGTTAATTT
>FvH4_2_1011334
AGTTGGCAGACTATGTATGTGGCGTATTATACTGACAACTTTCTGGTATCTTTTCGATGTGACTAATGTTATAACGCTGTACCAAATAATGTAGATGAACCCATCTTACTATTGAGAGCTTCATACTGGATAATTGGATACTTTAAGTTAAGTTTATATATATTTTCATTCAAGAAAAAGTAGCTGGAAGGTTACAGACTT
>FvH4_2_10194040
AATTGGAGACGAAGTGTTGTAGCTAAACGACGATAGGCCATGTGATGCAGAGCTTATTGTAATCCATCTATTGGAGGAAAAAAGAAAAAACTTAGATACATTGCTTATCAGTTCTATGTGTTTGAAGTTGACTTGCATCATCACTATTATTGTTCCATAATGAAGCTGATCCACAATGTCATAAAAGGCCATCTGTCGTT
>FvH4_2_10195050
GAACCAACATAATAAAAATTTGATGTCATAGAGCGGCAAAAAATAAAATTGGAGAACCTCACCTCCCAGTGGGATGGACATATTAGACTGTCAAACTCAAAGGGAGCGAAGCATCCCAACCCCAAAATATCCAAACGAAGTTCACAAAACTCGACTTATCCATCTGATTGTTATATTTCTAATTGGTTTCTATGGTACACC
>FvH4_2_10222017
CATACCATCCTTTGAAAAAACTTCAGCAAGCTTCAATAATGAAAAAAGTGAAAGGTCAAGTAACTCCACTTAAAGGACTTGCATGAATCAATTATTGCTTTAGTACTAATATGTAGTTGCACTCAGAAAACCATTAAGTGTCACTATGATGTAAGCTTAAATGTAACTTCGATGTGACCAAAATCCAAGGGGTTGAGAATT
>FvH4_2_10271320
GGCTATAAGTGGTGACAAGAAGTTGATAAAGAGTCAAATGGGTTGCGTATGGAAAAGAGAGGGTGCAATGGCAAGTTAAATCACGATTCTATTATATAGCCAAAAGTGACCAAAATATTTTCTTAAAGTGAATGAGAACTCAGAATAATAAAAACCAACTCACAAAGTATTTAAGTCTTACAAAGAACTAAGTTGATCTGT
>FvH4_2_10274752
GGAGCTGTTACAATGTGTACCTTGGTGGATTGAATGGGACTAATCAGATCTGTGCTAAGTCGGTTTTGGCTCAGATTATGGTGATTGTCTTCACCAGAGTCGAGGCCGATGCTATGCACGTCAGCATTCCCAGGGTTTCGGTGAACGAGCTGCTGGAATTCACTGATAAGAATTTGAACGAAGGGAGCTCCATTTTATTCT
>FvH4_2_10287041
TGGATTTAGAAGGTTCACTAGCTACCTTTGTGCGCCACTACGTTTGCAACTCGAGGTGTGAAGGAGAAAGATACATTCTCATGTCATCTAGGAATTTTCCATGTTCGAGATTAAGGTAATCTAGTTTGGATTATGCAGTTTCGAAAATCATTTGGTTTCAGCCACGATGGGATTCTAGTTCAACTTGCTTTGCAGAAGTAA
>FvH4_2_10346651
TTCTTGAAAGTAGAGATTATACAGAATACCTTTTGTCTCTGTTGTAGAGTATACAGAATAAATAGAGAACTTCAGGGATCCAAATGATATAGGTGATCGATAATTAGCTATGCTCACATGTCAACCAACATCGCCTCTGAGTATCTGGGGAGACAGGATCTTGAATATTTTATTTTCTGTGGTTGAGGCCTAGAGCTTTCT
>FvH4_2_10353260
GTTTTCTCCCATTTTTGATCAATATGTATGCATAGTTACACTGTAGAATCATTAACAGCAGTATTCAGTGATTAATTTTAATTAGCTAAGTATATTAGATAGGGGGTACGTGAGAAATGGCGTCCTTGAACAGCCAGCCATCTAAGAAGGCAATACGCAGTCCCGGCGGCTCAGCTGGAGGCTCTCAGGGTAAGGCTAATT
>FvH4_2_10361474
GATACAAAGACAGATGTGAAACAAAGCTAATATGACATATATTTAGAATTATGTCTTTACACTACCAGGAATTGGGGGATTTCTTCCTAAATTGTGTGAAATACTATCTAATCTAAATGGAAATAATCAAATAGGCCAAAAATAACAAAGGAACCAAGATTTCGTGAAAACTAGACCATGGCAAACCTTTTCATAGCCGCC
>FvH4_2_10363248
TCTCACTTCAGAAAATAAAACCTAAAATTAGTCTGGAGACACGAAAATTGAAATAAAGAAAAAGAGTGAAGCTTTGTGAAGGAATGGGGATTTGGAGGAGGAGTTGTTCATAAAGTAATTAAATTTGCAGTAATGGAGAGATTATGAGATAAATAAGTGAAGAAGAGAGTGGTTCTAGCTATCAGAATTCAGAAAGAATGA
>FvH4_2_10369475
TTTGTTGGATCCGTCAAATTATGCTGATAGTTGGCCCTTGTGCCTGGTAGTCTGGTACACAGAGGAATTATCTCAGTTCCCAATCTCATAAGATCACTTTGACCTCGCATATCAGAAGGAAATTTTTGTGAATGTTATATTCTTTGTGAGGCTTTGTTGGGGGTGAGCTGTAGACTTGTAGTATAGTAGGATTTGATTTTC
>FvH4_2_10376760
ACATCTGTGAAGTTGCCATACTAAAACTATCCCATTTCTTCTTCTTTGCTTTGTCTGAACAAAATAAAGAACCTTCCAGATAGTCCAGGCTACTACTTTAACAGAGTTGAACAGTTCCTTCATTCATCAAAGGGATGAGAATAAAATCCAAAGCAACCTAGACATCCACCTGTTGGGGTCAGATGAATTTTAGGGAGTTGC
>FvH4_2_10393964
GGTGCTAGTTTCCATTACCCCCTGATAACATGTAAAAACACATCAAACCCAGCCCACATTTGCAAATTTCATATGAAACCCAGAAACAAATTCAAAAACACCAACACAGATCAATGATCATAATCAAACATATTCTGTACATGGGCAACTGTAATATCAAAAAACAAACTGAACACTACCACACAATTCCATCAAAGACTA
>FvH4_2_10416281
AATGTGAAGCTTTATCTCAGAGTAGTCTATCTGGGTCAGGTTGTAAAGATAGCAGAAAAGATAGACTACCAGAGAAGATAAAGTCTCTCAGCTTCCTTAATAAGTATGCCTCCCAAACGACATTTAAGCATGCAAATAGTAAGCTTTGGTTTTCATCAGAGCCCTTGTTTTCTACTCTTGCTATGTACAATTGCACATAGA
>FvH4_2_10419406
AGTGCTAGAATTATATCCAAGAAGAGCAGCTACAATTCAAAATTAAGATGAATTCGACAGAACCCGCGACTATTTCACACTATCTTTTAACTAACTATTTGTACTAGGGAAGAGGATTTGATATCAACAATTTGGGAATGAAGATCAACACATTTGAAAGTTCAACAAGGACAGAAAGAGGGAGTAGTTTGTTAAGAGTAC
>FvH4_2_10439803
GTGCATATAAAAACACCCAAAACACAAATGTAAAAGACAAAAGAGAAGGCTAGGCTATATGGGCTGGCTTCTTCATATGCCCTTTTCTTTTGCTTTTGCTGTCTCCCTCAGCAACCTTGGCATGTTACCCATATGGGCTCTTCCTCAATCTTACAATTAATAAATCACCACCATAAATTATTGCCCATAATCAGATTTCAG
>FvH4_2_10456585
CCTGGACACACAATCAGAGAACTTTCATATGGTTAGACTTCAGCGGTGTTAAAAGAACAGGCAGCTCATAAAAGAAAGACAGAAGGAAAGATAAGAGACCTAAAGCACAAATACTTTTACCATATTTAAATTTAGGATGCAAAAGACTAATGACAGACCTGAACTGTACAATAAAGCTACAATCAGATAATTACATTGTAA
>FvH4_2_10472022
CGTATGGCGTGGTGCACGTCGTTGGAAAAGGTAACATATCAATCTTGTAAGCACAAACTAATGCGCTATTCATGGAGTTCGATGCCTATTGTTGAGTTTCTAGGTCGTTTCAAGTTGGAACCCATCGAAAGAGTTGATAAAGAAATGCTTAAACTTTTGAGCTTAGAAAAACTGGAATCCCTGGAAAACATCTTGATGGAC
>FvH4_2_10533060
GACATAGGGAATGCACACAACCTAACATTTTATAGGGTTCAACTACAGATAATATAAATCTTCATCTTCAAAATGCTACCGTGCTACTAATTACTTCCATCTTATTGTTAATACAAAAACAACTACTTAAGGAAAATATTCTAGAATAAATAACTAATAGGCAAAATCATAAGTTTGCGGCCTTTAGGTGGTACTCATTGA
>FvH4_2_10555877
ACTGGTTCTATGAGTAAGTTTTAGAAAACCAAATTAATCCCTTACTTGATAAAGACTGATGCAAGTAATGGAAGCGCAAAGAGCTTCACCAATAACCACATTTGCTATATGAGAAGTATGATGGCCTACAATTGTAAGTTTGTAACATCCTCAACCAAGTTCAGTTCTATAAGAGCATGATTAAAAACTTGGACTTGGTAG
>FvH4_2_10577706
AGAAATAGCATTACGACGAAATCACTTGATAGAAACTGTACAATCAAAAGTACAAGTAGAAATTGAATCCAATGAACTCAAAGATACAAAAACTGAAAAAAGTGCATGACAGACAATTTGGTTACTGTACCTTGTTTACAATTTTGTTTGCACTTTCTTTTTGCTTGATTCCAACTGCCATGGCAAGTAAATTTGTTGATG
>FvH4_2_10595267
CACAGAACAGTGGCAAAGGCTTCTTTGTTTCTCTTCTATACCTTTTATGGAATACACAAATGCTTAGCACTTTGTCTTCTTAATATCAAACTTTAGTTATATCTTGTGCTTGCAAGGCCTCTTATAATACCTTGAGTTATATAATGCATATGTCAATTCCATAAAAGCAATCGATCATTATAATACCTTGAGTACCTTGTA
>FvH4_2_10610268
AATAAAAACTCACCAGATTTTGTAATACTCACAAATCTATGAGCAACATCAAACATTACTATATCTATATGGACTTCTTTTGTTCAACTTAATATTGTATATGATAAATAATGGCCCGAGAGAAAGGAAATCACTTGTGTTCATATTCATATACTTATTGGAAGACCTGATATGATGCTTTATGCGCATGAATATCCTTGA
>FvH4_2_10617667
ATCATTACCCCCCGATACCAGAAGAGCCTGCAATCAAATTTCAATTAGCATAAAGAGAATATACAAGAAACTACAAACACTAGAAGACATTAGGCATGCACGTAGATACGATACTTATATCTCTAACACCTGATCTTTTATATCTGCAAATTCCCAGAACCAGAATTTCCCAGTTCAAATTTTTTATAATCACTGCTGATT
>FvH4_2_10632221
ATCTCACTACTGCTATCTATGCTTTTCTTCACTAGCAAAAAAAAACCCAGTTCCTTATTCAATTACCATAAAATTTGTAATACCCAGTTTGAGCTATGGATGCTGGACTTTGATGCATTTCAGGGTTTATGGGGGTTATTGCCTTATTGGTTCCACTTCCACATTGATTAGACCAAACAGAGCGTACTTGTTTTTTTTTTT
>FvH4_2_10642782
CTGCTGAAGTAAACATGGGCGGTTCAGAAGGAGGTCCTGTTGGAGAACCTTATGTTGGTATGGAATTTGATAGTGAAGAAGATGCCAAGAAATTTTACATTGAGTATGCCAGGCGAGTTGGGTTTTCTGTCCGTGTTATGCAGCGTCGACGAGGTATTGATGGGACGACTCTTGCCCGTCGCCTTGGATGTAACAAACAAG
>FvH4_2_10647672
TTCCACTATGCAAAGTGGACACGCCCTACCAAATTCTATGATGAAATTGCATAAAAAGCAGCAGACACCCCCAAATTACAGCCGACTCACAAACTTTTGAGAACATTTTAAGAAAAATTTGCAATCACTTCCATCAAAGACATATTTAGCACTTGAATGGAAAAATGTATGTGGAAGTTAGAAAGCAGACCACAACATTAT
>FvH4_2_10693251
AAATACTATCTCAACATGTTGCCTGAAAGAGCTGAGATGATCTTGGGTATATCACTAGCAGAGGTACTCTCACAACACACATCTGATGAAGTGTATTTGGGCCAGAGGATATCATCACAATCAATAAAGAATGAAGAGGTTGGCCAGAAGTTTGAAAAGTTCAACAGAGAACTTCAAAATATAGAGAAAAGAATTGAGGAC
>FvH4_2_10702218
GTTCTGTGGTGAGTAATGGTACTGTTCTGTTAAGTAGCTATGAGAAGAAGGAGAAACCGTGGAGCAAGGAAGAGATTGAGCTTTTGAAGAAAGCAATGGTGAAATTTCAAAAAGGAACATCTCGAAGGTGGGAGGTTGTTTCAGAGTTCATTGGTACTGGAAGATCTGTGGAAGAAATTTTGAAGGCAACTAAAACAGTTC
>FvH4_2_10709338
ACAACAAAAAATGCATAGCCATCCAAATGGTAGTTCTGAACAGTGGTGTCATTGTTCTGAAAGATGATTTCCATGAAACCTTTGAAAGTACCATTGATTAAAGATGTGTCAAGTTTTGCCGGCCTGTTCATCAGTTTATTTGGAAAGTCAAGCTTGTAAACCCCGGAAATGTTGAATTGCTGAGCGAGCTTAAGTGGTGTC
>FvH4_2_10760270
AATGAATGAGGTATGCACCGTGGATGAAGATACAAACGATTTGTTTGGGGTTTTCGTCATCGACAAAAAGGTGGAGGACGTGTTTGGGGTTGATGTTGATGAAGAGAGCTTAAGCTTTGGAAGGAAGAATGCCATGGAGTGCAATGAAACAAAGGGAGATCGAAGGTTTTGGTGCGAGAGGCGCTTAGGGTTTTGTAGCTT
>FvH4_2_10821536
ATAACTCACACGCCACACACCATCTTCCTTCATTCTTGCCCAAACGTCCTCATATAGCCTACCTAACACAGAAGTGTTAGGCATACTATCTTCAGAAAGTTGTCTGCACACTTCTTGTGCGTCAGTATCCACCCACACCGAGAAGAAGCCATGACTGAGAACAAAATCCACTGCCAATTTACATTACATGCTAGGAGTTCG
>FvH4_2_10844038
CATTGAACACACAGCATCCTGACTCACTTTCGTTTCCCACAAAAGTCCACATGTCCTCAGGTCCCAACTGTACACATATCCATTCCTTGATCCAGCAAACACTGTCCTATCATTGCCGCAAGGGTTGTAACTCAAAGTCTTTATTTCACCTGCCATATGCAGTTTTGCTGCGAACTCATGATCAGGGGTAAGTACAGAGGA
>FvH4_2_10916651
AGCGTAATTCCGATGTTGCGGTGGTTCATGTATTCACCCCTTCCAAGCTTCAGTCCGGTGGCCCAGCCGGCGACACCGATGGCATAAGCAGATAATTGGCAGGATACATGAAGATAAAACCATGCAGGATCCGCAGACGGAAAAACCCTCATGTACCTTGCGATGATCATCCCCAATGGAAACAAAAATCCCCAACTCACA
>FvH4_2_1091733
TGTAATTATATCATTCCATCTTTAGACCGTCTCGCTTCTAGCATGTGGTGTTGGACTCCCAAGTTTGTGCATCATCACTATTATGTGATGTTGAAACTACACTTCATTTGTGTCGCAATTGCTTGTTCAGCTTGGCTAGTGTAGCACTACAAGTGAATAGAAGGGTCAGCCACAGTTGCTTAGTTGTGCAAGCTGATACGA
>FvH4_2_10977805
ATGTAGTCTGTTACAGAAGAATAACAGAGGAAAAGAAATATGTATGACTTGCATCTGAAGCCAAAGTCCAAAGATAGTAAAACACAAGAGTTGCATTTCTGCTATATGGCAATTCTGAAACAAAATTGTTGGCCCAACCTCAAATGAAAGTAAAAGACCCAACTCCAAATCTAGCCAACCCAATATAGACTACAGAGGCCC
>FvH4_2_10993228
AGCCAAGGGACGTGAATTCTCCCCATTTCATTACTTCATTCGCGTCTGGTTTTACGCCGTTAGTTTCACAACTTCTGGTTTTGTTGAGTACTGGAGTTGAAACTGTTGAATATAGCGGAAAGAGATTAAGCAAATGAATTGACATCTCTCAATTCATTGTTACATTAATCATGAGTTAAATAAACAATGGAAAACAATACA
>FvH4_2_11008375
TGCTTAAGCGGCCGTGGCGCCAATTAGGTGGACTAGTCAGCCAGTCAGACAGATTAGTTGGCCAAATTTCAGCTTCCCGCCTAATTCTCAAGGCTAAACCATAATCGGAATGGTGCAATGCCGTTTAGCGCCTAAGCGGGGACTAATTGATTCTAGGCGGGAACTTTTAGAACCTTAGATACTGGAGATGAAGGTATTCCC
>FvH4_2_11036460
TTTTCAACTTCCGCTTCTCGCCAACGCACATTCCCGAAATTCCTTGGTCCCATCCTGTGAAGGACATTATGTTATGAGCCAAAAATCAAATGTCAAGGCTGTATACCTATCATGGCATCACATGCTGAAAACCCCATCAAACTGGTCCTCACTTTTGCATGACAATTAACACAAAAGTGAATGCAGAAACTCCTCACCACA
>FvH4_2_11042538
GTATACGAGAAATGTTTTCAACAAATTCAAGGGGGAATGGACTCGAATTAATCACTACAAGGTTGAAGAAAGAGATCGTGATAACGAATGGCCCTCGTATCTGGTGAAAAAAAGACTTGGAGAACATGAGCAAGATTTTATAGTGAGGTTAGATTTGACAACCTACAATGGTTCTTGTGAGTGCCAAAACTTTGAGTTTGT
>FvH4_2_11059307
CCAGTTTTTTTGGGTCGAATCAGATCAACACAGCTTGGAATCTCAGATATCAGACACCATCAACTAGTTTAACCTATATATATTTTCTGTGCTGACGTCAGCACTGTTCACTTAACACTGTTCATTGAACGTTTCCGTGAACACTGCTGCGAAGACTTTTTTATTTTTTATTTTTTTTTATTCACCTGTGTCTATAATTCT
>FvH4_2_11074133
GTACAGATTATCAAATAAATTGTATCACTAAATTATGCAACTCCATAAATCTTTTGGTATACTCAATCCTACTATCATCAAAGTATCACATTGACCTAACCACTAAAGCATATTGATCTAACTAGAGCTACTATGACCAAAAGAATTGAGAATCACTCACTTGGATCCTTGATGGTTTGAACAGCCAGACCACCAAAGCTG
>FvH4_2_11076608
TGATTGAGTTAGAATATGATATTGGAAGAGAGTCAATACTCGGGACTGGAAAGACTTGTTTATGTTGATTGTAGCTAGGATTGTAGAACATGTTGCCCATAAAAATATGTTGCTTCAGATATGACACAGAGTGACCTCATTTTAAAAATGGGAGTAGTTTTTAAAAGTGGGAGTAGTGTTCTAGCAGTCAGATCTCAACTC
>FvH4_2_11087627
TAGGGCTGTAGGTTTCACCATTCCTCCAAAATGTTGAACTGCTTCTTCTGATGACAAACCTCTACACTTGGATGAATTATGCGGCATCACAAGCGAATGCTCTGGCTTGTTGCAAGGTAGATACTTATTTGCGTAAATATCTTCATCCGTTATCCTGACATGTTATGTCCCGCTAAGGGCGTGCCAAATGTTCGGGGTGAA
>FvH4_2_11094385
CGAGTAGATTCAAACAGAAAAGCGTATGGAGATATGCATAGATGCTTGATAGAATAAGTTGATGCTCGAGGAGATCTGTATATGTGATTGAGAGAATCTGAAAGAGTTGCTATGAACTAAGAAAATTTTTATTGATACTGCAAATGTTACAAACTAATTAAGAGAGGTTACAGACTGAGAATTTTTCTTCTTTATTGTCCC
>FvH4_2_11111991
GGTTAGGGGCTCAATCTGTTCTATTTTGGAATTAGTTCCACCCTAACTGAATGTACTTGTGCATCATAGATCTTTCACCACAAAATTCATGTGCTTGTTTTTATGCATCAATAGGATGGAGGCGGACTGGCCGAGTTTGCTACAGCTAGTGAGAAATTGACAGTTGCTAGGCCTCAAGAAGTTTCAGCAGCTGAAGGTGCA
>FvH4_2_1115879
GTTGTTTGTATGTGTCGGCGGCCTGGGTTGAATTGGTGCGCATGATATATGCAGGTTCATGGTTTAAGTCAGATGTGATGGAAGTGATTAACTCTGCTCTCGCAACCGGTGCAGACCCTAACATCTCTGATGCCTTCACGATCAATGGACAGCCTGGGGACTTATACAGTTGCTCCAAGGGTAATCACTGTAAACTAAATC
>FvH4_2_11173616
CTGCAATTGTCACAGCATGTTCAAGTTCCAATTCCAACTCCTAAGAAAAATGAAGTTTTGCTGAAGCTGGAAGCAGCAAGTCTAAATCCAGGTGATTGTAAGATACAGAAAGGCCAGGCACGACCTATTTTCCCACGCAAATTGCCTCACATACCTGGTAATTATGATTTTCCTCTGTTGCACACTTGTTTTGGAATCCTT
>FvH4_2_11178331
GACAACTCTGGTTTAGGTCTTCAATGCCATTGAGTCTTGTACTGACAAATTGGTTACTAACTCCAATTTATGACATTGTTGCGAACAGTAACGGACGTGTCTGGAGAGATTGTAGAAGTTGGAGAAGGAGTCAAAAAGTTCAAAGTGGGTGACAAAGTTGTGTTAATGCTCAACATTTTTGTAAGTGCATACAGTTTCTCC
>FvH4_2_11208093
CATTTTGAAGCGGAATTTGAGTCCAAATGGAAAGGCCGTAGTCATTACATTCGGGCCAAAGGCTGTGCTTACTTTCGCTCTACAGAAACTCACCTTCTCCAAGCAAAAGCTGGTGCCATTGCTGGTGTTTCGCAAGGCTGAGAACCTGGAATATCTTGTTAAGTTGGTAAAGGAAGGAAAGTTGAAGACGGTGTTTGACTC
>FvH4_2_11217108
ATAGTATTTTCAATTTTGTGGTGCTTGTGTCAATGCTAGGTATCGAGCACCGGAAGTCCTGTTGCAGGCCAAGTCATATACTCCTGCAGTTGGTAATCATGTTCTTTCTTTTCCTCCATTGCAGCTTTGTTGAAATTTTAAACAAGGACTTTTGAGGATATTAGAGCTGCTGTATATTAGGCTGCATGAGGTTTTCCTAT
>FvH4_2_11221926
GATAAGGATAGTCGGAGTGGTTCGGTATTTGGAGACTATGCCAGACTGCGTGCTTGGGAAGCCAATCAGAGGATGAGGGATGATGTTTATAGGAAGATTATGCAGAGTGGTGAGTCATCAAGGATTCGAGGCAAACATTTGAAAGAGGCCAAGGACAAAATACTGAGGTAACTCATCTTTCAACTTAAGGTTTACGTGCAG
>FvH4_2_11242733
AACATGCAGGAATTAAATAATCACATGTAAAACAATGGAGTGATCAAGAGAAAACAATTGGGCGGTTCAGTTGGCACACAAATACAAATCAAGTTTCCCATTGAATAGATAGAACTTATAGCCATATCATGTTTGATCTCCGCCAATTCAGTGCACTAATCTAATGGGATAATTATTGAAGTCAAAGCATGGGTACAATTT
>FvH4_2_11274228
AAATCATGATTATTGCGTCTTTGCATCGATCTCGCATTCCAGTTCCGCACCGCACTAAAGCATGATGATGTGCTAGTAGTATAATCAAGCTCTTCTCACTACTGCAAACTGCCCTTGACCATTTGTTACATATATTTGTTTTGCAGTTATGTACAAGGTCAGCTCGTAATGAGGATGCCTGTCTAGATTTCTAATCTAACA
>FvH4_2_11343790
AGCGTCACACTTGCAAAATACAGATTTCTATGAGGAAACACACAATAGCTATTTTGTACTAAACACAAATCACAAACACACTGTAGCCCATGAGAAAATCGAAGTACTAAACACAGCTAGATCAACCTTAATTAAATCAAAGTACTAAACACATGGTAGCTATTTTGTACAGTTGCAACATAGCTATTACAATTGTGAATT
>FvH4_2_11543295
AGGAGAAGCATGTTTTGTTGGCTTCGGTGGCTGATGTTGTGATTGAGCAAAGTAAGACATTGGATGTTGTTGTTTTGCTTGTTATTGGGGTTTTGTACTCCTGCAGGAAAACCCTTTTTTGGATAAAATCTATTGCATTAGAATGCAGAGTTTGATTTCTAACCTATTTGATGCTGAATTGCATGTAGATTTGCTACTATC
>FvH4_2_11558838
GTGTTATTACCCTTTCAGATTAAGGGGGGTGCAATCATTTTTATGGGCAAAGCCTTTGGAAATTTTGTGAATATTAGATGTCTGGTGTATACATTGGTCAATGGAATTAGAAACTGTCACTGCCATGTGCCCCTGTGGAACAATTGTAACATGTACCGGTTCTCAAATCTATAATGCAACCGAGTCTTTACAGTTGGTTGA
>FvH4_2_11566415
ATTAGTAGTAGGTTCTTGATGGGAAAGGGCTGCTATTGCAATCTACTTAAAATTTACACAGGTTCTTCGATTCACAATGAAATTCCAAGGGTTTTCCAGTTTGTGAAAAGAGACATATTCTGACCCTGCAAGCACGTGTGTAATAGTGAACAACCTTAAACAGTAATTCAGGCATATGAATTCAACCTTTGATTATATCCG
>FvH4_2_11585414
TGACCATCAGACATTATTCTTCCGCCTTTGTTTCTTTAAAACACTTGATTCAAACCAAAGTTCAGTAAGAGTTCTTTAAACAGAATATGCAGTACAGTAAATATATGCTTATTTTATGGATTATTGACTCACACATTTTGGCTTCTCTTTCTGGGTGGCATGTACAATTTGCGTTGGTTGCATTTGATTTATGAACATTGC
>FvH4_2_11592668
GTACTTTGTGAAAGAAACATGTACTGAAGATGACACACTAGTGCATGTGGAACTAAGTTTGCAGCTGGAAGATGTTCTTTTGGTTGGAAATGGCTTTGACCGGAGCAGAAAAGCTGCGAAACATAAGGCTGCTCGTCAAGTGTTGATGGAGCTGGAGGTTACTTCTTTTGGTACTTCTAATCTTAGTTCCTGAATAAGATT
>FvH4_2_11620490
CCTGAAACATCATCAAGGGCGTGCATCTTCACCTTGCCTTATCGTTCATTGACTCGTGACAAGAAGCAGATTGACATTGTTTTGGTCGAGTTGGAAGTTCTCCAGAGGCAGATAGAGAAAGATGTTGCATCAATGTTTGTAGTACTAGTAGCCAGTAGGCAATCAGTTCCCATATATGTGACTGCCAATTTAAAGATGATC
>FvH4_2_11638850
ACCCGTGCGGTGCAAAGATATGGCAATCTAATAGGTTTTGGTGAGCTATAAGCTTAGTTAGTTTTATCAATGTGTATTATCTTGAATGCATATATATAACTAGATACTTGCTCAACCTAAACAGAAGTTGATTGCTTTCATGTATGGACTATATAGCTAAGCTATATAGTTTGCTAGTTCTCATATGCAGTAGACTGGATC
>FvH4_2_11645942
TCTGGAATCCACCAGATATTGGATGAATCGGTGTAATTCATAGTTCCACCACAAGTTAAGCTCAAGAAACCTGTTACATATGCATGAATGAGCAACAATGGACTACATATAAGAATACTATTAACCAAAACTCTCTACTTAAAATGCATACCATCTTGATCAGAGAAAGCAACTTCACAAAATCCAAGGAATAGAAAGAAT
>FvH4_2_1166005
CAAAATATTCCATATATCACCTCCCTTTTTGTCTTCCCTTTGTTCTTAACTGTACTACCTTTTTTAATTATGAGTTCATAGTGAACATAAAGCACGATATCCATGCTTGAACTGTGGTCTACTGTAATTGAGCAGACAGCTATACGGGGGAATACCAGATGTTTTGGTTCCAGAAATGTATCTGGAACACACAACTCGTAG
>FvH4_2_1170373
CACTATTTCACAGGTAAACAATTTTAACTCTTTTTTGAATTGTATCACATGTACTGTTTTTCCCACTGGCCACCTCCTAGCAGTATTTGTATATAATACATCAATTAAGCTTCCAAGTTTTCGTATATAACTCAAAATTTGGAACGGGAGGATTTACATAAAGAAAACTCTGGGAGCATGAAAGATACATATAATTTGTTG
>FvH4_2_11753981
TGTGAAGGTAACGATAAACGCAATTACAGCTTTCTGTCAACTGACCGGGGTGAAAACTAACACAATAACTTTCAAACGCGAGAAACATAACATCTGTGAATGCTAATCAACATGAGAAACAAGCTAAAAATTTAATCAAATATTTTTTGAATACACAACCACTAACAAGTTAATCACATAAACGATCATTAATGTTTCACT
>FvH4_2_11814149
CACTGTATATAACCAATGCCCATTCCACCATCAAATAACCTGAAACCACAAAAACCCACAGAAATTCAAAAAGCTACAAACTTACAATAGCGATTGAATCAATCACACCCAGTAAAACCCATGTCATGCATGTAAATTCTATACCGTTATACGAAATAGCTAGCGCATTAGATTCAAACCCAGAAAAGAAAAAAGTAAAAA
>FvH4_2_11817024
TGAAACCAGTGCAAATACTGAATTATTTTTATTGTGAGGAGTGATGAACCTTTATTTAAAGTGAGGGAACTTACTAGCCATTTGTGATTCTCAAGAACCTGATAGTTTGTTAGTTGAGAGACTACTTGATGTGAAGTCATTTATGGAGTGGGATATTCTCATGGAATGCTTTAGCTACTATACTGCTCAATCAGGAGTCAA
>FvH4_2_11855690
AAGTTAAGTGAAATTGAGTATAGAAGCAAAAGGGTTCTAACTTCCAACTTGGTTTGCATTTAAGCTTTTCACCCCCTAAAAATTGGAATATAGAAAGAGAAAGAGAACTGTCTAAATCCAACACTATCTGGTGTATATGCAAGATGATATTGTTACCTATTGCAGTATTAAACTGTAGATCAAACTGCGAATTTAATTGAG
>FvH4_2_11872395
TCACTGTAAATGCAGGGTTAGCTAATAGGAACTCTTTATTGTTTTGCTTACCTCTTTGATCTTCATTACGTTTAATGTATATGAGAACTAACTTCAGCCTTTGAATGCCACAGCATACTGTGTAGTTGCAGTTGAGGCTCTTGGTCGACAAGTTCCTATTGCCTTCCTCGAGCGAATCAAGGAAGATTTTACCAATAGATA
>FvH4_2_11881375
GAACAACACCATGCCAACATCTTAATATAAAGAGGTAGATAACAACCAAGGAAAGTCGGTAACAAAGCATATCGTAAACATCCACTCACACTTAAAACACTAACATTTAAACCAATGGAAGTAAAGAATCTAATAATTAATACCCTTCTATCAAAGTATCTGACCACAAATAATAAAAAAGAGCAATTAAACCACAGCAGC
>FvH4_2_11887656
TTTTTTTTATATATGTTTGGTGTGCAGATGCATGATTATATTTCGCTTTTCTGAGATTGTCAAGACCGTTCTCCAACCTGTACATAGGTGGTGATTAAATGAGGATGGCATAGAGATCACAATGAAAAAAAAGTTGCCAAAGTTGTTGTGCCCCGATTTAATGTTTCAAGCCTTAAGGTCTTCCACATTGGGTTTCTTTTC
>FvH4_2_11989579
TACCCAAAGATGAAAGCGTTTTACAGTTTTAAGTTGCACAAGAGCATCAAAGCAATGTGCAGCTAAGTCTTGTGAGGTTATATAGGAGGAAGGGACTGGACTTTACAGTTAAAGAATGACCAACAAGAGACTGAGCCAATGATTTAATCAAGTTTCATGTGGGAAAGTGGAAAGGCTCTGACTTGACTGACCCATAACCAA
>FvH4_2_12003213
AGCCAATAAAATGGTGTGGATTAAAATTCATTGATCTTCTAATATGATTGAAAGTCATCCTTCTAGATTTTTTTCATTAGAGTAGAACAATTCTTTTTCCCTGAGTTGTTATAGTTGTAGGCTTGTGTTAGAGAATTGATATTGTTTTGTTCATGAACTGATGTTGTTGTGGGCATGAACTGATAAATAAATTGGTGTATA
>FvH4_2_12010399
TGACCAACGGTAGCTCTGCAGGTTTGTGAGTTTCTCTTAAAATTGAGAGAATTTATGAGATTTTGGTAGAATTGGAAGTAGAATCGCAGGAGGTTGCGTATTTAGGAAGTAATTAAGTTTACTCTCTGCTCTTGATAGTTACTAGTTACTGCTGCATTACGGTGGTGAATGGTTAAAAGTTACTGCTTTATGCTATATGCT
>FvH4_2_12042060
TTGAATTGCTCAATCATTATTGTTTAAAGCAAATAAGTCGCTGTCCCAAAGATCCATTTGGTCAATGGTTTGCATGCTATTTGGGATTGTGAATAAAAAGCGTCTAATCATGAACAAGGTTCACTCCATGGAAATTCTCTATCAAAATGAGTACGCATGCAGCATGCTCCATGGTAAGATTTCATGCCATTAAGGACTTTA
>FvH4_2_12045755
GGATGGTGATTAGGGACAAAGGGATGAAGTCATAGAGCTATGGGAAGGTTTGACGAAGAAAACGTAAAACCAACAATCCTTGATCCTCTTAAGGTAAGCAATGAAGTTCCAAGTTTGTTTACTTCAAAGGTTTCTCAAAATCTCATTTCGTCAAGCACAGCGAGGGGTTGAGGTGTTCAAGCTTTCCCGCATATGTAGCCT
>FvH4_2_12060075
CTTGTATTTAGCCCTAACAGAATGAGAAGGCTAGAACTTGACTTATAAAAGCAAAACTCAATAACCTAACCTAGAAGAACCCTTCATCTCTAAAGGGATTAAAATCCCCAAGAAAATTACAGAAAGGTAAATCATTGTCAGGCCCAAATGAAAAACAGGCCAAATTCTTTGGTCCATGTAACGGGGTAGGGGTTGGGCTAA
>FvH4_2_1212895
AACTGTCAAGGAAAAAGTGTTCGCCAAACAGGGTCTTAGATCTGAATGAGAACCCACATTCTCTGTATGTTCATCTCCTCAATTGTTTCTCAACTTCATTTCATTAAGTTTCAGTGTCTTTTCTCTGTTTTGGGTTCTGAGGAAAGCTGAGGTAGAATTTAGAGAATCATTGAATTCTGGGAAATGGGCACTTGTGTATGT
>FvH4_2_12140637
TAATTTTTCTGAACAGAGCAACCAAAGTTTACTGACCCCCAATAACCACCCTGTAACCAAAAAAAAAAAACTAGAAACTGACAACCAAAGATAAATGAAATTGACAGAAAGATCAAAGGAATAGACCAAAATTACTAAAAGAACAAGTTCCTTTACTGAAATTCAAGATCATTCATATCTTGCAACACTACCGAAATACTA
>FvH4_2_12165827
TGCAAGGCTGGACCTGGAACTGGAGGGAGGTTGGCATAAGCACTCTTGTTGTTGTTGGTAAAGTAGGAAACTCTGATGTAATACAAGAAGAGCCAAGAGACAGCGGCAAGAGCAAAAGGGATGGCAAAGGGCATTGCTTGGAACTCCATAAGGATTTGGTGGAGGGTGGCCATTGATTGAAAGACGTAACTGAAACTGAAA
>FvH4_2_1216689
GCTCACTTCACACAGGGAAATTATTTTGCTGAGATTTTCTCATTCAGAGGATTCTGAAATAGATCCGATATATGAGGCTATTGTCTAGGCTCTAGCAGGAGGGTTTTGTTATCCGAGTTAGTTCCTTTTTCTGTTGTGGTATATCTTTTCTTTAATTGGTTGTGTTAATTCTACCAAGCCTCCTTATGAATGTAAGCGTG
>FvH4_2_12281289
AACCTCACCTCCCCTTCTTGCATGAGCTTCCTCAGGATTCTAATATGCAAGAAAATTATAGCAAATTAGAATCACCCCAAAGATGTTCATCAACATAAACGTTCACTTAGCATATTCACATACAGCATTATTTGTCGAAATCAGTGCCAAATTGCTAACCATGTCGTGAAGAAAATAAATGTTGCTTCCAACAAATTTGAC
>FvH4_2_12289689
TTTACTTCTACCGATCAACTCTCAAGTGAAGCGATTAGTTGGTGTCGACATAGTTGTCTAAAAACGTCACCCCATCAATCTATTACCTAAACCGATTATGTAGATCAGAAATGTTCACCTTCACATCAATTGATTAAGAAAACAATGCTCAACTACATTGGATTCAAATCTAAATGTTGAGAGAATTATCATTATCAATTA
>FvH4_2_12310510
CAAGTATAACTTTCTCTTCGCTGTAGCTTTGCTTTTTGCATCTTTTTATGTACAATATATACACGTAAAGAGAATAATATACATAAAGAAATGCTTATAATTATTTTAAAAAAATAAGTAGATGTTTCTCTGTTACTCTGATCAGCCATTTAACCCCACAGAACAGAGTTGTAACGATTTCTTCATGTCTCTACGTACGAA
>FvH4_2_12316005
CTTTCCCTTGTTTCCAATTGATGGCAAAGCTGTAACCATATGCTTAATATTAGTACAGAATTTATGTCAGAAATCTAAATTACAGTCACCCTAGCTAATAAGTTCGATGCATTAAGGTTACTAGGTAACATACAGTAGCACCTTGCAAGATGTCTAACATATTAGGTTTCATGTTAATCTAAATCATATGCTCAATGAACC
>FvH4_2_1232122
GCTTTGAATAAATCTCACAGCTGTTAACATGGCTTTGATCACCATTCAAAAACTTGTGTATCACACCTTCCACTTCTATGTAACCAAAACCCGGTACCTTCTTCACATCCCTTCTCTTCATGGCCTCCCTCACCCTTCCCACATCATCCCATCTCTTGTGAGCCGCGTAAACATTTGATAACAACACAAAATCACCACAAC
>FvH4_2_12374765
GTGCTTCACTGCTTCATGGTCATTAGATTTTCCGTTTGAATTCCGGGCATTAGAAGTTGCACTAGAAGCTATTTGTACTTCCCTGGATGCTTGCACTAGTGAACTAGAGAGTGATGCTTATCCAGCTTTAGATGAGCTTACTTCCAAGGTAAAAGCCTTGCTTGGAAAAAGAAATCATGTTTCTGTTTATCCATTTACCCT
>FvH4_2_12397481
GGTTTTTTGATTTCCAACCATTGTTACAATACTATAGATCTAATAAGCATAGGTAAACAGGTGTTGAGGTTGTTTGATTTTCAACAGTATACACGAATTGACCAAATGCTTCATCAATTATCATATAGCTATGGCCAGAGATCATCAGGAGACTGCATGATAAAGTTCGAGTTCCCCGGTCGATCGATCTTCAAGGAAAAT
>FvH4_2_12429354
AGTAACCATAGATATATTCATATATATCAGCACGTAGATGCTCGTTGTGACGAGGCTTGTAATTATGAAAACTAAACGCACGGATTACACATATGTTTGCAGTACTAAAGTCCACCAAACCAGTATCAAACCAAATAATTAAGCTAAATCCTCAAGATATGAAAGGTTTAACTAAATCTCATGGATAATTTGATATCATGT
>FvH4_2_12453671
CAAAGGATATGTCTTTTGCTTGCCACTAGAGTAAAGGGACAATGAGAGCAGGTGGAGATCGAGAAGAGAACCTTCAACTTCAATGATGGCATGCATAATGTACGCAGCAGATAGCAGAAAATGTGATGCCAAGCTTAAATCCCAAGCTTAACACACATTGGCGTGTACGTTAAAGCCATTAGAAACACAACCAAAGAATTT
>FvH4_2_12460397
TTTCATCTAAATGAACCCAGCATGGTTTCACTGTGTATAGGGAGGGCAGTCGTCATGTCATGGAAGTAGAACTGCAACGGTATAATCAGACACGGAGAACGAAATAGCTCCAACAACAAAGTTCATTGCTAAGCCCTACTGCTGTGGTTATGATCTGTCAACACGGCACTTTTCTCTCTAGCTCTGCAGATTTGAGCTTAG
>FvH4_2_12509020
AATTAAAATTGCAGAGCGCCCGCCTATATAAGTAGCTCTTCCCCTCCAAACTCAAACATCATTCATTTCCTACTTCATTTTTGTACATTCAAAACTGGTAAAGGAGAAAGAGCAAACAGAGATTGTTAGAAAAACCTGCAACAAAAACATACATTGATTCCATTCCTTTCGATTCCGAAACAAGACAATGAGGTCGTCTAC
>FvH4_2_12544270
AATTAATGTATGCCTTCATGTTAAATTTTTTTTATCACTGCTATTGGTGTCTCTATTACAATACTTTGATAACATTGCAGACTTACAGTGGAAACATTCTCATCGCTGTCAATCCATTCCGAACTCTCTCACATCTGTATGATGATTCTATGATGAAACGGTACAATCAAGTGCCATTTGGAGAACTTAGCCCTCATGTTT
>FvH4_2_12547747
GAAATCTATAGTACAATTTTGTCTTTGACTTTACACACATGCACACACGCAGTGTTCCTGCTCAGGTGCTGCATAATAAAAGTTACGCACATGCACACGCGCAGTGTTCCTGCTCAGGTGCTGCATAATAGGAGAACTATATATCTCCACATATTGAAGCAAATTTCATTCAGTACCTGTTATTTATAGTTTAAGTTTTGC
>FvH4_2_12559442
TGAACGAGTGTTGTTAAAGCTTAGAGCATTTTGTTAGATAAACCTATGTAATAGTTCAGTCATCCTTCATCAATTGATGAATACATACACGATATGTAGTCATTCAGCCATTTCTTTGTTTCCTTTAGCTGTTCTGCTATTTATTTTCCTTTCAATAAACGTCTATTTATGTTAGCTTCAATATGAAACACTAGTAGAATT
>FvH4_2_12561712
CAGAATAAGTACTCTTCGCAAGCTTCTAAGATCTGTCTTCCCCACGCCACTTTCCTCCTCTTCAAACCCTCGATCACATAGTGTTCATAGACAATACCTATGTCTCCTCTTTGTCTCCTGTCCGTTACCTCTCTATAATACACCAGTACGACTCTCTTTTTCATACTCCATATCAGAAAACGCAATCCTTTGATGGAATCT
>FvH4_2_1258091
AATTGATAAACATAATAAAAAGTTAAATAACTATAAAATTAAATCAAAGGCAATTCTGAAGTTGAGTTGAGAGCTTCCCCTGGTTTCTACCTAGTCTGACTACTGGCCTTAGAGGTGTACGTTCATTCATTTCAGAATCATATCCAATTGAATCAATCACACAAGGGTTAAACTTCTCAAAATTAACAACCTATTGACAAT
>FvH4_2_12588512
CCTTCTTTTTGTGCACAATATTTGTTTACTTGTAATTGAAAATGTTCTTTCATCTATTTGAGTTTCTCACAAGGATGAAGTAAATGGTCAATATGCTTGTAAGTGTAGGTTTGCTGTAGTTGTTTGTCTGAGAGGCTGAGAAGAAGCATTGCTTGAAGGGCATCGTATTGCCTTAGTGATGTCTTCTCATGGTCAGGCTTT
>FvH4_2_1260609
CTAGAAAAGGGAAGGAGTCTGAAGATTTATCTACCCATATTAACCTCACATCACAAGGAGATATTGCAAATGAAGTGATTTTCCGCCTGTAGTTGTGCACGTTAAGTGCATCCATCTTACAGAAGTTTCTGAAGTCATGTTCACCAACAAATTTCCTACCAGCAGTCTCCATAGCCTAGTAAAATATGAACCACAAAAAAA
>FvH4_2_12680901
TTTGTAGCTTGCCCTCTCAATTCAGTTCTCTGAGACATTATTGATAGTTGTATCACTTCGATGTTTCAAGCTTGTTTCTGAATGACATGATATAGACTGAGTGGTAATGAAAGCAACCCAAGGGCCTAAGGCATGCATCATTATGTATGTAGTGAAAGCAACAACATAAGGGCTTAATTAAGGCAATGACGCCTAGAAAGA
>FvH4_2_12704987
CCCAGAATGGTTTAGCTGGTTTCAGAAAATGTACCGATATTGAGGTGGTTTCTGAGGCCAGAATTGGATGTGCTCCTCCAGAGGATGACAAGGGTGTCGCAAAACGTCTCTCCAGTAATGTACCCGTTCTCTCATATAATCGATGCTGGTGTATAATCTACAGCTTTGCATAGGATTTTCGGAATATACACTTTCTTTGTC
>FvH4_2_12709452
GATTAATTCAAGAATTTGAATGTGGTGTGATGTGAATGTCCATTTCTGTAGAATAAGTTCTGCAGATGCCAACAGAAGGAAGATACAAAGCGTAACTTCCGAGTTGGATTGTTCTTGTTAAGTTCTGTTGTTCTTTCCATCTTTGTTTCAATGGTTTTTCAATGGAAGTTCTTGGTGTATTTCAGTCTTGCATTACAAGGA
>FvH4_2_1277915
ACCAAATGACAAAGGGGTTCGGAAGAGTTGCAGAATCTCTAGATGATTTGGCTTTGGATGTTCCTGATGCCCAGAAACAATTCGCCCATTACGTCGAACGAGCAAAGACTGCAGGGTGGTTGGATTCTTCATTTTGTTTCAACAAATCAGGACATGTTACAGAAAATGGGACCTGCTAACAAGCAGGACTTTGTACTCCAT
>FvH4_2_12787315
CAAACCAGATGTTTTGGAGCATTGTTAGTTTTTTTAGGAGATGTCTTTTTCTTGTGATTTCTGCTCGTCCTATACCTCATCACATTGCCTTCATCATGGACGGAAATAGAAGGTACGCTAAAAAGCGGAAGTTGATGGAAGGGACTGGACATAGGGTTGGTTTCGTAGCTCTCATGTCCATGCTCAAGTACTGTTATGAGT
>FvH4_2_12792223
TCCCTAAAGATAAACATATCATTAGGCTGTTCAATAACACCATTTGGTTAGTAGAATACTATTAAGTACCAAAAGTTTGAATTGAAAATCATTTCCTGACCTACTTTGATTTGGACTTTGCTTTGGCTCTTCCCCCTTCTAGATCTTAATAGTGCTGGCCGTATTTTCTTTCTGAGGTGATTAAATATCCCAGAAAAGTCA
>FvH4_2_12832359
ATAGAGACGGCAGTTCCTCGGAGAAGAGGTGCGCGCAGACGTCCTTATAAGCTAGCATTAGTCATGTTTAGCTATTGTTCGGGCTAGTCTAAAATCTGCCAAGTGTTCCCACGTCCGGATCCTCTGATATTATCCGACCAAATATTATTGTTGCTTTCACATGACCCTAGATATAGTTTTATATATAGAGCTTAATAATAG
>FvH4_2_12840643
AAAGGAGGTTACTTCTAAAACTGTGTAATCCATTTGTGTATCCGTGAAGGAATAGATCATGGCTAGTTCTAGTTATGTTCATTTGTGTCTCCATCAAGGGCCATTGAGATTATTATACAGAACTCCTAGCTAGTCTGTTCCAAAGAATCTTCTATTTGTAGTGCTGCATGTGTCAACTTTTTCGACGGGCGAAAAGAGTAA
>FvH4_2_12844126
GTTGAAGGGGACCTGATCATAATTATGCATCAGTCATCACCAATACAGAATAGAACAAGTATATGAAATACAAGATTTACAAAATACAAGATATTAAAACAAATCGAAATGAGCGTATGTATGGGTAATGCAGTTAAGCATGATAAACAAATTGAGAAAGTTGCTTGGTAGTTTAGCAACTTGCTTTGCAAGACAAGTTTC
>FvH4_2_12883787
TCCAAATGAGAAATTTTACGCGGTAGGTGGCTCAGAAAGTTATTTCATATCTATGGTTGGTTCTTTAGTACTTCATGTTTTACTGATTTGACTGGTTTCTGTATTACAGGGTGATAACAGATATAGAAATAGTGGTCAAGCTATGGAGTTCAAGCAGTTGAACATTCATGCCTGGGAAGCATTTGACAAGGGACAAGACAT
>FvH4_2_12927480
ACTTCCAATGGCGAGAAAAGACTTGATTGGAGACTCCAAAATATATAACTAGCTAGATTCCGTATTTCATACCAAATAGGATCTCAAATTATATAAAGTGAGAAAGCAAACTCAAACTATCAAAATGTTGTCGAAATATATGGATGGAGTTCTTGCAAATTCTATATATTTGAACCAAAGGAGAGTACGTACGTAGTACCT
>FvH4_2_12929187
TAGCGTCGTTGTAACTCCAGCAGGTGACACCAGCAGGAATGGCGATAACATCACCTTCCCTGACGCGTCGGACCTTCTGGTGACGGTCGAGCTGATCATAGCTCTCTTGCTGGCCTTGCTGGCCCATTTGTCCCTCTCGGCGTATAATCTGTTGCCGGCGGCCTTGTTGGCCTTGAGATTGTCGTTGCTCTTCAACAGATT
>FvH4_2_12945761
TTACCTCAAGCTCAAGAAAGGCCTGGCGCCAAATTTAGGTTGGACAATCGTAGTAACTAACGGTGAGATTGGAACAGGCTTTTTTACAAGTGTTTTAAACTTTTATCCCCAATTCATCGGGCTTGGCTGGCATACAATTAGTGGTTGTTGTAAATAGATTAGGTTCCAAATGTAAGTCAAATTTAGTATTTGAGTTTCAA
>FvH4_2_12950498
CGTCACAAACGAGAGTATTGCCAACCGCAAAGAGAATAGCCTTCTCCAAGGCATGATCAAATGTATGGTTGTTAAGTAGACAAACTAATAGCACCTCTTCGTAGATTCTCATGCAGAAAATAGTTTTCTTACAAACAGAAAAACATACAAGGAATACAGGCAACATACATCAAGGACAGTACATAGCATAGTGATCAGGAG
>FvH4_2_12958562
AATTTGGTACAATGTCACTCTACCTTAGGAGAGGGTATGCAGATCAAAAAGGCGATTTCATGGGTAGATGTAAACTAAAAATCATTATATCAATCAAGAAGACCACATTATGGATCATCTTCAAAGCGGGGAACTATATACTAGGCCATATGAATGTAAAACTGGGAGGTCAAGTCATAAATTGATCAGAAAAGGAAAAGC
>FvH4_2_12976105
GGGGGAACCAAATCTTTAATTATCATGTCCTTCGAAAGTAGCAACATGCCAACTGAGCGTGTACGTCAAGTGTAGTTTTGAATTTAGAAATCAAATCAGATTATGAAAAGGGTTTTGCTTACTGTTTACTTAAAAGACAAGGAATGACACATTGAGCTTAAAGTAATTACCTTGTGATTACTGATTTGGGAAAGCTTAAGC
>FvH4_2_13000777
CTCGTTTTCGTTAAGGGAGGATAATCATGACTGTAGATTCAGAAGTTCTTAATGGTTCTGCTTTTCCATACATGATTAGAACGATGTTTTCGTTGTAAATGAGCTGATCGATCACATTATTTAGAACCGAAACCCTAAATCTTTAGGAGTCGATCAACACTAACTCACTCTTAGGAATTCGATCAACACTAACTTTCTAAT
>FvH4_2_13010322
CCACAGAAAGCAGTAAGCATATATGAGAATATTTATCGCCACATAACACACATGACGACAAATGAAAAGAGGTTCTTCATTTCTGATATATTCTTGCTTATATCTACTGTTTTTCGTACTCTCATACAAGATTGAAGATGAAACATATACATAAGCTCCTCAGTAAAATCATTTGCAGATGCATAACCAAGTTGAAATTCG
>FvH4_2_13032698
TTGAGCAGAGAACTGCTTTGGTTATTGTGGCTATGGCTATGGCTCTGGTGAGGTACTGGTGTGGTGGAAAATGAGGTGATCTGGTTACTATATCCACAGTGCATGTTTTGCTCATGATGAGAAGGAGGAGATGTCAATGTAACAGTGCATGATTTGTTGCTCTCCAACATAAGATCATGAGGGCTGAGGCTCATGTTGCTG
>FvH4_2_13038485
GCAAATTAAGGTACGTAGACGTCAAGAGGAGGGTACGTGTGAGATAATTTTTTCAGTATTGTAATGATGGAATTCGAAAGGATAACACAAATGATTGCATGTTGTGAATTCCAGAATTAGGGTTTATGTATTTCGACGGAAGAAGGGAAATTAGTTAGGTGAGGATCGATGATGTTGGAGAATGAGTGACGGCTTCGTATT
>FvH4_2_13046471
TATATGTAAGCATGCCTTTGTTTCTAGCAGGCTAAGCTAGTGGCTGATGATAACTAGCTACCCAGTAGGGAGAAAGGTGATAGGATTAGGATAAATTAAATGAGGGAAACTGGGAAAGCATAACTTCATAAGGAACCTCCAAACAGTACTCCTTTAAGCAGTAGGGCTAATTAACAACGAATTACGAATAGCTATAGCTGC
>FvH4_2_13085585
TAGAGTGAATTGAAATCTGGAAGGCTGGTCTCGATAGCCTTATAGTTTTTGCCATATATGGCATATGCTATCATCAATGTTTTGGCAAGGAAAAGGATAACCTCTACTTCAACAAATGAGTGCAGTTGATGCACATTTGTTATGCATGTTTTTGAACCTTGTATGCATTTGTGATTTATGGTATATTAACTCATTATCAT
>FvH4_2_13089250
AGACAAAATCAAACAAGGACCACAGTTCAGTCAGCTTGTTCTGAATTGGGGCACCCGTCATAATAATACGGTGTACTGTTTGTAACTGTTTAGAAACTAGCGTAATTTCTGCATTTGGGTTCCGAATTCGGTGTCCTTCATCTAAAACTGCATAACCCCAGTCAATGTCTAGCAATTTTTCCCCTACGATACGGAGTTGCT
>FvH4_2_13105299
GAGGATCCTATTCTTTTTGGTATACATAAGCATTTTTAAGAAAATGAAATGAAGCAGTTGATATTAATCTCACTAATATATTCAAAGCAGCCATGCATCATGATCGATATGATGTATTTAGTGGGTTAGTTGTTCTTTTCTCATCTTCATGAGTATTGTAATTTCATGATTTCATCCACCTCATATCGATATATTCATGTA
>FvH4_2_13111497
CAAGAGCTTCAGCTCAAGTTGCATCACATTCATAGGGATAGTAATGGTTTAGGCTTTAGGTTTTAGGTACCATAAAATGGGATGTAGAAGTTTAATTCTACGGTCATCGAGACATTTTCATACAAGATGTGTCAGAAGATACTGCTATCACTAGGTTAAATCAAAGGGGAAAGTGAACACTAAGGCTCTTCTGAAATCCTT
>FvH4_2_1316413
AATTGTCATTTGCCTGGGCAATGGGAAATTCATATAGAATCGGTTACCAAGAGTAGTTCATGTATATGAATTGCATACTCCAGTTTCCAACATACCCATATTCACAGTCTCACTACCACACCATAGTTAGGAAATAACATCCTGGTTGTCCATTTGATTTGATGGTATAACAATCAGAGCGAGGAGCATGATCACCAGCTT
>FvH4_2_13168910
TGATAAGGACATGGCTCTAATTTTGGATGTTGCACGCTTTAAGTATCCTCCTCATTGGGTGCCCCTCAATATCCTTTGGGACGCCATGAGTAATGTTGATGAATCTACTGGACAACGCAGAGGGTAAGCTTCTATGGTAGTGAACATTACCTCATAACTGTGATATTGAGTATGCACATCTCGAGAAATTTCCGTCTCTTA
>FvH4_2_13173369
AGACAAGAGGATGGGCATTTGATCTTAAGCAAAGAGGAGAAAGGAAGGCTAGCCATTAAGGTTCACTGTGGTTTTTTCATATTCCTGTTTTAATGCATGCATTCCTGCATTTACTTCGTTACTTAAGATGAGAAAAAAAGGATGGAGATTTGTGTTATTAAATCTATGATTTGGGATTTCAGGAAGAAGTATTGAAACAAG
>FvH4_2_13185168
AGTTGTGGAGGGAGAGACAACCCTTTCCAGTTCGTTTTTGTCTAAGGTAGAACCCATATCACCTTCTAGCAATTTCGAATTCAGTTCCTAAGATTAGATATATTACTTACTTTTTATTTTGATTCTTGATTCTTATGTCTGAGTATCAATATGGTTCCTAAGATTGTTTTTTGTTTCGGACTACATTTGGAGTGCTTCGCT
>FvH4_2_13219706
TTAATGTTAGGTACTTGGGAAATCCGTGTGCTTATATTTCTGTTTTTGGTAAGCTTTTATTCAAGGCTTGTTTTTCACTAGATTGGTAGTTACGAGAATAGAGTTAAATCTGATTTAGATGGTTCATCTAAATCATTTTGTATAGTAATGTTTGATCTAGTTTGAGAAACAGAGTTAATAAGAATGTGATCCGTATAGTTT
>FvH4_2_13228546
TATAAATACATACAAATCTCCCTCTCCAACGATCATCTGCAGTACTCAGTCCATCGATTCCCATATTACATAGCCTTTTGGAGTTTGAACTATTCTATCGTACGTACCCTAAATATATACGAGAAACAAACAAGAAAAAATGGCTCCAGAAAGACGATCATTCTCGTTCTGCATTGTTATTGTCCTCTCCTTTATTACTAA
>FvH4_2_13245741
ATGTTTTGGTACAACACATTTCGTACCTTCACTGCCTTGCTCTGCAATATTTGACAATATTAGTTAGCGAAACCTGTCTCTAAAATTGAGATCAGTTTTAGTTCTGGAAGGTCGGTTGATTACTTACCTGTTGTTTGCATTTTCCGTCACTGGTGTCGCAGTAGTTTTGGTCTATGATTATGGGGTTATACACATTTTTCA
>FvH4_2_13305819
CGACTAAAGAACCGTTTGACAATTTCCAAGAGGGTACCATTTTTTCATCAAGGGGTAATAACCGAGTTTGGGTTCCATGTAGTCAGAAAGATTCTGTGACAGTTGGAATCGGCAAGAATGAGAAAGTAGATACCTGTAGCATGCCGATAGATGGTAACAGTGAAGAATTTGACTTGGGTACAGGACATCAATTTAATGGTG
>FvH4_2_13334007
GACAAAGCCTTTTTTGCTTCCACCTGCATAGTCAAAGTGGTACATTTAAACAATCTAAGGGACAAACTAATGTTTATTCAAGACAAAGTAAAGATATATGAAAGTGTCACAGGTTTAATTGTACTGAGAAAGAACACAAGAAAATGCATGTGATTGATCTAGGTCATATGAAAAACAAAAGTCTCGAATATAAATCAACTC
>FvH4_2_13345333
GAGTTCAAGAAATTCTCTCCAAGGTCTAGGTGCTGTAGCTCCCTGAGTTGGCCTACTGAGGATGGGATTTTGCCTTCAAGGGAGTTGTTATAAAGGCTAATAAATTGAAGACCAGATATGAAGCCAATACCTTCAGGAATTGGACCATTAAAGTTGTTCAATTCCAAATTAAGGTGCTTAAGGTTGGGAAAGTTATATGGG
>FvH4_2_13351725
CACGTCATGAACCTGCTCCTGATTATCGACATGAAGATATAATCAATGTCAGCACCTTGAACTAGCAGGCTGGAAAGAAAGACAAGGTAAAATTGCAAAGCATGAAAATAAAAGATTTTGTTACTTTGCAGCTGCAGTTAATATTATTCAATTGTATGCTGACTTTGTTGCAGAGTCTCATTTTTATCTGCAAAGCTAAGA
>FvH4_2_13381352
TATCGAAATCACCAAGTCACCAACCATGCATATCGAAGGAAACACAAAAGAACAATTATTCTCGTCTTACATATTAGCACTGTTTGTTTCACTCATCAGTCATCACTCGATTTTGTCCAAGTCTGGCCATCCTCTTCTTGCAGCAGCATGTTCAATTTTGTATGCTATTTGGACAATATATTACCCATAAGTTCATATTTG
>FvH4_2_13399365
AAATCATCTGCATCAAAGTCTTCGTCGTCTCCAGCAACTCTAGGACAACCTACAGGTTATATGATTGAAGGTCCAAGGCAACATGTCATTAGATAGAATAATAAGAAAATCAGAGGTGATTTACTCATGAGATTTATCTGTACACTAAGTACCTTTGTGACGCTTATATCGAGTATTGCACTGAGGGCAACACTGGTTGCC
>FvH4_2_1340828
TATTTCTTGTTTTTGCAGTGTCCAGATTATTTTGTTGTGGGTTACGGAATGGACTTTGCTGAACTATACAGGAACTTGCCTTATATTGGTGTGCTGAAGCCGGAGCAGTACAAGTGCCAGTCACCCTGAAGAGAGCTATTTTACTATTAGTCTCGTAGGCAAATTTCATGGAATACATATTTCACTACCTGGATTGTATCA
>FvH4_2_13412386
AGTCTATAGCAGCACATGACCATGAAACTAGAAAACAAGTATTCCTGAAGAGAATCAAGCCTTCAAGGAATCAATACAACTTTAATGTAATTTGTTTGAGGCATTGGACTGACTTACAATTGTTTCGCACAAACCATCATCACTGCCTCCTGCTAAATCATTGAAGTTTAACTGTGGGAAAATTTGTACCCACTGAATCTT
>FvH4_2_13431257
TTGGTGGTGCCATCACCGTCTAATGTGTCCACTTGCCACTGAAGTTAACTATGAGCTTCCCAAATACCAAATGTGCCTATATTTTCCAACATTTTTCATAGGATATGATCAATATGAGTCTAAAACACTACATATGCAACACTTATGAATCCAGATAAACACCAAATTCACTAACAGGGTCCTAGTTCCACACATAAAACA
>FvH4_2_1344840
TTGGGTTCTCACACTGGCTCTGGCAAGACTCTGGCTTACATGTTGCCTCTTGCTCAGGTGCTCTCCTTTTGAACAAAATTATGTGGGTCAGTTGGTTTTTCGGATATTGTGGTTTGTTATGATGCCAAGTTTTAAACTTTGGATGAGTTTTTTTGCTTTCTCGAACTTAGACTTCACTGTGTTCTATTTTTGTTATTTATC
>FvH4_2_13484257
ATGTTGCCAAACCCTAGGCCTAGGCTTGGTTAATTTCTCTTATATTGTGTTAATTTCTGGTAATCTGTGCTTTATTGCTTTAATTTGACTTCGATTTTGTATAGTTTACAAATCTGTAACTAGAGTTTTTGGTTATTTTGCCTACTGATTCAGTGTGTGGATTGAATTAGATAATTAGTTAGAATTAAGGAATTTCAATTT
>FvH4_2_13510389
CAGCTCTTGGTGGGACTTTTACTGACATTGCGATGTGGGTATTTTGTCCCTTTAATGGACCAGCCACTCTCAAAGTTGGACCAATGGATATCACTCTCAGCAAGATTGGACAGCATGTGGGTGATTGGGAGCATTTCACACTTCGAATATGTAATTTTACTGGAGAGCTTTGTAGTATATACTTCTCACAGCACAGCGGTG
>FvH4_2_13523331
GACCAAAAGAGGGAACTCAAAATCCTGTCCCTATAGAAGACCATTTACAGGTGAGGTACTAAAGACAGGTTGGTCTTTGTTAGTTGCATATGCATCATTGTTGTTGCTACTGCTTTTCCTTCGAGGCTTTGCTTCTCCAAGCATGGTTATGACATCTCTCATGGAGGGTCTGTCCTTGGGAAGCTTGGTAGTGCAAACAAG
>FvH4_2_1359275
CTAGCAGTGGTTGTGTTACAACAAGGGCAGAAATAACCCCAAACGACAAACAGAAGACTTGCCAATCCAGACAGTTATCATTTGCACTTCCTGCAAGGGGCAGGAATGAAATAGAAACACTGGCCTATTGCCATTGGTCCTCTTTGTACGTGGTAGGTCCTCAGTTCGACTCAAAGACATAGAATCAATTGTGTTCAAAAC
>FvH4_2_13604027
AAGGTGTTTTATCAAATAGTTTGTTTACTAGTCCAATCATCCCATCATTGTCTGAAACCACAAAATTACTTCCAGCTTAAAAATTGAAGAATCATACAATATATGTGTCATATTTACCAACCACATTACTGATCAAACTACATACCAGGACTAGATAAGACTGCACGAGGACGCAGCGGTACTGAAGAACAAGCTCTTACA
>FvH4_2_13664169
CACAGTTCAGACTTCAGAGCAAGGGCAATAAGCATGCAAGTATGAAAGTAAAAACCTGCACTTCGTTGCACCTATATACAGGATGCTTTCTCGCAAATGAACCTTCTTGAGACATTTTGGAATGGATAGGCGCAAGTTCAAGGGCAAGATCTTTATATCGTGGTAGTGTTGGCAAGTGATGAGGCAGTTTCACCTGCATAA
>FvH4_2_13695810
CAAGGTAGCCACCAAGTCAAACTCTATGTCTGAATGAGACAGCTACTGCAACTTCAAACTATTATCTTAGAGCCAACAACTTAATCATTTTGATAATCACTTGGGATTCACTCATATATTTCAAATTGGGCAGCCAAAATTGAAAATGACCCTGCTTCATATTAGATTAACATGTACAATGTGTGACAGATATGGATTCAC
>FvH4_2_1370558
CTTTTCGCTCTGCTAGGGTTTTTCCTAGCTGTAAAACTTCTCGGGCACAGACTGTGGTTTGAGACCTTCTAAGACTCTTCCTTGATGGTGGTGCATCGAAGACAGAGGCTCTGCTTCTTATTGTGGTTTACTTAGGTACCAACGGCGTCGATCAAGGTCGTTATTGGATTTTTAAGTGTATGATACTGGTCTGTATGGTTT
>FvH4_2_13712243
GTGCCAAGGCCTGAAATTCTGATTTTTTCTGCATTCTTTGTATATTGAATGTAGATGAGTATTTAGTGATAGGAATATAACACAATTCTGTTAAATTAGAACAGTTGTAAGATTTGGAGAAGTTGGTATGATTAGGTGTATATTATAAGTTAGTCTGAACTTTGACATTTAGGGGAAACTTATGGGGAATTCTAGCCATTA
>FvH4_2_13734031
ATAACTATAAAAAACTACAAACCGAGCAAGCGTTTGGGAATCTCAACTTCTACTTCAACAAATCCGGCATCACATCCCAGTAAATATCATAGGTCAAAGACTCTAAGTAGAACACAACAAAATGAAGAACAGTGCTATATATACCTCTCATTCCACTGATTCCAGCCAAGAGCTGAACACAGAAAACAACTACCCTTGCAT
>FvH4_2_13767435
AACAGGTGCTTAGTCAGTATGCCTTTTGTTTTCATTGTTCATGAATTTTGTAATGTCAAGTGCTTAAATATTTTCTTCGCTCCAGTAAAAGCAAGTTCTTTAGATCTGAAATAGTTGAGTCATCCCTCTCATCTCCCATCAGTTGTTCAATGTCACTAAAGAAATGTCATTTCTCATGGTTATACTGGTCCAATGAGCTCC
>FvH4_2_13795803
ACCAAGGAGAAGCATATAGCCAATATGACATACATGTGAATGATGCAGGACCATTAGATACCATAAATAAGGATGTAGTTCCATCTTCCAATTCCTGGAAATAATGGAAAAGCCATTGATATGTATACCAATGCATATGAAAGAAATGTCTCTTTTTCCTACTGATAATGAAATTCAACCTCCCTTGCATAGTAGGAGTAG
>FvH4_2_13801119
TTATAGTTGCTTTTTTTTAGCACATTCTGCCATTTCTGAAGAATAAAATGGCATGAACTCTACTCAAATGCAGTCTTTAAATCCTTGGAGAACTAGCAGTGCACAAACTGAAATGTTTCCCCTATACAATAAACAATCTGTGGTTTGCAAACATGACTAAGCTGGAGCTTTACCCCTCAATTCTCAGTCATCACCGATAAA
>FvH4_2_1383110
AGCCAAAACGTGAGTATCTGCCACAATAAAGGCACGACAACCACTCAAGATAACAATTATATAATGTGAAACTACGCGTTAACTTTATTCATCGCTGCCGATCGAGATCGACTGAGTAGGTGGTGCTGGCTTCTTACTCTTCATTTCTTTACCTATTTCATTAACTTGTATGGTTTCCAAAACTGCAAGACCGGTATGAAT
>FvH4_2_13881352
GCCGGATGAATTTGTGTCGTCTGAAGCACTACCTGGTAGTGCATCAAGAAACACAGGTATTCAATTGGGGTATAGTTATATATTGAATGCGCTAAAGATTCTGTTGAGTTTAGTTTTGACTAGCCAATAAGTGTTTTGTTTGCTCTATGAAATTGCTTTTATGATTGTGTTTTGTATTAGTGATGTTACTCCTGTGGCTCT
>FvH4_2_13882559
AGATTATGGATTGGTGACATCTGGCTACGTCAAAGGATTGGATACATTCTGTCAGCCACATGAATATATGTATGGAAGAGAGCCATGCGCTCCTATGCTGGGTTGGGATTTTGAGAGGATGGACAAAAGAAAATTATCTGGCTTGTCCAGACACAGAGCTGACTCTGAACTACTAGGATGTAGTACAATGCCATGTCCTAT
>FvH4_2_13901956
GTCCCAACACAATCCATGAAGAACACCAAATTTGTTAATCAAAACGTTAGTTATCGAAATGGTAAAGGGTCATCGACAAAATCCAATCAAAGAATAGTGAAGTTAGATGTTTAGTTCATAAGACAGCATAATAGAAAACCAATCCAAACTCAGGGTTTAGGGACCATATATGTACGTGTTCAATTTCTCAAGATCAGACAA
>FvH4_2_13908196
TCAATATTCATTGGATTCAACAGCATCACCTTTCAAGAGGCAGAAACTTAACTCGGAGAGAACTAGCTAGCCAGAATATGCATCAGCAAAATTCTTGCACATAAAGTCTTATTATTCTTCAGAGGAAGACTACGGACAATTAGACAGCTTTGGATCAACTCGGAGAAATTATCTATCTTTTGGTTTGTTTTTAGTTTTCGT
>FvH4_2_13920859
TTAGTGGCACTTAAAAACTTGTTGGAAAGATACACATAGGTGATTAAAGTTGCTGATAATGTTGTCCTACGACCGTTTCCAAAGGGTTAAAATCTCGATTCTTGTGTATTACTATAGGTCTACAAGACTACAACGTTTTATCTTCTCTTTTGAATCATATTCATTTGTAGTCATTCATTTGCATCTTGATTAATGGTTTAG
>FvH4_2_13963679
AAACCTCTTAGATTTTTAGATCTTCAACTAAATCTAAGTGATACTCTTGACTCTTCTTGTACCCCCCGCAATTTCACTTTAACCTTTTTTCCATTTCTTTTTAGTAGAGGATCCTCTTTCCAGTTGCCATTGCTGCCCCTTTAAATATGGTTTGAGTTCAACCATTGGAAGAACACATCATTTCTCTCATCTGACCAGCAA
>FvH4_2_14013402
TTTTCTTCATATCGGAATTGAGGGTTCAAGTAATAACCCGCCGCATGCAATGGTTGATGAAGTTGTGGACTCCACCTATTATCTATTCTCTTCCAAATAGGTGCATACTTCGCTTCCACATTGCCAAGATTACTAGCAATCTTGTCTTTTGCGGCATCCATCAACTCAAAAATAAATCCCATAACGGGTCTCACTTCCGAA
>FvH4_2_14027225
GAATCTCATCCCACATGAGAAAACAGGGACATTGCCTATGAGTCTGTATTTGAGATAAATGTATTCATCGCCAATTGACGATTGATCGAATCCTTTATTACCTTTTTATCATTTTGCTCATTTTGCTTTTCTCAAGCAGTTTGGTGTGATGCTTGTTTGATGTTTTCAATCTAGTCTGGGAGTTTTCATACTAAATGTTAT
>FvH4_2_14212130
TTTTGTATATATGTTCATTCTTCATTTATCACTATCCACAGGTTTCTCCGGAGATGAAGACAGAAGGGTTCTTCCTTTAAGAAGCAGTGCGGTTTCTAAACCTCACACTCGATGTAAATATTCGATCTATTCTTTTCCTTTTATATACCTTTTCATAAAACAAAATTTTTGAAGTCCACTGTCTTAATTTTTATAACTATA
>FvH4_2_14261496
ATTGTGTTAACTGATAAGTTTTGTCATGCCAGCTATTTGAGAAACTGGAGAGCCTTCTCGGAGTTAGGCATGAAGTGGAAGAAGGGTTTTCATTGACTCTCCTTCGCCGATTTGATGTCGGTGATACACCACAGAAGGTTGATTGCAAATCAAAGCTAATTGAATGCAATGCCAAGCTGGCTGTTGCATTTTTAATTATGG
>FvH4_2_14279397
CTGCGGCCGGGCCGCCTTTCTGAGTTTCTCCCAGGACAACGTTTTCAGCAGCCTGCATGGTGGCAGCGACGCGTGGCGCGATAGGCTTGGACGCCAACTCACCGGAGACATTGAACACATCTCCATACTTGATCGGTTCCAGCTGGTCACCCTGCTGGGGTCGATGTTGCTGTTCCTGACTCATGCTTGGAGTGGAAGATA
>FvH4_2_14289602
GGACTCGTAATGTTTTACCCCTAAGGCGGGTGCAAACACTCACCCGGATTTAATATTGGTCATATACTCTGAAAAATCTACTTAATTGCTTAATTTCAAAGGAGTTGTCATCGATGATACATGAATTTCAAAGGCTGAATGTTACATATAAAGATCTAAATAGTAAGTACCAATCATGAGTGACAACAAAGCCTAGATAGA
>FvH4_2_14311333
CTTTGCAAAAGCTAATACATCTACAGCAAACAAAAATCCAAACTTTGGGTTTACATTGTTTCTGAGCTCCTAGTTCCTCTACTGGGTTTGCTTATTGCTACTGGATTCTCTATCTTCTTCAGCTAACTAGTTGTGTTTTCTGTTTCGTAAGAAATCTGAATCAAACAAATGAAAAACCAAACCAAAGCAGTGAGAGATATA
>FvH4_2_14318619
TTGGGATTATAAGATCGTAGATGCTTTCTATCTTCATTTTTCCGTGTTCCCTAATCAAACTTACAAGATTAAATGGCAAAGTTCTAGATCAGTCAGATAGCGTTCTTCACTGATATCAACATACGAATCCACTGTAATAGGAACTGTGATATTGAAGATTCTTCGGAAGGCAAAATAGAACACAAGTGCTTCATCCATAAT
>FvH4_2_14326411
CCCGCTTTCAAAGTTGAGGTTTCATATGGAATGGCTCAATGGCATTTGGGTTCCTCCCAACAAAAGGCGCGTACCATTTTCTTCGGAAAAGAGGTACACACCAACTTCTTCGAATAAATCAAAGAAAAGGGTTGGACCAGCTTCTTCGAATAAGGGGTTCACACTGCAGACCTCTAAAAAACGGAAGAAATCGGTCGCAAA
>FvH4_2_14332891
TGGGAGTACGAGCAACGGCTCATCACCAACAGGGGACTGTTGCGGTGCGCTGAAGTCGTTAATGGGGACGGGCATGGACTGCGCTTGCCTATTAGTAACCTCCAATGTTCCTGTCCAACTTCCCATCAACAGAACCCTTGCTCTCTCTCTCCCTAAAGCATGTAAAATGGGGGGTGTGCCACTACAATGCAAAGGTAAATG
>FvH4_2_14351059
TTTACCAACCTAGCTAAGCTTACTACGGAGGAGGTAATCATTCGGTTGCTATTTTCATGTAAAAAGGAACAAGAATTAGCACTTTCACTCTGATATATATCAGATAAAGCCTTCTCAGTTGCACCACTGCATGTGCATGCAAAGTGAAATATATATTTCAAATTTTCGTTTCATTTTCAAACAATTTGAATGTATAAGAAA
>FvH4_2_14353784
GTTAATTTCTTGGGTAACGTATCTGAAATTATCCCACTTTTCCAGTACCTTCAAGATACTGCTCTACTTTTATTTTGGTTCTTTATCAAATTAGGAGCAGACGGTCATACCTGATGAGATAGTATACAATGAAATGTGAATTCAATTTAAGTATTCCAACATCCATGAATACTGTATTAGCAAATGTCAGTAGGATTGCAT
>FvH4_2_14376145
AATAGAACATATGAAGACAACAAGGTTATGAAAACTTGTCTCATTTCACTAAGCCAGTAAAGAGGTCCAAAGTTCATAGAAGAAAAAGTTAAAAGATTCTTGGAAACTGGAGTAATACTGTTTAAAGTCAAAGAGGCAACTTACTGCTGTTACAAGAGCTGGTCATCAAAGTTGTCAGCTAGAAAAGTTCAGATGATCTAG
>FvH4_2_14397622
ACTTGAACAACAGAGGGAGATTAAGTCATTGTTTGTGCAACTTAAAGCACTGAGAATGGGGCTGTATCAGGTGTTGAAGACTGTTGACATTGATGCAAACCTGGGGTGTGCAGAAAAGGATGACCAAGACCAATCACTCCTTAACCATATACTTGTCAAACTTCAGGACAAACAAAATTCTTTCGCTGAAAGTTGTGATGA
>FvH4_2_14408929
CCCATCATGGCGTAAACCAATGGTGGAATAAAGCTCGAATCTGCATTAAGCATTACAACACGTTATAAGATTACGTGATATTCAATGAGTAAAACTCTGCGGCATCATTTAGTAAACAAAGCCGGCACAACATGAGAAATGATACATACAGAGGCCGAGAATAGGAGGCAAGTTGGCGAGCTTGGCGTAGCTGATGCCCTG
>FvH4_2_14422758
TTCCACTGTGCAGAATCCTTTTATTGTGGAGTACAAAGATTCCTGGGTTGAGAGGGTGAGCATCCCATTAGAGTTATTGTTCTTTATTTCCTCAGCTTGTAGAAATTCTTGTTTCTCATTATTCTCAGCAATTGATGCTTCAATGATTTCATTTCCAGGGTTGCTTTGTTTGCATTGTGATAGGATACTGTGAAGGAGGAG
>FvH4_2_14430741
TTGCTACCTCTGCTACTTCTCAGCTAGTCCTTGACCGCATTATGTCACAGTCCATGAGAGAGGTACGTGGCTCAACTTGGTTTTTGATATCTTTGAATTTGTACTTGTCCATTTATTTTTGGTCAAAGTTTATAATCATTTGGGTTTGGTTGGTTTTGGCAGGAAGTGTCACCATTAACATCAGGGAGGCTTTCACACAGC
>FvH4_2_14441797
ATCGAAATTTACACAAAAAAGAAAAAGATGAGGAGCACTAACCGCTAGTAAAAGCGCAAGTCAATCCGACGACGAAGGCAAGAGAGATGGTGAAAATCCCAAGCAAGATGAAATTGACAGGATGCCTCTGGTAGTAATAGTACAGCGGACACAGCACTGCAAGAAAAACAAAACCAGAAACCCTAATTTCACAACAAGCTT
>FvH4_2_14444352
TGCATATTGGATCCCCAATGGCATCTGTTTTTGATGAAGGAAAGCTCCCCTTCAAGTTCATTACAGAGGAAACACCATTCTCCTCCTGTTTCGATTCCTCAGCCCCTCCAAAACCTTTGTTAATTGCGACACCAACTGTAAACGGAACTTATCCAGTACTCTTGCTTCTTCATGGCTTCTACCTCCGCAACTACTTCTACA
>FvH4_2_14459202
ATCGGTGGTCTTCAGTTGATGATATTGGGTCCCTCTCTGTTATTTATCAGATGCTTGAATCTGATGCGGCAAAAGGTGTTCTCTATTTCAGACAGTCTTTGCTTCTCCTCAGGTAAGTTTTGGACCTCAGGGCCAAATTTTTGTTATTTATCCTTTAAAATGAGTATTCGTATGTTTAATCGATATATATTTGAGAACTCC
>FvH4_2_14470075
GTCTGATATTCAAAGTATAACACCTTTACTAATCGACTGATACTTCAAATGTCATAGATGCAATGCAGTTTTTCAATGGTTGAAGTAGAAAGCACACTATTATCTCGAGTTCACGAGAAGCAAATAAGAACAAGGAATATAGAAAATCACCTTCCAATGTCCAATTCATGTCCATTAAGTAAGCCATCCCAATTACGCCGT
>FvH4_2_14517715
AAATAAAAGAAGAATTAATTGATCTAACTTGATTCTGTTCTTAATAAAGTAGAACACCAGTGAACAATTCATAGAGGACTCTGAGATTCATGAAGCAAACTGGCAGACATTAATATTGGATAAAAGTTTAAGGGTCAAGGATTCAAGGCTATAATCAACCCTATGTTTCACCAGTAAACAAGGTTTTAAGACTTAACCAAA
>FvH4_2_14520060
TTCTTCAAATTTACGTGTAAGAACTTCTGCTCCCACCGGTGTAAGCATGTGCAGTATTAGAGCCTCCAAAGTTCTTGGGAAATTTTTCTATGCAAGATAACATAAATAGTTACAGGCTAAGGATGAGAGAATAACATTGAGTCAGAATTTATGTCACTGAAAATACAACATGATGATGTGCTATGTAAAATACAGGCATCA
>FvH4_2_14532213
TCTGATTCTACCGGAGTATAAAGGAAAGGGTAATAGATTATGTTTGGTGATGTGATAAAAGCCTTGTAGAATAAAGCTGGTGGCTAGCGTGCTATTTGTTGAAGATGAGGATAGTTAGGCAGGTGTGTACATATACTTGCGTTGCATATGTGCCTGTATAGAGTTTCTCTATCGAAACAATACAGGTTTCAGTTTTTGCCT
>FvH4_2_14537634
TCAGGTTCATTTCATCCCGATAAGGAACGGGTGTACAATGCAGGTGCTGTTAGAGTTCTTATTCGTTCATTACTGCTCTTTACCCCGAAGCTGCAGCTTGAAGTGCTGAAACTTATTGAAAGTCTAGCTCGTGCTGGCCCCTTCAATCAGGAAAACCTCACCTCTGTAGGTGCGAAGCAAATAACTCAATATTTAGTTTCT
>FvH4_2_14547482
GGTTTGTAACGGGTCATCAGAGTGGTGCTGTCAAGGTGTGGCAAATGGTGCACCACTCCAACCATGAGAGTCCCCAACAGAGGTCAACGAGCAGTGGAACGAGTGGTTTAAATCTCAGTGATAAGGCTCCAGAGTACAGGTTTGTGCTCCACAAGGTACTGAAGTATCATAAGCATCCTGTTACTGCCCTGCACCTTACAG
>FvH4_2_14556548
GTCTCTTTGCTGATGTTCGATAAAGATGAAGAAGAGTAATATATATGCTAGCTATATATTAGCATTCTTAGTTTAGCTTTCTGCGTCAAATTTGTTTTAAGTTTCAAGATACATCTGTTTTCATTCATTCGAGTGCATTATTCTAGAACGAAGTGTCATTGTGTCAATAACACTAATTGATCATGGAAAATCTTCACTTGT
>FvH4_2_14565885
GTGACTACTTTTTTGGGTTCTGAATTAAACATTGACAAATGGCTACACTAGAAATATCGACGAGTTGTATAAACTTGGTGGGGGTTTGGGGAAGTTGTTCGGATGTTTCCAAAATGATTATATAAAACTGTAGACAGGTTCAGAAACAAAAGTCGACAGTGACATAGTTATTATGGTCAGCTGATTTGTTAATGTCTTCAA
>FvH4_2_14579795
TAGGAGTAAGCAATGCATGGGGTAGAAATTTATTCATCTTTTCATTGTACCTGTAGATACTCAAGCTACCGAAATCATTCTCAGCGCTCACAACCTCGACGTGTCCAAAGCCCACCAAGAGGCAGGAGCCCTCCCAGGTAATGTGATGTCCACTTTACGGGACCCTTTTATTTTGATGACTTCAGAACTGTACATTATACT
>FvH4_2_14590500
TCAAGAAGCTTACACTACATGACTACATGAGCAAACCCAATAAGTGCGTGTTGTTGACCGAGTCCGTCACGGATTAAATAGAATCTGTAGCAGAGGCTGGCAGTGTTTTACTGTTTTTCAATGTTTTTCTTGACATTATTGACCCAATTGGCGAAAATTCCATAATACAATGAAGTATTGAAACTCCAAAGTCGGAAGCTG
>FvH4_2_14593929
CTCAGGTTACATTCATCAAATTCCTTAAGCTGAATGGACTCGAGGAATCTAATGACAACTCGATTGTTCTTTGCTACCTTGGTTACCTTCCCAACCTTCCAACACTTTGTGTCAAACACTTCAACCATATCACCAACAATCCACCCCACTCTTTTCTTTGCATGTAGAGGCTTAGGCCTAATGTCCTTTCTGCACACCCTC
>FvH4_2_14609960
GGAATGGTACCAGTTTTGGGTCCTATGGCTGTGCCTTTTGTCTTTTCATTTTGGCAGATTTTTCCCTACAATGCAGTGGGCATAACCAAGAGAAAGAAAAAGCTCAAAAAACTTGGTGGGGTTTCTCGATAGATAAGGCTTTCCTACTCCCATCACCATGCCCTAGCCCCTTTCCCAACTTAGAGCAGCTAATATCTCTAA
>FvH4_2_14618917
AACCAGTGAAAAATCACAACAGACACTTGAAAGACATTCTGGAGAACTTAAATTCCTTATTGTATGTAACCAAACATCATGAAACTGCATTCTGGGTATTGAATACATCCCACAAAGAACTAAATCCAAACTTGCAATAACAACACCAGCACCACAAATTAAAGATAACCAATTCAACCACTTGAAATAACACCATTCAAC
>FvH4_2_14630042
GGATCGTCTCTTGCGTCCAGTTCCATCGATAACAACTTCTGATTTGACCTCAACGGGATCTCTGAAACCTGATGGCTCGCCGGCTCGTCTGGTCCTTGACGGCTATGATCGCCTTCCATCGGCTTCGAAGATGTCGCCTCAGATGGCTCCAATCGATGAAGATCGGAGACGAGAAGTAGCAGATTTGGTTGACGACCTAAA
>FvH4_2_14646252
GACGAAATCAAATTTTACTGGTGATTTAACACATCAAGTTCCTCTTGTGCTTCAATTTCTTTTTCCAAGGGAGAAGGAGATCGTTACCCACAAAGTCAAATTGGATAAGAATGGTCAACTGATCACGACTGATTGGATCGTTAAGAAGCAGGAGGATGAGAGTGATCCCATTATAGAGTTGTACAGCCTGAAAAAAGATAG
>FvH4_2_14663501
CTAAGACAAGATGCTTGCTGTTCACATTCCCAACCTCCATTTTCAATGGATTCTTTGTCCATGGGTTATGAGCTTCTTCTTCTGCGCAACATCTGAAGAATGGAGGCTCATAATCTACTGGCGTCACATCATCATATTAAAGGAGTTTCATCAGTATGGTGCGCTCTTCAGGTATCCTATCCAGAGTTCTCATCAGTTGAA
>FvH4_2_14741947
TTCTTCTCAATCTCAGTCACAACTCACAACTCACACTATTGCGTCCATCGCCCGTCATTGTTGCTAGAGAGGTCACCGTTTCCATAGCCCGCGCCGTCGCCCGTAGCCCACATCCCGAGTCGGCCAGTCCCGACTTGGCTACTTCCCTAGGTATGGCTCAATCGGATTGCTTATAATCTGATCGTGGACATAGCAGGCTTC
>FvH4_2_14782666
TCAACAAAACTAACATGCACAGAACAAAAAGAACCTTCCTTTTCCCTTTGCAAACTCCATAATCAACAGAATAATAACTTTGTACTATAAGTACCAAATTCTAACTCATGGCTCACAAGTGCATGTTAAAACTCAACCAGATTCCCAAATGCTTACTACAAGATGAACACGAATTCAGTAGTTCATCGAAACTAGAAACTT
>FvH4_2_14805605
ACTCCATCAGAAAAACTCAAAGAGCCTTAAATACATTTTTAGTTTTTTACCCAAACAAAAATACTACATGTAATTATCCAATACTTACAGCATCTTTTTCAATCACAGACTTCTCCGCTTCTATTTCTTCGATAGTAGCAGCCCTTACAGTTCCAGCTCTGGATATTTCATCAAATAAATAAATATCAGGAAGCGATACAG
>FvH4_2_14832826
TAACTGGTTTAATGAAAATTCAATTAATTTTTGTTGATAGTAATCTTTGGTATGTTTACTGATCAGATTCACTGCTTGCTTTGACTGTTAAGTGCCTGAGCATTGAGCATAGAGTGTTGTTTCATCTGATATATATTTTCTGTCCCTTCGCTCCCTTGAGAATGTTATTTTCTTCAGGGGTTTTAAACGTCTGATAATATA
>FvH4_2_14842551
GAGTTTTGGAGTTGTTTGAGATATAGATTTTATTTTTTGGTGTCAACAAAGCGAGGATTCTTTCTCGTCTTATCATCATGTATTGGTTTTTGCAACTTATATTTGTGTAGATTCGACTCGTGGAGCAATTTTAAGTTTGAACTCTTGTCAATTTTATGAAATACATTATATATATGAATAATAGTCTTAACCGGTCTGTTT
>FvH4_2_1484787
CCTCCAACCCCAGGTGGCAGACTACCGCCTAGGAGTGGTTCTGGAGATTGTTTCAATCTATATGTTAATACCTTCTCAATCCCCAGGTGGCGGACTACCGCCTAGGAGTGGATCTTGAGTTGATCTATCTGCTTTACTTATTTTGTGAAGTTTTGAGTAAACTCCCTTAATTTTAAAAGATTTTTGGTTTTATTTTCTTTT
>FvH4_2_14850352
GGCAGAGATTATCTTACTCCTTCAATTTTGGCAAGAGCAACTTGCAACTTCAAAGAAAGCTCGCGGTTCACCTTTTTCAAAGCCTCATTCTGCATATACAAGAGATTGTTGTTACATTTGAAAAAGGGTAAGTAATTTATGACAAAAACAATAACAAGTTATAACCTGCTTTTGGGACTCAAAGTACAAGCTCCTGTATCT
>FvH4_2_14859722
TTAGTACATTCTTCACATATGCAAATTACATGCTATTTTGAGCGATGATTCCTTGAAATTCAGTATCGGTGAATCGATGATCAAGATCTTAAGATCATTTGAAGATCACCGCCTGCATTAGATTCAGCCTGAATACAGCAGGTTAAAATGCTCCTAAACCTAGCTTGAGGATTTCAGACTACTCTTCAGTCTTAAGTTAGC
>FvH4_2_14909592
GAGGTGATTTGAGAAAGGTAATCCTTGCAGGGGTTGAATATATGGACAGCTGGAGTTTAATGTTTCTCTCTTACAGCCGACTTAAGCCAAGTAGTGTAATCACTACTTAACTATGGTTAAAAGGATGGTAGGACTTAGGAGCGGTTAAATTTTATCTCCAACAAGATTTGGGGGACCCACCATATTTAGGGCTTGTGTAAG
>FvH4_2_14915559
ATGTTGACCCAGCTCTCAGGTATTTATCCGGAAAATCATTAATCTATCATATATTAGGTGCTATTCTATAATTCTTTTCTATCATTAATATCTGTCAGATTACTCAGATATCATTTGATTTCAAGGATGATGTAAGCTTACCGATTCTATGTTTTTTTATGTACTATTGTAGGAAGTTCTGTTAGTTGGTGGCCGTACTTA
>FvH4_2_1493603
TTAGCTTGCAGTCTGATTCTTTGATGATGATACCGGATTGAGGTAGAAAATAATGCAGATTATTGGCAAGAAAAAATTGGTACCTCCCAGTATCCTTTTTAGTCTTCTCTAGTGAGGGGGATATCTGTCTATCGGCCCCCGGTAGAAATTTATTCTTGTGAAAGAATGGGGGAAAAAGTGACAAAAAGATTCATTTTCTAG
>FvH4_2_14992271
CAGACATATATAAACGAGCTGGCTCGTCAAATTTAAGGTGTATTCCCGTCAGACAAGTAATTTATTTCAAATTTTCAACTACTTGAAAACGTAAACAACAAGAAAGTTTACTAAACTAACACAGTTCCTTCCATCACAGTCACAGCTTTCCCTCGCAGCAGCACCCTTTGATTCTGCTCATCCAGATGAATGTTTATTGTT
>FvH4_2_14995598
TCCACTGGCCGCTCAAAACTTGAATCGGTTTTGGTAAAGTTCACAGTACTGAAATCACTGGAATGCAGGACCTTAAAAGAATAAAACATGCTTGGGAGAATGAGAGAGGCCAAAGGACCTGTTTATCCATGTCTATATTCCTAAATGTGTCCCACTCTGGCACATTGGTCATGCAAAATGGTGACAGCGGTACATCATCAC
>FvH4_2_15008816
TTTAATTACAGTGGCAAATGAAAGCTAGCTCTGATCCTTTCCTAAACTAAACTAAACTAAACTAGTTAATTAAATTCATGAGTAGTCATGACTATACTTGATGTTTCTGTATATTGTATTTTTGATTCTGATTCAAACACTACTGGTTTTGTCAAATCCAATCGTATCAGGTCTTCGTTAATAAAGAATGCAGCATTTTAC
>FvH4_2_15027528
AGTGCATTCTTGGTTAACTTTGTTTGTTGCTGATATTGCTCTGAAATTATTTTATTGCTAGTTTTCCTAAGTACTTTGTTTCACTTACATGTCTCAGTTATCTTCATGGCAGTTTAAGCATTGACATAAGATTTCTCTAATCTGTGAAAAATCATTTTTCATTCTACAGACTGCCGAGGAGGCTATGACACCTATTGAATC
>FvH4_2_1509151
CCTTTCTGGGCTACCTGTAATCTACAATGAGGAAGAAGAATTGAAACTAGCTAATGAGCAAAGAAAGTAAGTTGGTACTTTTCCTTTCTTAGGTAATGAAAGTATTCATTCTTCAATAGCAACTTAAACTTTCCTTCCAATTTTTGTATATGTAATAATTTATATAAGTGGAGATAAGTGGAGAAGCCTAAAAATTTATAC
>FvH4_2_15093338
TCCAAAACATATGGAGCTTCCTGTAGGGAGGGGTCAGATCTTAATGCTAATGCTGAAGAAGATGTAAGTATGCTTTTTCTTATATTTTTGCTTATTTCTACAAATGTCTGTCTGAAATAAATTTTAGTGAAGCATTAGTTAGCTTGTCCAGGGTGCTACATGATTCATTATAACATATGTATCTGGCTCTTTCGCGTTCTC
>FvH4_2_15112592
AGGAAATATTTTCACAAAGTTGTCAACCTGTAGAACAAAAGCATCAATGTGAGATTGTTTCTATAAGAAATTTAACACAGGGTTAACCATTCCTGGCAGAGAGTACACATCTGGCTGTTTGAAGTTGGGAGATGCTTGCCTTATTAGTGGATAAAACCTCTTTAAACTGCTTCATGAGTTCAGGTGGAGTGCCATTGTCAA
>FvH4_2_15127777
CTTGTCCAGAATATGTGGAGATGTCGTATGAAGGATAGCATCTTCCAAATTGTTGCACCCTTATGATTCCTCTTAATGCAATAATTATAAACACATACCCGGTGGTAAATGTTTTCAATGAAACTTACCAATCCAAGTAAGGAGAATATTTGAACAGTATCTATAGACGATACCCCAACCAGAAGAACATTAAAGAATGAA
>FvH4_2_15132492
CGTTTTCACCAACTGAATAATTTCTTCATCAAGCACCAACTACGTACCTTAATTTCTTCACTATATTCTGGGACTATTTCTATCCTTTCTGCTATTCACAGCCGTTTTCATTTACATCTGGTAGTTATCTACATGCTATATCAGTAAGTGCCTAGGAGTTTTACTTTCCATGATTATAGGAGTCAGTTAAGAGTCTGGTCG
>FvH4_2_15155906
CCATCCATTCTCTTAATCAGATCAAGGACGTGATGGTAACGGTCAAATGTGTAACAGACCCCGTATACTACTAGTACATGCGATGTTGTACTGCAGCAACAACAGCTGGTTCTTCTAGTAGTTGTAGTGGTGGTTATTTCTACTCCCTTGTCCGTGAAGTTGTTTTCTTTTTTCTTTTCAAGTCAACTCTGTGAGTTTTGT
>FvH4_2_15158365
AGCAGAAAAGCAGTCATGGTTGCAGCTGGCTTTATGATTTTCTTCTCCGTCACAGGTATGCCATTTAACTTGGCTGAAGATGAACTGCTGCTTTGTTTGGATGGTATATTACCCAAATCTGACTTGGATAGGAGTAGTCAAAATAAGGGATAGGAGTAGCTAACACCTTATCAACTACTTCAAGTGGAAGAACAGATTTTA
>FvH4_2_15171063
CTCCATGAGAATTGATGCCGGTAAGCTCCTCAATGTCAGGCAGTGAATCCCAATACATGAAATGAAGTAAAGCCTGCACACGGAAAAAATCAAAATAAATGAATTGTCAAGTGTGCTCTCCCATCTTTGTAGAAACATACAATGAGCATTTGTTAAATGATGACATATACACATCATAACCATAGAAAGACATGCATCATA
>FvH4_2_15178933
GGAAAGGCCTGCACTCACTGATGTGCAAGGTATGCATATACCTACTTTTTGTTGGTTTCAATGAGAAATATTGTTTATATTCTTCCAATTTGGAAATCTTAAATGTAAAATATGCAGAATTCATCCATAGACATGAAAAACAGTAGGAAGGCTGATTTTAAATGGATATGCTGGAATCATGATGGAGGGTCCTTAGTAATA
>FvH4_2_15187965
TAATGTCATAATCATGAAGATAGTGATTTGCTCTGTTCTTATATATTGTCTTTCCTGTGCTGAATTCATTAATTCATGTTTGTTAAAGGGCCGTGGAACTGTTGCTACTGGACGCATTGAACAAGGGTGCATTAAAGTTGGTGAGGAAGTTGAGATTCTGGGGCTACATCAGGTGTGTTGTGTGTGTGCTTTTTTAAGTTA
>FvH4_2_15191891
TCATAATCTCAGTTTGTTTAAAGGAAATTCTTTGATCGAGATTTTGTCCATTGACATGTTATGTTGTTGTAATATAGCATCTCTCTTAATTTTGTTTTCCATTACAAATTTTTGTGTTGTCTCTAATTGTTTCAAATTTATGTTCAGGCTGTTAAAGATGACATTGGTACCATTCGAATTCAACGGCCCCACAAAGGGCCA
>FvH4_2_15202204
GTGGACCTTATGGCAGGAATGCCGGGACCGAAGCTCCGATGGACGGTGGTTTTAAGGTAGCAAAGTACTTTGTCCACAAAGTTATAGCTAATACGATTGGTGGAGCGAGCTATGATAATCGAGAAGCTTGATGAAATAGACATACAGCCTAGATGTACGTACCTTTAATAGAAACACCCTATGAAGTTTCATGGTGTTGTG
>FvH4_2_15205337
AACAGAAACACAGTTCTATTCTTTTCATTAAACATTAGGTCAATACATGAAACAATAGAAACAATAATCATACATATACAGCATGCGTGAGCATGCTGAGTTTTCTAGCGATTAATCAAATATGATAGAAACGTCTAGCTTTCACAATTCAACTTTGACACAAAGTATTGATGGAGGGGGACTAATGATCTTAATTTGAGA
>FvH4_2_15229049
TTATATATCAATTTTCTTAACCAAGTATATCTTTCTTCCCTATTTATCCAGGATATGTGAATTACTTGAAGTTTCAATTTTCTATGAGAGAAGCCTCAGCCTCTAATTTTATTGTCAGTTCATACAGTTCCGATATTAGTACCCTTCAAGTGACCTTGGGAAGTCCTCGTGTTCCACGCCTTTTAGTGTTGATCCCGTGAC
>FvH4_2_15249091
CACTTGCAAATCCTCGAGCTCATTTGTATTACGGATCTGGAAGACAATACAAAGGATAAATAAGCAAGACCACATTAAAGTAGTTGTGAAATCCATTAGAGAATAATACCACTGATAATAAAACAATCAGCAACTCCTTGATCCAATCCAGAATCCACAACCTAAAATAAAACTCAGTTATGGACACACTTGCCTGGTTAC
>FvH4_2_15253768
GTTCATTTGAAGGGAATATGAGATTGAAAGACAGAACTCCACCTAAGAGCATGCAGGCATAAGCTTGCACCTCGAAAACAGTGTACAAGACGGAACCAGGCACCGCTGGATTTTTGCTTGCTGTGGATGCCCTTGGTGCAAATGTTGCAGCAGTCTTCTGAACAACCTGTTGTGCAAATGAAAGCGTTGATCTTGAGAGGA
>FvH4_2_15262697
TCAACTTTACCTAAAGCTTCACGAATTCCGTCTAAATCATTCTTGGCATACACAGGATTTCTAGTAACAGCTGAGTATCTTTTTCAGATGTTGGGTAGCCAGGCAGCAATGTTTCCTGGACAAAAGCACTATAATATTTCTCTTCTTTTGGGTTTCCGTGAGTTTAAACCTGGTTTTTGGGGTCTAGAATCTGGATTGAGA
>FvH4_2_15340480
AAGTGGTGCTAGTGAGCCTGGCTCCTCCGCCGTGAAATGATCGCCGCTCTCTGAGCCTATGATCTCCGTGATGTCGTTGAGCCATGCGACGTCGTTTCGACGGGGTTTGAATTTGATGTGATCGGAAAGATCAAGATTGAGGGTTGGAAAGAATTTGAATTGGGTTTGGGTAGAACCGAGAAGATCGTCAAAGACTGAGTT
>FvH4_2_15372666
GTCAGAGGCTTGGTTAACAAGTCAAACAATATCAAAACACAAGAGGACCCGTACCCGAGATTTGAATCCATTTATTTCCTTAATTTTATTGGTGGAAATCTATTTTGGGGGTCGATGATTGCTCATGGAAATCTCAGAAAACCTGGATTTCTTAAAATGCCATCCACAATTCCCTTTCAATCCCTTTCTAATCTGCAGTGT
>FvH4_2_15390679
CGATCTCCCATGCTTCAGACTTTAAATTGCCCAGAAAGAAGAGCAAATGCTATTCTGGAGTCTTCATTTCAAAACCATTCATTTCTTGGCACCCTCTGTGCTCCATCTGAACATTTTAAAAACATCGGTTCTCAAGTCACTGTATTAGAAAGTAAGCTTCTCCCAGTTGGAAGATTCTATGCCGAAGAAGGCCTATCAGTG
>FvH4_2_15439902
AAGCATGTGTGAAGTTAGTTGAAATACATAAAGTCTGCGTTATTTCAAAAATGTAATAATATTTTTTACCAAGTTTGGTAACAATGTGAAATATACAACATCCAAATATGTTGCAACAAAAGAGGATGCTGAGTTTGACATATGAGGAAAGAAATGATGTCTTGATGGGTGAGGGCTAATTTTGCATGGATTAACTTATGT
>FvH4_2_15452362
AAATTATAAAATCTAAAGGAACTTTTATTATAAACAACATACCTGGATCATTATTGAGACTATTGTTCTCCGATTCGTCGGACGATTGTTCCATTCCTTAGTCACCTGAAAATAATAATGACATAGTGAATACAATAATATTATACTCCAAAGATAACAAAAAGGGTAAAATATGGCATGAACTGATGAACCTGTTGTCCA
>FvH4_2_154674
TAGGAAAAGAGTCCTCTCTTGTTCATCACCCGATGGTGAATTTCTACTAGTCTCCGCCGCTTCTTTATCCTCGATCTCCCTCTCTTGATGAAAAATACTCCTATTTTCTTCAACAAGCTTGTCCTTGGCATGGTAGTTCGGTTGATGAGGGAAGTCCTGGAAGGTTTTCAAGCAAACATCTTTGAGGAACTTGATCGTTCC
>FvH4_2_15470459
ATAACAAAATCTTTATATGGTCTTGATTATTTTACGTGTCAATGAAGTCCATTGACGGGCATGGAGTAGAGAAAAGAAAACCTCTTTGAAAATAAATAACATTTCTAGAAAAAGACTAGTTGCCCATGTGTACCTTAACATTTTGGCTAAAAATGCTAGAAGCCCCTCCCTGTCAAGTACTTAGCTGGGGAGGGCTTTTAT
>FvH4_2_15486594
TGGTTCTTTTCATAATTAGTCATACACAACGTGTGTATATGCAGCCTACATGCTAGAGTAAAATTTGCAGTGCATCAACCCATAGCGTGGTTACAGTGTAATGTGATAAAGAACCACAAACCATCAGCATTTCAGGGCACACAAAAGATGGGCAAAAGTGCAAAACTAGTGTATTTACCTGATGATGTTCGCTGATATTGA
>FvH4_2_15506264
ATCTCAAAGCAAGACAACACTTACTTAACTCCCTTATAATATCTCTTATTTCAACACTAATCTTATCTAGAAATTTCTCAATCCTTCATTCACATGCATGTCCTCTCTATCACTAGTACCCATAAAAAGACTCAACTCGCTACTTAAATATAAGTCAACAACTCATTAAATAAGGAATAAACACTGCAAATCCAGCAACTC
>FvH4_2_1551630
TCTTCTCTTAATTGTAAATAATCAGAAGTATCCCGAACCTGCTTTCTGGACCGGGCTTGAAACTCGGGCTGTTTTCCAAACCCTACAATATAAGGAGGGAGGAAACTCTGGAAACTACCTAACTAGGTACAATGAAGGGCTTGAGCAAACACATCTAACATGGGAGCAGAACATTGGCCATACCAAATTGGTAACATATAT
>FvH4_2_1553627
ACTGTATCACGGACTAGTTTCTCTGGAAAAGAAAGGGCAGCCATAGCCTTTAGAGCCCTATCCAAATGACCCCTCTGCAGAATGAAGGTTATAAAAATGGAAAAGTAAAACAGTGAGAAAACAGGCTAATACACAGGTGTGAGAATGACTAAAGAAATGAAGGAAAACATGACAATGTGGTATTATGAGAAGGCATAACCT
>FvH4_2_15556154
CCCAGCTGCACGACTCAGCATCATCCTCAGCCATGAGAACATCAGAAACAACCTCAGAAGCAGCTTCAGAATCCCCACTATCCTCAAAGAGCAAGAAAGGAGAGACGTCCACATTAGCTTGGGTCTGCTTCCTCATCATCACCAACTCCATGTTATTTCTCTCCATGCCAAAACATGGATAGGGAAATTGAGCCATTTCCA
>FvH4_2_15557877
TTCGTTCATTTCAATTTAGAAATCTGCTTTGTTTTCTAGTGTTCCGGTTGTTGTATTTGGCCAAAATTATAGAAGCAAAAATATAATTGTGGGACACGAAAATCTTTATATTCCATTTTCTCACAGAGAAGATGTTGAAAAGTTCCATAATGAGACCTGTAATATAATTACACCTTTGAAACGTGGATTTTACGGTTGCAG
>FvH4_2_15573732
GCGGGATTTGTTTGGAACAGGTTTATGTCAATGCTTCACTTGAGGAATGATCAAAGTGTTGTTGAAGTTAAACAAAGTGAAGTAGTAGTTGGGGATACTGAGAGGAGTACTATTGATTTTGGGTTGAAGAAGTGGATACCAAGCTTTTCGGGTTTGATGAATCGCAGCGGGGGTTTGAGAAAATGGTTGCCTCATCTGTAT
>FvH4_2_15576699
AGGTTCAAGATGATCCACAGAGTCTATAGAAGCATCTGATAGCTTTTTCACAACCAATTTATTTAATGTGCGACTCTGTTACAGGAACAAATGAATGGGACTCAAAAATAAGCAAAAGCTGTGCAGTAGAAAGAATAGGATTCGACTTCATTACCTGATATGCACAATGAAATCCATTTCTATAGCTTCCAACTCTTTCGG
>FvH4_2_15597129
GTGGTTGAGGTACTCTCTTTGAATTGAACTTTTGGATAAGTGAATAGTAAACTGCTGGCTATGTATTACTATGATTATGCTGATTTGATGAAAGAAAAACTGAAAACTAAGTGGACTGAAGTTTGAACAGAAAACATGTTACCTTTACAAGAGCTTTGGTTTCTCCAAGCTGCTTCAAGATGGGGTATTCATCACAGAGTG
>FvH4_2_15603317
TTATCTAGATAGGGAAGTTCCAAATTTTCATATGACGCCCAAGAAAACTACCTCCGTCACAGGAAGCAATGTTATTTGCGCAAAGACCTCATCTGTGTGAACTTCAGCCTGCAAATCAGTCATCCAGTACAAGCAATTAACTCCCACAAATTGTGAGCCATTAAATTTTTCTATCAAACCAACATTTTGAATGTGTTTTTT
>FvH4_2_15611412
AGAATATTGGATATGTGATTCCTACTACAGTTGTCTCTCACTTTTTGAATGATTATGAGAGGAATGGGAAGTACACAGGTGAGGACTGTTCCCAACTTTCGTCTGTGTGAAGTGAAATTATTCAGTGCATGGACTTTGTATTCTGTTGAGTTTATGGTGTGTCTGTGCATTGGTTTTGACTTCATCTTCCTCATCTATTCT
>FvH4_2_15619331
TCGACTGCCTGCACAAAAGCCAACTGGAAACAACAAGAGAAAGCGTTTCTATGTTTCTATTTAAGTTTCTCCATTTGAAACTATGCTTAATTAAGCCTCAATCATCAAATTATTAAAAGCAATGGTGTGTTTGAAAACTATACATCGTATAATAATTTTACTACGGTTGGTTGACTTCAAAACATAAAATTAGGATCACCA
>FvH4_2_1563975
TTAACTATCTTTAGGAGGAGAAATGTGCACACATGATTCTCTCACTAGTTTCCAATGGTTTATGGAACATTTTCATGATGTGCATATACTCATGTACACCATAATGAGCTAAAAATATATCTTCCTCCAAAGACCACACACAAATAAATTTTGTATTCAAGTCACGTCCTTGTTTTTGGCTCAATATCTTATTTACAAGCA
>FvH4_2_15733323
TCAGCATGAAGCGAAAGGCATGTGCTGAAGTTGGCATTAAATCTGTGGACATAGATCTCCCTGAGAATGTGTCTCTAGATGATCTCATAGCCAAAGTTCACGAATTAAATGTGAATCCTGATGTACATGGTTGGTTACTTCTTATGACTTACTTTTCAAACCGAGAAAATAAACTGTAAACTATTTTTCTCTTTTTAATAT
>FvH4_2_15774645
TAAGTGCAGACCAAGAAGCAGTGCTGACGAGTAAAGGTTGGAAGGATACACATTCCAGCACAGCTCCACTCCGGTAAACAATATTACCCTGCCAGGAAAGGTGACTCAGCAACGGCTGTTGTCAAGTAATAAGATGTAACAGATATTGCAAGTTACATAACAGCCTACCGTAGAAAGGAAGGAAAAGGCGTTTTCCACAGT
>FvH4_2_15813523
CACCCTCTCATTTCTCATCTGAATCGGATGGCCCTGAAGTACTCTGTAGATTCTGGGTTTTTATTACAGTTCATAATTATCTCCAACACTCCGATTTAGACTAATTTGCGGATTAGTTGGTTTTGATTGGTTAGTCCGAGCCAGAAAATCATCCACTCGTAGTCTGAGACTCTGAGTTGTAGAGAGTACCAGAGATTTTCT
>FvH4_2_15828576
CATTTAGAGATGAGTCGCAAAAGCCACAGATACCACAATCCGCTCCTGCATTGTCATGGTTCCTCGAGTTAGCAGTGTTCATAGTTAGATTTCAACTTTCGATCTCCATCTCTTCTTCCCCGTTGCCCCATTACCCCATTACAGTATCTGTTCGGTTAGATTGTATTGTATTCGTATTCTTTTAGCGTCTCTATCCTGTTC
>FvH4_2_1583889
GAAGATATCTCAGGAACTTGAACACCACCTTGTTTCAGCCAAGTTTCGCAGAGATGAATATCATCGATAACTGCCATTGTAATGTCATAGTTGGCAGTCATAGGGTCCTCGTTCAGCTCCATTTTAGCACTTTGGAAGGCCAACATGGCAAGTCTGTATGCATCTGCACATTGTTTAATGGCTTCGCTGGGATTGGTTTTG
>FvH4_2_15845093
ATCTTTGTAAACAAGTGAGATAACTTCAAGCAATTTATGATCCCCTTACAGAAAAGTAGGTATAGCATTAACTTGACCACTGGCAATAAAAGAATCAGACTTGCCAAGAATACAAATATGGTGCAAGTAATTCTAACCGAAATTCCACATTTCTAGACACTCAAACATCTAAACCTAAGCCACGTAGGAGTCACCTCCTTG
>FvH4_2_15868455
ATGTATGTTTTACACCACCATGATAAACGAGCGACTCTTAACAAATGCTGGTATTGACAAAAACTGAGTTCCTCCTATTCCATCAAGTGTGTAGAGGCCTCATTCGGGAACTCATCGTCTCCTTGTTCTTGTGCAACTCAAGTAGCCTCTCAAGGGACACAAGAGACCAAGTCTCTTCTGTTTGAGCATATATCTTTTCTT
>FvH4_2_15875834
AAGCCAAAGCAGATAATTTGCATCAGAATTAACTTTGTACAAAATGCTTCTTTACTCCAACCCAAAAGGCCAAAACTGGGAATGGGATCATATATGCCCTTTGGGATTTTATATTTGAAATATAGATTTAATCTCTATGATATTTATTTATTTTCAACGAAGCTGTTCCTATTGGAACATGATGCATTGCAATATTGCATA
>FvH4_2_15912655
TGCCCTGACTTCTCTAAACCGACTACTGCCCCTTATCGGTTATAACCTCTACGGGTCAGAGTGCAAGAATGGATGCCAGTATCAAAGCTGTTGGTTGTTAGAAGTATAAGTCACCTATACCAATAACTAATCAATCTGGTAACTAAAGACAACTTGTTTAACTTGGGAATTTCTAAGTAACAATGCAACTTGTCTCCTCAA
>FvH4_2_15923636
CATCAGTAACAATTCCCCAGGTGGCTTATGTTATTGATTCATGCCGATCTTTACAAGTCTTCTGGAATGCTGATGAGAAAAAGGAATGTGCAAAACTTGTTTGGGTTTCTAAGTCTCAGGTACTGACGGAATCTTTCTAGATGGATAATTTTATTGTCACATGATTTCTTACTTTTGATTTATGCTGCAGGCTGATCAGCG
>FvH4_2_15976325
TAAATTGTTAATCACATGTCTCTATCAGTCTATCTAACATTTGGCAGAATTATCAAATCTTGTGGTGCGTTCGTCGGGCAAACTTGCAGCTAATATGTACAAGGGTAAAATGACTTGGACTCTCTCCCAATCATGCTGATCCCAACCACATAAACTGTTTATCTTTTATATACAGAATTAGGGAAAGATCAAATCTTGTAA
>FvH4_2_15987811
ATCCCAATGCGCAGATGGATATGAAGCAATGCTCACACCATTACTGCCTTGCTACTAAGTACATTGATGATAAGTTGCTTCGTACAGTGAATCATATTGATGGACTCAAGCAGGTAATTTGGTTTATTTGTGCAGAATAGGTAAAATTTAGTAGATAACAACAGTTGGGTTATAATGGCATTTTTCTGGTGAATGCAGGTT
>FvH4_2_16015121
AACAGTGTAGCACTAGGCCCCAAAAAGTATATCCATTCAGAAAATTATGCAACAGGAAAAGATGACAGCAGGTACTCACAGCTGATTGACCTTCCTTTTCGCTATAATCCATTTCTAACCACACATAGCACTTTGGGAATGACTGGAATGTTTTTCGGTCAGACCAATCATTCCTGGTTTTGTCAGAGAATTTCTTTTCAA
>FvH4_2_16038889
CTTAGTCGCATTATATTTCTACAGGAGTGCTTTCGAGTGTTGAAACTTAAGACTTAAAAAACATATATCGTTAGATTTATTGGATCAATAGTTTTACATAAGTGAGTTAACAATTTTTAAATTATGAAAATTAATCGAGTGTCCGGCCGCAACGTTTTATCTTGTTCGTAACCGTAATCGGGATTAGTTAGTTGAAGAAGA
>FvH4_2_16053714
TTGAGATGGAAAAGGAGACCAGAAAGAAGAGTATTAGGCATGGTACTGTTGCCATTAGAGAGATGAGTTTTGATTGGAAATGAAAACCTGTTTATCTGTGCTAGTTGGAAGCAGAACTTCTTTGTTTGCTGAAGCCTTGACTGTTAGGTTGTTGTTTCTATGCACAGCCTAATGTTAGTTGGGATATATAGAGAGGAATTT
>FvH4_2_1607221
CTATTCATGATCCGTAATTTCACTTGTGTGGACGTTTTCTATCCCTAAAGAAACAAGTTGTGAATTTCGATGCTCACAGGGGCATCCTATGGGATTTTAGGGCTTAAGGACAAGATTTTGATATGAGAGGATCAAGGAGGTCCGGGTTTCATCTTTTAATTCAAACACAAGGAGGAGAATAATTGGGTCCTTGGCGGCAAA
>FvH4_2_16074774
TTGTATTTGTATACATTAATACGAGATACAAATATGACACAGCATAAATCATCTTATTCGAAAGTTCATATTGACAACAAAAATGAACCACATGGTTTTAGGCTATAACACCCGATTTTTCGGAAGAGTAGCTTTTATACCATAGTCTATCACACTAGGTAACTTGCATGGAGGAACGCACAAAACGAACACGTTTGGTAG
>FvH4_2_16089509
CCAGAGGCAAAAAGGATGGGAATAAGATGAAGACTGACGATTGATAGTTTGAACACAAAGAATGGTTGTGAATCCATATCGGCTTTGCTATTGTAGAAGTTTACAGAGGCAAAGAAGCGTCATATATAGTAGGATTAATTAGCTAGCTAGCTAGGCTGCCTAGGTATATTTGGATCAGTTATTTGAGTAAGCATAGTTCGA
>FvH4_2_16103796
TTTTGCTGATTTTGTTTGTGATTTGTGCAATGCAGGTTGATTTGGTTGGAGGGTACTATGATGCAGGGGACAATGTCAAGTTCGGGTTCCCCATGGCTTTCACCACCACCATGCTTTCATGGAGTGTGATTGAGTTTGGTGGGTTGATGAAGGGTGAGTTGCAGAATGCCAAAGAAGCCGTTCGTTGGGCCACCGATTACC
>FvH4_2_16114274
CGAAACTAAGCAGTTGTTTGAGATAACATGTTTGTATACACATGCATGCATCTATATCAGCTGATGAAGATGCTGCGAAAAAATAAGCCACGAAGATTTGGATGATTACTGAAATATATATGAATCGTGAAGGGTTGCAGATTGGAACCATAATTGCCGGATGCAAACAAGTAAATGATATTTGTCATTTAGAACTTTGTC
>FvH4_2_16136072
GTCACACTGATCAACAACCTCAAGAAGCTTCTAAAAGTGGTGCCTGTACATGCCTGCAGGTCAGTTTTTTTGTTTTCGAAACTCGAAACTTGTTAGTAACTATGCATAAATGTTAATTGAAGTTTGGTTGGTTTATGTGGCTGTGTGCAGGTTTTGTAATGAGATTCATGTTGGACCGGTTGGGCATCCGTTCAAGTCTTG
>FvH4_2_1615094
CCACTATTGCCTACTTGGACAATACTTTACATAGTTGCATTGCTATGTTTGTAAGTATTTGGGTAGGCTTGAGTTGATGGTATAACAAATTTATCAGGCTAAGCCTAACTTCAGTCTTGTTGAAGTAACCGGCCAGTTCAGATATTGGTTAATTTATTTGGTTTATGGGCTTACCAACCCTTTTGATTTGACTCTTTTGTA
>FvH4_2_16151595
TATCATCAAGTAATTCACTTGAGAATGAATGGTAAATATAATGCATAAATGTCGAATTCAACTTACATTGTCATGTCCATGTACTGAGATTTCACTGCAGGTTCTTCGTTTTTTGGTGAGCCATCATAAACCGGTGTTTTCTCAGTATTAGCTTGTCCTTCCAGTAAAGTAATCTAAAACAAGAACGAAAAAATTGGATAT
>FvH4_2_16164390
CAGCCTTATTCTTGAGAAAGATCTCCCGGGTCTTGACAGACAACAAATCCGGAATAATGTGAACAAGCATCAACGCCGTTGCACACGACACAACAGCACAGGAGACCTTTGCAATAGTCATCACGATGGCAACAGTTTTGGTGTGCATAGAGAATGTCCACACATTTATGAAATGCGTTGCGCCACAAAGCACAATGAAAG
>FvH4_2_16169454
CAAACTTGTTTTCTGCTGTAACAAACGGTAACTTTGTTTCCTCAGCTACCGCTGCAGCTATCTTTACATCAAATCTAGATGACAAGCAGAAAATAAGCACTGTCAGTTTTGCAGAATCCAACCTCACTATATTAGTAACGAAGCAACAACTAAGATGTGTGACAAGATCTCAATGCAAATGCTATAAACACTACCATGAAA
>FvH4_2_16181814
TGTTGAATGTGAGTTGTTTCTTACCTCTATACTTTCACAGAGGCTATGAAAATTTACCATATGCTAAAATATTAAAGTTTGGTAATGAATAGACCCCTGCATTGTGTAGTATTATTTTTTTCTGGCTTGGTTCCCCGGCTGCTATTGTAGAAGGATCATATGTCATTGTTTAATATTCTGATTGGTACTAGTCCTACTAGT
>FvH4_2_16183736
ACAAATCAAAGAAATCAATGAAACAAATCATAAAAATAAAAAATCACCCTCTGAACGTGTCAAGGTAATACTTCTACTTTCTATTTGCAGCTTTGCGTTTCGTCTCAGCTGTTGGAGCTGGCTGCCTTGCAGTCCTATGTGGCAACCCATTTACAGGTTTCCGTGAAGGTGAAGGGCCTAGAGAATGCTTGCTGCAGAAAT
>FvH4_2_16192923
AAGCATGATCGAATTGGTCTCCACCTTCATCAAACTCATGTTGATGGAGATTATTTACAATCTCAACATGAAGGTGGAGTTCGAGGCTAGGAGTGTTCATAAGAGTCAGATGGTTCTTTTATGCTCTTGTAGTTTTCTAGCTACAAGAGCAAGGTGTTGATCTAACGATCTACTCCAAATCGATCTACTCTAGTAGCTCGA
>FvH4_2_16203273
CATTCTTTTCACTTTTATGTAATTGGAGAAATTTACATTCCTCACTCATAAAGCTATCAATCTTATACTTTTACAAATTTATTAGAGATTGTTTAATGATGGTGATTCAGCATGCTAACCAAACAGAACATCAGTTGATCAAAGTCGAAGCAGAAACAACAATTTCTAAAGTCATGCCCTTAATCATGTCTAGATCAGCAT
>FvH4_2_16206364
AAAGCAAAGGTATTGCATCTATAAGAGAGTTTAATTTTTGTTTATGGGCTAGCAAACATAGATTGGTCTTAATTACTATAGAGTGGGGACTTCTATAGAATTTTAATGGGGGCAATACTGATGAAATGGTTTAATTGTGAATGATTTGAAACAAAACAAGCAGGATCAAAACATTGAGTGGGGGCAATGGCCCACACACTG
>FvH4_2_16218872
CGGACATCTTTTCAATCTTTTCAAATTGTACTTGATTATCATAAACCGTAAACCATGTCAATATATTAAGGGTAACCCTAGAGTTGACTATTGATCGATCATCATAAACCGTAAATCATATATACACGAGAGCTTATTATTCTTCATAAGCCCTAAACCCTATATACACACGAGAGGTAACTTGTACTCGATCATCATAAA
>FvH4_2_1621958
TAGCTGTCAACATCTGAGACTCAAGCACAGAGAAAAACCCGGTCCGTAAACGGGGTTGAGGAGTTAACAACTTCTTCCCATCTGCAAATTCAAAATCCTTAACATTAAAAATTTACAGGACAGTATCCATTACTCATACTGATCGATTCCTTGCATACATCGAAACAAGTCACAACTAACAAGTTTTCAACAAAATGCAAC
>FvH4_2_16227701
TTCATGAAGGTACTTGGATTTGCACATTCTCTAAATACTCCATCCTAGACAATACACAACCGACCATGTTTCCAATTCACCCCAGACTAACACTATGGCGTTGCAAGCACGGCCATACTAGACTCGACTTAGGGAGACAATGAAAACACGACTAAACCTAAATTCAATAGAAAACTAGCTAGACTAGATGAAGAAAAAAAG
>FvH4_2_16244926
CCAACCACCATCCGCCACGCAATCCACCCTCCCTCGTCGCCTGAAGCTTTGATCCTCTCTTTCTGTAAGCTTCATTCTCTTTCTCTCTGATTCTTCCCCTCTTTTTTGGTTAATTTCTGAGTTGGGTAGTGAGTGATAGTGATTCAAAACCCTTGTAGGCTCTCTTGTTTAACTTTCATATGTTATTAGGTGCCTTTAATC
>FvH4_2_16247687
AGATGTCTTAATTTCTCTCAATCAATACCTGCAGTAGTTTATGTGATAGATTACTGTAACATCCATGAAATAAATAGTTTAACAATTTTGTATTCTTTCTTTGGTAATCATCTTTGTTGTCTGTAGGATGCAAAGAAACAGAAAGTAGGTGAAAATGATGAGGAAGAGGAAGAGGACGAGGATGCGGACGAGGAGGAAGAT
>FvH4_2_16256916
AACCTTTTAAGTTCATAAATCATATATAAGAAGTATTGTGTGATAAAAGATTCAATCATATTCGGTTCATTTACATTATGTTACACTGTTGCGTTCGGTAAAGAAAAAGTTTCATGGTAACAAATTAAATTGACAGAGAAAATCTCTGGTGTAAATTTTGAACAAAACTAATGGCAGTGATGAAAGGAAAGGGTGGCCGTG
>FvH4_2_16269084
GTATAAAAATTGATCTTTGAACTATAAGAAGACACTTTGAAGATTCTGATTGCTCCTTCCAGATATATCATTGAGACATTTGTTGCCTACCAATCAAATAAGTGATCCCCAATTATACGAACAATAATTAGTACGTAGAATAGAACAACTAATTAAATCATTCTCTCCTTTCAAGATTTGTATATGCAGCAACCAATAATG
>FvH4_2_16276381
GGGTGATGACTAACCTGAGACACCAATATAAGAATCTTGGCTATTGTAATCCACAGAAGAAAAGGAAATAAAGTGACAGGGATGTTGAATAAGATGTACTAAGCCAAACACTGAACTTCTACCACATAAATATTACAGGCTGGCTATCAGATATCTTCCCAGAGTTATTTCAAATCCATACATGCGTTTTTGAGGTGTATT
>FvH4_2_16289225
CATTCTCCACCACTTGGTCGTCATTCTTTTCCTGCACAATAACCCTCTGCCCACTGCAGATATCAAAAGAAACTTGACTTCAAAAACAGGCCTATGTTCTCGAGCAGCGGAGTTATTCGGATTGATGTGAATGTGTGCAAGGATAAACTGAAACAATGAAAGCAAATTTCTAACTGCATTCAACTTCTCTGATTAAGGTAT
>FvH4_2_16335174
TATAAACAACTAAAGAAGAGGACATAGTTATAACTTCTTTTTTTGTCGAAAACGCAGTTATGAGAAACGAAGTAGGAGCTAACTAGATGTCGAATAATTATGTATTCATTCAAGGTCATGTATTCATACTTATCATCTCTTGTTATACCTGTGGTATTGTGAAATGTTTCCTGTATTAAAGAAGCTACAGAGTATTAACAT
>FvH4_2_16353071
GTTCATCTATTACAGTCATTTTTCTGGAGAGTTTATATTGTCAACTACTCTGACATTGCTTCATAAAGTTTGAAATTCTTCCAACTTAATTTAGAATGGTACATATTATAAAGGATAATGAAAATTACTAGAGAAGTACACCAGTCTCTTCAATTGGATGGTAATGATGTGTTGATTGTCCCAATAGATCCAACCCTATCG
>FvH4_2_16368004
TCGATGCAGCAACAAGAATAACAACGATCCATTGATCAAGAACTTCACCTTTTCCAATTCCGTATTGAACAACAAGAGAGGCATGAAAATGAACAATGAATGAGATCAAGAGAAGAAAAACCATCCATCATTTCTGCAAGGATTAGATAGAGAAAATCTACCATCTAATTGAGGCAGAAATGATCACCACAGTACAAAATG
>FvH4_2_16375666
CAGCAACAGGAACAGTCCCAGTCACACCTTCAATGACTTGTATGGAGAAGATGTTTTATTGCCATCCTATGGATTTTGGTGTCGTGATAATACTGCATCTCGGACTATCCCCACTGTGCCTTTGTCAGAAGAATTCATATCTCAAACCATTGATGTGGTAGTACGCAATGCAGATAAAAAACAAGTGAGCTTTCGGTTAAT
>FvH4_2_16394970
TCGGGTCGGACCTAGCAAATTGGCTGGGGAATAAAAGCTAGCAACAATATAGGGAGACCCCTAATTGTAAGTGCCAGCTAAAGTTGTTCAATATCATCCTATCTAGAAGACTAGAAGTTAGGTCCATGGTTGCAAACCGGTACCATAATACCATTGATGGTTGTACACATACACACCAAACTTCACAATAATTAAGCGATA
>FvH4_2_16401675
AAGCACCAACCCTTGAGAGTACCAAATCTCCAAACTACATTTGAAGCATTGTTAAACTCAGTTTCATGAGGTTTTCCAAAAGAAAAAGAATAGGAAAGGCTAACAACTTAAAATGTGTATAATACATACCACAACATGATAGCAGAAGCAATAGTTAGCTTAAAATAAGGCCAAATTCCGTGAAAGGCTTTCCATGAGAAA
>FvH4_2_16408849
CTCTCAGAAGAAAAGCTAGCGCTGCCAACAGAGAGAACCCAGTAAATGGCAAAAGCACCAGGGCTGCTAAAGGAAATTTTCTTTTTCCAGAACTGGGATTATTGAAGTCTGTTGGTGAAGATCCAACAAGGGCTTTGATGTAACCCAATGGATCATCTACACCAGCATTACTATTTGAAATAATCGACCCCAACTCATCTT
>FvH4_2_16421523
GTTTTAGGATGCCATAGCTGAGCTAGATTGATCGAATATTTTTTTGTTTGGTGTTTTGATTACTAGTTTTAGTGTTACTGAGCTGTGGCTCAGTTTAGATATAATGTAATTTCGGATATTGGTGTTTTTGATTTTGTTGGGTGCTGTTTGGCTACTGTGTAATCGAAAGCGTAGTACATGACTGAATTAAGCAGTTAATCA
>FvH4_2_1643199
TGGTCTACTTTAGAATGTTAAAGCAATGTTGGTGGTCCTAATTTTGTGTCTGCTTTTACAGGAGAAAGGGTCCAATGAAATCTCTCTCAAAGCAATGGGCAGAGCTATCAACAAGACTGTCATGATCACTGAACTTATTAAGGTTTCTTGCAATCCGCGGCGCGATCATTTCTTTTAGTGTTCTTGAACTTCTAATCACAC
>FvH4_2_16435643
TGAAGGTGATGAGTTATCTTTTTTTAGGATATGAATGATATATTTTACATATTGATCCTGACTGGGATGATTAGTGCACCCCACTCTCAGAACTCACATTGTTGCAAATGCATCTCTGCGTCTGAATATTTGAGGCTCTCACATTGTCAATCTGTTATTGAAGTGCTGCTTTACTTGATGCAATTAATTCCATGGACTTGT
>FvH4_2_16439182
TTTATGAAATATTTATACCAAATAAATAAAAATTTGTTTATACAGTACAGTGATCAAGCACCCAGCTGCTTATGTGCACCTAGCTATATATATTTTGGCTTAGATATGCATGTGAGATTCTTAATCCAATTTCCCTTAGTTTTGATAATAACCATAAATCCTATACATCTTAAGAACTTGGACCGTGTTGGTTCTAGTTCA
>FvH4_2_16454336
CATTGCTGACCGATTCAAGAAAGAAACTGGACTTGTTGTGGACCCTGAGAAAGAGATAACCGTTACCTCTGGGTGCACAGAGGCAATTGCAGCAACCATGTTGGGTTTGATAAATCCTGGTGATGAGGTTATCCTCTTTGCTCCTTTCTATGATTCTTATGAGGCCACTCTTTCCATGGCTGGTGCTAAAGTAACAGGTAT
>FvH4_2_16456197
TAGCATTTGAAGGAGATACTGGTGTACGTGTGTTGACAATATTATCTCAACTGCGATGGCTAGTGATAGTTGTTTCTTTCACGAAACCTGTTTGGTTTCGCAATCCATCACAGATGCAAATTGCTCTTCTTTATCTTCCTCAATCTCACAATAAATCGTTTACTCAAGATTAATTGATTGATATATTATAATTAAATACCA
>FvH4_2_16498480
TAGTCTGCATGAAATACCAGTTGTTGTATGAACCAGAACTTGATGGCATAGTTAATTAAGCAATTGATTTTTAATGAGTTCCGCGATTCGTGATTACGCTAGGTTTAAGATTGACCTTGTATGCATTTATACGTATAAGATCGCACTGATGTTTGGCTGGTCAAACATTTTGTCTGCTTAATCAGCTATAGGAATCAATCA
>FvH4_2_16510055
CTAAGTTTCTCGAATGCAATTTCAGCAGTACCTTAGCATACAAGCCAAGTACCTAATATTCTAGTATCAGTTACCTTGCTAATCGTGACTGTTCAATGGGCCACCACAAACTTCTCACTTCTATGAAATATAGAAAATCTGTGATGCAAGTGATACATATTCATAACGATACATTTAAACACCGAATTGAGGTAATGAAAC
>FvH4_2_165278
GCGTACGGTTATCACTCGCTCCAAAAATAGATGAAATTCCCCAAGTTGATACACTTGGGCCTCCTAATCACATAGCAAGAGGTGACAAAATAAAGTACACATAAGAGGTTTAAATGTAGTTTGACAGTTGCATCATGTAAACATGCACTAATAGTCTAAATTTGTATTGTTTTCTTTCCACCATTGAATCTAGATCCAAGG
>FvH4_2_16548195
AGCTAATCAATTGCTTAATTCTATACTTTGCGTTTCAGTCCTTTACTTTGAAGGTATACCCAGCAGAGCTCTCTCTCACTGCCTTGATCTGCTTTATGGGTGCTTTGGAAGGTGCCGTAGCTACACTGGTAATCGAACACAACATGAGTGTTTGGGTTATAGGCTGGGATTCTAGGCTCCTTGCTGCAGCTTACTCTGTGA
>FvH4_2_16583918
GAAGTTGTATCAGCACTCAAAGGAAGTAAAGGTACATACTTCACCGTGCATGTGACTAATACATTTTATGGAAGTAATTTCAACCCAATTTATTCTGTCTTTTTCCAGGACTGTGAGGTTGGTATGTTTTCTGAGTATACTGGTTGCATGGAAAAGTCAGATATTGAGCAGCAGAATACATTTCTTGAGGAAAGGTTGAAT
>FvH4_2_16599263
GGCATGAACTATACGCAAGTTTCATTATGAAACAGGATGAAACTTGTGCCTGCAAGAAGAGGACTGTAACATGAACCCAAACATAACTTCTTGGACCACAATGTTAACGGATATCCATTATTGGATCAATATTGCAATGTAAGTCACTGTGTTTTACCTTGAGGTTTCCAGCAACATTGAATGTTACAGCAGTTGTGGAAT
>FvH4_2_16605718
AATGGCACCACTAAAGATGGAATATAGTTCCCCACTCAACAAAAGCAACAAATGTAGCTTGTAAATTCTTAGATGAGAATTCGTCGACTTATGCTTCGATGTTTTAGGGTTTATCAGTTTATGAGGCTGATCAGAATGGCATACCAATTCAACAAAAGTTTGCTTGCAATACAATCCACTTCAGCTCTGATGAAGCTCAAT
>FvH4_2_1661061
ATCTTGTGCATTTGCTTATTAAATTGGTTACCTTTGCCTTTTTCATGTTACAGGATTCTCATGTGCTCTGTTTAATTTTCCAAAAGGATGGGATAGGACCAAAAAGTTCTAAACAATATGGTGCACCTTTCAAAGAAGAAGACTGGACTGATGATGAGGTTGAAACAGACATTTCACATGTAAACATTTCTGAGACCAACC
>FvH4_2_16619316
TAAAAGAACTGCAAAGTAGAGAATACAACCAGCAGAATGAATAGTAAAAGACCTCGCAAGCTTACAATGGATAATATTTAAGTTCTGCATTATTCTTTCACGTCCCACGCTGAGACTCAAACCAGAGTTCAAGATTCTCATATAACTGATCTTGACTGCGCAAGTAATATATTTTGGTGTTTCAGTGTGTATTTACTGATA
>FvH4_2_16635517
AACATTCTCAGAGTTTGGTGATACCTCTGTTGGTCGTGTTGGAGCTCCACTTCCCTGCTCATTTATCAAGGTAATGCTCATAACCTCATAGGTCCACTTACATATACTTAACAGATAACTTTTCAGATCAATTCGTCTTTCATAGTTGTTTGATACCTACTCAGCAGTTGTTTGGCAGTGTTCATTTTATCTATTGTATGA
>FvH4_2_1666290
TAATTTCAGTCTTCCAGAGTGCTGAGATATAATAGATTTGTATTCTTAGGTGTGCTAGCCGTAAGGCTGTCAAGTGAATAAACCAAATATTATAGCACTTATAATAAGCACATTGTTGCTTACAGTAGTAATGTAAATGATCTGTTCCACAGGTCATAACAAGATTAAGTAGCCTTGATAGTTTAAAGCTTTATCCCTCAT
>FvH4_2_16687225
ATTCCCCCTACAAGTACGAAAGTGAAAGAGCAGGTCACCTTCCTATTAAAAGTACGTAGGAGTCATCTTAAATGAAGTGACCAAGATATTGACATTCTTGAGTACTTTTACCTCGCTGCCTTATGAGTTGTGATCTGGATTTCAGTTGCAGGAACTGCAAGTATTGAATGTCAAGATAGAAGGGACTAGATCCAGCTCGTG
>FvH4_2_16698799
AGATTGTGGATATGGTGTGTGAGCTAGTTGGTGGGCAATTAGAATGCCCACGTCTATGTATGTGCACTTTGTGATGTTGAAGATAATGTTGGAGCCTACCCCAGTGTATAACCTCAAATTGCATAAGAGCTTGCATACAAAATGACACATGTAAAGACTTAACTGGTCAAGTAAGACCAACCTAGCTATTTTCAAAAGCTT
>FvH4_2_16708461
CTCATTACATTTGGAATTGGCTTAATGAGAAATGACAACGTCTATAGTAGAGACAAGTGGCTGTCATTTAGAATATTGGTGAAAGGCATCGGATTTAACAAACATGGTGTGAAAGCATGGTCGAAGTCATTAGTCTACATTACCTTAAAACATATAAATTTGAACTGATTAAAAGGTGTAAGGCACACAACTAGTCACAAT
>FvH4_2_16715926
TGCAATCTTGTTACTCAAAATCCACCTAGTACTCAAGCAGAACGAGTTAAACAACAAAACAAATTCTATATCACCACCATATCACCAATCTTGATCAAAGTAATTATGCTTTTATCATATTGGATTAACGAATAAGATTGCAACAACAAAACCCACAAATTTCAAGGCACAAAAGAAGCACTGTTACTTTTCTTTTGAAAA
>FvH4_2_16725329
ATTGAGTGGAGAGAAAACGCTTCACTAAGAACAGGAAAAATTAAACCAGATGAAACAAATATATACAGACATTGAGACTGCATACACATATAGACATACACATATGCATACTCGTCATATATTTACAGATAAACAACACATCCATATAGACAGACAACAACATGAGATTTGTATGACTACCTTACGCTGATCAATTCAAAC
>FvH4_2_16736971
TCAAAAATTCTCTACTCAATTTCATGCTTGTTCATTTCTTCCGAAGGTTACTGAAAAATCAGAGAAAGATGGATTAGATCATTTACGAAACAAACTTCTGTGTGACTTGTTAGATGAAAAGAATGTAACTATAGACACTCCATCTATAGGATCAGTTGTTGTTAAAGACAGACTTTCTCGTACCAGGGTCCTTATTGTTCT
>FvH4_2_1675114
TTCATTGTTTGACACACCTAGTTATTTGACTGTTCAATATTTCGGTTATTAACTTTAGGTGCTTTACATATAAGGTCTTGAATTTAAGTTCAACAAATGACCATGACAAGTATGAAACTTGAATTCTAATCGATACCGGGTTATTCTTAGTGCAGAAATGTTGTGTTCAGAAAAAATTAGTAATAATACAGGACCTCCAAG
>FvH4_2_16763358
ACAAGTTCATCATAATTCTAGCAATGTGCTCAAGTTTTTTCACTTTTTCGTTAGCCTGCCTATGGTTGAGGGTCTTCATATTAGCTGGAGCTTTTTGAATTATCTGGCTGCTGGTGCTTTGCCAAAACTACATAAACCATGTCTACATCTGAAGTTTCTTGACATATCCATGTTCTTTGATTATATGGAGGAAGTTTCAAT
>FvH4_2_16776576
GTTCATCTGATAACTTGTGTTTTACAAGCCAGTTTTATATCGCAAGTCAGTATCAGATGCAGTTTATTAATCAATAGTGAATGATGTTATTAAACAGAACTGCATACGTTTTCTTGTCACCAAAACGTGGATTTGAGTCCAGTGCTTCCCTAAATGGACCATAGAATGAACTCGCATACCTGTTTGCAACATAAAAGATTA
>FvH4_2_16785373
ATGAAAGGTTTAGTTGTAGCATAGAACAATATTGATCTTTACTACTAGCTCGTACGTACTAGCTAGTAATGTTGAAATGGTGGTGGTGGTAGTAGTGATAGTATATGTATGTATGTATTTGTTTGGTGGTAAATGATCATAATCAAGTTTATGGCAGCCAAGTTTGCATTCTCTTAATGTATCAGTATCTCTCTAGCTATG
>FvH4_2_16797649
ATCCAACATCCACAGTCGATGCCTCCTCAAACTCAAAGCTCACCCTCTTTTTCTTCACATTCTCTTCCTCATACCTTTTCGACACATCCACATCAGGACTGCTCTTTATCTCCTTCTCATGAACCGAGTGCAGTGAACTCTCGCTGCTGTGCAAGTGAACCGTCCCTGAACTTTCCTCACTGCTCGTCTGCTTCGGCACAC
>FvH4_2_16865475
ATTCAGTTTTGTGCCAACTGATATCCACTTTTAACAGTAAACTCCATGTTTTGTATAATGCCAGCATAATCTATCAGGAATATGGTTTAATGGCAGAGGAATGGAGAGAATTGCCGCAACTTCCTGTGGCCAAAAGTTATGATGTAGAAGCTCAAAATTCCAATAACTATCTACTGTTATCAAATCTGATACTAGAGAACT
>FvH4_2_16888010
TCTCTCGAGGATTACAATCTGGAGCTCCATCTTGAATGGGTGCATTACTTGAAGTTGCCACGGTCTTCAGTGATGTGCAACCATCTGCCTCCAAAATTTCGAGCAGCGACGGGAGCTCGGGTAAAGATTGAAGCTTCTTGCAGTAGTTTAACAGTAGTTTGCGCAGCTTAAAAGCGTTTTTGATGCTTGCAGGTATGCTCT
>FvH4_2_16896111
GTACGAAGGTAAATCTTTTATATAAATAGTGAGATTGCTGTTATTTTGATGAATATGTTCTCACATATTGATTGTGTGTCTGTATCTTTGTATAGCCCCGCGAGCATCTTTATAAACCCAAAAACAACCTTGTCCAATGTGAAGACCCTCTTTGTTCAGCATTTCACTTACCGGCAAGTTACCCGTGCAACACCCCAAGTG
>FvH4_2_16940095
ATTACATAGTTTAGTCAACAGAGAACATAGAGCTTTGAATCACCACAAGAGCTTATAGCTGCCCACTGAAGTCCAAGACACAAACATGAGAAGGCAAGGATTCGATACATCCATGCAGCATCAATCCATTCGTCCCTTCAAGATCCTCTCCTTCACCTCGGTTGGTGTCCTGCAATAGTGACTTTACATATTAGACAGCAG
>FvH4_2_16953268
AGCTTTGAGCTATCATTTATCTTCAAATCATAGTTTACAATAAACTTTTGATGGTTCATAAGCTTGTCAATAAACTTTAAAAACTGAATGAACTATTTAAGCGCTATGCCATACATAAAATCTGCGCAAACATACAGTTGATTCAAATGGAAACTCTTAAATAAATGAGATACAATAACAAGCCTCAACAGCAATCTAGCC
>FvH4_2_16962056
AGGGGTAGATATTTTATCGTGTCCAAGCCTAAATAACAAAAGCAAAAGAACACTAGATAAAACGGATGTAGAGAGGTGAAATTGATGCGTAAATACATTTCTAGGCTAGAGGTTCTCTTAACATAATCTTATAGTTTAAACTGATTAAATGATCAGATATGCTGAAAGGAAAAGAGAGGGAATTCTACTTAGAGATATTAT
>FvH4_2_16980232
TATCATAATCTACAATACACGAATGCAGGACTATCGTCACCTTATAGTTCACTAAAACTGACGCATATGCTCAGTATAGTCGTCTACCATAAAATATGCCATGCCAAAAGGCCGAAGAGGCATGGAACTGGCAGTCCTATAGGTCCGGAATTAAGCAAGGCACACATCATAAGCTAACCGCAGCAGTATCTGGTGTGACCC
>FvH4_2_16995364
TGACATATACAAGTACTTGCTTGAATCTGAGGTTTGATGTTACCTTTTAAGCAATGAATGTTTTCGATTGATGCATACATATTTCTTTAGATTGTGTGAACTTCTCCATTTGTAACCACGAATTGTTGTCATGTTGATGTGTTGAATTGTCTCTAGCTTTATCTAAAATAAAATAGTATATGAGGATGCTAGAACATGTAT
>FvH4_2_17025554
TATCAGTGCATTGGGCAGCTCTTGTGTAACTAGAGCTTTTATCTCAGAAAAATGAAAATCAGAATATGAACAGTGGAATTCCTAAACATAATTTGTAAATTTTTGACCTTTTCCCCCTGAAATACAAAGCAAACATTCCTATACTTTTCTGAAATTATATCAGTTTGAACTAGTGAGCATATGCAACTCAGTATAATATAT
>FvH4_2_17030637
GAAGGTTGGTTGTTTTGATATAGAATCTTTGATGATTGTTTCATTTGGAAATGAATGGGGAGAGTATGAGATGCCACTCCTGCAGTCCTGCATGCAATGCAGCACTAGATAGATATACTCTTATCTAGATAAGGACTTTGCTATCACGCATGATTGTAAACATATTGGGATGGGATGTATACATTGCATGCCTTTTATCAC
>FvH4_2_1703578
AGTGGAAAGAGATGTTGCTAGAAAACGACCAAGGAATAAAGACTTTGGAGGGAATTCCAAAGTTGAGCCAAGTCTGGAAAATGAAGTACTTCCACCCAAGAGTCATTCAAGGAGATCTAACAGCAGGACTGCATCATTGACAGAATTAAGTATGCCACTTGAAGAATCAAAGATAGATGTTGGATCGGAAGTACAACCTGT
>FvH4_2_17036681
AGACCACATGTCCAAGACTTTGGTTTCCTCGATCCTCCAGAAAACGGTTATAAATACCCGTCTCCCATTCCAACTTCTACACCATTCAATCCTTCTCTCTTCTCTCATCATTTCTTCTTGAGCATCTCTCTGTCACTGTTTCAGAAGCAAACCCGTCTTTGCCATTGTTAATTTGGACAGTGAGATCATTTGGGTTTCTGT
>FvH4_2_17053785
ATGTATCCACTCTAATTAATAACCTCTGTGAACACTACTAATGTACAAGAACGTAACCAGAAGTAGTATTTGATACTTACGATTTTACAGATCAAAATGAAGATTTGTAAATTTGTGATAAAAAACAGAAGTGAAATTCATCTTGTCATGCTTTACAGCTAAGGACCAGCAATACGCACAGCAAATGCATCGTCCTCCCCA
>FvH4_2_17062445
CAGCTAATTTCAAGAATGAAACTTTAAACAAGGATCATTAACTTTATGTTTGTGCATATACATATCTCCTTTCATTCATTTTAGTGTTCAATAGAATCAATACTAAAAATTGCGTTAATCATCGCTGCTACGGCTCTGGAGTATTTGCGTTTTGTTGTTGATACAGCCATCGACCAAAGTCAGATCAGAATTTCATTTGGA
>FvH4_2_17065760
TCTAGATGATGTGAACGATTCAAGCCAAATAGAAGCTTTACTTGGAGATCAAGTTGTGTTTGCATGGGGAAGTAGAATCATTATAACCTCTAGAGATAAGCGACCACTGATAGATAGAGTGGATGATGAACATATATACCCGATGAAGGGGTTGGAGATTGATGACGCTCTTCAGCTTTTTCATTTGAAAGCTTCCAAAGA
>FvH4_2_17094133
GTTGGAAACTATCAATTTATTTATGCCTTTCTCTTGATACAGTGGTAACCGTAAATGATTACCTTGCTCAAAGAGATGCTGAGTGGATGGGTCGTGTTCATCGCTTCTTAGGTCTTTCCGTGGGTCTTATTCAGGTAATATCCTGTTTGTTTATATGTTTTGAGGGGTGTACTCCAAAGGAAATGGTTCCTAATTTCGTGG
>FvH4_2_17104383
ACCCATCATGTTTGCCTTTAGATAATATTTTTGGCTTCAATATTGATATGACCAAATCAAGCAGAAAATATGGTCAACATTTAGCACTACAGTTTACACTTTGCAGTACAATAACATCGAGTCCAAGACTTATTTGCTTCTTACATCACTCATGAGTCATGACAAGGCCTAGCATCAATTCGTTCTTGTTTTTACTTGCTT
>FvH4_2_17131651
ATGGTATAACAATCACAAACCCTAATTCCTAAATTGAAACAAAATCGAAAAGAGGATTTCCAAATTGGCACAACAAACTCGTAAGAAACCAGCGAAATTGGGGAAACCATACCGAGCAGTTGGCAGCCCTTGGCTCTGAGATCCTCAAACTTCTCCTGCAAAACCAAACGAGAATCACAAAGACGAAGCGAAGTTGGGAGC
>FvH4_2_17142105
TATGAGGTTTTGTTTGGGGGGTTCTGGTTTGTTGATGTAGTGTTGTTAGATTCATTGTTAGATTCATGAATTGTTGACATGATAGATATTACTTGGTCGGTGGTCTGGAACACATGTGTAATGTGCTATCTTTTCTGTGACCTAAGTAGGATAAGCAACATACCTAATACTCTGCAGTGTTGTTAAAAGAAATAATGCCTT
>FvH4_2_17153294
CGATCGATGATCTCGATCAAATCTTGTTGAAATGAAATTACTTAGTTCTGTTGAGAGATTATTTCAATCTGCTAATGAGGTTAATCTTGTTTTCTTTTTGTTTGTCGCAGACAGAGGTCGCCCAGAGGCATAGAGACAGTGTACGTATCATAGTAACACTGGAAACCTAATAATCGACTTGTTAGATTTACTTTATATTTT
>FvH4_2_17155040
CTTAATGGAGATAAGTCTCATCACTAGCTATCTAAACCAAACAGTGTACTTTTACTCGAGCTACAAACTTAACTACCCTTTTACCGATCCCAATTCACTCAACTTTACCAAATCTAGGGACTATAGACCAAATCTCAGTAGTACTCGTCCCGCATGTGATCGATGACCTCGACTGTTTTACTCTCTTCACGGCATCGTATT
>FvH4_2_1716483
TAATCCCTCTACACAAACAAAATGACAACAGCAGTTCAGTAACGTCATCATCCGTACCGAACCAAAAGACTTCATGGCTCAACAGAAATCCTCTTTTTCCACTGAGGTTGGTCTTGTTAATGTGATCATTTAAACAGATTTGAAAGAATGCACAAACCTTCATGGCTCGACGTTCCCTGACAAATGTTGGATCTACTTTAT
>FvH4_2_17166921
AGGTAATGAGCAATCTTCTCTTTTAGTTCAGTTTGTGTTTGTCACGTAGTACGTATACACACCCACACACCAAGCTATTACCTTCTTTCATGTAATGCATTCAGATACATTTGAAGAATTTTTTCATGTCCAACCAGGTGCTTGATACACATGCATATGAGGCACGACAAAAAGAGTACGCTGTGAAGGGTCACAGACATT
>FvH4_2_17173593
TATACGTTGGTTCCTGACTTAGGAGTCATAATGTTCGAGTCCTGAATCATGCACAGGCTACCCAGCACAGACAAAAGACTCGTCTTCATTTTCTGAAGGTAAACTGCTGTTCACCCCTCACATAGGCTCTCTGAATTAGAAATTATCTGATTATCTTTACTCCCAAGAGGCATGATGAGTTTCTGTAGTATGAAGCACAGA
>FvH4_2_17205490
GGGAAAGAGAGAGATACCTAAACATGAAGTCGTGGGTTCCCAGCAAATTAATTCGACGATATAAAAGAACATGGCCCTTAACTAATTAATTAACTGAATAATATGCAGTCGTATTCACCGTCCATTACCTTCCAAGAAATCCATGTCTAAATTTATGGTCGGATAACGAAAACACCCTCATCCATAACCCAACCAAATCGA
>FvH4_2_17271465
TAGTGCTCCGGCCACTGCTATTTGAAATCTTCATTCATCAATATGCGATAATGCGACTACGCCATTGTACTACTCTAAAAGCAATGTTGTTTGTTTTCATGTCTAGTATGTTTCTTCTCTATTTGGTTTCTTGTGAAATATAGATAGAGCAATGAAAATGAGTAGCAGTAATATATGTGAATGCTGTGATGAGTGATTCTT
>FvH4_2_17276803
TAACAGAAAAAATGTCAAAGCATCGTACGTGTACCAATTTAGTTAACACGGTTTGGGTTTGTAGTTTTGTCTGCAGGTTGGGTTCGTAGACAACATAAATTTATAGCTAGGACACTAGCAAGCGTCACTTAGAGCTAGCTAGGTCACACCTAGCCTTGTGACAATCGATGAGAATCAAAAAGTTTATGAATCGAAGATGAT
>FvH4_2_1729646
ACATAGCCAAGACTGGCAAGTCTCCAAAGAAAAGGGTTCAATCGCGTGGAAGCATGCAAAATCAAGAAAACTGTGAAGGGAGATGTAGGAGAGGTTGTGTCATATGCAAATCCATCATGGGAGAGCCTAGCCTAAGTTCTGAGGCAGGAGAGGAGTAGTCCCTTAAACTCCTTACAAACCCTTATGCATCGACATATCGGG
>FvH4_2_173410
AGCATTAGGCAAGTATGGACATGCCGGAAGCTCTCTATGGGCATACATTCTACCTTGTGATATTATGATCGAAAACATTCATTTTCTAAATCATTCATGGACCATCTCTACTTAAAATCAACCAAAATCGGAGATAATCTAGTGAACAAATACAGTGTCCGGGTAAAATCAACCTAAACCTCCGATTTGATTCATATTCGT
>FvH4_2_17391070
GAAATTCCAAGTTCCTTACTTGGGTTGCCCTTAAGACAGCCGTCAACAGTTGACAAATCAGTTAATATGGGAAGATCACTATACATTTATTTAAAAGAAAGTCCAACAGATCTTTCACTAGTACGATATTGCTTTTCCAGATATTCAATGGAAGACCCTTCTTTTCCCCCACAACCAACTTCTCCAGCAAGTCTCAAGTGA
>FvH4_2_17409025
GTGATATCGTCGCCTCTGTGGTTGGATGTCTTGGGTTTGCTAGTGTGTGACGCTAGGTTAGATGACGTGGAGGTCACGCTCCAGGAGTTGTGGGGGAATAGTACTAGACCACAATCTAGTATTCTACTATGCGTTCCTAGATACACTTGTGTACATAGTTATGTACTTTTGATAAGTCTTACTCTATGGTCTTTGTATTGT
>FvH4_2_17414258
TGCATATCCAGCACTCGAAAAGTGAAAGTATGCAGGATTCTCAACTTCCCTACCAACTCCGTCATCGAAATTTAGCGCGTAACTCTGAGGATCATACTGTGCCTGCACCCGTCTTTTCTTGTAAATGGAACCAATCGAACGAATGAAATTCTTCCACTTTGGTCCGGCCAAAACCTCTGAAAGCTCTCGAACTTTCTTCAC
>FvH4_2_17431085
TTCACAGAGTAATTTGCAAATGGCAGATAACATGACAATGGAGCGTGCCATGGCAACTTCAAAGCTAGTTGGAAATGGAGCAGAAGATAGTTGCCAGTTTATTTCTTCTTATACTGGATCTGTGCCCAATAGAACTTCCATTGCCCACCCACCTTTACAGGAACGAAGAATCAATGGTAAAGAATCAGACTTTCGCAGAAT
>FvH4_2_17455549
TTACTTTGGTCATCAATATATAAGTTCAATTGCATCTTAGGACTAGTTTTCACTTGGAAGTTTCTTTTTTATGTCTGTGTCAGTGTGTGTGACAATGTATGTGTGTTACTTTTTCATTCAAAGGTTTTGCATTTCCTTACTCAGTTACTCTAATGGTTATGATTAGAAAGCTAATATATTCTTTGTTTTGGCATACTAGTG
>FvH4_2_17463460
CCACATCAAATTAAAATAAGAGGTTGCTTTACTTAATTAATTTGAGTCACTTCCATCACCATACAGTTGTCTAATTCTAAATACTCTATCATCATCCTCCACTTCCTATTTAGTCTACAGCTTGAATATCTCAACAGCTTGTATTAAAACTCCATCAAGCCTTTGTTTAAAGGCCATGACCTTATCCTGGAAGTGCACTAA
>FvH4_2_17467468
TTGGATAAGATTCCCAACGTCTAGAGAAACCACCAGACGCTCTGCACATCGAAATCCCCAAACTACCACTCAACTTCCAACTAATTCCCATCCGCCCTCGCGCCTCCCATCTATAAAACCCACCCTTGAGACTCATTAGGTTTGCCAAACCAAACCCCGAAAGGGCCCTTAGGGCAAAACAAAGACCTCCCCCTCTCATTT
>FvH4_2_17486165
TTAGCAAAAGCATAACTTAACAAAGCAGATAGATGCTCAACACCAAGCCAGCACATTATATAAAACAGAGAAAACCCAAGCACATTGCAACAATACCTAAATATATAAACTGTAATAGACTGTTATAATAGAGTAGGCATCATAAGAAATCCATAATCAGTACGAAACAGGTCATAAATTCATAACGCTAATATTAAAGCT
>FvH4_2_1749201
TCCCCCAATAAACATCTCTTTGGTGGGAGAGTTTGCTATGGAAGCAAGTTCTGTCTCATTCTGTCCAGATATATTAATGATGATTCTTCATGGTCTTTAGCTGTAGCAACTTTTGATGTAAAATGTGTAGCTGGTGCTTAGAATGGTGATGGAGGAGAGAAATGCTTCCACTGTGATCATCATCCTATCTGTTATCATCAG
>FvH4_2_1752829
CGAGGGACTTCAGAAGACTACACCTAAGCAAAAGCTGGCACCTGAGAAATTCCAACTCCAGCTGACATATTAACTAGGCATCGCCTAACAGATGCTATATAATCAAGTATTAATGTGGATTACAACTATTATCTCAGATCCCTAATATTATATATGCAAAAACCATCTCTCAACTCCAAAAGCCACCAAATCTTTACACCA
>FvH4_2_17558416
AAAGACAGTACAACTTGCAAGTTGTATACTTTGGAGTTCAGCACACTTGCATGTAATGTGACATTACCCGACCACATCCTAAATATGCAGTGCATTCCTCACTGCCCAACATTAAGCAATCACCAACATTCTACAATAAGATCAATCACGGATCATGAACTGTGTTTTCTCATCATTAACACCACCACAGAGGGGTGCTAC
>FvH4_2_17571409
ATAAAGATGGCCTATAATGGGGAGGCAGAGACCAGGGCTTGGTGGGTATCTTTTGTTAGTTCCCTGCAAATAGCTCTTAAGGAATAGAAAGATGATGAAGCACAAGATGAAGGAGTAGGTTGAAGTTTCCATGGAGATGGGTATGGTGAAGTCTGCTGTAATAAGGAGGCTGATGTACTTCATATCATATGATCAAGATGT
>FvH4_2_17574207
CCATTTAACTTGTTGAGAATTTGAGATTGTCTTTTTCCTTCTTTAGGTACATTTTTTTCCTTGAAGAATCTTTGGGTGCATTTCTAAATTGATGATACTTTGTTGCATAAACAAGATTTATGTAATTGTTAAACCCAAAATAGATGCACCTTTGTGTTGGTAAATGGTAGGCATGTAAAGCCAGAAAATAACTAACCACCT
>FvH4_2_17607397
CCCTTTTTTCGTTTTTACTCACATACCCCCTTTGGAAATCTTATATTGATCCCATTTGTAGCTGTCGATTTCTGTTGGACGTTTCGTTTAGAATGTATGCGAGGAAGTAACCGCTGCTGGTTGTGTTGAATTTTATGCCTTTTTAGTGTTGTGTCGTTGCATTGTGATGTGTAATCTATGTTTTTAATACCTAGTCTATCG
>FvH4_2_17613009
TGCTAGTTATATGGATTATATAGTAGTTTGAAGGTTCAAGTTAGGGACCACGACCACATTTCAGGTTCTGCAAGGTTAAGAGTCACTGAACTGATCATATATTAAACAATTTCCAAGCTAGGTCCTTCGCTTCCGTTTAGCAAGAAATCTATCTGTAATCACAATGTATATTGCTGCAGTATTATAAGCCAGAAAGGAAAA
>FvH4_2_17640375
CAAAAACAGACTACACTCACAGTTGTATATAACTACCCTTCAGTTGTTTAAGACACTCTTGTCTAGTCTCCTAGGAGGATGATATCTACTCTAAATAAGATTATACTGAAGCTCATCAATCTCAGTAGAATGGATCCTATGATCAGGAAGTTCAAGATGTAGACCACCTGAAATCTGATGTCTTAAAATCTGTTGGACCAA
>FvH4_2_17669864
TTTGATGTATGTTAAATTTGAATGTTAATTTACAACTATCTCATTGGTGTTGGATTTTTCTGTTTCAATAGATCAAACCTTTTAACTGAAATTTTTGTTGTCTAACTGGAATTTCTGCTTTTCATCAGAGAAGTTTATACAATGCATGGATAACAACTTCAAAACTCCGGGAATCTGTTAGAGCCAAAAGAACTGAGTTAC
>FvH4_2_17687546
CATGAAGTACGGGCATAGAGGGTGTCTAAATAAACAACCACAATAAGATTCTTTGTTCAGCTTGATGCCTTGATTCAACTAAGGTTACCTTTTAGCTATGCAACGGACATATAGGTCACTTTTGTTGAGAAATTTTTGATTAATAGACTATGAGTCATTTTACAAGGAGAACAGAGACCCTTTCAAACTAAATAAATGAAA
>FvH4_2_17704192
GCTCTGCTTGCAATCTGGGTACATGACAGAAAGGTTTTTCCTGATATCATGCGTAGGCCCTTTTTCTCTCTGGAAATCCTGAAGAACACGGATCTAGCCGTCTGCTTGCTGATTTACTGGAGGTAAGTTGCTTCGTCTTGTTTTATTGACCAACTAACTCCTTCAGCCCTGTCCGATCAAATTCTTTATTCTCTTCTTCAA
>FvH4_2_17705905
TTGAAGTTTCATAGGAATGTTTTGAGTGGAATGGATACTCAAATCTTGTTAGATAGAACTTACCTACCAGGCTGCCATACTAGATCTACATATAAAACAAGCTTAAAGTATACTTGTGCTAGTAGAAGGGAATTTATATATTGTCAGCTTTGTTAATGCAGGATGGCTAATCATGGATGATGAGCAGTTGGGGTATCTATC
>FvH4_2_17741212
TATGTGTTACTTCGTTCTGATGTTATATTCCCCCAATTTACTGAAAAAATGGTCGTCTGCTGAGAAACATGTGAATAAGAAATGGAGTCCTTGAATGATGTGGTACTGTATGTTGAGAAAAGAGTAACAAAGTAATTGATGTGTTTGTGCTTTTTTAATCTGTTAGAGCCTACGGACATCAAAAACTGGTTTTCAAGCTAT
>FvH4_2_1775265
TAATGGAGCTATATCTATCCAGCTAGTAAGAAATATATAAATCTTTTTTGGACATCAGTGCATGCCTTAATTAAACTTCAAGTTTACGATATATGGAGTATGGACCTGTATGTCACTAACATTTTCATATATGTGGCAGTAGATTATTGAATCTATTGCTGAATATACTGATCCTTGCGGAGATTATTGAGTATGCATATA
>FvH4_2_17759674
TTGGGTTTTCTGAGATGCCTGAAGCTGAAAAACCACAGTTCGTTAATTATTTTTTCCTGTACTTTACAGGCACTATCATGTGTCATAAATTTTTGAAGCAGAGGAGTGCTGCAACACAAACAACAATCCCAGTAGAAAACATGGAACTTGATGACTCTTCTGGTGGCATCTCTGTGATAACACAGGCAGAAGGCTGATAAC
>FvH4_2_17764371
TATCACTTTGGGTGTGTGAAGGATTCAGAGGAGGTTAAGGTAACTGTGGATGGGAAACTGTTTTGCAATAGGAAATGTGAGAGTGTGAGTTTGGGGATTAGTAAGATTTTGGGGAAGGCTATTGTGGTTGGTCCTGATAATCTTACTTGGACTTTGCTCAAGTCATCTTCAACTTGTGATAGGGACTACTTGACTAAGAAT
>FvH4_2_17781640
AGTGCCAATGAAGCTCCCAGAAAGAGGTTTAAGGTCAGAAACTCAATAGCTAACTACACAATTTGATGCTTGAAAAGAGTTTCTGTATATCCTGAGGGATTGATGTAGAATTGGTTCTTAGTTTGAATTCTACCATGTTTTCTCGCTTTGCTTGAAGACAACTCAAATCAGCTAGCACGTGTTATCTTCATGCTATACATC
>FvH4_2_17785417
TCAGCGTTAACGACCTTGTACTATTTCCACGCATTTAATCAGAGACTTCAAAATAAACATCAAATGGAAGCAAAAGCAACCCTTAATCCAATTAGTAAGATACAAAAACCGGACAGCTAAAATCAAGGATGGGTTGGAGTGATCTCCACTCATTCTTCTCACCTAAACCATAAGCCCAGTAGAAGGTTGCTTTCACCTGAT
>FvH4_2_17847803
TTACAGTGGCAGTAGTACCACACTGTAAGTTTACATGACTAGGAACCTCATATCATTCTGAATATTGCAAACCACTAAAGTAGGAAATGAGCTAACAATAATGTACGTCTCTGTTTAACCTGGGGCATTGGATGCAGACTTGCAGCAGCAAGTACTACTGTAAGCCTTGGAACTGGGTCTAAGCTAGCTGTCATCCACATA
>FvH4_2_17857410
AAACCTCCAAGTCCAACTGTAATCCTATGTTTTTCAATGCCTCCTCTAGCATCCCAGATTCTTATCATGCTGTGAGTGGAGAGGGGGGTTAGATGCATAATAAATTGGCATTAGTTGGAGCTCGCAACAAGTACAGTCCATCTACAGATTCGTACTTACCCATCAGTACTTCCTGCATATATAAACTTTGCATCGGGACTC
>FvH4_2_17884806
TTTTCTTTAATACCTTTCCATCACCAGTAACATCAATTACAGGCTTGAAAGACATCAATTCAATATCAATGTTCAGCACAGAAGCTGGAGGGATAGACTGAAACCCATTGTTTGCATCCCTCCCCTCCTCCCCGAAGGCATCTGCAATTATGTATCACCTTTCTGAGTTAATACTCTACTTCATTTTTGCTAGGACATGTA
>FvH4_2_17936426
ACATCTCTGTGATCTATATATGCATGCATATATACCATCCGAATCTTTTGAGTTTTGACCACTGCTTTTCTCTAACAAATTCTCCCACTCCGATCCATGAGTTGGAGTCCAAGTGTCAAGTGGTTTCAGGTTACTTCATCTTTTGATTAATTTGGAAAAGAAATCAGTCATATATGACTAATTGAAAACAATTAGCTAGTC
>FvH4_2_17956157
CTCACCTCCAGTGGAGTCATCAATTCTAAAGGTTTCTCCCAACTAGATTGTCTAGTACTTCTATTGAAGTAATATCTGAGGAAAAAAGAAATTAAGGAAAGGATTAATTAAGTAAAGAGAAAATCGGAAAGTTAACTCAGCAATAACAAACCACTACAATATTCTGTAGGCCTAGACATAACTTACCAATATAATTTGAGA
>FvH4_2_17962078
TTTCGGAACGTCGTAGCAACAGATGGCTGAACATCAACACTGGAGCATGGACAAAGGCCGCCCCGGCTCTGCCGCTGTCGACCAGCAGGACTACTATTAGCAGAAAGCTGCGATGAGAGACGAGCTGGAGGAGGTATCAGCTTAAGGGACGACGTGGTGGTCGTGAGGTAGTGATCCAAACTAAGACGATCGGAAGAATAC
>FvH4_2_17970798
CTGTTGGTCTCTTCCCTACGCTATAAGCCAAATTGTTACATTCTTTTTTCTTTTGTTTTGGTGAATAACAAATTCATCGAAGTAACATACAATATTACTATGATGTATATAGGTTTTTGTTCTAACTTTGGTATTAGAACGTTAAATTGTCGCCAAATATTATCTATACCCATTCGAATCAAGTATGAAAACATGATCGAA
>FvH4_2_18003541
GCATGCTTGGCTTCTAATTTTTGCTTCTAAGAAAAATGAGCTAATTATTTGTACTCATGCTGCTACCCTGAATTTGTTTAATTAATGTGTTCTACTTAATGAATTCTACTTAAACTGTGTTCTGATATAATAATGCAGATAGAAGCTGGTGTTCTTGGGTTCTCATATATGGAAGAAGAAGGAAGTGTCTTCTGGTTTTGC
>FvH4_2_1800382
CAGATTTGATAGAACAGTTTTGGAGGGTTGTTAGATCAGGGATGCCACAGATCTAGAATTAGAACTCTATAATTAGGGTTTTACTGTCTTACCCCCTGGCCTTTATGATTTGTAGAGTTATATACGTTCTTCGAGATGAATGCTAAATACATAGTGAAAGAAGATAAATTGAAAAAGGAAAACAAAATTAAGAAAGATGGT
>FvH4_2_18043260
CCAAACCATTTGACCAAAATAAAGTTTAAGGTCGCTACAAACTTTATAGTTTCAGGAATCCAAAGTAGAAGAACGAGACAGATGTTACTACACATAATGGTCTTGGACTGATACAGTTCATTTGGGATCTATTCAATGTTATAACTCAAGCGAATCAGCGTTTTCTCTTCTTCTTGGGGTTTTTGGTTTTATCAGTAACTT
>FvH4_2_1804966
TCTAAGGAAATCAATCTGATAAACAGAGAGGAAGTATCAGTTGCGGTTGACATGCAGCTGAAAATAATTTTCACTAGCTTTGATAAGGTTCCTTTGTTTGTGTGGCTTCCCAGGGGTGACAGCTTGCCAATTCCTCCGATAAGACTTCAAGAGATTTATGAGTCGTTGGAGTTAGAAAGCTTTCCGAACCAGTTGAGTGCA
>FvH4_2_18051657
AGAATCCGATTCAGCGATTCTTCCTCTTGGCAGATAATAAATGTGCGAGAAACCCAGCAAGCATAGTTAGGGTTTCAAACCAATAGAGAACAACAACCCCAAAAAAAACTGTATCGGGTCTTTGGTTTCGTTTTCCCCAGTCTTCCACCGCTTCCTATCAAATAAGAATAGAAATTGGGCCTTTCTTTGGGCTTACAGTCG
>FvH4_2_18088438
GAACGCAGCTAAAGTAGCAAGTTAAAAACGGTCAGAATGCACATTGACCATAGTGAGCAATAGACAGACCGACATGGTAAAATTAAGTTAGAAACCAAATGCTATAAAGTGTGTGTTTACCGGAGCATAATTCCCTATGGCATTAACACTTCCAACTCCACCAGGAACTGCACGATGGATTTTATTTTCAACCACTAAGTT
>FvH4_2_18175173
TTTTGGGACGTTGGATTGGGGAACCTGTCGAGATCTGGTAGGGTGTGTGGGCCAGGTTGACTGACGCATTGAGCATCCGACGGTGGAAAGTAGCATATGAGTGGACACGTGGAGGAAGAGATTTCAAGTCCATGTTTCCAATGAGAAGCATGGAATCGGGTCGTTATGGATCAGTCTCATGGATCAGATGCTATAGGAGCT
>FvH4_2_18222632
ATTGGTCTCTCTACAAGCATATAGACCTCCCAAAGGTTCAATCTTTTTGTTATTTTGGATCTTGTTCTTGCTTTGTTTGTTCTGCTAGTTGGTTTCGTTGTTTACTTGACTAAAGTTTTGATCTTGTTGGGTTTTTCTGAGAGTGCCCGTATGAAAATTAGTGACCCACATAAACCCTTGAGCTGAGATGTTGATTTTCAG
>FvH4_2_18240130
TATTCCTTTCCTTTTTATGTGATATATTCATTTTTAGAGATTTCCTGTGTTAGTTATTTTCAATGTCTGCTCCTATACATCCTTTGCATTTTATATTCCACCATATCCAGCATCATGGAAAGTTCGCCATGGTTATTTGTGAGATTAATTTTCTTGCAGAACCGTGCTAGAAACCCAGCAATGGGTGGAGGATATTCACAG
>FvH4_2_18258678
TGTACTTCTATGGTATGTGTGGTGTGGTAAAGGAGATATTGCTTAAGCGCTACTTCAGCAAGGTCTGCCATTGTTCTAGTCTAAAGCACAAATATCTATCTTTATACATGTGGTTTGGTTTCATTGTTAACATTTTAAATCTTGGTGGCAGGAAGTTCGTGGCAGTGTTCAAGTACCAGAATCAGATATAGTTCAGGCATG
>FvH4_2_18261684
GACGACCAACCTCGCCATTGATAAGAATCACAGATAGAAAGAGAGACGACTCTGGTTTATAAGAGATACTGATCAGGTGGCTGATGGAGTTGGATACTTATAGAGTTTGTTTGTGGAAGCAAATTGATCGATTGCAGCGTAGAAAGCACTAATGGGAATCCCTCCGAGTTTGGAAAGGAAAGGGTTTTAGTGGACACTTTT
>FvH4_2_18282267
TGCCAACTGGTAGAGTTCATTGGTCTGCAAATATAAACTTAAATTAGAGTCATAACCAAACTAAATAATTCATAGCTTTCAGACATCCAGCAAGCCTCTAGAACAAAGAAAAAAGAATGGTACCTGTGAAGATAAACTTATCATCAGTTTGAGTAACCAGGGAACACAAGTACGAGATGATATAGAAAGAACAGCCAAAAA
>FvH4_2_1828266
ATATTACATATAAAACATCCAATCAAGCAAACCTTATAAAAGACGTCGTCCCTTCTCGATCATCTCTGTAGCAACAGAGAGTTAGGCAGCGGCGTCCTTGGCGTCGGCGACGGCGAATGTCACATTTATTCGCATGCCATGGTGTCCTCCTTTTGTCGAGAAATTAAGGGTACGTGGGAGAATGTCTTCTTACGATGGAGG
>FvH4_2_18286062
AAGTTAGCAAATCAATAACCATACCATTACGAACTACTAGTATCACTATTATTGCAATTCACAGCTAAACACGTCGTCTTTGATCTGCTCCAATTGCAACTGAAACTTTCTTACAGTTTCTTCAGTTCAAACCTAACCGCAGAGAAAGAGAGAAGGATTGGATCTAGCAAACCTTCGTTCTGATCGTTCTCCTTGAACTCG
>FvH4_2_18334456
AGTAACAGCACAAGATGAGAAAACAGAGCAGATCTAACCTAGAAGATACCCAGATAACTAATATTTCTATGCTGATCCTCTTTTTAGGCTTCAAAAACTTAGAAATAAATTGAAGGCACAACAAGCATGTACCTCCAAGCGCTTTGCCATGTAGTTTGCATTCAGAATTGCTATCTTTGATGCGTCAGTGAGTCCCTTGGA
>FvH4_2_18342891
GTACTGTTTGTTTCCGAAAGTCCATGTTCATCTATGTTCTGTACGTCAATTAATCTGTCTTGCTGATCTGTTTAGTAACTATGAGGATTGAGGAGACTTGTTATAATCTTGCTGTATGCACAATATTCATACTGATGTACTGATCCGGATAAGTTCATCACATGATCAAGCTAGCAAGAATTGATCGATTACTCAATCTGAA
>FvH4_2_18358872
CATGGGCTCTGTGACACTCCTAATGACAACCCAATGATCACAGAATGTGATACAATCCCAAGTTCCAAAATCTGCACAAGAACACAACTTTTAACCAACACGTCTTAAAATTTCGATCTTTCATCACAAATGGTAACTACATTGAGACAATTCGCAAATGCTACCCAAACTATCCAACCTGTCAAACACTTTGGTACATTC
>FvH4_2_18389850
CTTGGCCGGCGAGGTTGAGCAATGGGAGCTCGCCGCCGGGGTGGGATTGGGCCCAGTCGGAGACGTTGTAGACTTTACCCTGTATTGAGATCCATAGATCTCCTGGCTTGTTGTGTTTTGCGAGGTCTTCAGAGGAAATGTATTTGTTGTTGTTGGACTCTGCCATGGAAGATCTGAGAGCAAAGACTGAAGCTTTGACAG
>FvH4_2_18411856
GGGATGGTCATTCACCGAGGACTTTATTTTGGTGGCTTTGATACAATGAAAGAGATCTTATCAGAAAATTCGAGGAAATGTGAGTTGGAGTTGCCGCTGTGGAAACGTTGGGTAGTGGCTCAGGCAGTCACGACCTCTGCTGGGTTGTTGTCATATCCACTGGATACAGTTCGGAGGAGGATGATGATGCAGTCTGGCTTG
>FvH4_2_18454922
GAAAAAGAATGATGCCTTGGGGACATTGTGTTTGCACCATTCACAAGAAGAGCATATATACAAATTTGCAAGAAAAATTATTTTAAAGAGTGACAAAGAAATAAAAGAATAACAAGTTCGGCTTCGTTCCTATGACTCCCTAAACCCTAAACAAGTTCGGGAACAAGATGTACCCCATCACAGTCGAGAGCTAGGTCTCTT
>FvH4_2_18580059
ATCAAACCTCACAGTGCTAGGTAGCTAGTGGGGTGATCTCGGTCGGGACCGAGCCAAAATGACCAACTCCACAGATCAGGGAATAACAATTTTGCTGATAAATCGCAAAGACAAGAATCCAAAACTGTGAGAGATATGAAACCAATACTCTGCATGTTCGAGATCTAAGATCTTTGGCTGTTGGGGTAGCTCATGATAAAA
>FvH4_2_18582236
GTTGTCTTCATTAAAAACACAGAGAGCAAATATGAAACTATAGTAGTACGCTTGGCATTGTAGAGTCGACAGTGATGCACTACATTATGTCAGACGGAAGAACAGTAGGGAGGCCCAGCCCATCCCCCACTTGTAAGACGATCTCTTATCAACTGCGTTCTGCGGAACCCTACTGCTTCTGCAAGACTGAAACAAAGCCTG
>FvH4_2_18593584
AGCTGACAGCCGCTCACCATCCATATACCTAAAAACCCAACAAAACCAGTACAATCAAGACTTTTACATTCTCCAATAGTGAAGCAAAAGAGAAACCAGCTCGTACCTATCGGAATGGAGAATCTCTTTGGCAAGCATAACAATAGGCTCGACGTCCCTCAGAATCTCGCCTTCCTTATCTTTCCACTTGCAGTAGTCTGG
>FvH4_2_18612716
GAATGTAGGACTAACAATATAAGGTTGAAGATCCAACCTCACGAGAGCCATATTTAACATGATGATCGATCTTAGTATTTATATCCTTTTCGATATTCTTATGACCCCCCACGAGCCAATATTGTATATATCTTATGATTGATTCAGAATGAGTTATATTCACAGTCGTTGATCTGGTATATATCATCAAGATTATTAAAG
>FvH4_2_1861462
GAAAACGATTTATAAGAAATATTTTGCTGATAAAATACAGTATGACATTAGAAATACCTCTGGCTCCAGCATGAATCTAATAGCATTTGAAAGACTCTCAACGTCGAGCTGGGATATAGGTATTGGTGCAGGTCCCAGTCCTTTCGCATGTATCCTATCACCCCAGAAGAACTGATCTCCAAAGAATGGTACTATGGTTGT
>FvH4_2_18678109
TAAACTAGGGTCAAAACCTTCAACTCAATTAAGCAATTAGCTAAAGCTTCAATCTTTATGCTTTGCAGACATAAATTTCAATTATTTAAGGCTAAATAGCAGATATCAAATTATACATTTACATGTAAGATTGTAAATTATGAACAAACCTCATGATCACAGTCCACAAGCTGCTGCTCACTCAGACTCACAAGCTCCCCT
>FvH4_2_18685360
CAAACCAACTAATGAAGATAGATGGAAAAGCTAGCTAGATTGAAAGAAATCTCAAAGGTGGCAATTCTGTGTTGGGGATGGTCTGCCACAGCATGTTGCACAGATCAGAAATTAACCCTACAAGATGCTAATGACGCTTACAGTTCGATCTCTTTAACAAAACGTGTCTTCCTCTTTCAGCTTCTTGTTCTGGTTTAGTGC
>FvH4_2_18698503
TGAGTTTCAGGCTATGATGCTCCATGCAAGTTGGAAGTAGCTAGCTATTTATTCAATCTCCGTTTGATGCAAGAACCAATTAAAACGAACGAACTTGATCGCTGTCAAGGTTTTGTATTTGACTTATATGACTTGGACGTTTACGCAGTATTTGACAAGTAAGTCTGGATTGTAATTTGTGTTTTTTAAGTGTTTTTGGTG
>FvH4_2_18714738
ATTTACTAGATTAAAGATATTGTCCTTTAGTTCATTATTAGCTTTTGTTAATGAATCTGATATTTACTGTAGCCCCTAAGTTTTTTCTGCTGATTTTAACAACAGAGAAATGAGAAATTAAGGTAACCATGTTATAATGTTTGATTGCCTGCTTCAACCTACTGTGGCTTATCTAATTGCATCAAAATCAATTGAGGTTTC
>FvH4_2_18719258
TCAAACATATGCACAACCCGCAGCAGCATGTACATCATCTACCCCACATGAATGAAGCTTCTTATGGTACAAGGGAGATGCACACAAACGATTCCTTGCCACTACCACCAGATCCTCCCCCGGCTCCCAAGTCTAGGCAGACCAAACGACCAAAGGAGCCCAAGACGATTCCCCCAATCAAAAAACCGGCAAAATCTCCAA
>FvH4_2_18730125
TTGGGGCCACGCTCAGTATGGAGAGCTGGGATATGGCCCCAATGGACAGAAGTAAGTGATCTCTCAATTTATGGTACTCTGTGTCATTTGGTCACTTTTTACCTTCTTAACATGGGGTTTTTCCTTTGGCTTATTAGGTCTTCTGCAGTACCCAAAAAAGTAGACATTCTTGAGGGTATGCATGTTATTAGGTATGTATTT
>FvH4_2_18757850
TGGATGTTGGTGGAAAGCCGGAGAAGTTTGAGTTCTTGATGTTTGATATCGATCGGATCTTGAGGCCTGGAGGTTTGTTTTGGTTAGACAACTTTCATTGTGCTAATGAAGAAAGGAAAAAGGACTTGACCAGATTGATCGAGAGGTTTGGATATAAAAAGCTGAAATGGGTGGTTGGAGTAGATACTGCATCAGGGTCAA
>FvH4_2_18762900
TTTGAGTCATCGTCGGAGTCCACATTTGCTTCTTCTTCAAAAAAACCAGAGTCCTCGCTAGAAATACTTCCACTGTTGTTCTCCCTTTCCATGATGTAGATCACTTCCTCGTTGGCCTGTACAAATCCCAATCAAGTTGCAATCTTTAGCAATACCAAGTCTGAGTCTAGCAGCAAGATTATATAGCACACACTATCACAT
>FvH4_2_18770872
ACTCTGACCAGGCTTAGCTTTGTCCCATATTCCTTCCAAAATTTAAAACTGACCCTATTTCTGAGAATCCTATAGAATCCAATCTAATCCAACCAATCTAACACCACAATGCTGAGCAGGGGAGGACACAAAAAGCACAAAAGGCCCTAGAGTCCAACCAAAACCAAGGAACAAAACCTGCACAAAGGCCCCCTGCTATGA
>FvH4_2_18775914
TTTCCAGGAAAATTTAAAACCAGTACGTTCAGTTTGGCACCGAGCTTCTTTTGTTGTTTTCTTATCATGTTCTTCAGGATCTATGAACCTTAGATGCTGCTACAGAAGTCATTTCTGCCAGCAGGCCATCTTCATCTCAATGTCATTTCGAAATCCCCTTTTGAGAGTTAGGTATGTATGGCTTATGCTGCACACGCATCT
>FvH4_2_18801816
AAGCAGGAAGAAATAGTCCTGATTGTATTGACAAGGTTGCCCTACCAGAGAATAAGGTGGTTGAGAGGGATTCATCACAAAGATATCAAAATCATTGTGTCGACATTTCTAATCATTCTAACCCTGAAGTTCCTGATGATGGAAATTTAGTTTCCAGTTTTGGGTCAGAGGCCTCCCCATGCAAAATCTCAGTGGAGGAGT
>FvH4_2_18834772
ACTCGTTCGGCAATCGGCATCCTTGGACTAACAGAGAGGGAGGGCTATGGTGCTCTACTACAGAGCAACTACGATTCTCTTTCAGGTTTGGGTCTAGATGAGGTAATTTCTTTTTACTGCGGTTCATTTTTCTTTGCTGTTTTTCAAATTCACTAACATAAATCACGAAAGAGATGTGTGACGTGTCATTGCGGTGCGGCC
>FvH4_2_18912524
TCACTCTAGCACACACAGATACAATTTTCCTATGCACTGCGGTAACACAATCAGGGTACAAAAAAAGCAGCCTAGATCGATATATTGACAGTTTTCATGTACATTGTGTCTTTCAGTATCAAATGCCAGAAATGTTCAAGCTTCAATTCAATCACCTATGCAAGTACCAACTATGCTATGCCAGGCTAGGTTAGTCAAACA
>FvH4_2_18934629
TGGTTTGTGTCCGAGTGTTGTTCTAAGCTCCTGATTGTCTATAGGTTGGCGGGGAGAGCAGTAAACGAAAAGGGAGAAATGATAGCAATAAACAGTTGTCGAAAAGTGTTACAGAAGAAAAGCGGCTTTCTAGAGGTTTGGATGATGAACTAAAGAAGTTGCAGGGGGAATATGATAAGCTTGCTTCAAAAAAGAAAACTG
>FvH4_2_18952646
GAGATCAGAATAGAATCCATCTTATCAGTCCTAGAACTAAGATATTTGAATAAGATACAGTAGGGAATTCTCTACAGTTGAAGGTGGTGATGACAGCTACCAGGCAAAACTCAAGAAAGAAGAACTAATGGTTTTTCACTTTTTCATGTGTCCAATACTGTCCGTTGCAAAATCAGCAAGGGTTTGTAGTTCTGAGTTTCA
>FvH4_2_18966725
TGTTAACTAAACCATAAAAGTATGGGAATGTCAAGGATAACTTGGAGATGGACGAAGTATGGACAGAGCTTCTCGATGTTTTGAGTATGCGATATGGACTGAGGTAGGGGCGGGGATGTCATCGTGGTTTTGGAGGGCTACAGGTGGTCTAACCACTCTAACGGCAATGAAGACACAAGATGGTGGAGGCACGACATCAAT
>FvH4_2_18975308
GTTTTGGCCACCCTAGAGTCGATACAAGATATACACAGCCAACATAATAACTTGAGGCAGAGCATCGTTAAAATAACAGAGTATTTTGTGCGCCATTGTACCACGTAGTATAATTCGCCCATAAATCATTTTAACTAAAAATATGTATCCTTTGATACATTTTAACTAAAAATTTTCTCAGTAAATTGTTTCATAGTTATT
>FvH4_2_1898482
GGACAAAGGAATTTTACACTATGGCCATGTATTGGTAAGGCATACTTGACAACATGCATATAGGTTCATTTAGCTGTAGTCATGTTATAAGACACAGAAAGATAACCATTCGAAGATGGGATATCATTAGCAAACAAACAACTTGGCACCAAAAGTTCGATTTAGGGCTCAACTATTTATCTGTAAGATTTTGGGGTTGTG
>FvH4_2_18989887
TTTCCTCTTCATCGTTCACCGCCTCTTCATCTTTCTTTTCCGGCCAAACACTCCTCACCAACGCTCCGACCTCGCCTTCGTCCGTCAAGTTCCGTCCGGCGACCATCTCCGCTTCATTTGCATCAACGGTCGACAGGCCCCGCATCCACATTGGTGGATCAAACCCCTCCCTCTACGACGTCCTCGGCATTCCCACGGGCG
>FvH4_2_19007701
AGATATTCTGAATTTATCAACTTCCCCATCTATATCTGGTCTACCAAAGAGGTTGATGTGGAAGTCCCTGCTGATGAGGAAGAAGAGGAATCATGTATGCAAACTTTATTGTAGAAGCTTAGCTTCGAGATGTTGTATTTGCATTCCTTAAAAGTCTATTTAGTTTGGTTCATATCCTTGCACATAGTTGCTAATTGCTCT
>FvH4_2_19017284
CACCAAGTCAGTTCAATAATGCAGGAACTGGTGGTTTCTTCAATTTATCAATGTGAAACTGCGAATATCTTTGCTGAGTGATACTACAACCTGATAGTTCTGGTTGTTATTTTGTTTCTGCTATCTGGTTATCTACATCAGGTTGTTATTTTGTTTCTGCTATCTGGTTATCTACTTATGTAGTTATGTATACCTCTTTTA
>FvH4_2_19027186
TTTTTCCACTGAACATTTCATTTCTTGTTTGCTGTTTTCGCTTTACTGAATTTGTAGTGTTTTGTATGATGTAGGCAGCATGCATTCCGCTGGCTTTGTCGGGACGTGATATATGCGGAAGTGCCATTACTGGTTCGGGGAAGGTACATTTTGATTCTGAGTTGTTGGATGAAAGATTGTCATCGTTGTTGTTTGTATTTC
>FvH4_2_19038145
CATTTATCAACAAACAAGACTCCATCCAATTGAATAAAAAGATCAAGACAATCTTTATTCTCTGTGGCAGCAATTGTACTTGCAACTGCAACCCACTGCCGGGTTGCCTCACCAGCATTATTCACACTAGAATCTTTCTCACTCCGCATTAACGTGACCAGCTCCTCAACTCGAGATGGAGCAGTTAGCCCATCTTTCATC
>FvH4_2_19064163
CAAAACAATGTAAAACAACCAAACATAATTAAGGCATATACATCTTGTATCATTCTTTAAATCAAAAGAAACAACAGAGACAGTGATAAGAAGCATATCAATGAGAGATGATATCAAAAAGATGGATAACAATTGTAAAGTTGTGTGCATGATTGTGTTTGTTTGTCTATGCACATCCTAGAGAGCAGAAAAGACTCAAGA
>FvH4_2_19078009
CATCGATTCTTCTTTTAGATGAAGCCACAAGTGCATTGGACACAGAGTCTGAGAAGCTGGTTCAGGAGTCCCTTGATAAGCTAATGGAAGGCCGAACAACCATTTTGGTAGCACACAGATTGTCAACTATTCGTGATGCAAACAAGATTGCACTGCTGCAAAATGGTAGGGTGGTGGAAATGGGCAGCCATGAGCAGCTGA
>FvH4_2_19090691
CAATAACAGGACAGCCACCTAAACACATAAGTAATGAAAATCATTGCGTAGGATTCTTTGTCATTGCCATGATGCCCCATTTTATAACTGTTGCCTACCCTAATAAATCAAGATGCTTCTTTTCTTATGCATTAAAACTCTAATAAGACGATATACACAAGGTTCTAGACAATGATTAGCTAAATGCATAACTCTGCAATT
>FvH4_2_19099124
GCGTGCCTGTGGCCAAAATGTCTGACTTGTATAACCTGACAACACCTCATTGCTAGCTTTGAATCTTTTAGAACCATGGCTATTTTCACGCTTTGTCTCAAAGAGCCAATCTTGATCACCATAATCATCAAGTACTGATTGAAGTAGAGGCTGAACCCAATTAACAATCAGGGACTGGTGCAGTACATCTTCCGCATGGTC
>FvH4_2_1913280
CTCAATTATTTAAAAATTTCCTTGAACAGTTGGATCCATAATTTATGCTGACTCTCAACCCAAAGTTTGGAATTCTTTCATAAATTCAAGTATCTCAGATGCACATACATATTTGATTATGAAACAATATCTCATACTTAGGCCTTAGAATTTAGCTATTAGGATTCGAAGATTTTGCATTGTTCTTGGATAATCATAAGC
>FvH4_2_19151767
GTTTCTGTACTAGCCTCAAAAACATGCCAAAACTAGGCAAAGTAACAGAATATAAAGAAATGGTGATTGCGGGCTTTCACTATAGCAACCTTCCTCTTCGTTTGATTAACGAACCCTTCCAAGATCAGAAGAGCACTTTTTCGCCTGGATTTTGCTTGAATGTATTGGTGGTACATATTGATGTATTTCAACTTCAACTAT
>FvH4_2_19161406
GTAGAGTTTTGGAAACTATATAAATTGCTTGCATCATAAGGTAGGTTTAATTAATATCAGTATCCGATCCTTAATATGTGACTAGAAATCATGGCACCACATAATTAAGACAACGTGCTCGAATATGTTCATCTTTTGGTTCACTCTTGTGGGAATACAGCCGAAGAAAAGGAAAGCTAGGTTAGAACTCAGGTTTGGGCA
>FvH4_2_19188273
TCAGAAGCCCCAACACTACTGCCAATTTCTCACTGTGACCACACAAAATCTGCTCCTTTTCTTGTTCCTCCACATCTTGCAATACAAAATGAGTACTGGGTAAGTATCCTGATTTCTTCATCTCCGAGCTCAATGTATTCAACTTTTCCGTAATTTTGTTCATTTGAGGATGTGTTTTGTCTCCTGCAAGAAGCATGTGAA
>FvH4_2_19230429
TTGAAATCATAAGATCAATCGGTACGTACTATAATGTATGTATTTGTTGCTTGATCTTTTATTTTGTATATTATTTATTTGTCTTGATAATGCTAGTGATTTACTACATCAGAATTGGCCTGGATTTGATTTGTTCCTCGTACAGCACACCAGAATTGGCCTTTTTCATGCCTTTTCTTTTAATTTAGTCACTTATTTTTG
>FvH4_2_19238263
TGTGTGCAAGGTACTATATATATAATCAGGGAATTCTCAGCTTGGGATCATGCTTCTATGAGTTATATATAGTTATGCAGATATAAGTGAACTAATTAAACGACATTATGCAGTGAAGTTGTATGTTACAATATATTGCAGTAGAAAAACTAGTACGTATCTGTTGGGATTTCTTATAAAAACTCATTCTGCTCAAAATCC
>FvH4_2_19253556
AGTTGAATTGTAATTCAATTTGATGTTGTATTGGTGGAATTTGATGAATTGATGTTATGTTGGTGAAATTTGATGATGGGTGTATTGTTAATCTTGATGTGCAGGAAGCATGTGTGGCGGAACTTTTGCCTGTCATACGGCAATGAGAAGTTACTGGATGACAATGCTGCAGTCGAGGAGTACGGCATTCGCAACAAAGAT
>FvH4_2_19311980
TAGATATTCCTTTTCTTCTTTTTTGTCAGTATAATTAAAATTAAAATTTAAGAATATTTTGGGAAAATTTTTGGAGAAAATGACTTTGCGGTGTCGGTGAGGAGGGTCCCGCGGGGTATTATTCATATTTGCATTATGAAATGGGAAATTTTGAAGTGTTTGTGTTTTTGTCTCCCACATGGGATGGTGGTGTTGGTTTG
>FvH4_2_19328951
AGGATCACATGTGAGCATTCCTTCAGCGAGTATCCTTAGTACTGGCAAATCCCTCATGGGAGTCTTATTTGGAGGACTGAAACCCAAATCAGATATTCCTATTCTCCTAAATCGCTACATCAACAAGGTATTTAACAGTAACGTTATGCTCTAAATGCTTTTCGCTTGACTTACACCTGGACGCCCTTTTAACATTTTAGC
>FvH4_2_1933315
ATTTTACTGCACTTATCAAAGGTTGCTCTGCCCTCGCAAGCAGCTAATGCCGTAAGTAATCATATATAGAAGAACGTTAAAACTAATGCTAGTTGCACAATAACTCATATGTTCCTTATCTCAGGTTTTTCAAGTCTTTCTGAAGTGGACTGATGGGCTGAAATCAGGATTGAGCCCTGAGGATATTGTTTACATTAGAGA
>FvH4_2_19347432
ATCTGCTGAATCAGATCATTCTATATTGTTTCCCTTTGCAGGGATTTGGATAATAATTTCGTGCTGTTTATCATTGACACAGGAAAAAAGTTTGGAGTCACTGACTTCATCAATCCTGCAAATTGTGAGAATAAATCTGTGACGGAGGTCTTCCTCATAAACTATGCAGAAGCTTTCTGGAGTCTTCATTGTTTGCTTTTG
>FvH4_2_19351413
AGAACAAGAATTAACATTTACCTTGAAGATAATATTATGTATTGAATATATTGGCAAATTAGATTTACCTTGATTTGAGTTTCTCCAGAACTTTAATATTAACGAGTTGTGAGGCCATCCCTGCATCAAGATTAACAAAGGCAAACCTTGGACCATGGGATCTCTCAGCCACTATGAAAGTTCTGGCTCTTAGCCGGAAAT
>FvH4_2_19365473
TATATTAAGGATATCCAAAACAATATCTCGGATCCTGGGATTTGTTAGTTTTGTACCCTTTAGTACAAAGGCATTGCTTTTCATTTAAATTATGAGTTAGCTTTCATTACTATCACTGTAATCAATCAATGATTTTCAGAAGACTATGATTTTGCTAGCTGAATAATGTTGCGAGGAGATTATGAAAACCGATGAGCTATG
>FvH4_2_19396558
CGAGGATGATCAGCTGTCAATGACGGTGCAATGGAGAATCCATGCCTCATAATGTACAATTATACATAACAACAACTAACAGAAGTGAAGGGGGTGGACAATTAGAGCAGCAGGGGTCATTATATGATAGGACGAGTTATATTGTATTCTATATACTACAATTTAATCATGTGGGCGTTTTCTTTTTGTTTTGAAGTATAC
>FvH4_2_19405890
CCGCTATGTTGGGCCCGTCTGCCCGCCTTATTCAGCAACATTAGCCCAAAGGAAGAAAAGAAGCAAAAAACCAAAAACGAAAGTCGTGGCCGTTGTAATTGTAATCACTGAACAACTGACAGTGTTGCAATCGGGTTTGCATGCAAAGAGCTGAAGCAGCAGCGCAGCAATGCAAGGAAGATCATCGGGCATCGGATACGG
>FvH4_2_19417610
AAACCTGTAAGCAACCCTCGAAGTTAAAACATCTGGAAATGAATTGTAAACATGTAAGTACATGTATCACATAGACATCAAAATACATGTGTACAAATTGGCATACAAATATGATGAGTGCAACCACATGCTTGACATGGAAATTAATGGATCACAGGATAATATCCAAGAAAGACAGGACAACAATGAAATTACCTCAGG
>FvH4_2_19508156
GTCTCTGTGTAGTTAGTTCTTTGATTTTACAATGTTTTTGCTACCAAAGCTTGTTGCTTTTTATATGTAAATGTTTCAAGTTTGCAAATAATGTGCTGAGATGTGTGCAGGTATCGTATGCGATGGGGTGTTTTACCCCCTACCAGAAAGCTAAGGGAATGTCCTTGGAAGAAACTTTACATTCAGGTGCTTCTTTCTCTA
>FvH4_2_19534621
GCTGCAAAATGCTTTTAGAATGCCTATCAGAGGTAGTTTGGTACTCCTCACCTTATAACAAAGTTTAATCTATGTATATTATTTCAAACCATGCCTATGTTTTGTCATTTTTACAGTATGCAACTTGCATGATTTGAATAAAAGAACGGAGAAGTGACTTGCGGTTTCGGACTTCTGAAAACAAAAGAATGATAATGAATT
>FvH4_2_19555170
ATGGAGTATTGCCAGACTCTTTGTTGGCTGAGTCACGGAAGTGTGACATTTTGTTCGACAAGCCACATCTTTTAAGGATCGCATCCACTTCATTTGCTACAAGACCGTGTATGTGTCTGTCTATCATTGCCCCAAGACTCTTCACATACTCTGCTGCAACTTCATGCCCCAACAATGGTTGTTGAATGGCACACAAGCAGT
>FvH4_2_19570399
CTGTTTTATGTTTTTATAAAGTTTAAACCATGTGTGAGCATGCACACCACATACAAATTGGTTTTTAAATATTAAACTAGTGTTGTTGTAAAGAAACAGTCATTTTTCATTTGATTTTAGTCACCTCACTCTTTTTTGTTTGATATTACCCAGCTGTTGCATGCACTGGAATTGTATGGTCACGCTACAGCACTGTCATCA
>FvH4_2_19616386
TTGTGAAGTTCAGTTCTAAGTTGCAGATTCTGGATTAAACTTTCATCTCTTTGGCCTCCTTTATATCACACAAGAAACAAAACAAAAAAAGCATTCGTTTATCCTTTTACTGAGGTGATGCATATGTTATTACTTGACAGAAGTTGGATGCTGTGGTGGGAGATACTACTATTAGAGCATACAGGTCATTATATGTGGACT
>FvH4_2_19672452
TATACCAAGGATTTCCATGGAAACTGGTACAGAATTGATGATTGCAAGGTAATGCTTATCCCTTTGATGAGTTTTATATGCATAATCTACCCTAGAAACTCGATGGCCGACTTATTTTGCTACTTTCACAGGTTATGCCTGTTAATTTGGAAGAGGTGCTTTCTCAGGGGGCATATATGCTTTTATATAGCAGGTGCATAT
>FvH4_2_19674916
ATTGGGTAATAGTTAAGGTTATGTGTGAATGTGACTGACTAAGTTGATTCATTGGTCAATTTTGGGACTTTTGTGTATGTTGAAATCGATCTATGAAGTTGTGTATGTTGAAATTCTGGGTCTGACAATTGGAAACCTTCAAGTTTCTTCTGGGTTCTAGTCTAGTCTATTTGGACAACCCAGATAATGCATTTTCTCATA
>FvH4_2_19692393
AGAAACTTATATTAAGGAAAATTACTGTTTTTTTGGTAATTTATGTTTTCCTTTCCATTTTCTCAGTTGGTTTGGTATTTAGATCCTAGGAATGGAGAGCGCAGTCCTTGTTTGTGTTGTAGATATTTATTGGAACACGTTGGGGAGGTTTCTATGGGGTGTGTCTTTGAATATTTGGTGAATTTATGTCCTGGTATTGCA
>FvH4_2_1970166
AAAAGGGCTCTTTCCTTGGAGAGGGCAGATAGAATGGCTTTTCCCCCAAATTATGGATCTTAGTTTCTAACTTTAGATGATTTGGCTAATCCTCATCATATCTTTATCTGGGGATTCTGGATGAAAAGACAGCTGAGTCATTATCATACACTGTACTCAAGGATGAACAACAAGAACTCAAGAAATGAATCACAGCTTTT
>FvH4_2_19724073
CTCAGGTAATACAGATTGTAGTTTCTTCTTTCCATCATAACCAGTAGCAAGAACAACAACATCAGCCTCCAATCTGGTGTTGTCTTCAAATTCAACTCCACCATCATAAAACCACCACTTTGATGCTCTTTTGAACTTTAAGTTACCCTTGTCCGCCTCGGGAAAGAAGTTATCAGGCAAAATAGCCATCTGGCAAGAAGC
>FvH4_2_1976230
TTGCTCGAATTTGTGGTTGGTTACTTGGTGGTGCACTGGTGCTTCTCTAAGCCCCCAGTGTTAAGGTAAAGGAAATCTGGAGAGTTGGAATAATCTTACAGTTTCAACGCTTCTGATGTTTTCTGCGACAGCTTTCAATTTGATGATAAGATGGCAATTTTCTATGTCTACCTTAATTGTTTTCTCTTGATCTTTGTATAT
>FvH4_2_19770488
TATGGTTGTCATGGGAGAATGGAACCATTTGTTCATGTACACTGATTGCGGCGATGGGTTTAGCTCAGTTTTGGCTGAATGGTGGTTTTGTTTTGGGGTTGATTGTTGTATGTACATTAAGCAGTCTTGGATCATCTGCACAAGATGTTCACCACTTCAAGTGGTTTGTGTCTTTTGTGATAGGGGAGTGAAGCCGATACG
>FvH4_2_19776915
GAAGCATGCCCATCTACATTCATACCAGTCAAAGATTTTGCCAACTCATCCTCAGGATCAACCTCCTCCCACTCATCTCCACTCTCATCACTCTCTTCACTCCCCTCATCAATTTCCTCTCTTCTGACGGGAGCTTTTGCACGACTAGGAAGCGGCCTCACTATCGCTTTGTCTTCTTCCTCATCACCGGTCCCTTGAGCA
>FvH4_2_19783020
GAACCATACAATGTAAGCTCCTTTCATACATTGGTTGCCAGGGTTTAGAAGCAAGCATTATGCTGTTCTTATTGTACAACTTTTTAACTTACTATGCAATAACCAATTCTATCTATTTCATCGTTCATACGAAATCCTTGTCGTATAAAGTTCCTGCTACATGTTTTACTGTGTTTACATGAGTTCCCAATTTTTACACTT
>FvH4_2_1985519
CAAGAGAGCCAAAGTAACATCAGTCATGCTTCTATTTAAAATTAAAAGCATTTGCTGAAAAACGAACAAAACTTTTGAAGAGCAATGCTTCATATGTGTATTTTTTGCAAATATTACATGAAGCTTGTAGCAATCAAACTGCATAGAACAGATTGAGTTTCATATGAATCTGGGGCTAGGTGTTGATTTCCTACCATATCT
>FvH4_2_19881218
AGAGCTCCTCCCATCTCTGTACTATGTTGTTCCTTTCCATTAGGGATTGCTCCAACATTTCATTCTGTTCAGCCAACCCGTAAAATTTACTCTGGAGTTCGTCATATTTTCTTTTGGTATCTTCAGTCGAATCTGAACTTGGTTGTACATCATCAGAGTATGATCCTCCACCAGCAGAACTCTTCTGATCTGAATCAGTCA
>FvH4_2_19898204
TGGGTGACAATTGTGGATTGGCAATTCAGTGGTTGGAGGATATAGTGGAGTACTTGGAGGATAATGCGGTTGCAGATGAGCGTTATCTATCGAATCTGAAGAAGTCGTTGAAAAGTCTCAGAGAATTGCAGAGTGATGAGGGGAAGACTTATCTTGATGGGGGGCTTTTGGAGGCTGCATTGGAGAAGTTGGAAAATGAGT
>FvH4_2_19959033
TCTAATCGAAATCAGACAGCTTCTAAAAATTCACAGTAACTATCATAAGAAGTATGTATGGAGAGAGATAAATTTAACATTGATCGATGACATAATATTGAGGGAAGAACATTTGGAATTGGTATTGGGGAGATTAACAAAGAAGTTCCTGTTGAGAACCTCACACTGTGTAGACTATGCTATAAATAAATCTAGTTATTG
>FvH4_2_19980366
GGTCCTTATGGATCGTATGTACAACTTGGTGAAGACAGGAAGGGATACTCACCTAAAAGAGCCTCTATAGCACATGTATGTAGAAGTTGTTTGGTACCTACGTATTGGAAATTTTTCTTCTGGTTTCTTACTCTTTTATTGTATTTTAATTTATGTTTTTTTATCAATGGGGATCCATAAAATATCATTTACGCTTCTTTA
>FvH4_2_19993870
CTATGCATGAGAATTATCAGATGAGAATATAACAACTTACAAGGAAGGTTAGCAAAAGATCATGAACTCCAAGGAATCAGGGACTACAAGCAACCAATACAAGCTTTTAGTCCATTTAGAGGTATATCCAGTTTGTTAGATATCAGATTCTTAACAGGAGTACGTTTTAAATCTGAAAAATCTGATTCAAAGGTAAATCCT
>FvH4_2_20004018
ACTTCCAAATCAGCCTCAAATGGTGCGCACTCGACCACTCCACCTCCCTCGGAAAGTTCATCTCCTACTTCACCTTCATCCTCCTGACCCTCGTCGTTCCTATCCTAACTTCTCTCACACTTAAGCTTCCATCCAAGGACCCCACCTCTTTCAACAAACTAGTCCAGCTCCCCGAATCCGGTTTAGCTGCCATTGCCTTCT
>FvH4_2_20049870
TTGTTATGATATAGCCAAATACTAAAGAAAATTGTTATCTTTAGTAAAACATGAACTCTCTATACACTGAATATGACATCTTTTGAATGAGATGCCTTATTGGCTTGCTTTTGGATAAAATCTCCAGAAATTAACTGTGCATTAGAATCTTTCAGTAGAATATTCTTCTAAATGACTACTCCTCACATATCAGTGGGATTT
>FvH4_2_20055782
ACTGAGGGGAATTTGGTCTGTTTGTCAGTGCGGTCAGGGTAATGTTGGTGTTTGCAAGTTCTAATATACAAAGGTTAGAGTCACTCTTATGATGATTCTGACCATGGTTGATGCAAACATTGTAATGAGTTAGAATCACTCTATAGAGATGAATTGTGTGCGAACAACCTTTGTGATTCTTGGCTTCTTATTCTTCTTCTA
>FvH4_2_20086021
AGTCATGCATACATGTTCCTTGCATTGTAACTTAAAGAAGCACTTGAAAATATAGTAAACTTGTTGACTTACCTGCAGGGATTCCAACATACAACTCTCCTTCGAGTTTTAGGGGGCGAATGAATGCTTCTTCAAGAATCTCCTGATATTTCTTCCCTGATGCATGCTGTTCCATCCGAAAATACAAGAAAATGAACATTC
>FvH4_2_20096067
AATTTCTTAGTAAGTCCAAAGTCAAGCAAAATAGGACGATGAGGAGGTTCCTTGCTCACAAGAAAATTTCCTGCGAATGGGATTATAGAAACTCATAGGACAGTGCACCAAGCAGAGAATAATATTGAACTTCTCCACTAATGATCGACTTGTTCCATTCAAAATACCAAGATAAAAAGTAACACATGGAGGGGAGAAGAG
>FvH4_2_20102823
CATTGGAGAATAAAGCCATGCTGTATGTGCTCATCAAAAGACTTGCTAGTGATGCTGCTTAAATAATGAATTATACTTGTTGCTTTCACTTAAGTGTTCTTTGGGTGGTTACCATGTCATCAGAAGTCTATGTACATCTTTATGAGGTTTCCTGACTCACTTTAGTTCTGCCATTATACTCAGTACTTAGTACCATCTCTC
>FvH4_2_20112354
ATGAAACCTGGATTATTATTCAAAATAATCTTGTTATGTAACCAATTATCATATTATACTAACTTACGGAACATGTAACTAAAGTAAATCAGTTTGCGTGACTGTATGAGCAAACAAAAAGGAAATTATGATTCGAATGGCTGGAAGGACACATGAACGATCATAGATACGTGTTTGATCACATTTCTAACTCGCAAATTC
>FvH4_2_20115397
GCTTGCAGCTCCCAAATTAGTCTCTACAAGGATTATGTGCTTTATGAATTCTTTGATCTCCTAATTTTGTTCAAGTTATACATGGTCTTCACTTTACACTACTATCATTCTCAAACTTGATGGATGGATCCATCATTGATCATAGTTACAATTTGGTCTAGTTAGCAATATAATCTGTAACAAATGTTAAGCATAGTGATA
>FvH4_2_20133207
AAAAAACTGATCTGGTAAAATATTCTGCCATTAGAGTGCCATATCGGGATGAAATGCTGTACAAAAGCTGGATAGTCACTAACACGAAATGAATTTACATTTCAGGGAGCTCATCAGATCAACCAGGCTTTCTGGTAATTCCAGGCTCAGAAAATTTAGATCCATTCCACAACCCTAGGAAAAGGGTCTTTGCACAAAATA
>FvH4_2_20144538
CACTTATGTCTTATACTTAATTTTGAATTGTTATCTTCTTAACGTGATGGCCAGGTTACCATTGCTAATGAATCACGCGAGTTTCAACAAACCTTGAAACCGTGCAGTAATACACATAAATTGTCTCTAGACACAGTTGATTGTTATACACCAGGCTCATTGATTAAATCATGTGTTCGTCAGACCCCCAATTCAACACGT
>FvH4_2_20150979
TTCATGTAAATAATGTATTTTATCAGAATTTTGTTTCTCTATATTGCAATTCTTCTGTGTTTTTATTACTTGCATTCCCTAATGTTGGGAAGTTGACTGCAGAAGGTTCAGCTCAAAGACGCATCCACGTAGGAGTAGCCAAGAAGATCAAGAAGGGTGCACACAAAATAGTTCTGGAAAAGGCTGAAGAGGCTAGAGTTG
>FvH4_2_20158744
TGGCTCACTCACTTTCATTTATGTTGATTAGGATAGGTGAGCATGGGAGGTACTGGACAAGTGTGTGAGAGTAAACTGAGAAGCAATTGAAGTTTGTTTAGGAATTGGATTTTGTCAGTGAAACAAAGAGAGGTGCTGTTGCTGGGACTGGTAGCCTGGTAGGGGTTTAGGCCCGGCCATTGAATTGTTGAAAGAAAATAT
>FvH4_2_20199470
TCGATCAGTTTGTGCCAAAACGTCGTCCAAACTGCTTTCTCATTATGAAGAACTGATTCCTACAAATTACGTCATTTCTAAGAGAAGCAAACACTGACAACAGAGAATGACTGATGATGTTCTTAATCTCTGGTGAACTTCTTCTCTTATTGCTCTGCTTCTAGAGTCGTACTCAATGCAGTTCTTCCCCTAATTGTGTCG
>FvH4_2_20205366
CTTATATATTAGAGGGTTTGGTTGAAAATTGGGAGGATGAGCACTCCGCTGAGGTAATAATTAAGTTACCTTTTCTGTTCCAGCTCTGTTTTATTCATAGTTTTATATTCATTACCTTATATTCAATAGTTTTGATTTTTCTTTCATGTGTTTGTTTGGTCACCATTCTTCCATCTTATAGCTACACTAGATTCTCTAAAG
>FvH4_2_20234083
ATTAATTTTCCTTTCCTTTCTGGTCTACCAGATAAGAACATTTTCCTTTCCTTCCTGGTCTACCAGATAATGTTCTTATCTTTTGCTTGGGAAGAGCCTGATGCGATCTTTGGATCCATCTGTTATGGTAAAGGTAATGCCCCCACTTATATTGCAAAGCAATTTTATGATGATTGAATGGTGTGTTGCAAGTTTCTCACT
>FvH4_2_20242220
CATGTTGTGAGGAGGCTGATCACTATATTTGGAAGGGCCTCATTGATCATTTTCATTCTAGCTTTTATGATTTTTATCAGTGCAATCTCACTCGGTAAGTATTAAACACCTGGTTTAACTGCACCTTGTATGTAAACTTCAAATTATGGTCTGAGAGGTGCTCATTTCTTTTGGCAGGTGGGGTTGGCGTATCGAACATGA
>FvH4_2_20246524
GACTGTGAGAGTGGAGAAGAGGATTAATGAGATCGTTAATAGACTGAACAGGACAAAAGTGGAAAGGAAACCCGATTTAAAAGGTAAACATCTATTCTCAGCTTTCTCTGAGTTGTTCTAGATTGACTTCCATTTCCGAACTCTAGGAATTGTACTGATGTAGCTAATATGTGAACTAAGTTGGTAGTTTTGTTTCCTAGG
>FvH4_2_2024994
AACATTGCTGCAAGATGGAAATGAAAACCCCCGGAGCTGGATCAACCTTCCAGACAACGTCATCGCTTCAATATTGTCACGATTGGAAGCGATCGAGATTCTGGTGACCGCTCTGAACGTCTGTACGACATGGCAAATAATCTACAAGTACCCTACAAACTGGCGCACCATTGACATGTGCGATGATTCAGTTTATGACTA
>FvH4_2_20258359
TCGAAGAAATGTTTCGTGAAATATTTTAGCGAAGAGATAACGATATGCATTTTTAACCAAAGTCCGTCTGCTATAGTAGTGCACGAAAGCGCCTCCAAGAGCAACTCCAATACAGGTAGGGAGAGCCAGAGAAGAGTCCAGCTTTGTTCCCGTGTATTTTGGGAGGAAGCTGTTCCGACAGACATATAAAGACAGTATGCA
>FvH4_2_20265418
CAACAACAATGATCACATCCACCTTACATGTCATCAACTAGTAACCGCTCCACTCGTCTAACTACATTCAATTGAAAAGGCTGCCCATCCTGTGGTTGCGTAAAACTTGATAAGAATGACATTCATCTCAAACAGTAATATAGAACACAACAACAGTTACCCACCTCAGTTCTATAAACACCAATGCCTAAATTCAGCTTG
>FvH4_2_20275357
ATTCCAGGCAGATGCAACCCTCTGGAAATATGGGGTGCACGGCGTGCACCTACTATCCTAAGAGCATCTTAAGTCCTTCAATCAACTAAAATCATCTAGCATCCTATACAAAGCTATCAAGTTGATATAAAAAAGATCTATCCACCACGCCGAAACTATAATCGATAACTCAGATAGATATCAATGCCGATATTTCGAAAT
>FvH4_2_20281831
GCTGAAATTGCACTAAATTGTATGTTAGTCTCGTATATTTTAGATGCTGCTGATACCCTCATGACTGTTGTTGTATTTAACGGCTTTGTATTACAGAGGTCTAAACTTGGTTTTGTTTTGGTCTGCTTGCTTTATTCTAGCTGTTGGAAACAATTATAAAGAATTGTGGAGATATTGTTCATATGCATGTAGCAGAGAGAG
>FvH4_2_2028711
TTTGCAAGTGTGGATGGCTTTGTAGTTAAAAATTTAGTACTTTGCTAAGGATGCTCATGGCATAAAACTGCAAATCAAGAAACTAGGATTGATGCGCTCTTATTTTTACTCTGGCACCTCTGTTCAAAGATCAATGTATATATTTTCTTTAAAAAAAATTAATGTATATACTTGAAGAGTTGTTATGAACAAACATGTTGT
>FvH4_2_20293319
GAGAGATGAACATCTAGAGTGTGAAGCCTCTTGATGAACATGTTACGTTGAATTACTGAGGAATAATAATGTATAACATGCCGAAGGTGAAATATAGTGTGTACTTTTGGAGAAGACTATGCAGTTTTATTGACAGCACTAGGTTTGTGCAGGCATCAAGAGCTAGGCTTTTCAAGGAATACAAAGAGGTTCAACGAGAGA
>FvH4_2_20296087
AGAAACCAACCAGAGTAGTCTCTCTTCATCTTCGACACTTCGATACGTGAGGAGTAGATATCAATAAGATGCAAATGGCTGCCACAATGAGATTCTTGAAGACGCCAGGAGTTACACAAATCAACAAGATTCCTGTTAGGATGAGAGATCTGTCCGGCAGGTTGATCGACATGTCCGACACGATCATCATCTATGTGATAG
>FvH4_2_20324110
AACAAAATTAATGAACCCTAAATTCTGAGGATTGATGTGCATGCTTTGAGTATTCAGATTTGGAGTGCTTGAGTTGGGTTTGTGGGATTGTTTCATTTCCGTAGCACTAGATTTTTGTTGTTGTTGGTCTTTGTGGTTGTGGGCTCCTCTAGAAACAAAACCCTAACATGTGGCTCTCTCTTATTGGTCCTACTATGTGAG
>FvH4_2_20331527
TTGACAGTACGTTTAACCCAATCATATAACACCTAAGATCGATCATGCACAGATTTACTGAATCAAATTCAGATGCGCTTTTGCTTTTGAACAGTGGAGTAATCCAGTTTTAATTTGTGGCAGGCAGCTAGCTGCATATAATTATATCTTTGATCAAGAGGTTTAATCTGAATGCCATATATATCCCCACCCAATTGATCT
>FvH4_2_20339229
ATAACCTTTGCTTGAGTATGAACCACCTACAAGATCACCAACCTCTGTTACAAAAAGTATATACAGGAGAGCAAATCCCAAAAACTGAAAGACCAAACATTTCTCTCTTTTGAGAAATGTTGATTATATCACAAAGCAGCAAGTGGGTATGCCCAAATGCACAAGTATCAGCTAACAGAGGGATAAAAAGAAAATTAGGAG
>FvH4_2_2039790
TTCAATCTCTTCCCACTCTCAGTTTCATCTTCCTTCCGATTGCGGATAATGCCAGTAACCTTAGCCACATCCCTAATCTGAACCGGCTTCTTCTCTCTAAGCAGTGTCGGCATAGTCGACACCACTAGGGCAGCTTGTGAGTTTGCCCTAAAAACCATGGGAGGAGCTGCCAGTGCTACAACTGGTCCAATCAGAGCTTTG
>FvH4_2_20403870
TCCATCTGAAGAACCAGAGTAGAGGAAGCAAGAGTTGGATGATACGTTTAAGGCTATGGCGTTTATAGGGTGGTGGGAATTTGGGAATTGGGATTTGAGAGTCATGGTGAGAGTGTGAGAGTTTTCTCTGAATACCCTTCTCCAGATTTTGACAGAACCATCTGAGGAGCAAGTGAAAACGCACCCATCATCTTGGTTCAC
>FvH4_2_20416403
CCCCTTCTCTCTAGTGATCCAAGCAATAAGAGAATTATCATTAATATGGGATGCCAAAGAATATTTAGAGAACATTATTCAACATATATGCATGTATATAGACCAAAGATGATCTTAATTACCTCAGCAGGCTCTTCAAAATGTAGCTTAGCTATACCACTATACTTGAGCGACCCTGAAACAAAAATGATCATTAGTAAC
>FvH4_2_20440070
TATGGATGGATGATGAAGATCTACAACAGTTATTTGATTAAATACTTGCATGGCGCCCAATCCATCTAGGTGATGCCTATGCGCTTTAAGCCGGCCCTCTGTCATAGTAACATCTAGTGAGTTTTTGAACCTTAATTATACATAATGTTCTAAAACAAGGCCGCCTAAACGGCTCTTAGGCGCTCCAACCTCCGTCCTAGC
>FvH4_2_20449255
CATGAAACATATTTATTGGAAAACAAAAGAATAATTACATGGGCATTATGTTCTTCACCTTTGGAGTTTGGATGCGTTACTTTTTGAAGTAAAGGCCTAAGTACCTAGAGATTCATATAATTCAACTACTAGTGCCCGATTTTGTCGTCGTCTATCTAACAAGGGAACAAATAAAATGTAAATCATTCTTTATGCAAAACA
>FvH4_2_20576126
GTAGCTAATTACGTCTTTTAATTTAATTTGGTTTGATTAAGGTTGTGTGTCTACTCCATTGTTGTTAATTACGTCTTTAATTTGTTTGATTAAGGATGTGTATCTACTTGATAATGCTAAAGAATGTGTCATTTTCAGCTATACACCAAACTGTGAATACGTGCTTGCTGGTTGTTAAGCCCTCATTTGCAGATGTTAACT
>FvH4_2_20581891
ACGTAACCTCCTGCCAATAGGGTAGATAGGTCAGAAAGCTGGATGTATGTATCTTTTAACTTTCCATTGTTCTGATTCAGATCATCAGATGTATGTTGAACATATTGTATATTTTGTATTAATGTATTAGAAGGAGCATGATTTGTAATTTTGCAAACCGAAACTGAAGCAATCGAGTGCCCAAGTCACAATGTCAAAAAC
>FvH4_2_20595426
TCAAACAGTAAAATTAGTTAACTGGGGAAAAATGCATGTGCTTTCAAGAGATAGACATGTCCAACCTGGTGTTTAAGTTTAAACTAGATGGATATCAAAGATATGGCTAAGGTATGGCATTACTAGATGGATATCAAAGAACCAAAGCCATAGACAAACTTTCAGTGTATAAACTTCTCTAACATAGCCACATCCAGCTTT
>FvH4_2_20621332
ACAAATAACCAAAACTGAACAAACATTTGGTAAACCTAAGTACCTAAACTGACTAACATAGTAAACCTGACTAAACAATAAACAGGTTGAGCTGGGGTAAGCTAAGTACCTAAAAGGGTTAAGCAAATTGCTTAATGTTAATTATTTGTATCCAAACTACGTATAGGATTCATGGGGTAAGCTAGCTAATCCAAGCAACTA
>FvH4_2_20628884
CATACAAAAAGGTGTGGGTAAAACTTGACCAGAGTTGCTAAGTTTACCATTGCAGAACTGTTCCGTGATTTTTCCCTTCTATAATTTCCCTACTGCTTTAGTCATGGACAAAGAGAAAACTGTGGCGACTGAAAGGTCGTGATCAGCGAGTTAGGTCAAAGAACAAACAAACACAAGAGCAGGCCAAGGACAACGATACTA
>FvH4_2_20636878
TCCTTACACGATGATGATGATGTCACCGCCATGCTAACTGTACAATCATTCAAGTAAGTCGTAACAAACTAAAATAATCACTTGGCATAAGGAAACTCAAATCAAATGATCTCTCACCGTTTTCGCTGTGTTAATGATTGTTGAGAAAATTTTGTCGAAGAAGATGAGAAGGTAGAAACTGCTTGACCATGAATCAAAAGG
>FvH4_2_20658104
CTGCTAGTGTTGAACAGTAATGAACACCTTCGGCTGCTACCGAAGTGATACACTGGGATCTAACTGAACTACTGATCTGAATGAACTATGAAATGTAACAATGCATAGAGCAGTACCTTCGAGATAGAAGATAGGGAGGTTCAATACAGCTCCGCCGTCCAAAAACGCCATCCTATGATGAGTATCTTCAACCTCTGTTAC
>FvH4_2_20663825
ATATGTGTGATTGGCAAAAGCATAGCCGTAGGACTTTGATCGAGGAAAATTATGTGATCAGGGATTTTGAAGTTGGTTTGAGCTTGGATTCACTAATAACTGGCCAACATTTAACTTCTTTGGATGATGCAATATGAATTCTAACTTCTTTGGATGACAAAATAGGAATTTTAACTTCTTTGGATGATGAAATAGGATTTC
>FvH4_2_20684866
TTCCGGCAAGAGAAACTACTCTTATATGGAGGCTGTCAAAGTCTATCTAGGTAAATCCTGTCGCTTAAGCAAAACTTGTTATTACTACAAAGTTGTGGTTGTAAGTTCAGCTCAGTCTATTTAGGTACAAGTCTTGTGTTTCTATTTTATACTACTACTGAAGTTTAAAAGTTTGGTCGAATTTCCTAATGTCTAGGTGGA
>FvH4_2_20718136
GCAAGCTCAGCAAAGAGGCCATACGCTTCTTGATGAGATACGCCTTCTCATGGTAGGACTATTTGGTGTTTGTTTTGTGCTTGTAGTAATTTTTTAGTGTTATTTCGTAGTTTGATCCTTGAACCATGCTGCAGGTGCGGGGATTGTTACATTTATTGAGATTTGATCATGAGATTAGTAAGGAGGCTGCAGGGGAAATGG
>FvH4_2_20723555
TTTTTGTCAGATACATACCAACTCTTCTGTTCAGAGAGCTCTTATCAATAATATTTTCAAGTGTTTATATTCCATGGCATAATTCACTTATCTTTCGAGTTCTGTCACTGTAAATCGTTATGAAATCATTTTTGCTTGACTGAGACATTACACAGAAGTGGGGTACCCATTCATATTCCGGCTTGAACATTTCCATATTCT
>FvH4_2_20736216
GGGAGTGCTGAAAAGGAACAAACAAGAAAAACATCAATAGAACTTAGGGGGCCAAAAGTAAAGTGTTTGCTACTTACCTTCTCTAGTGCAAGACTGCAAGTGCAGAAGATTAAGCTGAAGAACCAATTGACGTCTTGAACAGCACTAAGCTGGATATTACTGAAATCAGAACTTCTATTTTCCTCACACAAGTCTATCAGT
>FvH4_2_20750263
ACACACCAAATTTGGCTCAACGCAATGTGCCTAAAATCAAAGCAGAAACACATGCATATTGGGTTGTTTCATCACACTTACAAATCTCCATAGCTCAAACTCGAACCGCTAATACCAATCCAGACAATGTAGAGAGTAGTGATCAAAACATTACCAACTCGTATCTGACACATTGCTGTATTCAGATTTCTTGAACCTGAA
>FvH4_2_20752977
TGACAAGGAATTGGGGGAAGGATAGGACCCCGGAATGCTGCCTTTTCCTCGCTGAACTTTATTATGACCTTGGTTCATTGTCTGATGCTTCAAAGCTGTCCGAATTCATGTCCGAGGCATCTTATCATCTTTGTAAGATTCTCGAATCTGTAGCTTTGGAAGATGAAAGTATCTCAGGGCTTAAGAGATTCTTTGGTAATA
>FvH4_2_20769262
GTCCATGAACTCCCAAATTTGCATTAGAGTGTATCACAGATGACTCCTATAATAAGGATTACTTGTTAAACATAAATGTACCATGAGCAACAAACTCTATAAAAGGCACATAGATAGTAGGCAATTTACCCTGAGAACAATCAAGTTACTAGCCTCCAGTAAGGATGTTTCAACAGCTTCTTCTCCACCACCATCTATGAG
>FvH4_2_20798576
AAATTTTGTAAAAGTGGGTTCCGTTACTTTTCAAAGTTGATATCATCTTCTTTTTATTGTCAACTGCCTACTTAATGGTTATTTATGTCAATACAATGATATCATGCACACCAGTTTAGAAATAGTGAAATACGTATCCCTGTTGGTTGGCAATTTCAACAGATTGCATAAATAAAACAAATGATCAGTCTTCATGTTGCA
>FvH4_2_20829769
TACTGAAACATAAAATCTTTGATTTAACTCGTTACGTCGCAAACGTCATAAATACTAATTGAACTAAGGATTTATATCCTTAAATTTATCACTGATTAGGTAGTGTCTCTTTGGAATAGTCATTGAGCCATTCTGGACCACTTTGTGATGGACCATTACAAGCTAACTCATCACAAAAATCTCATACATTTTCTAAACTCA
>FvH4_2_208580
CTCATCCAGCACTTGAACGCAAATATTTTATCTTTATACAGCCTAGGACCATTATTTGAATTTTAAAAAATAGCTACTATAGAAAAGTCAAGCAGCAGCTCCAAGAGCCTAAGATAGACATGCAAATTCACCCATTTCATAAGTTTCAGCACAAGCAAATTAAAGTTAAGAAACCTAGCTTGGAAGGAAAAAGACTTGTCT
>FvH4_2_20893086
AATGTACAAGCTAGAACGTGGGAATTCTTCCCTTGATCTAACAAAGAAGGGAACAAAGAATTCTACGAGTACACCAAGAAGAAAGCAAAATTGATGTGAAGGTCAACATGGCACAGGAATAAATATACATACAAGACTTGTAAGGTAGGCCTTCTTTCCAAATGTGATCCCAAGACAGTGACTTCAAAAACGCCAATGAAA
>FvH4_2_20895048
ACTGTGGTTTTCATAAATACTTTATTTTAATGTCGGACTGTGCATAGATCCTGTATCTTGATCTTAATTGTATAATGGCCATGACAACAATGCATCTAACTTTCACTACTTTTGTACTCCAAAAATTTATGGCCTGTGTCTGTAGTCATACTAATGAAGCCTTCACTTACCAATCTCATTGCCAGCTTTTGCAGAAGCAGG
>FvH4_2_2091061
TTCATATTTTGTACCACAGAAAGGTTAGCCTGTTTTGATCTTATACCGCAAAGATGTGGCTCTTCCTCACCAGGTTATGCTTATAAAGAAATAAGAGTAATGCCTCAAAGTCATCAGGGATTTAAAGTAACAATTAGATGCCGTAAAGTTATCAAAGTTTCCATTTAAAATTGGGTTTAAGCTTCTACCTGCAGAGCGAAC
>FvH4_2_20916729
TAAATGATACATACATCAGACCACTATTTTTGGCACTTGTAAGTATGGAGTCAGTGCATAGCAAGCAAATAAATGCATCAATGAATTGGCAAGGTTACCTCTTAAACGTTTGAGGTTGTGGATAATGCACATAGGGGATTTCCCATTGCTCAAGATGAGGAACAGGGCATGATTCATTGTGGTGGTCAATCACCTCGATGT
>FvH4_2_20925227
AGTCCTAAAACTGATGTACCCCCAAGGACTTTTATACCAATACCCTTGATTCCACTATCACCATCCTCATCACCTTCATGTTCATTTGAATCATCCAAACACATGCCACCTTCTTCAATAACTTGAAGGGCAGCTGCTATATCCCGCGTTTCAGCATCACCTGGCAAAGAAGGCTTAAAAGACACCTTCTCTGAACTATCA
>FvH4_2_20975722
ACTGGGTTGTCGCATAATCTTTGACTATTTGGTCGTCGATTAGCCAGGTAGATTATGATTGATACCAGCAAGTCACTAGAACTTGAAAGACGACATGCAGCTAGTACCAACTACTACTGGACTAGCTACTTTGAAAAGTAATATTTGTCGTGCGCCATTGGCATATCGAAAAGGTAACCACTGAAGTTTTAGCAACAATTT
>FvH4_2_21055307
AAATTACTAGTGGAGATGACTCAGTAACTACTTAGCAAACTCATTCTCCCAAATTATGCAAAACTTAAGTTCTAACAGAAGTGATGAGTATCTTAATTTCTTACTTCCTGCTTAAACATTTTACTCCATTTCATTTCCTTGGTGTGGGGAGGTTCACTGCATTAGCTGTAGGGAATCCAAGACAAAGAAAAGAGAAGGGAT
>FvH4_2_21072737
ATTTCACCATGGTGAAGACGGATTGTCAAAGAGTTGTGGGGGATGGAGTTTCTACCTATTCAGTTTTTGCGGTATACTTTTATTTTCCTTTCTCTCATTTGTATTTTGCTTGTAATGGATTATCGAGGGGATAAATGCCTAGAATCGCCTAGTTTTGGTGGATGTTTTTTGACATCCTTTCGCTATTTGCATAATTTTACA
>FvH4_2_21086724
CAGACGTTCTAGGTCAGTTCATGCCCTTGGTTGGTGTAGATTGGTCACAAACAGGTGTCACACATTTGTTTTCAGCCATTAAGGTTTGTTTTTGTCTCATCACATGGTACCATTGCCTCCTGCAAATATTATATGCTTTTTATATTTTACTACTCACGGGGCCTAATCTTTCAGAGAGCTAATTATTATTTTTAATATGAT
>FvH4_2_21101283
GAATCGATGCGATTAACACTACGTACTAGCTTTACTTTCATGCTAGGTTAAACACTAAAACTCCTAATCAACCATTAATCACTTTTATTATCAAGATGATAATCTTATTTAGTATCTTACATAATGAAATGGTGTTTAACCATTAAAATCTTTCAAGCATATTCGATCATCCAGCACAAATTGGATACATGTACTAGCTAT
>FvH4_2_21123700
GGGCCCACCGCGCTCCGCCGATCTCTGAATCTTCTCCTCCGCGTCCTGGAAACACTCCTCCCCTTCGCTCTGTTGCTCTTCGTCGTCTGAGTCAATGAGCTCGAGGTCTTCGCGGCTGTGAGCCCCACCCATTTTCGAAGATGAAGAGAAATTAGGGTTTGAAGATCTGAGAGAGATGACTATTGGGGAACACCAAAGTTT
>FvH4_2_21147376
GCTTTGATGCAACCCCATTTAAGAATGCAGATGAAGCTAACAGCAAAAGAAGAATGTAGATGAGATTAATCTAATAATAGCATACTGAGTCTTGTGATGCCATGATGCGAGTCATGTGACTCGGTACATGTTATTCAAAGAGCATATCTCCTGATACGCCTTATCAGCTGAAGTTAATATTTATCATACAGGAAAAGTATA
>FvH4_2_21197304
AAGAGACTTATGACATTATGACAATGCTTAAGCCATATGATGGGTATGTTTTCCTCCACTTTTTAAATCTTTACTCTCTTAAATATCCAAGTTTGACTTGAGGAATCATATCACTTTTCGTAACTCAGTGATGCGCACTTGTGCAGATATTTTCTCTTCAACACTGCAAAGCAAGTTGCTTCCAAGATTGTCATGTTTCTC
>FvH4_2_21204159
CTGTCGTAGTACAGACTTGGCCCGAAGTGCTTGAACAAGAGGGCTTTATCATCATAAGGTATTCTAGGCACCAGGTCATTGCTGTAGACATACCTCATATACCTCACATCATACTTCCTAAACTTTTCCTTCATAAACTCCCCAAACTTCTCATCTCCAACCCTAGGCTGTCCGAACGTGTAAACCCCCTCCATCCTCTCC
>FvH4_2_21207346
CTGTCTAAATCGGAGGAAAACAGAAGTCGGAGAAGCTCGATGAGCGTTGCTTCTTCTGGCTTCAAACTAAAGTAATTGTCACATACATGTTCCTTAGAAGCCATGAGTTGAAATGACTTTGAAGCAAGGAGAGTAGGAGAGATCGATCGATGAGCTAGCTATATATCAAATGTCTGACAGGAATTGAAGTACCATGGAAAT
>FvH4_2_21219332
CAACAGAGAAATCAAAACAATCATGAAAAACTAACCTCCCACAAGTAGATAGTCCCGGAGACACCTCCACCAACCACGTAGGTGCCCTCTCTGTTAGCAGCCAGCGGTTTTATCGGTTCGTCTTGCGAGCTCTTGGCATCAGGCTGAGGCTGCGCAGCACAAATTAAATAGTTAGCAATCAATTGAGGAATTTCATCGAAC
>FvH4_2_21249968
GGCACACATATATAAAGGACCACCGTGGCATTTTCCTTTGTTGGGTGCGATGATCTTAAGGATTCTATCTTGTATATGAAAGGGCCTGTTTATTTTATGATAAGGAACTAGGCCCTTTTTGGAGTCAACTGTTTGGTTGTTAGATATATGTCTCCTCCACTCGTCTATCTTTAAAGCTAAAAGCTAAAGGAAATGTAATGA
>FvH4_2_21306729
TTAAAACAAAATGCTTAATTCCGATGAAGATTAAGACCACAATTAAACCATGAATATGCTCTAAGAAACAAAGTATGGTTACATGGACATCATCTGACAACTGAACAGCTTTCTTGAAAGGTCAAAAATGAATAGGCTACTACTGACTTCACCCTTCAAATGTCCATATCCAAATCACCCAAAATCTACAGAGAAAAAGAA
>FvH4_2_21325469
ATGACCTTCAGGAAAGCATCGATCCAACACTGGTGGATTGGAAAGAGTGATGTTGCTCCCTTGCGCTTGGAATATCTCAGACCAAGTGTTGAAGAAGTTCCAGTAAGACGTTCCGTCGCCGAGACAGTGGTTCATGGACAGCCCTATGAAAACGCCGTCCACCAACTCGGTCACTTTAGCCGTCAGCAGTGACGTGGTGTG
>FvH4_2_21329210
TCTCCTTCAGCTCAACTTCTCTTTCAGTCTTCTTCTGGGCTTTGCCAACATACCACTCCTTATCATCAAATTGCTTTCCATTCAGAAGCTCAACAGCCTTAGCAGCATCATCAGGGTTATCAAAGTTGACAAAACCAAAACCCCTTGATTTACCTTCACCATCCCTCATCACTACAGCACTAGTAATGGGCCCATGTTCAC
>FvH4_2_21342677
AAAATATTGAAAAATGAATGGGAATTCAGACCAAAAATAAAACAAGAATGGGAATTACATTACTTGCTTGGGTCTTGGCTTTTCCCAGATACGGATATATATGAATGAAAGCCGTCGAAGTCTTCACTCTTTTATGTTATATATATGCATGTGGGAGTTGTATACAAACGTTGAAATCAGACCACCAAATCTATCGGAATG
>FvH4_2_21352629
ATCAACATCCTTATACAAAATAAAAGCTCAGTTTTGGTCCCCAGACAGATCACAGGCCAAGCCTTAAGCTCTCTCATATTCCTCATAGTGTTCATACATAACACAGAAACTATAATAGTAATTAAGCACTAATTAAAATGGAAAATATATTAAAGAAAAGCCTCCACCGTCCATGACCAAGCTTTCACTACCGGCCAATAC
>FvH4_2_21402441
TTGAGTTTTTCCTCTTCTTACCAGGAAAAAGTGAAAAAAGATGGAAAATGCACATTGTTTGGTTCATTTACTATGAATGGTCATTCATCACTGAAAAAGTAGCTATAAATAGCAAAGATTCCCTCTGGATTTCCATGATGAGTTGGGTCAATGTATGAGATGTCTTTCTCAACAAGCCTGGAAATTTGGGCTTCCTCTGGC
>FvH4_2_21415420
GCAACGTCGTCGTTTGGCCAGAGCGCGTAAACGACTTCCCAAACAGTAAAACCCCAAATGTCCAGTCAAGACTCAAGACTCAAGAAGTATAAGAGGAACAAGAAGACACAACTCACCCGAACACACAAAATGGGACATTCCAACACTCATGATCTTGATGATGTCATCACTGACCCTTCTGCTACTGAGTCAGACTCTTCT
>FvH4_2_2142629
CTTACTGATTTAGACTGTATTCAACATTTTAATGATGACACAGTAAGAATTAATTTTCAAAAGTCCAGGATAAGTCAAAACTCAAGAATTCAAGAAATAGGAAATTCCTCCAGACATTCTTTCGCCACTGCTAGACATTCATTTGCTGGTTCCACTACAGCTGAAACAATGTCTAGACAAGATTATGATTTGGATAAAGAA
>FvH4_2_21487628
CTTATATTTTAACCAAACTTTTCATGTTATCAGATCATGTTTTCAAGGTACTTCTCGAACTAACGGAACTCAAAAATCTCATTCGGATTTGAGTGTACGAGTTCCGCTTCATTTCGGCCAAAATCACTTACTATAGCATACGAATTTTCGGTCAAATTTGAATGTTCTTATATTTTATCCAAACATTTTATGTTATCAAAT
>FvH4_2_21520918
TTGAAAAAAATATTGAAACATCTATCTCTTCAGTTAGAACCTTTTCTTGTTTCCTGAGCTGTATGTGAGAACTGAACAATGAGATTTGGTTCCTTCTTTTCGGGTTTATCATAATGCTGCGTTTTCAGATCTGAAAGTCGAGTGCAGCAGCCGCCCTCGTAGTAGTCTTGGCTCTTGTCCTGTAGCGGCTGATGACGAGAA
>FvH4_2_21560532
GGTCACAAGCCCCGTGTGATGACATTTTCGTAATTATACACCTTAAACCAAAGAGTAAAATATCGACGATTATGGAAATTTCGATAGTTCGAAAAAAGAAATCTCGATAGATATATTGAGATAATATCGAATATTGATGAAAATTTTATCAAATTTTATCTAAAAATTGTATATTCAACTAAAAATAGACTAAATATAAAA
>FvH4_2_21665165
GACAGTTCTTCCTAGAATTAATGAAAGTGCCACGGGTAGAACCCAAGCTCAGAGTTTTCTCATTCAAGATACAATTCTATTCCCAGGTAAGGACAGTTTCTCTAATTGTGGTTTTCTGGATGATATCTTGTCTTGTGCTTGTTGTTATATATTTGTCCGTGGCGTTGCATTTTTCAGGTTTCTGACCTTAGAAAGAATCTG
>FvH4_2_2170975
TCATACTAGTGAAATTTAGCATGTCAAAATACGAAATTCATGCAGCTGAAACAAGTCATAGGGTACAGCAACGGGATCAAATAAATAGATTGGCATTATACTGAGTATGCATTCTATCATTTCTATGTGGAGGCGGATCAGCGGACTAATCATTTTCACTCTTTAACTCAAATGAATGATTCAAAAACGAAAGCTTAAGCT
>FvH4_2_21740915
TTGACGATGAGAATCACAGCCTGTTTGGTGGATTTCTTACTAACGTAACATCAAACAGAAGTGCTTAAATATTGGCATCGAGGTCTTTCTTTTCTGTAAATAACGTCCCCATAGGACATTGTCAAACAATTTGTTTTTTCCAATAGCCACATTACCTGTATATATGGTATTCTTCTTGGTAGGTAACCAATAAACCATATC
>FvH4_2_21749567
GAGTGCTTTTTGTTTTAAATAAAGGTACACTGCATCCCTATCAGCTTGAAGGTTTGAACTTCTTACGTTTCTCTTGGTCCAAACAAACTCATGTGATACTTGCTGATGAGATGGGACTTGGTCAGTATATATATCATTTTTACCTGTGGTATAAATTTTCTTTCATGATAGCTTAATTTCACGAACAGCATGGGATTTCTT
>FvH4_2_21756950
AGTACGTTAGCATTTCTGACGAAGAATGTATCACTGTCCTGATCTTTGTTATAGATGGTGTCCCTAAAGAAGGACTCAGAATACAAGACGTACTTGTTCGGATTTCTGTTATGTCTATGATTAATCAGAAAGTAAGTTTGTACCTACATTTAATACACCGTTTTATTGTTATGTGTGCAATATTGTCCTTGGATTTCCAGC
>FvH4_2_21773912
TTCAGCTGCTCCACTCTAACAGGTTTCAGCAGATAATCACAGGCTCCATTCGATATTCCTTTCATCACAAGCTGTGTATCCTCACTTGCAGACAACACTAACATTTAACACCAAGTTATACACTTCTTCACATTATTACAACGTCTATAATATACCATCCATTCTATCAAGTGTGAGAAAAAGGAGCAAAAGAATTCCAAC
>FvH4_2_21798972
TTAGCAATCTGTATGATGATTGGGTCAATCCCAAGTTGAGACACATTGATTAAAGATTAGGGCAACTTAATTATTACACCGTAGCTAGAGCTAGAGCTAACCATCAATCCAAATCACAGACTTGTAATCGAATCCCCTACACTGTTGTAAGAATCAATTTACGCTTACGAGATGGAGAACCACCAACTTTGATGATCATAT
>FvH4_2_21839060
GCTGAAGTGCTCATCTTGAATTTCGCCTCCAACGAGTACATGTTACCTCCTTTTATTCGTCACATGCCAAAGCTGAAGGCTTTGATCATCATAAACTACAGCGCATCCAATGCAATTCTATATGAATTTTCTGTCTTGTCAAGTTTGAGCAACTTGAGAAGCCTTTGGCTTGAAAAAATTTCAGTTCCTCCCTTGTCCCCT
>FvH4_2_2185639
CTAGTTTCCCAATCTTTCAGTCTCTTAATATGACACACTCGCTGCAGGACAAGAGCAAAGGTTACAGACATACAGGAGATATCAGCAGTGAGATTTCTTTTGAATCTCTACATATGTGATAGCTGCTTGCCTTGTCCAAACTAAAAGACAAAAGACTTCGATTTTGGGGAGTGTTCAAGCTTCCATATGGAACGACGAATA
>FvH4_2_21868127
AGCTTTGCCTAGGGACACACATCCACTGTTCTATGCGGCCTGCGCTGCCGTAGTCTAGTCCTATTCTCACTAGTCCTTTCTACTCTAGGCTACCTTACACTGCTCTCTAATCGGTTTGTCACCGCTGAATTCATCTCTGCCGGATTTCTCACTGTATCTCCCATTAGGTTATGCGTTATATCTTCCTCCCCCTACTTACTC
>FvH4_2_21869268
ATGTTACACCCGTATATGTTTATTGCAATCTGCACATCATAAAATTTTACTTAAAAGGACTGATAACAGTATAACTTCATAGGAATATATCAAAAAGCTGGCCAGAGGGAAAAGTTATGAACCTCAGTTCCAGCTGGAAGGTAGTAACCTCCTAGTTGGGTGTCTTCATGTGCATATCTTAAAGGAACTAATGCAGCTGGA
>FvH4_2_21934296
TATGGGAAAAACCTTTATCTATAATAATAATTAGTTAAGGCACTAATCATGTTCTACTTTTCTAATTAAGCGTGATCTTTAACTTTCTAAGTTGGTCTTCGTTAAGCTAAATTAATCGTCTCTACTACTCCTCCCCGTTCTAGCTAGTGGTCTTCAACCAATTTAGAGTTCAAAGTTCAAAGGAAGTTTTGTTATTTTATC
>FvH4_2_2195785
GATCCCTAAATAGACCCCCAAACATGAATAAATAACCCCATATAGCATCTATCAACCAAATTAACAAATTATCAACAACCATTTCTACACATTTGCAGCAACATAAATATAAAGCGGCATGTTTTAAATTGTCAATCAAGAACAGAAATTCGCATAAAGAACAAAGCACTAGGAGTTCATAATCCAAACTCAAAAACAACA
>FvH4_2_21996198
CAAATCCAGTTTACCTTGGGATGTATGATAAGACACCCATTTGCCTAACATTGCGCTCATTTCTTTCAATCTGGTGGCATGCTTCGTCAACAAACTGCAATTGAAAAGAAGTGATGTGGGCTCATTTCATAACCTTGAAAAACACATGACCATGATCATCCCTTAAACAAAACTTACACGACTAAACTGCATTGATACTCT
>FvH4_2_2200054
GTCCGTACCCTTATAGACATAAAAGGGACATATATGTTCATACTGTAGGTGATTTGGCTTGTTGTTTAAAGTTGTTTTAATTTTGAGATATCCTTGTAAACAGGTGTTGTAACTTCCTTGCTCTGGTGACCAAGTTATCCATAGAATTCTAGTTGAAGCAGACTTCAAAACTAGGTATCTATACCTTAAGAAACGTACAGT
>FvH4_2_22007830
CAAAGACTTGAGCCTACGCGTTAGAGATTTCATTGCAGGCATAATGGACTGCCTTGGGGATATTTATAGGTTACTGGTATCTATTTCTCTGTGGTATTATTGTTGCAAGATTTTCTGCATGAATTTGCAGCGATTTAAGGTACATTATGATCCCTTGATATACTGATCATTAGAGTAGAGAAAATGGTTGAACTTTCTGGT
>FvH4_2_22021934
AAAGTTTGCCATTGTTGGATTTGGAAAGTCAGACATTGTTAATATGGGTCCTTTCCACTTGTCTCTGATGACTTTCAAGTCCCTTTAAAGAGTAACACCTCGTCATTTGAATCCTGCATTGCTAATTGTTCAACATGCATATAAACATCATGCAATACTTTGACATTGTTAGTTCATAGAAACACGTGCACAAGTCTGTTG
>FvH4_2_22034154
ATCGATCATCTGGAGTTTGTTTTGTCCTGGCATCTTGGCTAGTCTATAAACAAGGATACGTGAATGCTCCCTTATCAAGTAGCTAAGACTAGGGCAATCTCCATGAGTACCGATCAAGTCGAGTATATATCAGTGTCACCTCGAAAGTCCATGGCTCAATGTTCACTGCGTCATTATCATCATCAATAAGATTAATATTTG
>FvH4_2_22052161
TGGGATTGAGATTCTCTAGTTGTGTCTTGCATTGTATGATCCAACAAAATGCTTTCCCTTCTCAAAGTCATGACCATTTCCTGTGCAGCAACCATAGGTAATCACAAAATGAGTGAGCTCAAAAGGAAGCGATCTTCTGCTGAAGAAGATGAGTACAACGGCGGCGTTTCCACCACCGCGCAGATGAAATTTGTGAGAGAC
>FvH4_2_22061310
TAGTCAGAGCAGCGGAATTCACACACCCCATCATCACAGACACCTCCATGAAGGCTGCATTGCTCATCACAAACAGCTGCATACCATATCCAAGCACAACGTTATTAGAGATCAGCCAAGTGCATTGATATTATAGCAGTTGTCATGTACAGGTACCAACTGAAAGGAAGAAAAGCATTACCAGTGGAGCAATCAATGCCA
>FvH4_2_22092638
ATTTCTGCTCAGTTTCTTTGTTGTCTTTTCTTTATTCTTAACGCAGACTGCTGAACTGGGAATCTTAGAAGAATGACTTTTGACCTTTTCTTCATTTGGAGATTTGTTCAAAGATCCTACAAACCAAATCCAACAGTATTTTTAAGCTTCTGAAACTGACAAAAAATTCATATTAAGCAATAATGAACTGAAGCATTTTTG
>FvH4_2_22121041
TGTCTAACAGAAACCACCTCCATACGTAATGTCAGACACAATGCGGGTACAGATGAGCTAAGCATGCACCAAGATGATAGTAGGAACCAGAAAACAGTTATGGGCGAGTCGAAAATTACAGCTGCTTCTAACCTTAAGAGTAATTTCTAGTCTAGGTGGTTTTATGTGATTAGGTACAAAGTTTGGCTCAGTCAGTCTAGG
>FvH4_2_22150378
AAGATAATTGCGCTAAGCAAAGGTCCATTCCACTTCTTGACTCATGTTCACAATTACTAGATATAGTTGTTGAAGTACATTACAGTGCAAGAGAGTTTTAGATGGAACTAGAGCAATATCAAATATCTGCACTCACTAATACTATATTGATAATAAGTTAATAACGTTCATGCTTTGATACCTCTGCTTTCTTATGTAGCT
>FvH4_2_22158375
GCGAAATCTCCCCAACAACAGAAATCTGCTTTCTCTGCGAGTCGGACCTCGCAGCAACAACAATACCTTGTGGCAGAAATGCCTGCAGGTCTGAAACAGCCGAAAACGGCCTCGACTGGAACAACCTAGAATTCCCAAACAACAACTTCCCCTGACCAATCAACCCGTCTAGCGAGTCCTGAAGAACACCTTCCTGACCTA
>FvH4_2_22204341
ATGCGTTTTAGTTTAATAGTCCAATTAATAAGTACTCAAGTCTTTTACGATCTGAAATCTATCTATCCAGGAATCGTGTCATTTGGTTATAGTCTCCATTAGTTGATAGTATATAGATTCTAATTAACTGATTGGGAATGAATAGGTTACACTTTAATTGCAACCAGCTTTTGGATCATTGGTACCTGAAATATTTGGAAT
>FvH4_2_22215141
TATTCTTTAGCTGATGCAGAATTCTCTAACTATGCATGGTGTTCTTTTATCTCATAGGCTAGAATCCCTCAATGAGAAAAGATCTGGTGTTGTGCAAATGGTTAAGCTGGCTGAGAAAGAAAGAGATGCCTTGGAGGTACGTATGTGCAGCACTGATAGCCTAGCTTCTGATATGATTCATTCACTTTCTGACATGTCATT
>FvH4_2_22220527
TCGAGTTGAGGATCTTAATAGGGTCACACAACAGCGTGATGACATAAAGAGGCAGTATGATGAATGGAGAAAGAAGAGGCATGCCACCTTTATCTTCTATGTGTGTTGCCTTTTCTTTTCAAAGTTGTGAACTTTAAATGAGCTGAAATATTATGTGTTTTGTAGGTTGGATGAGTTCATGGCAGGATTTAATGCAATATC
>FvH4_2_22260097
CACAGATGGACAAATCAACAAAATGAAAAGATCATGTCAAAGAAGGCAAAATCTCATTGCATCTAAACAAAAATAACTTCAGGCAAAAAATTTAAATCAAAGGAACCTGTACCAAACAAGTCAAATTGATTTAAGATAGAGAAAAGGAGAATGACATACTGTTTGGCTTCTTGCTTTGATTGGTTGATTGGGCCCCAGAAT
>FvH4_2_22262825
AATTCAATAAGTTCGTTTGTATTAATACTGAAATTTGAAAACAAAAACCAACCTTCAGAGAAAGGGAACTGCTGATGAGTAGAACCACTTGTATTACCAGACATCAGTGACTCCAAAAACCTATTTTCAGCTTCAGTCATTGAAGTCTGCTTAAGCCTTGGTTCAGTTCTTATTATATCTGCCTCACTTAAACCAGTATGA
>FvH4_2_22271900
AACTTACCACTGTAACGACCACCAACCCAGTCCCAAAATGCGAAAGCATTCTTAGGGTCAATCCCAAACTTCTCTACAAGCTGAAACAAAAACATTTACAAAAAATTACATCAAGATGGCTAGACCTTGGAGCGTAGTTGAGAGTAGAGATCCTGCCAAATACTTGATCAACTAAATAAAAGAGCAGAAAGACAAATTTAT
>FvH4_2_22277636
TGTCACCAAGGTAAAGGTGGTTGGTAGGTATATAAACACAGCAGAGTTCTTCGCCTATACTCCCTCGATTAAGCATAACTGTATTAGTAATAAATCCCAATACATACTCTCCGATTCTTGGATGCCTTATGATAACCAATTCCTTAAATGCCTTAGAGGTCTGATCTGCAAAAGTGATGTCAAATGGGTCTAAGTTTCTGA
>FvH4_2_22284258
TTGAGTTTTGACACTGCATAACAATGAATGAAACTTTGAGTTAGTTCTCACCGAGTTTGAATGATGAACAAAATCTTGCTTAAACTCTGAAAGTTAGAACCGTTTAAGTTTTATGAAAGATGAACTTACAGTGTCATGTGGAACTAGAGTTTGTGGTTCATGGACGCTTCGGAATTCATCTTCATCATGACCATAGGAAGT
>FvH4_2_22294319
TCCTAATTCCTCTAGAGATGAATTATACAATAAATCAGGTCAAAAGATATAACCATATAGGCAATTCCAGTAAACCGGCCTCTTTTGCAGACCGAAATGAAAGTGCAATGCCATTGATTCTGTGAACGTAACCTCTAGGCACTAGGAGAAAAGAGCGCATAGATCAGCATATAATCTATATAGCTTTACCTTCACTAGATC
>FvH4_2_22308933
CAATAAGATAGGATTTGTCAACAATATCTTTCCAGTGCTTGGTGTCTGCAATCAACCTATCTTTATCCTTCAACCAGTCCGGGTACTTTTCGAGCCTGTTCGGCCATTCCTCCGGCCACTCTGATCCACGCTCTTCAATACCAGATGGAATGGTGTGCAAGCAAGTCTTCACGGGGACATACCTGTTTAAGGACAAAGTTG
>FvH4_2_22314260
AGTAACTGCTTCTTCTGTATCAATCATCAAGAGATTTTTAACCTGCACAATATTACTTTCACCTGTTACAGTGGTTGGTTTTCTGTTTCTTTTCTTGTTACTTCTTTAAGGGGAGAATGAGTGATGTCCAAACTCAGTAGTCCATAGGCCATAGTTTGTTAACAGAATAAATGGAATTACCAGAACAAGTCCAATTATATT
>FvH4_2_22325354
TGGCACAATACAAGCCAGAAACCTTTGAATCTCTTGCATATGAAGGCACTGTCAGGAAATTGGTATTCGATTTAGGATACCCACGCGAGGTATGTTCTCTGTTGTTCTTTTCCTCTTAAGAAAACATTGATGTTGCAGTTGTGTCATATGTACAATCTTTATGGTTCCAGCAATGACTTCTGAGCTAGTATGTTCATGTTA
>FvH4_2_22326686
TTTCACTATCCTCCATTTGTACTTCATTCTTTGTTATTCAGTGTTATGTTAGCAGTTTAGATTATTACTTATCAGATTGAAGAACTGCTAGTGTTAGTTCCAAATATCTAATTTATGCTATATCATTGTTGCTGTCACTATACTAACCATTTGAAGTGTTTTCCATGCAGTGCAAAGCCAGGGTTCTTCCATGATGGCAAT
>FvH4_2_22342933
CATAGTTCGTTATGGGGAATGGCAGTCACTCTCAGGTCTAGTTTGGTGGGAATGTGTCAATGTGGGTTGGCATTTGGCAAGCCTGAAGAACAACAAAACTAGCTACATGGTCCTGGTGTTCACTTTCTATTATGAGCCTTAACCCTTAGGTTAGAGATGGATTATAGATGATGTGTAGCCATGTAGAGACTAGATACACCT
>FvH4_2_22350906
ATCCTTCCAACAACCTTCCCATGTAGAGAAATGACGAATCCTACAAAACGAAATCGATGTTAGACAGACTGTCCTGGATTGCATTTTGCACTACTCTAACTAGCAAGAGAGTCGGTTAAAACTCACTTTGGCAAATGATATGGCAAGCCAGCCGATGACATTAGGAATCGCGGCGATCATTAAAGACTGCACCAACACAGA
>FvH4_2_22355938
CCCTGGGGTCTCATAATTGTGAGGAAGGAATTTAAATGGTTCTAGTACTCTCACATTTGCTTGAGTTGCCTCCGGGCTCAGTAGTAGACCTATCTTTGACGCTTGATTTTCGAGTATTTTCTTTGTTAGATTTGAGTTTCCATAGTTACCTGTTTGATTCAATGGTTAGTATCAGTACATTTTTTTCTTTTGTTGCATACT
>FvH4_2_22383301
AAACCAGAGGAGAAGCAACAACATATCAACGATGGTGATGATGCTATCATCTATGAGGTATATATATAGGTGTTGTATGTGTTTCATTAATTTTTGCATATAAGAGAGCTTCTCCAACGTACGTGTTATCTAAAACAATGACAGGAGCAGACGGCTACTGTTAATAAGTCGGGCAAAACGTTTCAGAAATCGAGCACTATG
>FvH4_2_22413789
CCGATGAATTACAAGAAGAAGTTCATGTCTCTGCTCAGCCAGAGCAAGTAACTGTAATACTAGCAGACACAGATAAACATTATGGTGTGATGGAAGCTCGAGGGAAAGTACATGGACATGAATTTGAACCAACTCCAACAGATCACAGGCATGAAGAAGCTGATGACTTAGAAGCAGCAGATCAGTTTTATGAATTTGCTG
>FvH4_2_22471401
GAAATGCAACAAATATATATAGATGAAATATGCGGTTTCCTGAAACAACCTCAGAAAATTCACTTAAAAGTAAAACTATAGATGCAACTGATTTATAGATGAAATAAGCATGCCCCGAAATAACCTCAGAGAACTTTTTTAAGCGTAAACTATATTCACATTTAACTCTGTCACTAGACCGTCCCAGAGATCGTGAAAGAT
>FvH4_2_22478191
GGCAGATGACCACCCTGAGGGTTGTTATGGACACACCTCATGTGCCTGCCATCCCTCATTTTAATCATGAACCCATCAGCTCCACTCTTCACCTCAACTATACCAAAAATCAAACCAAACACTCATCATTCACAGAATCACAGCATATATTCCAGATATCGAAATTTCAAAAAAAAGTAATACTGCCAAGGTCAAATATAA
>FvH4_2_22483677
TATCAACACACAGTGTATAAAGCTTCAAGCTATAGCTACCCCAATGTTGCAGAAAGGGAAGGCTATGAAAAGAGCCACATAATTGTAAGTGATCAAATTATAAAAGGTTTTTATTGAATAAAGTTTTCCTTTTCTCCGTCACGTACAGACCTCAAAAATAACTTAATTACGATCAGTATTGTTTATATATGTGTGTTTGTA
>FvH4_2_22488322
CGTTTGATGTACACCCTGTAACTACACTTGTCTGATACTTTGTCTTCAAAACCATTTTCAGGGTTTTCTCAATCTCTCACTACTTAGTATGCAACGTAATACATATATTTAGAAGCCCTTAATTTCAAACTTATGAGAAATACATGCAAAAAGACACACTCTCGAGTGAGAAATACAGTAGTGTATTGATTCACAAATGGA
>FvH4_2_22502630
AAAGATCTTCTTGAACAGAAAAGAAAGTAATGGGACTAGCATCGAATTCCTACCTAAAAGCTAAATAAATTAGAAAATTGATCATGTCAAAGATGATCAAGCCTTTGAATTCAAGGGCGGCAAAAACTGTCCATGGATATCTCATAGTCTAGATTAGCTGCATCAATACTTTCATTAGGATTAGCCATTTGGAATAGGCAC
>FvH4_2_22505466
TATGTGGCAGTGCTGCTAAAAGTATATCCTTCAGAAGACGGAGGAATGAAAAGACAGGGATCAACTACATATCACACTCCAAAATCATGTAGCACTAATAATAGAAACAGTTAATTAAAGAAGAGTATAGTGACGTTGAAGCATATTTCTTAATGGGGATGACTGATGAGCTCTGTTCTATCCCATATTTTGAACATGATC
>FvH4_2_22538638
TATAATTTTGTATCCACTACAGTACATATTTACTTACCAAGGATACTACTGGGACTGGTACTGAAAGCCGTTGATTCCGGTACTGCTTTCTATGCTTTCTAACAGATTCTAGCTCCTTCTTGAGAACACCAATCTAGCATCACAAACAAGTTTGCAGGCAAATCAATTTCAATAGACGATTGTAATTTTATCAAAAAGTAG
>FvH4_2_22589028
TAACAAACTCAGGACTTGTTTTGAGACGGATGACCATACACAACACTCTTGATACCATGCAAAGCTAATTTACTACATTTAGCTTACAAAAATAAAGTAATATGTATTTCTTCCTAACGACCTCGAATAAGAACAACACTAAAAAATTTAAACTTGTTATGATAACTTTGAGGAATCAATTCGATTCGGGATATGAGTGTC
>FvH4_2_22628444
GTTATCAATTTAAGGTACTTTTTTCCCCTTGCATTTGCTACCGGATTTATATGCTCGTCTTAGCATTTGAAATTTGTCATTATTTGTACATAGATGTTACTAGAATTTGAGGAGATATGCTGTCATATGAAGAGAGAACTATGCAGTGTATTGTGTAATGTAATCTGATACCCACAGGCTGTGTTGAGACATGCTTGTGTG
>FvH4_2_22633919
TAATAAGTACGCAGTACTAGTTAGATTTACCTTTGTTTCCAATCTTGCTTTTGTAAACTCAATGGATGTGTTGCTTCTTGCCCCAAATTGCTAGTTTGAGCGTTATGGTGTAGGTCCATTGGTGCAAGAATCTATTTCATTTAGAAATGAAACAGAGAAAGATTTGGTTATCCTATTTAGCTTGTTTATTTATTTTGCAGA
>FvH4_2_22656430
TTTTGGAGCTACTAGGTTTGCCACTTGACGAAGAGTACCAATCAAAGAGGGAAGAGGGCCTGCGTGGTGTCCGCAACATATTGTGGTCTGTTGGAGGAGGCGGAGCAGTTGCCCTTGCCGGGGGATTCACGCGTGACAGTTTCCTGAACGAGGTCTTCTTACGTATGACTGCTGCTGAGCAGGTAGCCTCGGTGTCTCTGT
>FvH4_2_22660463
GCTTTCCATGCTTCGGTTTAGACATCTTGCGCTTAGAGAATTCTTGTGTTTTATCAGGCAAGTCCTCCTCTGCCTCATGTTCTCTAGTTTCTTCTTTATTGGTAGTTGCTTTCATGACAGGCGCTTGAACATCTTCTGTGGGTGACATTTCAATGTTGATAACTTGCTTTGATTTGAACTGAGTAGGAGTGACGGTCTCCT
>FvH4_2_22667356
TAATTTGCAATCCCATAATGACCTGTAGCTAGAATCAGTTTTCTGTTTCTGTTTATTCTGTATAATCCTTTTTGATGTTCTAGTTGTTCAGTGTGAAATATATAGCTCATGTCATGAATGTGTTATATGGGAATCATACCCTTGTTACATTTGTTTCCATGGATTCCGTTTACGCCTCTGATGTCCTTCTCTGCCGATATC
>FvH4_2_22672089
CGCCGGTTATGGAGGCGAAGGTAGTACTAACTCAGACTCAGCGATACGCCGCTGGAGCGTTGTTCGCTCTGGCGCTTCACCAGACTCAGATCCACCAGACTAAGCCGTTGAATGCTTTGCTTCCTCTTGAGGAGGAGACGATCAATGACGGTGTCGGCATAGGTCGGACCGTTTCGGTTTCGGACGATCCCGGGCTTTGGA
>FvH4_2_22701358
AGGTAAAGTCCTTTCAAACGTCTAATCAATTGACGACCACACGAAACTATCAAAACAAAGACAACACATACCAATATCAATGGGCCTCACGTCTGGACCTACTAGTATAGTAAGAGGCCCAAGGCCCACTCTCACTCGAGAAATTCACCTGTACTTGCATCTTTCATCCTCTTTCAATCCCAAAAACTCCACATTGTGGAA
>FvH4_2_22702845
GCACCATTTCACAATAATTAGGAGCGAAAGGTAGCCAAACAGACTGTTCAGAAATATCATCTGAGGAACAAATTGGTACCTACAGAAACATGGTTAGTTATGATGACTTGATAGTCAACATTTAGAAACCAACTTATAACACTTAAACATGACTGACTCTTCAGAAGTACAGAAGACTGAAACGAGAGTAGCTATTTGCAA
>FvH4_2_22816779
TATGACAGTACTTGAATCTTTGATGTAGCTACTGTCATAGTTGTGTTTGTTGATACCAGCAATAACAGTTATTGACAAAAAGCAAATCGGAATAAAGTAAACCAGCCATTAGAGGGTTCTCGCTTTCTATAGATAGATAAAATGTAAACACAATAAAAAAGACCACGCAAATGAAACCCAGACCATAACTTAGAGTTAAAG
>FvH4_2_2302604
GGCACTAGGTGATGAGGTGGCAGTAAAAGAGGATGAATGTAGTACAAAAGCTTTGGTGAAATACGTACACAATATACGGACTAGTTTGTTTTATTACTCTTCAGTCTTCACTACTCTCTATTGTGGGAGAGAGAAAACACACAAAATAGGAGCTTTTTAGAGAGAAAGAGTGAGTGAGAGTCTCTGAAGAGTATTTCTGAA
>FvH4_2_2319500
CACGGTTAAGGGGTCCTCCATGTTCCTGGACTACCTCTGTGTGATGCTGAATTATGCTGTCCAAAGGTATTCCAACATAAAGCATAGACATCACTTTCTGGCGTTGCTCCTCCGAAATTCGTGGAGCATACATAGCTCTCGTTCCCATAGAATCCCGATCCAGTATACCATGACAAGGGGCTCCTGATTTATCTACATGTG
>FvH4_2_2331231
GCCAAGCACTACACTGGAGAGAAGTATAATACAATAGGAATACAAATATATCAAAATGACCAAGCATAAAGCAGATGTAAGCTTACCAATCGCAGCTTTGGGAGCTTCTGAACACCCTTCTCACCAGTGTATTTTCTATCAACATATACATGTTTGATGAAATCTCGGAGTCTACCTATATTACTGGAGGAAAGTATGTGA
>FvH4_2_2336806
AAAATGATAGAACAAGTACCTTGACAGAGGAGGGTTGCCCATAAAGAGTGATACAAGGTGACTGATTTATTCCATTTTGAAGTGCCATGATATTATCATAGGTGCATTCAGAAAGAGGCAGTTTCTTGGTGAGTAAACAATGCCTCCCGAGTTTATTGTCTAGGTGCATCCACTTTGAATTCTTAACTCGACAGAAGTTAT
>FvH4_2_23400799
AGTCAAATTTTGGTTTATTTCTTGGTGAACAGTCTCAATTTCTGTTGATCTATTATTTTTAATATGTGAAGGGCTAGTCGGATTTGCAGTGTCATAATTCTTGATTATTAGGAAATTAATGGCAATGAAACTAATGGATATGGTTTAAGCAGATCACTGACGGCAACTTTCTTCAACTGACTGCAGCTCCCTCTGTGAATT
>FvH4_2_234234
TGAAGAAACATATAGATGAGTAGAAATGTCTCTGTTCCATGGCTTCAATTGGTAAAAAAGAATGTCTTACCATTTGTTTGCTTGAATCAAATAATTGGGTCTTTTCTTGATTCTCTGGTTTAATTTGCTTCTGAATTTGTGTTTGCTTGAATCAAATAATTGGGTCTTTCTTGATTCTCTGGTTTAATTTGATTAATTGGT
>FvH4_2_2348168
TTATGAAACATGTAAAGAAGATGGTTAACTTTCATTGTATACATTAATAATCATCTACTTTTCTTCTTGTTTTCCATTCTACTCGTGTTGATTTATCAAGCACGCTTGTAGACTTATTGTTTGAACTTGAAATCATATTTATTTATGTAGTTTTATGGTAGAGTCGAGTCCCTGGTATTATTGGTGGTATCACACAGTAGG
>FvH4_2_2355857
CTTGGATTTGCCCAGAGGTATATACTTGCTGATGAGATCACCTTTTCAAATTGTCCAAAAATTTAGCCAAGCTTTGTAGATATATCTCAGTGAGTCATTCTCTTGGTTGAGAAGTGTGTATACTGACACAAAAACATTAAGTTTATCTGGGTTGTCAACATCTTGCATGGGTGAAAAACTGTCAAGTTTTCGTTTCAGTTT
>FvH4_2_2362330
TTAGGTTTGTTTTTGGGTTCATATGCTGATTAAAATTTTCAACTTTTTCCAATGAGGATGTTGGTCTTGAATTTTGTAATGGGTATTGTGTTGTGATCACGTATTTGGTAAAAAAGAAGGGTAAAAAAGCAAACAACGAAAGGAAGAAAGAAGGGATGGTATATCCTTATTCTGGGGGTCATATCTTTTTATTTGTCATCA
>FvH4_2_2374141
GGCACAAAGCTCCCAGTTCCGGTTGAACTACACCAACAAACACCCAAAGAGCATTTATGCTTACAAGAACTACCACATCTCTTGAGAATACAAAAAGAAACTGAACTTTACATGAGCAAAGGAAAGAAAGAATGAAACAATTAGAACCCTCTACTTCTAGGAGCATTCTGTCGCCATGCTATTCCCGGCTGGCCTGCAGTT
>FvH4_2_2381725
AAAAGCCTCTGTCAGGAGGGGCAATTGCCTGTGCTGGATGTCTCTACCAAGTTGCCTCCGACCCATGATAAAAGATAAACAAATGGAATGGTTGGAAACTCGGATAATCAGCCATCCATCTCAAAAAGAGAATTGTTGCATAGATATATTCTTCAAGTCATAGAGGTGAATACATGTTTGCCGCCTAAAACACGGTGTTGA
>FvH4_2_2384896
GACCACCGATCAAGGCCATTGTCAAAATCATAAATTGTCATATCAAACACAGCTAAGCAATAAATCCTGTAGCTCATCAAATCAAAAACCCCAAATTTCAAAACACTAGCTTCTTAAACCAATTTGCACATCTGGTAATTTCAACACTACATCTTTTGAAACACTTACTCTAGAGCTTGTGGGCAGCCAAATCAGTTCCCA
>FvH4_2_23916162
TAAAGATTGTAAGCATTGTGTTTCATCTGAGTCAGATAAATCAACGTATATCTCTTATCTTTCCTTTTTGATCCTAAGCTAAAGTATCAGTTGTCTCTTCTACATCGTAGTCAGAACAATCAATGGATAGCTCTTCTTCCTTTTCCTGTTGTAAGCTAAACTATCAGTTGAAGCTTCTTAATTATGCAATGTAAAATAATC
>FvH4_2_23945889
AGACGAGTATAAATCTTGAGTTTATTCGAGGATGAGCATAATCTTAGTCAGATTAAACTTCAAATTTAGATAGAACTTACAAACTCAAAACTTTGAATACATACACCTGGTTTGGATAGTGTTCATAAAGGTTTAACTAAAAAGGAAGCAAACATAAGCTATAATATTGATCTTTTAATTGGCATTTGCCCTTTACAAATA
>FvH4_2_2412625
GATTTGTGATTCATTATATTCGGCAGAGAGAGGAATATATGGCTGGATTGTTCAACTTAATTATTCGGGCATTGTGGTGTAAAGAGTCGATCGAGTGCCATTGGAGAAGTGGTGACCGATTCTTAATTCTGATGTATGTTTCATCAAATATAACATATGCACTTTGGGTTGCATACATGCATGGATGGAATTCAACATTCA
>FvH4_2_2438997
CCGATCATCGATGAAAACAAAAATGTCATTGTTGCTACGTCTTCTTAGTGTTTGAAAAAGAGATTAGTACAACTTATAATCAACCTTATTTGATCCATATTCGATTGAAGTCAAGAACATGCTTTCACCCTGACTTTTTGTAGAATATCTTCCAACGAATCAGACACAATTGGTCACGTCAGTATAGAATAGGATCGAACA
>FvH4_2_2445912
TTTGCAAGTCGGTTCAACCACCATGTGCTGTCCATTCCATATATATAGACATAGTAAGGAGCATTATACACTTCTTCAAACCATGAGCTCAAAATAGAACAGTGTCCAAATTTAGGTACTACAGTTTATTTCCTCATATGAAGTTTTTACTTAAGCTAATTAATAAGCTATATTATACTAATTAAGGTTTCTCAGGTGCAA
>FvH4_2_256707
ATGTCAGCTTGACCATTGTTCTTGGAATATTGATCTTGTTCTTCATCTTCCTCCTTGGAACACTCCACTAAAGCGGCAACGAAAGGATCTTTGGGGAACGTACTAGTTTGCTTGGGGTTGGATGATGGCTTCTTTTTCGGAGCTTGATGAGTGGTTGTAGGAGGCAATGGGAGAATCTTCAGTGATGATGAGCTGCAATTT
>FvH4_2_2569219
ATTGTTTTCACTTTTCACATTAGGATGAAAGTCCCAACACCAATCCTCGATCTGTTTACATAAATACAATATTAATTATCTGGTGTATATGAACATTGCATGTATAGCAGTTGTTGCTAACTTGCTATATATTATGTCTCTTTGCCTATAAACATCATTGATATATATTTTGATTGAAGCTGCATGCAGTATGTACTGTCA
>FvH4_2_2571821
TACTAGTATTCAAACTTATTATAGACTTGTCGTATCCACATATGCATGTATCCGTACTTCTCAGGGTCGAAAATTATTTGTTGAATCTTTCAAACGAAAAAAGAAAGTTTCTGAATATTATGATTAGAATCACCCATGGCCTCATGTCAGCATTACACAGATGACACCAATTATTTGCAAGGCGAAGGAGCAAACGTCACG
>FvH4_2_258888
AACCTATGATGTCTGCTTCTAGTCTTTAACCTACCCCTTAGAAGGAGACAACTAAAAACTTTAATTTTGGGAGCCAAATCTGATTTCCAAACTTTTTTCAACAGAGAAGAATATTCATGAGGTCAACTTAAGAATTTTGTATCCAAGTTGCAGACTTAATCGTAAATTCCCCATTGGGGTGCAGTTCCAAATAAAAGAATC
>FvH4_2_2646429
TGGGAGTGAACTCAAGTTCCGTTTCATTGTTTTTATTATCATGGGTTGAGGTATCTGAGAAATCCCTCTGTTTTTCACTTGGTTAACCTGTGTGACAATCTTTTAATAGAAACTTCCCCCGAAAGGTCAATTGTCTACCTGCTTTGTTGACAGTAGATAGTCTCAACCTTGAGGGGAGGTGTAACATGCCACAACTAAACA
>FvH4_2_2650161
ACCGTCTCCAGATACACCCTCCTAATTAAGATGGCCGATAACAAAATTCATCAAATAGAAGAAAAGATGTCTGACAGTGATTAGTTTAGTTGGGAACTTGGAATAATACTTTGCATTGGGAACTTGGGTTCTGTTTTCTGATAGCAACTCATCCCATTTAGACCAATGTATTAAGGTACTCGAAACAAATCCCCATCAACA
>FvH4_2_2711401
ATGGTTAGAAGTTGCAGCACGAATCAAGTTAGACTATTTAGTAAAGGAAACCTCACGCAACCACATGGTCAAACAGATCAAGGAGGCTTTCCAGTAACTTTGAGAATTTCGCTTAAGACCAATTGGAGGTTGTGAACATTTGACTTGCATTACTTGTGATGAGAAACTACATTTTTTAGAGATTTTAATCATCATGTTACA
>FvH4_2_2745147
GCTGAGGTTCATGCTCCCCATGAAGGTTACAGCCATTAAGATTTTGACGGAATTTGACTTGTAGATTATCAATGATTGTGTTAGAGGGAGCTACTCTCCCTTTGGAGATTAATATCCTTTTTCAAGGATATCAACTCTCAAGAATCTTTTCGGACCACTTTCGTAAGTTGACTTCTGCAACTTCTAAGATAGTGAAGGTTT
>FvH4_2_2752641
CTTTGATCGACAAATCTGCAACAACATTAGACGAACCAGCTCTCACAGATCCTATAGAATTGGCCATCATCCCAACCAAAACAATGAGAACGAGGCACTTAGTCCCCATGAATATATAATTCAACAGCTTTCTCCAACCATGAATACTCTTCTGGTCCTTCCCAAGCTTCTTTTGCTCAAGGAGACATTTGGAGAACATTT
>FvH4_2_2780135
TTATCTATGCACATACACGATGTCATTTCCAACAACTGCAAACTTTGATACAAGTGATGAGTGGATAAGAAAGTGAAAGCAAGATGTTCTATTTCTAATTACATTGATCAATGATAGAAAGCAAACAAGTCACTTATATAGCTTGATAAAAGTAAAATGCACCTATAATCATGCAACAGCACAGAGGTATAGTTAAAGTGG
>FvH4_2_2794919
TCTCAACTTGTTTTCCAAGTGAAGGATAAACATTACATACACCTCTCCCCCCTCAAAAGTGTCCCGCCTTGAATTCTACAAAGGCCTATTTCCTTGAGAAGTACAGCAACGAGCTACTAGCTGACCTACAAATCTGACAATAATTAGTTATAAATTGAATTACAAGCATTTGCTCATTCAGAACAGAAAGCAGTTATCCAA
>FvH4_2_2798464
AGAATTGAAGGCACCTGACGACCCTCAACAAGGAGCTGCTTTGTAACTTGTAAACAATATTCACACCTCCAAAGGTAGCTTCTCATAGGCTTATGTTAAAGGAGCAAGGAGCTACTTCAAATGCAGCATATGTACACAAAACTAGGGGGAAACAATGGAAAAGACACTAGGACATGAAACTGAGTATCAACCATGTCAGA
>FvH4_2_2836669
TTTGTGTTCTTTGTTTGAGCCCCTATCTGTGTATGCTTAGTTAGTTTCATCAGCACCTACATATTGGAAGTCTTCCCCAATCATTTCTCTTGTTGGTGTTGAAATATATTCTAAAACCATTTATATCTAGAAGTCAAAACCTATGCATATCCCTCTTCTGATTTTCTCCCAATCATTTTGTTGTTGGTCTTGTAATATTAT
>FvH4_2_2841053
CTTTTTCTTTGATTTTTTAGCTTACGTATTTATCTTTCTCCACCATTTATCATGAAGTGTAGTTGCAAATTGCAACCAAAGCTTCAAGGTAAATTATCAACATGAACCCACAAGCCGAACTTAAATTTCACTTGTCCCACAGAGAAGCTTTGGGGGTGACATTGAATGACTAACTTAGAACCAGCCGGGTCTAAGCACAAA
>FvH4_2_2852295
GCCTAATACCTCTCTTCAACAATTCTTCGAAAATCTGGATAGCTTTAGTTTCACAACCATGGTGAGCATAACCAGCTAATATCACATTGTAAACAACTATATCTCTGTCAAAGACGCCTTTGAAAACCTTTTCTGCATAAGTAATATTCCCGGATTTTGAGTACATATCAATTAAAGCACTGAACAATTTCTTATCTCCTT
>FvH4_2_2874315
AGTAGCTAACAATAAAGCCCATGCCTCAATAAGGTGTCATCTGAGGATCGAACTCGCCAAAACAAACTACCTATCTAGTTGCAATAGATTGTAGGGTTCCGCAGGACCCTTAATCTATTTAGGATTTTGGGAAGGTCAATATGATAATAGTTCGCTAGCTTATGCAGCTAGTAGCTATTGAGGCTGTAAGAGCCTACAACA
>FvH4_2_2884362
ACCCTAGATTCAAGTTTTTACACTCAATTAGTGAAAAGACTGATTTAGCTAGCTAGGCACCGGATAGTTTTTTGAGGGCACCCTCATTTCTACCAATAGTACGTTAGTGTCCGAGCTTTCATTTACTGATGCTGAGGCACAACATGTTGACCAGAATCTTAATAGTGTTGCGTTTGGAGACGTCATTTTTCTTGTTCTTGA
>FvH4_2_2959230
CTTAATACAGTACTCTGTATGCAGTGGTATTTCTAACTAGCACTCTAGCAGTATCAGAACATATGTGAATGTTTCCTTACAGCTTCAGGATGGTTGTTTCATACTTATGTCATGCCATATTACAGGGCTATATCATAAAATGCATGAAAACATAATCAAAGGCAGCTATATGCATGTAATCTAAAGCTAAAACTTTGTCAC
>FvH4_2_2968070
GAATTTAAAAAGCAAAAAGCATTATGTTTAAAGGCATATGCAAATTTTGTACCTGACTTTTCATTCTTAGAAGAAGTCCCTAGATCCAATGAAGAACTATACTCTCGTAACTGATATGTAGATGGAGGCGTCAAGTTGGGCTTAAGCATTTCTGAGCTTTCCAGACCAACAGATGCAGAGTAGCTTGAACACGTAATGATT
>FvH4_2_2973691
GAAACTTGTTGGAGTTGAAATTGCAGGTGGGTTGGTGACAGAAGATTGGAAATGCAAAAGGAAATTTTGGTGATGGTGGGGTGGGGGTTGTATGTGGGAATGGAGTTGATGGAGATATCAAAAAAGAAGATGGTTTACAACTTTACATATGATAATCTCAAAAAGAGGGGAGAGGGGCTTTGCTTTGTTGCTTCTTGTGGA
>FvH4_2_3036832
CGAAAGCAGTATGAGAAAAAGAATCCAACAGATAGAATCCGATGGGTTCTTCGATCATCTCTTAGGGAGAATAGAGAATTTCTCAAGGTGATTGCAGTGACATCCTGAGTACCACTGCCCTACTAAACCAGCTGGTTTTAGGTATAAAATCCCTATACGTACATGTTCTTCGTGGCTTCGTCGGTTCGTTCCTATTGTCT
>FvH4_2_3050777
CCAAACGTAGGGAGAGAGGAGGTCTGGGAGTTTAGTAGCAAGGGAATATTTTCTCTTCTGGAGAAAAAGCTTTGGAGATTATCGTCGGAGAGGGACGAAAGTATGCTTCCTATGAAACTAGCTGGGATGTGAAACTGGTTCTTAGAGTATCGATTAGAATCCCTTAGATGGACACTTCTACTTAATGGAGTTTATCCAACT
>FvH4_2_3056557
ACTTCAAAAGGCGACACAAATTGTTGGAATCAACCCTGAAAACTTTCGGGCCATCAAGACTACAAAGTCGACTAGTTTTGCATTATCACCTGAGATGCTAAGATTGGCAATAAGTTCAGACCTAGAAAAAGGTTTAGTCCCCCTCTTTGTTTGTGCTACAATTGGCACGACCGCTACAACTGCTATTGATCCATTGGAGTC
>FvH4_2_3109962
TGCATACAACAAGTTATCTATTGGGGTCATGAGCGGGCAAGTAGACTTGCACATCAACTTTTCGTTTGTTAATCCGGAAGTCACCGTTTATTTATTAGCATACTTGAAGAGGTCATGAATTTGCACTTGTTGCCGAAATGATTATTGAACTTATAATTGCCATGATTGTCTTATTTACTCTTATTGTTGTTAATTATTACC
>FvH4_2_3120889
CACATAATTAAATTAGAGCAATGTTGCATTGTAGAGGAAGATAAAGGAAACTTCCCGTAGCCCTCTGAGTGTGATTGCAGCATATATCCACAGATCGATTAATCAATCTGGAATTTATGGGTTATTTCTGAATGTGCTAGAAGAAGACTCAGTAGCACCTACTTAACCAATTAAGCAGCCCCACTTAAACAGGAAATTAAC
>FvH4_2_3122930
ATGTATCAAGTAAATTAAAGAGGGAAAACAAAACAAACCTATGAATCATACTTTCCAATTGTCCATCCACAATGGTGGATCCACCCACAATTCTATCTCCTAATAAGACATATATGTGCTGGTCTATCATCCGTGTAGATTCATAGATGAATCTGAAAGGGTATTAATTAATGAAATAATCAGATCATAAGTTATAAGTAT
>FvH4_2_3132644
TGCAATAATCAATAAAATCCATAACCCCTGAAGTTCCATTCAACTTCTAATCAAAGCAGCTTCCGTAAATCACAACACGAAAAACTTATATACGACATACTACACAAGCATGATACAGTTCATAAACCAACAAAAGTGCCTCAAGAAAAGTACCTGACTGAGACTGATCCATCCGAGCTTTAGTTTCAGCAATAACTTTGA
>FvH4_2_3156136
CTAGCTAACTACTTAAAATGTTGTTTAAATAAAAAGTTACTGTGCTCTCTTCTAAATTCTTCTCTCTCGAGCTCCTTCAGATATAACAACATATATAGCATGTCCTAGGTTGAGTTTGTAGCTTAGTTTCAGCTTATTAGTTATTAGGGCTGTCGTTATTAAGTTTAAACTCTTGAACTAAAAGTTTTTGTTATGGTTGTT
>FvH4_2_3180760
TGTGTAGTCCATCATATGCTGCTGAGCTTTCCACAATCAAAATCAGCCTTGTGTAACTGCCACCTAGCTAGAATTGGAGCCAAATATCTGTTCAAGGTGGACATCATTTTTCCTTCACTCCCTTGCATTAAACCAATCATATAACTTGTACCAATTAGGTCAAAGCCTCTCCATCTCCTCTCATTGGCAAACTTATTCAA
>FvH4_2_3209549
TCCTTAGTGTCTGAACGCAAAGTCTTAACTTCCTTAGACTGCATATGTTAGAAATTTGATTAGAACAGCATTACCATGCCAATAGTATATCTGTGAGAAACGGGAGTTTAAGCTAAAAGCAAGTGAAGTAAATATAAGCGTACATGGCCCTTCACTTTGTTACCAGATAGAATTATTTGAATTGATTCCCAAACTTTGTTA
>FvH4_2_3228814
AGTACATCTCTAAGTTGGTCTCCCATTCTAGATCTTCATTTCACAGAATGCATAGCTGGTTAGTTTAGACAGAGATTGCCTTTTCAGCATGATTTCAGGGAATTCCATGGGGAGTTTATTAAACGTTATAATACAATCAGAACTGTTCTCATGGTCACTTAACCTTGGATTTAAAATGAACTTTTGAGAATAAGATATGAA
>FvH4_2_3234043
TGATTCATGGTTTGAGTTGTAATGAGTTATTAGCTATTTTAAGTGCTTATGTTTTTCTTTGAGTTATGATTGTCTTTCAGTCCTTCACTCGTGTTCAGTAGGAGCAACAATGATAGGGTATTTGTTCCAAAAGTTGCCATTTTTTCTCTTAATTCTTGAATTATGCTTCATTATGTCATTGTGCTGATATGTATGTTATTG
>FvH4_2_3253191
GGCAGCTCCACAACAGACAGGTAACTGTTAATTTTGGCATGCTTTAGGTTTCATTACATCAGTTAGTGTTCTGGTCTTAGATCTGACACTGGTTATATCCTGTAAGTTAAGAATGTAGTATACCTTATCAAAAAAAGTGGGTACTTTCTTAAGTGGCGTGGGTTTAGACTTGAGTATCAAAGTAAATCCCATTTGATAAAC
>FvH4_2_3271935
TAACTTAGTAGGTTTCCTGTTGTACTAAAAGTAGGTTGGTCCTGACCTGTTTTATATCAATTGGAATTGTAGAAAAATGTGTGATTGATGCCCAGATATTGTATCATGCATGTGTTGTTCAGTAAATTTTATGTTAGTAGTCAGTGCAACTTCTATCAGCTTATCTGTAATACAACAGCTCACTTCATTCATTGAAGTTTA
>FvH4_2_3278144
TGTAGTTAATCCTGACGGAATCAAATGTTGTTTAAATACGTATCCACAGGTTGACTAAAATTTTAAATATTGACAATTATATTTTCATATTCACAACTGAATTTTGCGAGTCTTTAAAACATACCGTGCTACGGAAACCTGGCCATTCAATGTACTTCAGCTGGCTTGGCTGCTCAAGCAGAAAATTGAATAATGACCTCA
>FvH4_2_3289219
TGTTCAAGCATCTTGTAATCTGATTACATAAAGGCAAAGCTAGCTTCCTATACTGATCAGGATCAATATTTTCGACAAGTTCTTCAAGTTCCCCTATCAGCAAAACCTCCTTCTGGCAATTAGTGACAGGCCAATACCTCAAAATCCCTCTAACAACAATTCCACCTAGCACTGGCTCCTTCTGGACAAACTGAGACACAC
>FvH4_2_3292714
CTATGGTTAAACCCCTATAGTTCAAATAAGTGAGAATTGCAGTCAAAACCAACACTGCAATTGTCCTTGGCAAACCACTTTCTAAAGCTGGAATTGCTGACTTCAGATAGTCCAGAAATAGAACAGGGTACAGAGCATTATCAATCACCCCACTAAGCCATTTCACCCAGCCTTGCTGAAATCCCCAAAATGGACCCAAAG
>FvH4_2_3305611
TTCTTTCTTTCTCTTCAAGTCTAATGGTCTGAACTTGGTGACATTGTGAACATACTTGTCTTCCCCAATCTTCCTCAAAATTATATCTAGAACATCATAAATCGTGTTACTTTCAACATGGGACTTGTCACAGTTGATGAATCTGTATGGCTGGCATTTGCTCTCAACGAAGCTGCATCCAACAGTTTTGTTCAGTCCTTT
>FvH4_2_330786
GAAGGCAGACGAAGTTGTCATTTTGCCCCTGTAACATTATAAGATCATGTGCACGCAGAGACGTTCGCGTTCAAGAAGATCTTAATACCTAGAAGGAGTCATTTTTTCCCGAAGTCGTTGTCTTCGGCTGTTATGAGACCTACGATCGTCATTACTGAGCATGTAACGGGAGGAAGCATGTCTCCTCGTTTTATGCTCATG
>FvH4_2_3328030
TAGTATTGTTATTATTATTCCTCATGAGTTCGAAAACTCTCTCCAAATCTTCCTTTTTCACGAGAATCTTCATCCTCAACACCCCATTGTCATCCTGAGACGTCGAGTGGGCAAGTACATTAAAACCCTCCTGGCTGCTCACCTTTGAAATGGAGGCGGCCCTCATTAATAGATTGTTCCTACTGCTCTTGTTCTTTTGAT
>FvH4_2_3361817
TTCCAGGACTCGCAGAAACACTTTAAAGTCACTCTAGTTGAATCTGTAAAACTTGATTTGTCTGCATTGACTGATGCGACACATAAAAGATCTGAACAAAGACAAACATACATTAGCTATACATATCTCAAACAATGACGGTTCAAGCGAAAATGTATTGAAACTATTCCACAAGCCACAATTGCATCAGCATGGTAACTA
>FvH4_2_3374164
TTCCGAATCTCTCGGACAATGCAGTTATATTACTTGCAAAGAGTAGGATTCCGTTATTGGAACTACGAATGCGACAGTGCCCACTCGTAGGTGATACTTCGGTAGTGGTATTAGCTTCAATGCTGGTAGATGAGGAAAGGTGGCATGGTAATAGCTTGCGGTTGTTGGATCTATTTAACTGTGGTGGCATTACCCAACGTT
>FvH4_2_3390386
AAAGGAAGTTTTGAAGATTGAGGTGATTTTCTGTTACTTAATTCATTTATGCAATATTCAGTAGGGGTGGTCACGTTGAGTAATGCCAACTTGTGAAATTGCAATCTTATGAGATCTTATGCCTCATGTTTCTGAGCAGGGACCCTGGCCAATACATCGATCACCATCTTCTGGTAGCGATCATGATCAAGTAGTGATCAA
>FvH4_2_3407183
CTCTCCTCTGCTCGCGTTTCTGCTCCTACCCAATTCGATTCTTCATCGCTCTTGGGGCAAGTTCATCTTCTCAGCTGCAGGTAGATTATTTTATTTATTTGTTTTCGATGATGTGGATTTTGATGGTTTATTGGCTGAATTTGAATTTGACATGGTTGTGTAGATTTGCTTGTGGGGTTGTTTATAAGGACAATATTGAAG
>FvH4_2_3414965
AATACAATCAAACATGTCACCTCCAACATTCTCAACTCGGTCACTCTCCTTAGCAACAGACACAACATGAGGAAGATCAAAATTGATCCCTCGAGTAATCCAAGGGCAAGCCTTAACCAACAAGCTTAAAGTAGTCCCATCACCACCACCCACATCTACTATGCTCTCAATCCCATGAAAAACCTCTATACAACTTTCAAT
>FvH4_2_3435337
TCGGCAAACGATTCACTGGGGAAAAAAAGCCTAAAATATAAATAGAGCATTTACCTGTCAATTTTTATGGGATTTCGATCGAATAGGACTAAATTAGAATAATTCAATCTGACCCAGAATCTAAAATCAAATCCAGATAACAGATAAGCGCAAAATCAAAAGCTGAAATGCAGAGTGAGAAAGATCTTTGAATCATTATGG
>FvH4_2_354280
TGAACGCATCCAAAATAACACCAACTTCCAAAATTTATTTGGAAAACAGCAATCTAGTTGCCCTAGTGAATGATGATCCCTTATAAAACCACCATCACCAATTTCTTCGGAAATAGCTCGCGTGCCCACAATATTCAACCAAACCAATTGACAGGAGGTTTTCAAGAGAGCATAGAAAAATCATAATTTGTGGAGACTTGA
>FvH4_2_3593984
GATGTCGCTGTTTGTTATGCTACCAATGAGCCTTTTACTCTCTCTACTGATGACGGCAACTACATGACTTTGGTTTTTCCACAGAATATGTAGAGCTTCTGCTATGCTTTGATCTCCATATACATGCACAACATGATGTCCACTGCCAATCCTGAATGACACCATTAGTGGAGATGCAATTCAAAATGATTGAGAAATTAA
>FvH4_2_3625466
AGTGACACCCACAATCCATTGTAATCGATAAAGAATATCCTGTTTGAATTGTAATTGGACAGCGGCCATGAAACAGTGCATTATCACAAAAAAACCCATCAACATACTGGGTAACTCATTGTGATTCCATATTCCATACAACTGTTCCAAAATTTCATTCTTCAAGCAGAGTTTGGAATGTGTACAACTTGGAGTCTTGGT
>FvH4_2_3648285
ATCAACAGCAGCACATATTCTCATGGTCTCTGTGTTACAAACAGCATGTTGAAGGCTTGGGGATGAATAATATTCACGATATTCTTTTTCATGTCTGGGGGCCTCTAAGGAAGTGCTCTGGTTTGGAAACAATCCAACTCCAGACTTACTTTGTGTCTCCTGGATATGCTTACGGGACATTGAGGGATCATGTTGTAACAG
>FvH4_2_3682581
AATTTCTCCATTAATTAGTTCAACTTAGTTAAGTAGAACAAATGAAGTTAATGAATTATTACTAATGTGAACCTAAAAGCTTAAAACCCAATTTGGTGGTGGGATGTTACCTTTGCGAGGCAGACAAGGAAAACTGGAAAAGAGGCAACACAGTGGGTTTGTGTATTATGGGTTTGTCGATATAATCCCATAGTTAATTAG
>FvH4_2_3696578
ACTTAGGTGGCGGGTGCAGATAAGAAAGGCCTTGTCTCCTTCTGAGAAAGCTACTGTTACTACTGCCCCGGATGTTGAAAAGGAGAATAAGGAGGATGATGATGACAGAATACTGAATGAAATGGAAGAGCTTACAAATGCTATGGAGCGCAAGAAGAAACGAGAAAAGAAGCTACAAGCAAAGAAGCGTGCTCAGGTTGG
>FvH4_2_3728549
CTCAAAGTTAGTGTGGTCTCCTTTCACAAAAACCGAGTGACCGATTGATAGTATCACATTGATTGGAACTGGAGCCTCTGCAAAAATAAAAGCACGCATCAGAGTCATGAACTACAGTTGCTAAATCTTACAGTTACTCGTTAGTTAGTGTTACTAACCTTGAATGTTCTTGAGTAGTTGCTCCTCATGGATATAGACCTT
>FvH4_2_3772066
CTTGACAAAAACACCTGCAAATTAAGATATCACAACTATAAGCAGAGTAGCAAACCACATAACTGGAATACCAAATCCAATCTTAAAGACCTTTAGTATTGCCATCCCCGAAAATTGTGACTTTGTCCCTTGGAGGAACTTTGAGGCCCGGCTGCACAAGCGAAGGTAGCAAATAGCTCGTATAGAAATTGCAGGAAACAA
>FvH4_2_3826910
CTCTTCATCAATCTGTTTGCTTAAATTATCAGGGTCTCTATCAACAAATATAATTATTCTTCTAAAAAGGGGGCTGAGAAGGTCCACCGGTAGGCTCTTGCCCACTGTCCCTCATGTAGTGCTTTCTTGAATTTGTCTCTCATATTCATCCATCATAGGGACAACCTCCAAAGCTGCATTCCATCACTGAATTACAGCTAT
>FvH4_2_3933873
AACATGCTTAATTGCTTAGTGAATCAAATTATAAAAAAGGGGAGAAAAATCTATTTCTATGGGGGCATAAAAATAACATTATGAATTGACAATGCATCAATGTTTCCTTCCTTTGAATCGAGTACTAAACCAAATTGTGGCTGAGCACAGCTAGAGTACAATCTGCACCGGATAGCTATCAATGCAATCTTCCCATGGACC
>FvH4_2_3937985
TCGGATTGGTAGTCAAGAAGCTTGGTCTGCGGAGGCAATGGCAACGCCGAACGTATTATTGTGCGGTGACACGAACTGAAGATGATGACTTGGGTCGAGTCAGATTGATTGTTGGACTTGGGTGCTGATATCTCTGGGCTGCTTCTTTGGGCCTAAGAATTATTGGGTTTTTTCCTGGCTCAATTAATTTGTTTCTTCTAA
>FvH4_2_3964118
TTGATTCTTTTGATTCTTACTATTATATTCACTTGAAGAGTCTTGCTACCTGTGGTTTTGACTGGTGATGGTCGAATTTCGAATTAGTTGTTCTCTACTTTTTATGTTCTGTTTTTGAGATATTCTTTGATGATTGGTTGTACATTGTAATGATATGATCAAACTTCTTGCAGTGGCTTGTTTTTACCGATGCCTGTGAAG
>FvH4_2_403407
TCTGACAGGACAAATCTTCATTTGTGCAATAGATAGACAAAAGTAAAAGAAGACATTAACTATATAAGGTATCCAGAGTTCATTCAAAGAAATATACTCTCCTTACTTCCCACAGTTACAAAAATTGGACTTTGGGCATCTTAAAGACCTACGGCCTTTCATCTACATAATCACAATGATTATTGAGCAGAGGTATCCTAG
>FvH4_2_4046299
TGAAATATCTTGTGCTACAAGCATTGTTGAAATATCAGTTTGTTGCTGTAAGACTCAAAAGTTCCAATGGTACCAACATTTTTTCTTGATGGCTTTGTATTGTCTCAAATCTCAAGTATGAATGATGTTTTCTTCCCCATTTCTGTTTTGAATGATGTTGCAGATGACAGTCCAAACATAATATTTACATTCCCTATGGTA
>FvH4_2_4047789
CTCTTATATAGTGGGAATATTTTTCTAAATTTCAAAGAAAGTAAGAAAATGCAAAACTGTCATGAAAACTAGCTGACTGAGAAACAGAAAGCATAAACATAACTGAGTGACAGCCAGATTATATCTACAGAAACAGGTTCAGTTAGTGTAGTGATAGAACTGGTGTATACGTCACCTGATAAGAGTCTATGCAATTACAAG
>FvH4_2_4085937
AGTTGTACTTTAACGTCACAGGAGCCAGAGTACTTGGACCTGAAACCAGAATATGGAGAAAACAACTTGTACTATCCTGGGACATATTTAGAAGGTGAAGATGGAGAGCTTTCATGGTTTAATGCTGGCGTGAGAGTCGGTGTAGGGATTGGCTTGAGCATATGCGTTGGGGTTGGTATCGGAGTAGGTTTGCTTGTTCGA
>FvH4_2_4087630
ACCAGAGTACCTTTCATGTGATTCTGCTACTTGCACTTCTAATACATCTGCAATAGTCTATTGCATCTCATCATCCATGTTAAATTCCCATTAGATATTTTAATATTGAACAGAAACCAGAAATCTAAGAAAACAAAACCAAAATCCGGGTTTTCTCGTTTTTATCTTCGAAAATTGAAAAAACGAATGTCAATTTTGGCA
>FvH4_2_4121792
GCGATGAATCATTCTGTTCCTGCAAACCTCTTAACAAGTGTTCGTGTTGTAACAAATCTTTTCAAGAACTCGAGCTTCCACAACTGGTTACAACTGCATCGCAGTGAGGTACCTTCTCAATTAGTTACAACCATTAAGGTTGTATGCATAACGATATTTATAGCACTTAGGAGGGATCTGTTTGCATATATTGATTCAAAA
>FvH4_2_4131706
GATTTCCAGTTTCAGGATGTTACAATAACGAAGGAATCTCTTGTAACAAACGGCTGGGACTTCAGATTACATACTAAAAAAGACTAGCTAAAGAAACGAGCAGGGTAGAGAAACGATCTTGTACTCTGCCATTGTTGCCTCTCACACGAACGGAATAAGCCCTCCAATGGGATGCACAACAGTAGGCCTACTTCCATCTCC
>FvH4_2_4153044
CATACCTATACTCATAACCCATAAAAACTCATCTCCAACAATAAAAACCCATACCCAATTATGGGTTCCTACCAGACCCACGACCCAAAATGGGTCGAGTCGCAGGGAGGAAACCCATTTGTGGGTGACGCGGGACCCAGAAGGCAGCAGCTGCACGTGAAGAGTCTGCAGCGCAAGAGCCACGCGCCAGTCGTCCCACCT
>FvH4_2_4166087
AACAAATTTTGGGCTACAACTAATCAGAAACTATGACTATATATGAGACTGAAAAAACCAACCCTGATCCTTATCGAATCTTGATGGGACGCAACTTGAGGCTGCATCAGTTTGCACTTCATTCGTGCGCTTTGGAGAGTGGCGGTGGATTGGACATGCACGGCTGTAGACTTCCAGTTTGCAGCAGGGTTGAGACAAATA
>FvH4_2_4186792
TAGCTAAACTTTAGCATCTAGATTGATTACACCATTGTATATAACAACATTTGTTGAATGAGAAATGTAAGGAAAATCTCTCTCAATTCTGATTTCTTCAGACTATACTAGTTGCAGTTGCCTCTTTACGCTTGATATCAAACACCTTGTTAAGGGCGTCTTCAACAACCTAGGAAAATGATCAAGGAAAAAAAATTCACG
>FvH4_2_4194744
GTTTTCTTTCTCAACCAACTCGCCATGCTGTAACAGATCCAAGAGGTGTAATGAGCCATGGAGACAACAATATTATAACCAAGCAAGAACAAATGAAATTATCAGGTGTCGACAAACTCACGTTTAGCTTATATGCTATTCTGTTTCCAGGTCCTATTCTCTGCTCACTATCAATCCAGTATGAGGGAATTCCACGAAGTT
>FvH4_2_4215769
AATCAAACAAGACGAAAGAAATTAAGCCTTAACGACAGTAGTAAATTGCAGCAGAGACGTAGTTTCCACCAACAACAGGGCAGGCTAGGAGATATGTGTCTATCTGATTGAGACTATTACGTACGTATATGGTGTCACGATAGATAAGATAAGCCTTAACCTCAAGATTTTACCTGTTGCAGTTTGTAAATCTAGCATATG
>FvH4_2_4242614
TTATAGCAGCCGTTGTACTGTCAAACTGGTCATTGTAAGCAGGCACCTAGCTTCCCTTATAGGATGTGAGACATAGGTAAATTAAATACCTATTTACTCTCTGTAAGAAAATATACTACTTCTTGCATGATCTGACTACTACATTATGGTGAGGAAGAATACAGCACAAGGAAGTGACTTATGATTCCGACTACATGTGTG
>FvH4_2_4249414
ATGAAGCACAGCTCCGCGTCCACTCCGACTGTGATCAAGAACGTCCGCAGCGCCGGCGCGTGCTTAGACATCAAACCTTCAATATTAGGAGCCAGCAAGGACTTGAAGTAGAGTGAACCAACCTCACTCGGCGCGTCACACGCGCACAGCCAGAAGAGCCGCGTAATGAAAACCAGGTCGAAGAAGGTGGAGAAAGACTCG
>FvH4_2_42718
TGCTTTGAATTTCCTGGAATTCGCTACTTGCATTTGATTTGGGTTTACTTTTTCATGTAACGTAATATTCCTTTTTGAAATTGTGTAAAGGCAGGTGCTTACATTTATTCTCGAGCATCGGCTAAAGGGAAACGTATTCAGGTAATTGCAAGCATCTATGCAGTTCATACTTCATACTATTAGCAATCCAGTTGCATTTTG
>FvH4_2_4278086
TCTTGGATACAGCTTACTTACTAAAAGAAATTTCTTAGGCGTGCAGACCAGCAATGTTCTTCCAAGTTCAGATGAAAAAGAATTTCTTACTGCATATGATCATGCATAGAACATGATGCAATGTAGAAGATAAATGAGGCTAACATGTGTAAGGTTTGCTGTCTCACTCCTGATGTAGGAGGATCATTGGAACCAGAACAT
>FvH4_2_428366
AGAGTTGGAGTCGGGAAAATCACATTATTTTCTGATAATAATCAATTAAACTATAGACTCATGAGAGACGAACCCAGATAAGGATGCATATGAAATCCTCCCCCATTTCATCATCATGAACCAAGCTTTCGTAGTCCTTTCGATCAAGATTAGATCTACCTAGAGAGAGATGCAGAATCAACAGTCCAAGGAGCGCATTAT
>FvH4_2_4366166
ATTGATAGACACAAACAAATCAATCCCACGAAACTAAAATTCAAAAAGAATCAGTAAATAGAAGACGATACCTCAGTCATGGTGGCGGATTAGGGTGTTGAATCTGATGGGATAAAACCCTAAAATCAGACCGTTGCTCGGCTACTGGTTTTGTTGATTGTGACCAAAATCGAAAACAGAATTCGGTTGTGCGGGTGTTAA
>FvH4_2_4377200
CCTCTTAATCACCGTTTCAAAAACTTGATCTGCTTCTTTCATCAAACCCTTCATACAGAATCCCTTTACAAGGGCTACCACACTCTTAAACTCAACATTCGTGCAGCTCTCTATTAGAGTATTGTATGTGACATCATCTGGGACAGACTTATCGTAAAACAACTTAAGTAGAAGCTTCTTTGCTTCTCTCGTCCGAGCTTG
>FvH4_2_4385214
GCATCAATATGTGACTAAAAGTCGTCATCTTTCATTTGCTAAGTAGATCTTGGCCTTTCTATTTGGGTTTAATCCCCCTACTCCTTCGATATTGGTTAGACACTCAGATCTTGGTTTAAAGAAATATATTAGGAATTGTATGAACCCATTATTCGTAAACCACCTCATCTTGATTGATCATAAGAAAATTCATACAATATT
>FvH4_2_4410215
TCTGCATTCCAATACCGTCTAATCACTACAGAAAAATGAACAGTAAGAACGTTCTACTGTAGATTAACAAATAGAATACAAAATGAGAAGTATGGTTTCAACTTAAGTTACTAAGTTTGGGAAGATACCTTTCCTCACCATCTCATTCAACAATCTCGTTGCTTCTTTCCACTGGCCTAAGTTGCAAACCCCATGAATCAA
>FvH4_2_4447081
TACCGTATTTAAGTCTACTGACCCCTAGTAGAAGTTTACTGGGGGGCAGTAAACTTCCACTATGTTTACTAGAACGCAATGAATTTGTTTATTAGGGTAAGAATGAGTATCTGTTGTGTATAATTGGCATGAAATTGAAAGGAAGATACTGTATTGAAGTTTACTGACCCCCAGTAGAAGTTTACTGCGTAGAAGTTTACT
>FvH4_2_4452250
TCATACATATATAGCTGTCAATCTGTCATAAAGCTTACAAGAACATCTCCAAGACATGGTATAATCAACTTGGAAGAGTAATATCATAAAACCAGCAGATGATAGCAAGTACCTGATTTTCCCTTCAGAAAATCAGGGCTCCTCGTCACAAAAATGTCTGAAACAGTTGAACTTGGTACTAAACTATGATAGGACCCTGTA
>FvH4_2_4469635
CTTATTTAATGGCATTGCCAAAAAGAAAATGTGGAAACAATGTCAAAACTTCAAGTCATTTGGACATATATATCATCTTTGGTTTCCCTTGTCTTTTCCACCTCCCTACAATTATGCTATTGATATAAGTTGATGGAAAATACTTTATGGTAAAGCTAGCCACAGAAGTCTTATGAATTTCGAAAACATAAATGGAATTCA
>FvH4_2_4474972
CGGCCCCCTTTCTCAAGACTCTCAGGGAATGGAGCTCAAGAAATGTACTAGTAACTAATTAGACCAGAACAAAAATGAGCCAACATTAATCCATCACGCTTAAGGCGAACTGGAGGTTCTTGATGGCTTGCCTCTTCCCATGGTGAAACCCCTAGTCCCATCTGGCATTCTCGGGCCCTTTGTATTTGGTTTGGCAGATGC
>FvH4_2_4494578
TAATAAGTATGGCACTAAGAATTCAAGATAACTCTTAGGTTCATCCAAAGGGTAATGCAATGGAAATGGTACCATAAATGCTTCAGAATCTTACTCTTAGATATATGAGAGGTGAACCTCAAATTTTCATTCAACTATGTGGCTCATACGTACGTATCATATCAAAACAATGACAGCAATGACAAATCAGAGTTCACTAAT
>FvH4_2_4516905
TCCTGGAAAAAATGAATACATTATGCTAATATTTCTCTGTTGATGTCATTCAGATTGCAGATGTCTGGTCTTGTGGGGTGACCTTATATGTCATGTTGGTGGGTGCATACCCATTTGAGGATCCTGGGGAGCCTAAGAACTTCCGCAAGACAATACATGTAATTGTTTTTCCACCTTGCAAGTAATTTTGCCCTTTCACG
>FvH4_2_4523326
GAAAATTCAGTGCACTTTTAGCATAAACTTGCAGCGGTTCAAACTCCTTAGATGTCTGAAACAATACTGAATACAATGCAAAACAGAAACTGAAGTTTCATAATTATGTAATTCACAGATGTTATTAGTGAGCATATGATTAGTTGCACACAGAAAGAGCCTACTCTAAACAGTCGCAGAGTAACAACATCACCCAAGACA
>FvH4_2_455520
AAAAAAAAAAATTCACCTTAGGAGGAGCTCTTATCTTCCATAATTGTCTCCACACTGCTGTCTCCACAGAATGAGAAGAGCTGCACTTAGGAGGGTTGATCACCCGGCACTTACTGTTAATCCAGGTGTATCTTGAACTAACAGTATAAACCCCCCTTTTGTTCCATGGCCAAATGATCCTATCCTCCCCATCATGACTCC
>FvH4_2_4577081
TGTGTCATTTTTTAGATCAAAGTACACACATTTCCTGCAATTATTATTCCGATATGCATCTCAAAAATGGTCCAACAAAACATATATTCCAAGAATTACATCCCATTTTTGAATACAAAGTACATCCAAATGAAAGGAAAAGGAAAACAAGTAAATATCAAAATGGCAAATTGAATGAACTTGAATTCCTCGAATGATCTC
>FvH4_2_4633774
ATCATTTCACCACACAACATAACGATTCCTCGACATATATATAAACACGATCTGCATCTTAAATCAAGTGCTTTGTGCGAGCTAGGAGCGAATATGTCATCTGAACTTTTTGGTAAGTTGGAGACTGAAGTTGAAATCAACGCTCCAGCTGCCAAGTACCACGAACTCTTCACGCGCCGGCCACACCACCTTTCCAGTATC
>FvH4_2_4638119
ACACAAGTAATTTTATATAGTGTTAAATTTAGTTGTTACAATTACAAGCAATCAAAAGCTTCATTTGACATCTCTTTTTCATTGTCTTCCATTTTCTTTCAGTAGAATGTACCTTGAGTAACTATGATCATATTTTGATCAGAGGCTTGGCTTCATCTCTGGATTTTGTTGCATAATTACCTTTTGGTTTGTGTCAAAGAT
>FvH4_2_4650022
TAATATTTCAAATATACATATACCTGGTTTGAAAAAGGCATTTGACCATAACTAACATATGAATGAGGATGCCCAAAAGGCCAACTTAACATTCCCTAAAAGAGAATTACATGTATGAATACTAAGTCTGTAATACATAAAGACACATACATATAAAGCTTCAGAATGCATACCTGATTATAAAATGGGGTGTTAGGTACT
>FvH4_2_4653826
GAGTATTAGGGGGGAAAGTGTGAGGAACCTTTACACTGGGTGAGTTGTTTAAGTGCCGGTTGGATTATTCAGTTATGGTTTTGGCTTCTTTTCTGAAATGGGGGTGAGGATTTAGGATATTTGTTTGATCTGTGAATCAGGATATTCAAATGGCACTGCGGGATGAAATCAAGAGTGCGTGTGATTACCGTCCGTTTGAGA
>FvH4_2_4663290
TGGCAGTGTTGCAACAGAACATAATAGCAGTCTATTTCACAGCATATCTAGGATGTTATGACTTATGATACTAGTCATTGGTCCAAATTTGAAAGTGAGGCAACACTACTTGTACGTTGCAAGTCTAAAAGCAAAGTGCATTTACCTTGTGTGTTTGTAATATCATTAGTCATGAGACATGATTAGAAATGTCATTGCACA
>FvH4_2_4680439
TCACAGGTTTAGGGCCGGGACAACTGTATTTACAATCAATAACCCTGGTCACCACAGGGTTACAAGTCTCTGTATTCTTCTGATTCGGTCTGCCAGGAAAACAGTTACCTTCATCGTTCGATGTCAATTGTTCGTATGGATTAGGCACACATTTCTGATCCTCCCCACTGAAATAGTTATAAGCAAGCGTAAAATTTTCCA
>FvH4_2_4709128
ACAGCAATGCAACCCACAGAACGGATGGAATAATGAGCATACCTGACCTTACATGCAATGCAATCAAGTCTATTGCTAACAAAAGTGACTTTTGACACAGCCTATTGCTAACAAAATTGACATGCGACACATAATGTCACAGAATACATCATCCAATCCAATTTTGTGAGGCTGACAAAATACCTGCAAATTCTTCCAAA
>FvH4_2_4732539
TGTGTGATCAATACTCACACAACGTATCAATGTTATAATATAGTTGTAGGATCATTTAGTCAGACAACGTTGGATTGTCATTAACTTGTTGTATGATGATGCATTTCATACAACGTTAGATTATCATCATTTAGTTGTATGATGTGCTCTATTGATGCCCTAATACCAAATTTATCTAATGAACAGTATTACAAGTAATAT
>FvH4_2_4750173
TGCTAATACAACATGGAAAATTATGATTCCTTCGGAACTTATCTTGATCTGGATGCTTTATATAATGTTATGGCCAATCACATTTTTTCTTATTGTTCCTTGTGACTTTATAATTATTCAGTGAATGTGGATGAAGCTGTGGACGATATTGTTCGCCAGTTCAAAGGGGTTTCAGATGGCTTAATTCGTGCTGTTGCTGGT
>FvH4_2_4753369
TATTCGTTTTGGGGCTAATATTACATGCCTAGGATTCAATAAGGCTTCCTGGTCTACGTAACACTTCCACAGTACATTCTTAAGAGTTGTGGGATTTTGAGAGTTCATTTTTCTTGTAGAAGGTCATAATATGCTAAAACCAAACTTGAAGTAAATGTAGGAACTTTTGCTGTTTGAAATTGGTTAACCATCACTCGTGTG
>FvH4_2_4781247
TTTCAGGTTGAAGACTATGGCTCCGGTGAGCTATGTGGAGATTAGGCCCAAAGGGAAGAGGGAGTCCACGTGGAACAGTGAGATTAACATTAAGGAAGGGAAAAGGCCGGAGATTTATACAGATGAAGATGAAAGGCTATTGGGGGATTGCAAGGAGACTTGGGAGCTCTCGGTTGATGGGTATGGAGAAGACAGGAAGCG
>FvH4_2_4796760
GTTTTGTTGTTTGAGTGGCAGCTCTACTAAAACTATCCCACTCAATCATTTGTAGCTGAGAGAAGTTTTGGTTTGTATTCCTTTATGTGCTGTGTTGACATTGTGCTATAGATAAGATCATGGTCTAATATAGACTGATCAATATCCTTTAGTTTCACTACTGTATATAAACCCTTGTGGGAAACTAATGATCTTGCCCAC
>FvH4_2_4838971
ACTCGTAAATTTTGGCATTAGCATATCCTGTTTTTATGGTAATGTTGCGCTCCATCTCCTGTTTGAAACGAACTGTCTGAACCCCTGAAATTGCCTTGACCACCGTTGACTTGCCATGAGCCACATGACCAATTGTGCCGATGTTGATTGTGGCCTGACGGGATATAACTTCCGGCGAGAGTGGATCTAACCGAGTAAGAT
>FvH4_2_4856210
CAATAGGCATCCAATCTAAAATCTATTAAGCACAGGAGGTCACATAAATAGCACTTTAGTTGGTGTCAAAAGTATATGCAAATTTCCATTGGTTAAACAAACCAGTTCACATAATAAGATATGTAACAAGTTTTTATGTCACTCTTTTATATGCTTGCATCTTTAAGCTTGAGATGCTTCACATTGAGTTGCTTTTAGTAT
>FvH4_2_4857339
TGCAGTGTACATGCATGTAGATGGTTCTTATACATGCAGTTCACGAAGGTACAATGCTAATTTCCAGTTTCTCTACAAATGCAAAGGTCACAGATTTATACGATAAAATATATCATAGTCGAAACTATCAAAGAGGTTTATTTCTCTCATTCAAAGAGACCTAACCCAGCACAATTTTCACAAGTCAAGACTCGAGAGTCA
>FvH4_2_4870522
TCATGCAGCCCGATATAGGCAGAGTTCATCAAGACTGTGCCCCTTGGTTAAAAGTTCTTCGAGTTTATCGAACCATTTCTCCTGTTTCTCCTGCTACTCTAAAGCTCTGTATGAACTTGTTAATTTTGGCCCGCAAACGGCGAAACTTACTATTGGCAAATCGTTTAAACAGCTATCTCAAAGATCACCTATTGAGCAGCT
>FvH4_2_4878856
ATCGGATATTATAAAAATATGTATGTCTATATTGGAGTTTGAGGCATCACGAGATGGCCTTTTCCGGTCTCCAGGAGAGATCTACCCAGCCAGGACTGGTGGTGATGGCAGAATGTGGCAGCAAGGTTACTTGAATGCACTGAAAAGATTGGACATCACTTACCAGTCTTTTGCTCGTGAGTTTCAAAAATTGATTAGTAA
>FvH4_2_5055969
CAAAATGCCCCAAAGGAATATAAAATTTCTTGAAATACAGTAATATCCATTATGCCTCCAACGGTATGTCAAATTAAGTATTTGAGCTGTTTGGGAAATTGCAGATGTTAGGTACTAAAATAAGGATTTTAACTTAGAGTACCATAGTTAGATAGAAGTTGCTTGAGAGCACAAAATATAAAGGGTGCTCTAGAGTTTCTT
>FvH4_2_5064099
TACTGTCACCTCTTTTGCCTAATTGTTATGTCATGTTCATCTATAAGACTTTTGATCTGGAAATAAATTTCATTAAAGCCAAAAGGCAGCTAGAACAACAGAAACAGAACCAGGAAACTAAAGAAACCAAAGAACAGAGCTAAAAAAACTACATCCAACTAAAAGCCATAAGGAAAGAATCTATAAGACTTCTTCAACCCT
>FvH4_2_5070601
AGAGACACCACTGCAATAACTGCTGAGAATAAGGAGCTCAAAATTCGGCTACAGGCTATGGAGCAACAAGCACAACTGAGAGATGGTAATGCTTATGGTTTAGTATGTTTATTTATAGGGTAAATAGTGAAACTGTTTAATTTCATGTGCTTCGAAACACTTATAGCTTTGAAGTTAAATTAGCTTATCGCTGAAACTTAT
>FvH4_2_508474
TTTCTCATCTATTTTGGATCAGACTTAGACAGGTCTGTTTTTGACGTTGGCACATCAAAAGTAAAATCTATGCATTCTTTCATTCCTTCTAGTTGTTTTGTTTTTTAGACTTGCGGGTACTCGTGTATGCATTCAAATTTATGTTCAAGTGATTCCAGGTAGGAACTTCCTTAGGAGCTAAAAGAAGACTGCTTTTGCGTG
>FvH4_2_5087877
TAATCCCACCATACACCTATATTAGAAAGATAAATGGCACATGGATATTAATCAATAGAACAAACTTAAAATTGTTGTCTATAAAATAGTAGGCATGCTTCAAGAGTCCAAATACATATAAAACTTACGAGGATGTAATGTCGTTAGCATAGTCATTGTTGTAGCTGTGAAGATCGTAGCTAATTTCATCCAATAGAGTTG
>FvH4_2_5105637
GATAATGATGATCCTAGTTCAGATAGGAACAGCTAGTTCCCTAGATTCTCTAATCTCTAGATATGCTGTGCATATCCCATGTATCATAATCGATAGAGTTCTGTTTGTATTTGTTGTTATCTCAAGTAGATGAGATGTTTATCTTGCAAACAACTGATCTGTATAAATACAACACATTGTCAGGCTAGTGTTTAATCCTTG
>FvH4_2_5119692
ATAATGGAAAGATCACTTGACATCTAACCAGATTACATATTCTAATGTCTAATAAACTAGCTTTCGTAATATTATCGTCGGAAAATAAACCCGACAACACTTAGTTTCATCATGCCACTAGAAGATAGCCACTATTTGACGAAACAAACAATTTGCCGCCAACCTAGAACATATGAGGCACATGTGGTGTTTAGACCGGGA
>FvH4_2_5168365
GATTCTAATTGAAACAAAAGTAATTTACCAATGATGAGGCAGAGCCTGAAAGAATCTATACAATTCTTCATATGAAGATTGCACATCAAGCTAATGGACTGGATATAAGATACCAGATATATAAATATAGCTAGTCGCATATACACATTTATCAGTTCATTGTAGGAAGTAGAAGTGTCTAAATTGGCAGGACATGACATG
>FvH4_2_5173785
TAGTAATTTTAGGGTTCGCTTCGATCGAAATTCGTAGAGAACTAAGCAAAAATCATGTGTAAGACCAAATATCAAAGCAAAGATTACAACTTTGTATCATTATGAGAGGAAATATAGTGCCAAGAGCTTTGCGGCTTTGCCTCTGCTTTAATCGATATGGGTATTTAAAGGTTATAGCTTTCGAGTCTCCATGTCTAGAAA
>FvH4_2_5183117
AGGACATGAGGCTTGTGCTAGAGTAAGACACCCTTCTAAAATGAAACTTTCTGTACAGCTGTACTATAGCTACTAGCCTACTACTACCTACCGCATCCTGGCCTCCTGGGTAAATACCATCCATAATAACTGAAACAAATTTTTACAGGAAGCTGTAAATGTCTCTCTGGCGAATCTGCTCACTTATCCTTACGTTCAGAA
>FvH4_2_5189665
GAATTCAAGAACCTGTGGTATTGTTATTTGAATTCGTTAGTGCAAATGTCTAGGTAAATATTTTGAAATTGTTACTCCTGTATGTTTTCTATATTAGCCTCGTTTTATGTGTCAGCTATTAGCTTTATGAACTTGGCATCATTTGTCTCTGCAATTAGCTTAGCGAGTGACCTAGCTCTAGTTATGTGAAACATTTAAGTA
>FvH4_2_5210272
GTATGCATGCCAACCACTGTGAGCCAGTGTTTTTATCTGTCTTTGAAGTTGCATCTGCATGAAGTAGTTATAAAGGTTGTTCCATATGATAGAATTATCCGTAATATATTGTTATGAATTTTAAGTTATATAAAATCCGTTAGTTTAATCAAGCTGCAAATTATCCAAGGGAAACGTCTTTCTTATATATTAAGGGGCAGT
>FvH4_2_5217667
CACACTTCACTATTTAATGCATCAACTTCAAAAGCCTAACCAATGGCCGTTATTGACTGGGATTGTACGTCGATGGGTTTTATCGAGAACCAAAATTGTCTTTTAACATGTCCAGGAAGCTCACAGCTGGGAAGAAATTAAGAGTTAGCTGATCATTGCAGATGCATTGTTGCTAGCTTGTGCATTATATATGAGAGATCA
>FvH4_2_5232619
TCACTGCATGTATCTGGAACAGAAAGACTTGTATATGATAACAAGGAGCTCCTGGTTAGGGCAAATCTACGTTAATTTTACTTTTCGGTGATCGATCAGTTAAATAAGGAATCGATGGATTTCGTGCAATGGCAAAGACCCGCAGCTCTCTAATAAGTTTGAGGAGGTGCTCTAAAGGGGGCAATATATCAAATTATCGAT
>FvH4_2_5275524
TCGATTTGCAACATTTATTTTTCAAACACAAGGGAAGACTATAATCCAGTTTAGCTTGACTCTAACGCAGAAGATAATGTATCGTTAATTCAGATACACTGAGGTCTGTTCCATCCACATGAAGACGAGTATTCAAGTCTAACTTGGGGACTGCGTTTATACAGAACCAACAATATAACTTATATAAGATTGTTGCTATAA
>FvH4_2_5292461
ATATATATGTAAGTATGTAACTATCTGCCTCAGCATTTCAGAAGTGTTACTTCTCATGATTCATGAAAAAATTAGTTAAAGCATTCATACGGTTACAACTTTGTGTGTTCTTCGTTTAAGTTTTTTATTGTTCTGGACCCTTTATATGATTCTTTCCTCCACAATACTGATGATTTTTGTCAAGTGAATTATGTCAATTCC
>FvH4_2_530132
TCATTGAATTTCCCTTGTTATTTCCAATTATTATCTGGGGAATATGATCAACAAATTAGTTGATTAAAGTCGTATTTGGTTAAAGAACTTGTAAGAAAAGTTACAAGCAATCAAAAATTTGAGATTTTGTGTTTCAGCGGACAATAAAGGTCTTTGCCGTTAGAACCTTCCTTATGAATAAGTTGCTTCATGTTGGGAAAT
>FvH4_2_5324945
TAAATCAAGAAAAACTAATTTTTGCAGAGATTTAGACGAATCAGCTATTGTAGATATATGGTGAAGAACATATGGTCATTACTTTTACTGCATAGAAAAAGTGGGGAAAACTATATAACTCGCAAACTTTGTTAGCTATATGGGACGTCAACAGACTCCAATACCCTCACACAATAGATTATATCAAACTAAAATTTTAAA
>FvH4_2_5344722
TTTTGTGTCAGTGGTCTGCTACATAGGATGTCAGTTGCCAAATTTTAAGAGACTTTCAGCTAACTAAAGAAAAATTAGAGAACATAAGACAGTAGGAGTACACAAATGTACACATTCTTCCACACGTATATATATTTTCCTGGGTACATACTATTCTATTTTCTTTGGGGAAGGGCAGGGAGAACAAAACAAAAGCTTCCA
>FvH4_2_53710
CCAGGGTGTCCACGATAAACACCAGCCGTCTTTACCACCCAAAACATCGCTCTGCTGACATCAGCAAACCATCAGACGGCCTATAAAAACTCAAAGTGAAACACTGACACTGACCAAACAAGAGAAAAGAAGGAAGAAAATGTTGCAGCTCTCAATTCCAAGAGGTAAGTAAAACCTAGAACCATTTTCTGATCATATATC
>FvH4_2_5473864
GGATCTTGGCGCGCAGCCAAGTTCTTTATAGATAACTGTCTTTTTCAGTTGCTCTTCTAGTATCCGAATGAAGGAATCCCTCGCATTCACACTGTAATCTATGTATTAAAATGGAATCAAGTCATTGTTTCTTCTGAATTGAACACATCATCTCAGCCTTTTTTAATTATCTGGGAACATATAGTTTCAGCAGATACCATC
>FvH4_2_5505922
TTATCCCTTTCCTCCCTGCCAAACATATAATTGTATTAAATGGCAATCTAGCTCACATACAACCTTCGATCTGAAAATAAAAGTTAAATCTGAATCACTAAACAATGAAAATATATTACCATTTAGGCTGAAAGTATACTTGTTGGGATCAAGTGTTTTGAAGTCCTCAATGTTAACTTTGTGGAAAAGCTCCATCTCCCA
>FvH4_2_5567188
TATTGATCTGGGGAGAAAAGATATTCTGCAAGTACCTATACATATATCATACTCTTTTCGTTTTATGCTTGTTATTTTATTCACTTGGATTTTTTCTTTTATCTCGCTAATTTTTATCTTCACAGTTGATAAGATTATGGGTTGGGATAAATTAGAAAGAAAGACATTTTTGAATGGTAGCCAGTGAGAATAGCCATGCTT
>FvH4_2_5581812
AATGCAGGCTTATCAAGACCCACAAAGTGTTCGGTGAAATGTCTGAAAGGGAGCTGGCTCAAGCTTCAAGAACCTGCAAGGCTATCCATGCCCAGGGTTTGAAATTTGAATTTGGGTCGAAAGGGTTGCTAGGAAATGGCATTGTGGGTTTTTATGCCAAGTGTGGTAACCTGGGCTATGCTGAGAAGGCATTTAATTGCC
>FvH4_2_5583327
TTGGTCTAGAAACAAGCCTTTACGCTGGGAGCTCCCTTATTGATATGTATTCCAAATGTGGGCTCATTTGGGATTCACGAAGAGTTCTTGATCTCTTGCCCCATTGCAGTGTGGTCTCGATGAATGCTCTGATTTCTGGCTTTGTTCATAGAAACTTTGAGGAAGCAATAAACATATTTTGTGAAATGCAGGATATTGGAT
>FvH4_2_5667677
GGACTTCATGTTTCTGGGGTGGTGCCACCTCCACTTCCTCAATTACCAGCGGCTTCCCAGCTTCCCAGGCAACCGCAGCTACAATCCATAAATGCCATTATTAATTTGTAACAATTAATTGGTCGAATGACTAAAATCAGTGTTTTCACAATAGAACTAACTACAAATTATAGAAAAGAAAACAAACAAAACTGCATTGCC
>FvH4_2_5680097
AGAGTATGTACTTGCATATTTCATTAGGTATCTGAATACAGGTACAGTATAGTGATGCAAAAAGTCTACTGTCTAGAAACAAACATACTCCTGAGTTGATAAGAGTACTAGATTGCGTATTTCATAAGGTATCTGAACACAGGTATAATATAATGATGCAAAAAGTGTACTGTGTCTAATGTACAAGTGACAATTTTAAAA
>FvH4_2_5713000
GCAGCCTGTTTGGTAGATTAAAAGATATCTGCTTTTCTTATGTTTTCACTGATCCTGAGACCTGACTGCAATTTGGTAATGCAGCAGAAAGCTAGTTTTTCATTTCTTCTTCTAATGAAAGGGGTTGATTGTTTAGTGAGGTTTTGTAACTTTCCGAAATCAAAGATATTTTTTCCCATACCTTTATGCTGTTAGTTTTCC
>FvH4_2_577855
AGTATGTTGCATCATTGGCCGGAGCCCTTGTATACTATACTGTCATGGAAAGCACGTAATTCATCGAGATATCAAACCAGAAAACCTTCTCATTTGTCAACAGGTGCTGAATGCCTTACTATGCTGTTATATGTTTCCTTTTTATGACTTATTGATGCATACTTGTTGCTTATCATGTCAATGTGTATTTCTAATGACAAG
>FvH4_2_598243
AATTACCTGATCAAGACCATGAAGCTTATACAGCCAGTACGGTATGGGCTTCCCATCCCAACCCATTGTCAATTTGAGTGGATTATAAATCTGCTGCTCAGCGTCATCACTTTCAGTATCAGCCTGTGCCTCTTCCTGCAAGGAAACAACCCGAGCAAAGCAGTTGTTAGAGACAACAACAAACTTGGAAGACATACGGAA
>FvH4_2_5993466
GTGCGACTATATTCATATTGTCCCTTGACCAAAATACAAACACCGTGATACGGGAATCAGATGCGAATCAGAGAATTAGTGGAATAACCATCAGGGAAATATCCAGTGAAAAATCACCCGAAGTACCCGTTGTAGGTGATAATAGAAATAGTGGAATAACCATCACTTAAAATAGTGGAATAACCAACAAACAGATACCAC
>FvH4_2_6069470
AAAAAGTTTCAACATCATTTGACTACTGAAACTTGAGAAGGTTATTTAGACTTGCCATATGCATGAGCTTTGGTTCATGTTTACCTTAGGTATAAAGAACCGCATATAAGATATGAACAGAACTGTAATACATTGCAAACCTGAAATATCTTTCCAAGCAGCTTTAGTGCCAAAGCACGAGCTCTAAGTTCATCCTTTCGA
>FvH4_2_6094034
ATATCTATGAGAACTAGAAGAACAAAATAAAGAAACCAAACAGCTAAAGCCCAGTGCCTACATTGCATTCATTAGACTTGTCGCTATAGAATTTCTCAAAGCTTCAATTTCTTGTGCACTGACATCATGATGACCATAACAATATTCTTGTGTATCCCCCTCTATATCGATGGTATTTGCAGCTACTGCGCTATTCTCATT
>FvH4_2_6150244
ATCCCTGATCGATAACTGCCAAAGAGAACTCACTGCTGAGCTGCTAGCTAGTTGAAGATAAGTGATGAATGAGAGAATATACAAAGTATGAAGGTGTGCCTTTGTAACTTATATATACAGGGGTTTCTATAATTAATAATGGAATGCAGACAGGGAGCTAGTTGCTGGAATATGATTGAACGAGGGCACAAGACAAAATGG
>FvH4_2_6173845
CGTTGGGGGACTTAATACCATCGGCCAAAGGCTAGAGCAGCTAGCAGAAGGACTTGGTGTTTCGTTTGAGTTTCAAGCAGTTGCCTCAAAGACTTCAATCGTCAGTCCTTCAATGCTGGACTGTAGGCCAGGCGAAGCACTCGTTGTAAATTTTGCTTTTCAGCTTCACCACATGCCCGATGAGAGTGTTTCGACGGTAAA
>FvH4_2_6183250
TCTCCCATGAGGTTGCGACTCACGGTTCCTGAGCAGGAAGTCTCAGCACTCCTGGAGAAGCTTACAACTTGGAATGCTTCCATTGTTTCAAAAGATCCAACAGGAAATCAGCTATCCATTGTAAGTGAAAGAAATTTGCTACTTTACATGGGAAGTCATTTCCTAAACTGCTGGGATTCTTTCAAGCTTGTCTTAACTAAG
>FvH4_2_6194118
AGATTCATACCTTTCTAGTCCCCTTAAAAAACTAATATCTCTTTTCTGGTAAAACCATTAGTACGAATTCCAATTCACTGATATAATAGCATCTTGATTTCTTCCACTTCACAGGTGTTTCCATGTATTCTAAGCTATGACGGCACAGTCAACCATAGAGCTCAATGGTTTACATGTCATCTAATTAGATTGTGGTAAAAC
>FvH4_2_6220452
ATAGTGAGAAATTGGCTGTGGCTTTTGCACTTATGAGTGTCAAGGATACTAGGACCATTAGGGTCATGAAGAATATTCGAATCTGTAATGACTGCCATTCGTTCATGAAGCATGTTTCAGCCAAATTTGGTAGAGAAATTATTGTTCGCGATCGAAACCGGTTCCATCATTTTACTAATGGATCATGTTCTTGTCAAGATT
>FvH4_2_6253423
CAAATGAAAATGAAGACTGAAACCCAAACCTTTTGATCATTCCAGTAAAATCAAAAAAACAACCATGAAAATTCCCAGTCCTCTTACATCCTTCACACTGGTAGCTTCACCTATCGAAATGATGACAGTTACCAAGTCAACTCCACACTACTTATTATCATTAACCTAATTAAAACAAAATACAAAGGACTGACCTGCACA
>FvH4_2_6274745
AAACCACCTACCTGAGTCGAGATAACAATGGGATCCCAACCTAAGTCGCCATCAGACCACCACAACCACTGTTGGACCGATAGTCGCCAACCAAGCTACCGCCGACATAGATATTTGGAATATCAGAATAAACACCCATCAACAAAGGATCCAACCGCCCGATGACACTGTGTAACCTAGGCATCGTCATTGATCTCCGCT
>FvH4_2_6277130
AGTAGTGGCTCGGTTTGAGGTGCTAATATGGTAAAGTTATCACCTTTGGTGCATCTTGTCATGTCAAGTGTCCAACTGGGTTTTTATTATTTTTCGTGAACGCTGCAGGGCCCGGTGTTGATGGAGATTATGGTCCGTATCGGCAATCAGAAAGAAATTCTTTGTACAAGCAATATTCTGAGAAGCTTTTAGAATCCGGCT
>FvH4_2_630728
CTGTACTGTTTTAGATTGTTAACTAACTGAAGTGATTTGCATTTTTTTTGTGCATGTTTAACTTTATTGATTGATGGATTAACTTATAAAGGGGCATAACAGCTTCCTCTTTTGTTATCTGCAAATGTGTTGCCATTTAGTGGAGAAATAAGCTTGTTTTTTATTCTACTTTCACTATGCCTCTATGCCCTGAGAAGATAA
>FvH4_2_6405570
GAACCTGGTTCGTCCACAGTCACCCATGATACAATCACTGCCTTCCCCAGCTGGTCTCCTTGTGTAATATGAACCTATAATCAAATACACACACAAATCATACACCAGTGCAAAACTAACCACTAAAAATTCAGAATCACACCTACTAATCCATAAAAAAAGGCCATAACTTTAGAAACAAAATATATACTTATATGTCAT
>FvH4_2_6442149
GAAGCTCAGAGATTTATCCTCCAATGCAAAATGGGCAGAATTGCTCTGCCATTTCCATCAAGTAAACAAAGCTGGGGGGCTTCAACTACCACACTATTCAATCTTCCCTCCAATTCTCAAAGCGTGTTCAAATCTCCTTTCCCACTCCTATGGAAAATCAATACATGGGTGTCTGATCAAAAATGGGTGCGACTCATACAC
>FvH4_2_6443420
CCTTATTTGGTGAGATGGCCAGACTACATGCACAGGATGATCAGAAGCCCAATGAGATTACAATCATAAATCTCTTTGAAGCTTGCGCAGTTTCAGCCGAATTGAATTGGGCGAAAGGGGCACATGGTATTGCTATTAGAAGAGGTTTGGCAGCTGGAGATCAAGTAGCTGTCGGAACTGCAACTGTTGACATGTACTCAA
>FvH4_2_6524904
TTCCTCTACTCTGTGCAAGCTTGTCTCCTGGTGGGAGAATGATTCTCCAAATAAAAAATCGGCACTATTGTTGCATCAAGCGGATTGGCTTTTATGGCTTCTTCATGGAAAGCTCGGAGTGTCTGATTATAATAATGCTCTGAAGGTAATTTGCTGTGACACTTTTTTGTAGTTTATGTTTACATCTTCTAGCTTTGATGC
>FvH4_2_6539180
CCAACAAGATTCGAGAAATCGCCTATGCCCGAATCCAGGTATAGATTGTAGACAAACGTTACTCTTTCGGCTTCTAGGGTTAATTTGAATAGGATGATATACATATCATTGTACTTGCTGCAGGGGAAGAAGGATCTGATTCAACATTTTGAGACAATGGGGTTTCCTTGCGAGTCGGAAAATGTGCTGCCGGTTTGTTTC
>FvH4_2_6551165
AGGCTCTTAACGTAAGCACGAGAAAATCATAAGTGAAAATAAAAGAAAAAAATACCAGTAATGTTCCCTCAAGGCAGTGAGTCGGGGGCGTTACAGCTAATGCAAGGAAATAAGGTATTAGCACCTTATGCATCTGCATCAACAAAAGATTGAGTATCAAGAGGAATTAACAACTTAGTGAACTTCTCTTTCGTGATAATA
>FvH4_2_6558016
AGATTAATTTCTCGACACTATCTGTTGTCTCCATGTGCTCAATGGATCTTGACTCCACATTTGGTCGTCCTCTCCGCCTTCTTGCAAATATAGGACTAGTGCCGACTTCATCTTTTTGATACTTTGTATAAAGGGAAGGGTGACCCTCACCAAGATGCTACCAATTATCATGACTTATCACTCGTGTGATTCCTATACTAT
>FvH4_2_6590190
ATATGGACTGCGTTCTCTTGCATATAGTAGCCAACTGTTTTTGATTTGTCCTCCCTCTATGATGTCTTGAAATTTCATGTGTAAACTTAACTCAGTTGGCGCTTATTTTACTTGAATGAATCCTGGACCTGTCAATAACAAGTACTCCAGATCATAGTCTTCCATTAGTGATATAAGATAGAATACATGAAAGACTATGAT
>FvH4_2_6594692
TCAGATGTACTGTTGACAAGTGAGATTTAAACCGAAGATCTCTCGGGATTTCTCAAGAAATAATTAGGCCACAGCTCACCAGAAGAATAATGCTCTATATTGGCACTGTAGATGCCCCTGAAAGAAACCCACTTCAAACCACTTGGCCAGGAGGCTCAAGTGATCCTTCTCTACCATTAACAGCATGTTTACCACTATTTG
>FvH4_2_6605835
TTACCAATTACCTTCTGATTGTCTTGGTCCTTTTTATTCTTGCAAAAACATTTGGTTGGACTGTATCACTGTTATGTTTTGCGTTCAATTGATGATCCTCATACTTATATCCATACAATTGCAAACCTTAAACCCTAATAACTTTCTTTTACAAGCACGTCATTGTGTGTTCTTTTGAACCTAGACAGGCTATTGAAGTTT
>FvH4_2_6613107
AGTAGCATGCCGTTGGCATATCATGAGGAAAACTCATCATATCCCGCCATATTCCTCTCTAGTTGCCTGAACAGATATCAGTTATGGCTTTGAGGTGCTAAGCCTTCTCAAAGATTTCTCTAACCACTCGAGTTTTGAGTCAACTTCATCAGCTAAGAAGCTTATCCGGTATCATTTCATGTACCTGCAGGTCATAAACAG
>FvH4_2_6630235
TTGACCAACGACGGAGGAGAGCGGTAGTCTTGCCGGCGAACATGGGGACCTCGCCGGAGGGGCAGTGCCAGAATCGGTGTTGAGGGGGATGTAGGGTTTGAATGAAGCCATGAGTTTGAAAAGGGGTTTGAAATTAGGGAAGAGAAGGAGAGAGGATAAGAGAAGTGAAGGAAGAGAGGGAGCTAGGTGGGAGTTTGGAGA
>FvH4_2_6643215
GGTCTAACAACAGAGGGGATCCAGTACTGCTTTTGGAGAGGTATGTGATACTAACTTCATTTGTGCATATTAGTTTATCTGCTTGAGAACAACTCTAGACGCAAAGTATAGAACTAAGAAGATCACACAAGTCCAAATAGTACTTGACAATTACAGTTGATCTTCTACTCAACTTGCTCAATTGTTTACTTGTTGACTGAT
>FvH4_2_6648284
AATCTAAAAACAAAGATGGAACCCCATAAAAATAAGATTACAAGTAAAACTAATGATCTTTACCAATGTAAACTGAAAAGAGAACATACCTTATAATGAGGAATATATGAAATGAAGAACATAGCAGTCACTGGGGAATTACTTCATACAGGTTGAGGTAATGTCCGTAATGATACTAGGTAGACCAAAATGTTGGAGTCG
>FvH4_2_6654170
ACGTTGTTGGAGTTTTGATGGGCAACAAGGTACGTATTGCAGTATCATCCTACTTTTTTGATGTGTGAATGCTTATCCTACTTATGTCATCTCTTAGTTCCTGAGGAATAATGCCAAAAGCATGAGTTATTCTATTATAAGATGAAAGCCATCATCCTAGGGAACATCATTCTAAGCCCCATTCAAATAACATGTTTTTGA
>FvH4_2_6662329
ATGTCTGCAGTGATATTGTTTTTCTTCATTCAATATCAGATAATCAAGCACCATGTGTATTACTAGATGCTTTCTTCATTTCATTGATCCCTTCAAAAGAAAATCCTAATAACCATCTTTCAGTCTTGGTAATTACAAGTTCTTACTTATTTTGAGAAGAGCTGAGACAAAATCTCTAATAATGGTATGGCTATGTGACAG
>FvH4_2_6720724
TCTCAGACTCCTTTGAAATTAAGCTCTCTGTTCATGTGAATGAAGAATAGAGTGGTTGTTGGCGTTAGTCAGAGTGCATGAAGCCAATATGCCAGACTTCCCAAGTTCAAAAATAGAGGTAAAGTTTGTCCTATCCTTGTTTAATTAGATAATTGAGTTGATTATGAAATTGGTCTATAATAGTTTCCAATATACTTGGGG
>FvH4_2_6740530
ATTAGCTCACTGTCAGCTACTTAGTACTTATTTGTTTAGTGATCATTACGTACTAGCTCATCATTGGCTGCTTATAACTTATGTTTATCACTTTAAATCTTAATGTGAATAATGACTTCTATTTGAATGTGAACTTCAATGTGTATTATGACTTCTATTTTAATGTGAATATGTCATTAGGGAAAGGTTCTAAGTGAAAAT
>FvH4_2_6804760
ACTGTTGAAAGCCATGTAGCTGGTCATATGACTGATTCAGGTAACTAACGTTTAATAGACATCTCCATGTAACTGGGTATATAACTATTAAAAGACATATGTAACTATCCATGTAACTGTTAAAAGTCATTTAACTAGTAATGTAACTTGCAATATAACTACCATTTATCTGACACATAACTGGGCATGTAATTACCATTA
>FvH4_2_6858031
AGACTCTCTACCAATCCACTGTTGATGGCAAGAAGATTGTGGATGTGCTTGTTGAGCAAAACATCGTCCCTGGGATCAAAGTTGACAAGGTAAGCCACTGTAATCAAGCAAACTGCAACAATAATTTAATGACTTTATAGTCTCATGATAGCTATGCTGATAAGATAATGATGTTGATAATAACAGGGTTTGGTGCCCCTA
>FvH4_2_6868965
CGGATCATATGATAGAACAGTGAGTTTTGTAGTTTTAACTAGTTAAATCCCATCTCAACAATTCCGTAATTGTCTAGAAGTGCTGTGGTGATAATAACATATGTTTTTTTCAGGTGAGAATTTTCCAGTATAATGGTGGTCACAGTAGGGAGATTTATCATACAAAGAGAATGCAAAGGTTAGCCCCCATTTATCTCTTGA
>FvH4_2_6874694
TGCTTGGGAATGGAAACTTCTACTACTTTACAAGCAGGTCTAATGCTTTAGTTTAAGATGCATTTGAATTTACTTGGACATATGTGAATCTAATGCCTCGAACCTAATTAGACCTAAGATGAGTACATGATTCAAAGAAACCCAGTTCATGATGTATCAAGAGGAGAAGTAATCTTCACATTGGTATTTTTGAATTGGAAT
>FvH4_2_6894022
ACTGAGTACTGACTACTACAGACCTGATGGTTGATACTTTGGGCAAGTGATCCCCCACTGAGCACCCAAAACCTGATGATCCCTTTATTGCAAAGCATGTGAAAATGGGGGACCTTACCCAGATCATAAATTCCCTTCTTCTACACAGATTAAAGCTTACAAAGCTTTCAGTGATCTGACTTGTTTGTTTTCATTTAGACA
>FvH4_2_6991223
AGAGAAAGAGTTTGGGCGCAGGGTGTTTCCCAAAATACTGAAACTTCCTCCGGACATGATCACTGATGGCGTGTGGATGAGATGGTGGAGACGGTGAAGAAAGAGAGAGTGGCTGCACAAGGTGTGTGTATCCTGCAATTGAGAAAAGTAATAGAAATCTGTTTTAAAAGAGCTACTAATTTTGGTTTCGTGATTGTAGGG
>FvH4_2_7001315
ATCAGGAAAATACAATTGAATATCTCTAGAAAAGTGAAACATCATAATTATGTGAGCATGCACGTGTGTGTTGCAGTTGAAGTGGTAAAAATTTGTACATATATAATTTCAGTTTTAGCAAATTGTATTAGTTGATGTGGGGAAGGGTTAAATGTTCTTTATCCTTGTGTCTGTTAGTACTGATGCACATGCTTTGCTGAT
>FvH4_2_7010443
TACATATGACAGCGCAATGAGAAGAGGCAGATAGTATAAGAGGAAATTCATTATAAGAAGCAGAGAAACTAAAACTAGAACAAAACAAAAGGTGCCTCGACTGACCTTAAACAAAAACGAGATTTCATCTTACTGAAACCAAGTCGAACTAACGAGAGAGAGGCCAATTTGACAAAACTATCCTGTCGATCATGATGAGAT
>FvH4_2_701807
AATTGAGGGGAAAACACGGAAACGTACTGTTCTTAAACTGTTCCGGTGAAAAGTACGACAAAGAATAGATATTTGTTTAATTTGGAATGGAAATTGCAGTCCGGCCCGGCCGTGGTTGGGTTAAAGTCTTTCGGCCGTAGAGAATTATACGCGTTTTTGAATATGTTTTAGTCAAAAAGCATGGGTTCCACACTGAAAATG
>FvH4_2_7022113
AAAAAATCAACCAAACTAAGAAAGCAACACCAAGGGACTGAAGACTAGTTTCTAATCTATGTGTATTTTCCAATACCTCTGAAAGATACCCATCGCTGTCCGATTCATCCCCAAATGCATCACTGTCATCTTCATGGAATATTGCATCAAGAGGAGTGTTGTCTATGTATTCAACTTCAGTGTTTCTGCAAACAACTTTAA
>FvH4_2_7034638
ACACAACAATTTTCACACATACCCAGTGTGAGATACACATAGATGTTTTATAATGAAGTTTTAAACTTTTAAGATATTCTGTGTGCTGACAATAAACCTAAAATGTGTTCACTCTGATTATCTAAACATGCAGCTGCTCGTTTTTTTTCTTCTATTTTCTTTTTCTTTTCGTTTCCAGCAATGGAAAAGAAGATTGAACCT
>FvH4_2_7044787
AGCTTCTGGTACAGTTGACATTCCTATAACTATCAAGGTAAATTTTATGGCAGTTATGTACAACTGCGAATAAAAAGATTGTTCTTTTCTTCTTGATGTCAGTAAATTCTTAGTCTTTAGGGATCTTCAAGGAATATTAACTACTGCTATTTTGCTACAGGTCCGCACAGCCTATTTTGAGGGAAAGAATCGTATTGACTC
>FvH4_2_7053983
TTTGAGAAATTATGGTGGGTTTATTCTACTGCCACCTTAAACTGGTTAGAACAAGATTCGGGTATTATAGTAAACTGGTCACAAAATTTGAGTATACAGTTACCCATTTGGATCAAATGGGCATTATCCCTATTCGTTTACAAGTTGCGGTTTGTTTACAACACTTAAACACGTATCCGCCATTGTGTTCCACTTATGAGA
>FvH4_2_708128
CAGTATTCACTAATCGGAAACAAATAGCATGGTAAAAGTTTGCAATGAACATGAAAGTTGAGTTACCTTTTTGTAGAGAGCATCCAGAGCATTAGTGGTGATAGTGTATCCTACTCTGAATGTGGGCACTGACAGACTCTCAATCATGTTCCTACTCACAGCACCTTGCATGGTAGTGAAAGGCACCACCGTCCCCAACTC
>FvH4_2_7115043
TCAGTAAATTTTGAGAATACAGAATTCGAGCCCAGAAACCGATAAGCCTGGCCTAGTTTATAACTGTTAGGGTTTTGGCCGGTCCTTCATTTTTTAACATCGAAGCCCGGCTTGGGTAAACCGGGCTCGATCCCTCAAAAAGTGTCTCGGTCTGGGCCTAAGCCCAGCCTTAATAACTACAGATCTTTATGGGAATATATG
>FvH4_2_7183064
GCCCCATATCAGACATTCAAACCATTTTTAGGTTAGCAGTTTCGAACCCATTGGCAAACATCTCTCATATTGTATCAAACTTGTTTCCACCGGAGGCAAGACAAGATGGTGGGATGGGAAGGAGGGAAGGTTGACGCAACAGCCATTGGCTGTTAGGGATGGCCGGTGTGCCTTCGATGGAAGGACGACGGTGACTTTGTG
>FvH4_2_7196259
AAATCCTGACTTCTTCCTCTTCTTCAATTATGTACAAAAATTGACAGTAATAATACCAAATTCAATCAATCGAGATTCCCTGAAGCAAAATACAGATCACCAAGGGCAGCCTTCATTTTTTTAGAACTGCCAATTTTCTATGGACCGTCCCAGATTTTAACGCCATTCATTACCATTCAGAAACGCGAACCTCCATAAACC
>FvH4_2_720836
TGAATGCTAAAAAAAAAGATTTAAATTGACATATAAGTGGAAGAGCTCAACTTCAAAATTGAAGAGTTTGTCACCTTCAAGTCACTTGTTGATAAGTGGCTAAGTGTCTCAGCATCAAGAGTTTTATATATGCTTTAGAGAGTAAATAATTTATTAGGATTTGTATCAAGAGCACACAAGGTAGTGAAACATGTTGGCTAG
>FvH4_2_7210337
CTTTACTGTTTCTTTCTTCCCAAATCCCCTAAAGAAGGTACATCAACTCACCAACACCAAGTACATTAACTAAACAATTCCAGAAGATCCAAATTAACATAACGGGGATTGTAGCAAACCTGAGCTAGCACCCCATGTGTTTTCAGAACCTTTGTTGTAAAAGGGCAGTCACGGCACATACGCACAGTAGTCTCCACCTCC
>FvH4_2_7214486
ATCTATGACCAAGGTTTCTGGGAGTTAAATGATTGTTTGGCAGTCTCATATATAGTTCTCCTCAAACAAAGAAGATTTTTCTTATATATGTATGGTCTCTTTGGACGATCATCTTCCAGTCATCCTTTTCATGTCACCCGTTTGGGTGGAAATTGTCGTTTCTTTCTAGCAATACAAGATCGAAAGGTAGTAACGTCCAAC
>FvH4_2_7244536
AGTTTACAGAGTTTGAACGTTGTATTAATGTTTTTTCTTTCAGAAAACACAAGAAAGAAGGAAGCAAAAAAGTTCAGGTTCTACTAATTGAACAGAGTTTGAAGGTTGTACTAATCTGAAAAGGATCGAGTTATGGAAGCATGCAAGGGTGTCAAGAGTTCAGGTTCTTATAAAAGTTCAAATGATTACATTAGGACCTCT
>FvH4_2_7254409
TATAAGCCTCACAAAGCACTCGTTTTTATTTTGAACAATTGATACGAGTCTGGCAAATATCAATTCAGAACATTTTCCCCTTGCTATATGTACAATCTACTACACCTATCTCCGTTCACCAACATGGACGTTTGACATCCACAAAAAGTCAAAAACCACAACTTCCTCCAGCAAGTGACAGTCATGGCAGTAAACATTGAG
>FvH4_2_7259957
GTGTGGTTTTAGAAAAATCTCAGCTCGTTACCATATGAAGATCAAGGATTATGTTTATTACAAGGACTTGATGCAACTAGTTCTTTTTTTTAGTTTGAGTGTTCATCAAGTAATTTGGAGATCACATATCGTTAACAAGCTTTGAATTTATTTCAGGATATACTAAGGAAAAGAGCAGCATTGCAGTAATAGGACTAAATG
>FvH4_2_7272548
ATTGCTATGTGAATATATTGATTTATGGGATGGTCCATAACAGATAACAAGAAATGCCATGTAGATTGACATGGACTGCATGAACAGATGTCTGGAGATTATGCTCAACAAATTGATATAACTTTGTGTGCATGTTCGAAGGAAAGACTTGAGTTATGCATTTTGTGATATTTGTTGGTTTTGAGCTAGGGGATTCAAATC
>FvH4_2_7281098
TTTGTCTGTCAGCTCACCCCACTACAGAGTGAAGAAAAACGAAGCAAAACCTACCTTTTTCAATTGATGGCAAATTAGTAGGGAATAAAATAACAAACAATACTAAGCCTTAAAAGTATTTTTAGTATAACCACCACCTTCAGTTCCAAGGACTGTAGGGCATAGTCCAGAAGCTACAATTGTTGCAGGGAATCAGGAAGA
>FvH4_2_7292707
TCATGGAGCTCAGGTATAACAATTTCTGCAATCTATATCATCGGGCAAGGCATTGTCTAAGCTTAACCACATTTACCTTGAAAGTCACTCTCATTTTTAGAAACATGAACAAACAGAAAATATGCAATCCTGATGACTTACCTCGCAACCATGATTTTTCGATAGAAGACTAAGAACATCCTCACACTTATCAGAGATATC
>FvH4_2_7343456
AACACATGATTAATTAACAAAATGAATTGTGTTCTGAAAACTATTTGAATTTTCATCCAGTTGTGAAACATGGCAACTGTACGTCTTGATTACCAAACTACTATCCGGTAATTAAGTAACTGAACACACTCCCCGTAAATCAAATCAGAATCATGACTTTCACTCAAATGACCAGAATAAAACATAGAGCAAAAATAACA
>FvH4_2_7380754
ATGATCCAAAAACCTCAATCAGAACCCAAACAGAAAGTGAGCTCCTGAAACTTGGGAGGAAAGACCTTCCTCAAAAGGATGTCACAACACATCTAGTACGAGAGGATGAGGATGAGGAAGAAGCTCTAAGAGAGGAAGAAGAGAAGCATGAGGTAGAGGATGAGAAACATGAAGCAGAAGAGCAGGAAGAAGAGGATCCGA
>FvH4_2_7394045
TCAATCTCTCATGTTTTCGTACCTCCACTCCTTGATCAATACATTATCAGCGTTAAACTCAGAAGATTCACTTCTTTTTAGTTAAACTGCAATTGCATCAAAAAGGAGAACAACATGATAAGATCAATCCAAGATATCATTATCCAAGGGATTCCAAGCATAAGAGAAATAAGGGTGGTACCAAAACCAACACATAGGGCA
>FvH4_2_7408751
CAAGGAGTAATATCACACCCATATCAAAGTTCCCGTGATGAGTGATGATAACTCAGTTATGAGCAGTCTTTAGTACAAACGTATAAAACAACAAAAACATATGACACTTGGAAAATCTAAGCAGCAAGAGATGTGGTACAAACCTCAAACCTTTGCTCTAAGTCATTCCATTCAAACATTGGGAAATCAGTCACCCACAGA
>FvH4_2_7416306
AGCAGAGGTGCATGTCCAGGTTATGCCACTTATTGAAGCAGAAAACTATAGTATGAACTATGAAGACTCTGGAAATTCACAGGGGACATAAAGGACATGCGTCTATTGAAGAAGCTGCTGACCCTTGTCTCATGCCTCTCGTCTATGAGGCGAAGGGAGATTATGAATCTGCACTCGAGCACCTTGTCCTTGCTTTCATGC
>FvH4_2_7438639
CTCACTGATGGTTTGGTGTTTAAAGACATGAGCTTCTTGAAAGAATACAAGCAATTTGAGATGACTGAACTGGCTAGAGCAAGCTTCGATGGGTTAGCCAGAAATGTTCCGGTTTGGTCTGAACTGGCTAGAGCAAGTTTTGATGGGTTTGCTAGGAATGTTCAGGTTTGGTCTGCAAGCTCTATGTCTTTCATAAATGAG
>FvH4_2_7470817
TGTAGACCACAGCACGCTGATTTCTGGAGATTCTCGAGAAGTTGATCATGGTTTATCTGTTAAGCTGCAAGTTCAAAAGTTGATTGGCCAGGCGACATCTCATGAAAATTTGTGCCAGAATTATGTCGGGTAAGAAACTGAGCAAATTTTCTCCTCATGCCAAAATCAAGGTTTTCCTGCATGTCCATATAGTAAATGAGT
>FvH4_2_747431
AACAACAACACCAAAACAAAGGCCAGTTTCGGAGGAGGAGGCTTCATTGAAACGATCAGAAACAAAACAGGGTGGTAGCTAGGTTTGAGAGAAAGAGAAGTCGAAGTCGAAGTTGAAGTTGAAAGAGGACGACCGTGGCAGTTGCGTTTGTATTAATGCACACATGGAAAAGCGTCCCTTGCTGAGCTGTTCACCAGAACC
>FvH4_2_7488771
ATATGAAGTGAGGATTTGCATTTGGTATGTTGCATGCATATTGGTTTCGTTGAAGCCATCATTTTCAAGTAGTAGAGAGAATTAATCGAATTAATGGGGAGAAAATAACAACCAGAATTGGGGTTGCTTTAGTGGGTTACTTGCGTTTGTTAAGGATATGAATTGAGGATTCGCGTTTGGTATGTTTCTGAGTTTGGGGTG
>FvH4_2_7502306
GGTGTTTTCTCACCGGAAATTCTTACATCTTTATATATATCTACCAGTCCTAATTAATTAGGTCCCAAGTACTCCTCGCCCTAGCTCTTATAACAGTGAGCTAATAAACAGGCCAACCACTTCATTCAAACACAGAAACAATGGAGAGAACTCACAAAGCTCATTGCTTAGTCCTAACCTATCCAACCCAAGGCCATATCA
>FvH4_2_7557896
TGTCAACTGCATGTGCTTCGTGTTTATTCTCTCTTTTCAAAGTTTTCATACTATTTATATTCATAGCTGGTATTTTAGATGAACTTTAATGGATGACATGGCACCATTTGTTTCCCTTAAGAGATTAAGAGATATCTGGTCCTCCACCCTGCTTTACATAGGACCAGCAAGTATATATGAATTCAGGATCATCAACCTAAA
>FvH4_2_7571523
TATGGTTTTTTTTCTCCAACTTGAGTATTTGTACATTGTTGACTATTTGCTTTTGCTTGCCGATTTTCATTTGATTTTGTTTCACTCGGAAGATGATGGTCATGGTATTAGTTTTACAAGTTAGAAAATAGGGAACAAAACTGAGAAGTGGCTTGAATGTGTATAGTTTGGTACAAGGACGAAGATTATGGATTAAAATG
>FvH4_2_7602357
CAGCCGAATTTTATTTTGAAATTTATGAGGGAAATTGAATTCTTGTGGTGAGGGGAAGGTAGGCTTGGTAGAATTAGTGAATTACACACGATACGAAAACGAACGAAATTATAAGGATTTGGTTTGAGGTTTATAGGTTTGGTTTCATATAGGATCACCATGATAAGAACACGATTTTTAATGGTTTGGTTTAGGGTTAAA
>FvH4_2_7761228
TTTCCCTCAACCGTCCAACCAGTTCTTTTAGTTCCCTGCTTATAAGATTCCTTTCTGGATGGCGTCGGCCTCCAGAGGAGAACTCATGCACCTGATTTCCAATCTCAACCCAGCTTAAACCAGGTTCCTTTTTCACTCTAGACCCTTTCATTTCCTTCCTAATTAGGCCAGCTTCACCAAAGTTACCATCAGAGCTATATA
>FvH4_2_7794629
TTGGATACACTAATTAACATAACTTGACTAACTTGCAGTAATTGTGAGGGTGAAGGACTAAGAGTCTCTCTTCAATTAGGATTAGGAAAAGCACTCCTGAAGATGGCTCTGCTTCTAAAATTGACAAAAGTGCTTCGGGATTAGACATAAGTAAATTCAAACAGAATACAAGATGATCCCAGCACCAACTAGTAAACATGA
>FvH4_2_7814929
AGCTTTACCAACTCATCCTGAACTATTTGAGACTTCCCTTGTAACCTGAAAAATATATGAAAGACAGAAAATAAACCGATTAACTTGACAAAAAATTATCATAGTTCATGCAGGAAATGCTTGCAACTGTACAAAGCTATCCAAAGAAAATAGCAGCGTTGGCTGATATCAATTATTCTCTACACATTGAGCTAATTTTGT
>FvH4_2_7822552
TTTTTAAAGCAGGAAACTTACTTTAACAGTTGGCTTGTCAAGCTTCTCTTCTTCCATTCCAAGAACCTCTAGCGCTTTCTTCCCACTCTCTACAGTAGTAACTGCAATGAAATGAGATGTGTGTACCAGTATTAATAAAAAAGAAGAAGACACATATGAACTAGCAAACCATGATTTGAATTTTGAAACTTTATCAGACAG
>FvH4_2_791526
TGAAACTTATTATTATTAACTTGACAGAATCATATGGAAAGTGGGTAGTAATGAGCATTAAAATTGAACATAGATACCTCATCGATAGATTTCGAGTGACCTAAATTAGATGAGTGAAAGAACACTATTTTACTCCCTAGTTCAATCGAGTGACTAAAAAATACCAAAAGTTGATAGGGACGCAAGTTATCAAAAACAAAA
>FvH4_2_7932772
TCAAAACTAAAAATTCCCCTTTTGCATCACATAGAGGATGTTTTTGCCCTATATTAGTGTTTACTTGCTTCAACTTATGTAAGTTCCCTTAATAATACCCAAGCTTAGTTCAGCTGGTTTTATAAACCTGAATTTACATGCTACCTAAATATGGATATCATGCAATAATTGCATTATCATTTTCTCCAGAAAGGCCTTGCT
>FvH4_2_800208
TCACATGTAACAGAAGACATTTCCCTGGAATTTGGGGTTGTCAAATCATGACTGACATCCAATTATAAAACTTTTGACCAAATATTCGTGAAATTTTTCCGTGATGCGTGGATTTTATAAACCAGTAAAATAGTCAAGCTCTAGAGTGAATCTTTAAAGGAAGAGATCAAGAAATGTGGAAATTTTTGTTCGCGAATATGC
>FvH4_2_80535
GTTGTTCATTCTCATTGTGTTTCCTTCCCTTGAGATGACACATCATGTCAGTCTCACCAGCGCAGCGTATGCTACAAAGTGCGCACCACAAAGAGGAATTCGGCTTCGGTTGTTGACTTTGTACCTTGTCCAGATGTATAGCAATTTTCCCCTTCAGGCCATTGCTGGATACGCAATCTACTAGCGCCTCTTTCGGTTTAT
>FvH4_2_808033
CACTTGTTTTGATGCTGGTGTGCACTGAAATTGGCAAACTTTGGCCGATCTGAGCAAGTCTTATTTCTTAAATCCTTTGCCCAGGTGTCTGCACAAACCTTATCTTTATGATCCATTTGTCAACTTTGCTTGCTTAACCTGAGGCGACAAAATCAAACACCAAACCAGCCGAATTTAATACGGGATGATAGAAAATTCAGT
>FvH4_2_8114145
GTCATTGGAATATTACATTGACCTGAGTAAGCAATTAGACTATCAATTGTGACTGCTACACAGGCTACTCATTTGAATGCTAAAGGAGCATTCTGTTGAAGGATCCAGATGTTATGATTTTAATGAAAACCAATTAGAATATTAATTAAAACACTAAACAAGCTACTCACTTGTACTTTAAGAGAACATTCTGTTGAAGAA
>FvH4_2_8171412
TTGGTGCGCTGCAACTCTCTTTCTAGCATGGCAAGCACATCTTCCTGAGTGACAAAAGAAGTATTCTTCTGTTCAGCTCTTGATCCCTTTTGCTTGGATTCTTTGACTACTGCCCCTGGGGCTGACTCCTCATGAGAGTTCTTATCTCTAGCTTCTTGAGAGTGCTTGTCTGGTTCCTCTTGGGGTTTCTTAGCTGAGAGG
>FvH4_2_8186139
TTAATGGGCCTTGGACTTTGGGTTTTGATCTTGGGGCATCTATTGCTCTGTTGGACGTTGGGGTTTATCCCTCAGCTTAGAGTGATTTTTGGTGCTCTCAAATAAGTCGGATGATTATGACAGTTACCGATTATTGATCATAGTTTCTATTTTATTATTGATCATAGGGTAACCACTTAGTCTCAATTTTCTTCTTGAGAT
>FvH4_2_819099
AGTCTGTAAACCCGATTTGTGATAGTAATTATCACTGATATTGAACAATTTCTGAATTCGGATCAAACCAATCAGCAGAAAGAACATAGAAAATTGGAAAGAGCTTCAATTTCAAGCTCTTGTGGCTTTATACACAAATCATTTCTTAAAATTTTATTACATGTATCAAGTCATGCCAAGGGAAGTGTGACATTTAGGAGT
>FvH4_2_8192927
CTTCTCAGGAACGTTCACTATCTAAACAAAGAAGAAGATATTAGTCTTTAGTGACAAGAAGAAACTTTGATGTAAAATAAATTTAATAACTCCGACTTGCCTGAGGATGTGAAAGTTCATCATAAATAGAAGCGCTTAGTGTGATATGTAGCCAGTGACAATTTGCAATAACTGATGCAACTATTATTCAGACGCTCATTG
>FvH4_2_8227836
CTGTCCTCCATCTTCAAATAAGCAACAAACATTTAGCATGAAACAGACTCAGTATGACCTTAATCATAAAACACTCAATGAATTCAAACAAGTATTTTTCATGATTATACTAATATAGTAACTACCAAGAAAGCCTCGAGGGAAAAGAAACCTGGAAATTTGAAGGGTATAGATGAGCTGAGAGCCTTGCGATGCGTTGAT
>FvH4_2_8266067
TGGAAGCTAAGGAGGAGTGATCTTGATCAACCATTGAAGAGTAATTCATGGACTATGAAGCAGTACCATGTGTTAAGCTTCACAGAGAATGAAATCCTAGAGTCAATCAAAGCTGAAAACTTGATTGGCAAAGGAGGGTCAGGAAATGTGTACAAAGTACAACTGAGAGATGGGAAAGCACTTGCTGTGAAGCACATCTGG
>FvH4_2_8311345
CTAAATTGTATTCATATAATTTCGTCTCCTTGTTCTTACACTTTTACACAAAATGCAAAAACGTAGTCAAATTAATGGTATTATAACTACTACTGGCATGGCTTGGACTTGGGAGTGATCGAGACTGTGAAAGCATCGTGGAAGTTGGTTCAAGTCATTAGCTCATTTTCATATGATCTTATTTTCGTCTGTAACATATGA
>FvH4_2_8327218
ATCAGGATCCTCTCTCATTGGTTAACTTCTATACTTGTTTATCCTTGACTATGTATCTCAGTCGTTGCTTGAAAATCCAAAGGTTATTAACACGCCATATCAGCGTTTGATTAATAACTTGTTAAAATTTCGTCTTCCAATGCTAACACCCGTCATTTATCATTACTCTCTGTCAACTTCCTCTTAACATTCTTCTTTCTC
>FvH4_2_8334248
TCAAGAGTGTACTGATCTTGCGCCAGAGAAGAGAAGCAGTAAGACTATTAATCCAATTCATCATGTACATGATACCGAAATAATGAACAATAGTACTTATAAGTCGTATGATTTGCACAGATTCTTCATGATTTTGTACAGGTCTAATTTAGTTGAGCTTTCTTCTCTCTTCGAGTCTTAGTTAAACAGGATATGCTAATT
>FvH4_2_8354553
GGATCGATATGACTGTATACAGTGAAGAACAATTTTCAAATACATGGAAGTAATCGAAGAACTAGAGCATGGACTCCAGCTTAAGGCAGACATGGTACAATATTCATAAGCCCGGCCTCGTAAGACCGATGGCTTCAACCATCTCTATAACCTGAACTACAACCCAGATATATGAACGTCTAGTTAGAATGCATGACCGGA
>FvH4_2_8410145
GCAATCAGCAACGAAAAACACACACGAAAACACACAAATGATCAGTTACAAGAACAACACAAATCAAAATCACGCAGCACTAGTAAAACCATAATCTTCTATCACAAAGCTCAAGTCCTTGCACAAATCCTCTCTTTTTCCATCGTAAGCACTACCTTAACTCCACATCTTCCATCTCAAAAACTCAGGAAATTAAATAAA
>FvH4_2_8416289
TCCAGCACAGATCTGAATCGGCCTTCCCCTAGATCTCATATTCCACTTAAGGTTACTCCCTGCTTCTTCTTACACTACTACTCTTTGCTTTCCTTTGCCAGCAGTCTCTATATCCACGTTTTCAATGCGAAACAATTCAGCTTTGTTCACCCACTTAGCTTACTCGATCTGAAATCGTTGTCATTTTCTTATGGCAATTGC
>FvH4_2_843170
GTAGATCACAAAGTTATAAGAACATTAGTTCCAATAACTTGTCAGCAACAATTCAATGTTCGACAGTATCTCAACCAACATACACCAACTACTATTTCATTAGGCATTTGAAATGATGTGAAAATAAATTTATACCTTCTTTACATGCATATGTTGACTACTATGTAAAACTTTTAAAAATTCATCCACAGCTCTTACCCA
>FvH4_2_8433550
ATTGTGTATGTTCAAAATTGACCCCAACTGGAACTTGGTGTCCTGTATTGAAGCTGGGCATCATTGTTACTAATAGTGGATCAAGTTGGGTTACAACCACCAAGTAATGTTAGTTTATGCACTTGGTGTTGATAGACCTGGATTGATGGAGAGAGAGGGGAAGACTCGTAACGCAAAGATCTCAGAGGAACATGTTATGGA
>FvH4_2_8438473
GGTTCTATAAATGTTGCAAATACATTTAGAACTTCATAAAGATTGTTCTTTTACTTATCTCTTTATCTCTGGATACAAGCATATCTTGCATATCGGCCTTAGTGGTACTTTGCTGATACTTTTGTTGTTGCGAGTACAATAAATATTTGTATCGACGTCAGAGATTTCTAGTTATTTGTGTCGTAGTCAGGGATCACAATA
>FvH4_2_8525635
CATTATTAATAAGCATGTCGGTACGTGAATGTGGTTAGGGTTTTGGGGCCGGAACCCTAGATTCAACTAAGACGACGTACTATATATTACTCTAAATACTTGTTCCTCTGGAGCACACGTACTGCAGAATCCTCGGTTTTACCATGTTAGGGTTTTGGGAGCAAAACCATTAACGTATGAGAGTGGCAAGTTTGTAATAAT
>FvH4_2_8542954
AATGTACAAAGTTTTGTTTTGATTTTAGAATAAAGAAGCATCATACAAACCAAACCAAGTAGTCATTCTACTCATTCCAGAGTGAGACCTTGCATGCAACGTTGATTTCTGTAAAGATCATATATCAAGCTAGCTAGGTTAATTAGTTGTTCAACTTTAAAGTCTACAGTTCTATACCATCTTATGGTAAGGAAATGTAAA
>FvH4_2_8544560
CCTTATGGGGTTTGAGATTGTTTTGGTGTTTTTGTTTATGTAAAAATGGGAGAAATTGGAAGGTAAAAGAATTATTGAGATTAAGTTATTGTTATAGGCCTGTGACAATTGTGGATCAAACTGCAGAGAAGTATATGATTTCAGTTGGGTGCAGCTATTGCCACCCCACCAAATGTTATGTTCATCCCACATTTCAATTTT
>FvH4_2_856756
AGTCATGTATGCATCAAGCGTAGAGAAAATATAGGTCAAGGTTCACATTGTTCATTCTACTTTTTTTCCTTTAACTTCAAACATAACTTATCAGAGACAAACAAGGGAACAATGGAAAAAAGACCTGTCCGCTAAACCAATAAAATCAGTGAAAGTGTGAAACCATGAGAGCATGCAGTACACTAGCAAGAATACAACAAA
>FvH4_2_8572979
TCGTCTCAAAGAAATTTACATTAAGACTCTAAAATTTGGACTCAAAACAACCAAACAATTTGATTACCAGCCTTCAAGAATCTAACCACACAGGCCCAGACGCAATATCATCCCTAACAGAATCAAAGGCTTCCCTGATCAAATCTTGACCGTTGTTGGCATTGACTTTCCTGATGAAATTGAGGTAGGTCTGCCAAAGAG
>FvH4_2_8584714
GATTCCTTACTGCAAACTGCTAGCTATGTCTTATGCATCAAACCATGGTGCTGGTATATATCCCCTAAACAAGTATGACAATTAAGTTATCCGAATTATACAATTTTTCTCAAGCTAAGGTATGACAAAGATTATGAAAATATATTCTTACATACTTATTTCATATCTAAGGCAACTTAAGCCCCAAGCGCCACATCAAAT
>FvH4_2_8592434
TTTCTCCTGAGGAATATAACAAAACATGCATGCCTATTTTAATGTCTGCGCATCAAAGCATATATTAGTCTCTGCGTGAGTGGATTGGAGTTGCAGTACTATACCTTCGGAAGTAAGAATTAGAGCTCTTTTTCTGCGTTCTGCATCTGCTTGCATCCCCATAGATTCCCTCACCGCTCTCGGAGGAGTTATATCCCCTA
>FvH4_2_8610754
TTTCCACACCAACTGCATTAAACAGTGGCTAATGCAGAAGAATCTGTGCCCAATTTGTAAAACGCCAGCCTTGGTGACATGAAAGGGAAGATGCGAAACCAATATGTCCCAGCCTGCAATTTGATTTTCTTGCTGTATTGTTAAATCCAAATGTGGGTTGGAGAATCTACACTCCCTTTTGTCTGAAACCGGGTTATTTAT
>FvH4_2_861378
GGCCTCTTACAAATCTACAACCCAAAATCTGATACCATGTTAGACAAACTCTAGAACCCAGAAGTTTTGATTTTTCATGGAGATAGTCAATATTTTATAGCACTTCGAACCTGGACATTTGAGATCTTTTGTTTTCTCATAATAAGTTATAGTTACACAAATGGTAATCTCTTCATAACAAGACCAATGCTACTCCCCCAG
>FvH4_2_879361
AAGTGAGTCAAAATATTGCATTAGTATTACTTGCTAAAATAGCGATCCAAGTTGTGCCATATTGGATCATAAGTGCGATTTCCAAAACGTACAACATCTCTGATAAAAATTCTCAATTCTTCTCTGCCATAAATTGTGAAGGAGAAAGTCATTATTTTTCTACGAGGATGATCAAACAATAATTGATACTCTTACCCCAGA
>FvH4_2_8972089
TATTGCAACATAGATCTTTGAAAACCCTTCTTTTACTCCTTTTAGCATCATACTCTAAATCTTGCAACTCAGATGAAGGGTGACTGTTTATACTTTAATGCTTTTCATATCGATCAAAATTCAGTTATTGAATCCCCTTTAAAAGCATTGAACATCATGTTGTTCTATGCTGCCTGTTCCCGTATCATACAATGTGCTCA
>FvH4_2_8976851
AATGTCTCAAACTCAAACCCATGAAAATGTAAAATAAATAAACCTCTCTACATAGACTTCGCAGTCAACCTACCCGGAATTTGGCTTCTTCTTGCCTGTCAATATAAGCCAGCAACTCTTCTTGCCTCATTAAAGCTTCATGGAGAGCCTGCTCAAAGGAAACAGCATATATATCATTTTAATTAATAGTCCAGTGATGCA
>FvH4_2_8991700
CCTATTTCTTCTCATCTTGATATCTTGCTAGGCAATATTACAGTAGAACATCACCAGTCATAAAGAAATAAAAGAATTCCATTAACATATGTCACAGAAGAAAGTAAAGCAGCATGGAAACTCTAATATCAGTGACACAAATGTTCCTTTTTCTTTTCTTCTCTGTTATTCTGTGAATTTGGTTTGTCTTTAAGAGCATCA
>FvH4_2_8993833
TGTAAGTTACAGTATGGTTTATGTCTACATGACCTGCATAATATATTTGAAACTTTGTTTACTAACAGTTTGTGAAATAAACGAACTATAGACCACATAGATAAAGAAAAACAACATAAACATTGAATGGATTTCTGTATGAAGCTCCTCACCTGGCATGGTGATGGTGAATACGAGAACAGCAGTATTGACTTTTTGGAA
>FvH4_2_9030742
TTGTGTTTCTCTTTAAAAAGGAAAATGCATCAATCAGGAGTTACAATCATGCAAATGCAACTAGAATACTCTACTGGCTAGCTAGAGAGATTCTGCACCACAAGACATCGATCTAGCTATCTATATAGGTGTCTCTACAAGGGTCAGAGTATTGCTTTGTAATGTACTTCATATTCTAGATGATTACTTCATCCATCACTT
>FvH4_2_9047976
TATAGCTGGGAAAGCATATATATCATTTGGTGTCCATGCACTAATTCTCTAAAACTTGAATGAGAGAAAATAGCTTAGAAAACAACAAAGTTGCCTAAACATTATGGGTTTCATGTGTCTCAAGAAGTTCACTATCCTTATTCTCCTGATTTCTGCATCATCACTTTTATCGGCCTCATCTGCAGCAGGTTGGTCTATATT
>FvH4_2_9059429
CTCTCACTTTCTCTCTCTAGCCTCCCGTCGCTCTCCGAATGCGCGGTTCCGTCACGGCAAGGTCTGTGTTTGATTGCGCTCTGTATTGAAATACATCGTTGTTATTATAGTGATTATGTGATTGGATTTTAGAGGCTAGGGATTATTCTTCTTTTGGATTTCGAAACGCTTCGTGGTGTTTGACTATGAATTTCCATATTT
>FvH4_2_9070586
TCTTCTCAAGCTGTGTTTTTTGCTCTATCTGCTCTGCTTTTTATTTATTCACTCTATCTTTGCCTTCTTCAGTCTTGCATCATATCTAGATGTTGTGAGCTTCTTCATCATCTAGATTCTCCTAATAATCATTATCTGCTTCCATTGCTACTAGCACATCCAAGCCTTCTTCGTGTAATTGCACATAAACCTTTTTAGTGA
>FvH4_2_9088517
AAGGTTGTGGAGAGGTTGGAGTGGATCTGAATATCACTGAGGTCCACCAAGAAGTAGTTTGGGAAAATGTAAAGTAGAGAGAAGGCAGAGACTCTCTCACTAGACACCTCATTGTAAAGTTTTTATTATGTCTGTATTGTTATCGAGCAGGAAACGATCAACTACAGCGTTTCATTTCAAAGTTCTTGCAACTTTATAATT
>FvH4_2_9096747
TTGTGAGTTGTATTTGTGCATGCTTTGTAGCCTTTTGCTGCAAACACGTAGACTGATAAGAGTGATACATGCATTTGAGAGAGAGAAGAACAAAGGCTAGTGTAAGGAAGAATAAGATACAGTCAAATATAATCTTGTAAACTTGATCCGAAAATATTACCCAATGCATTCTCAAGTTATAAAAATGCCTAATACGATTTA
>FvH4_2_9107883
GTCGTGTATGTTCTCTCATAGTTTGAGGCCACCCATGCAGCATAACCATTGCCATTCACCGCCTTTCTTTGAATGAGTTGTTCAGGGTGACTTTACTGATAGTGAATGACATGTTTGGTAAATGGTAATACTCTATCGAATGGTTCAAAATGTTTGGCCAAAATTGCAAAAATGTATCCAAAATAAATACTATTTGGTAGG
>FvH4_2_9129852
TATATTGTAGATAAGATAAATATTTGAGTTCCCTAGAACAGTGTTATTATTCCTCCCAAAATTAAGGGAAAGGTCTTGGTTTCCACAAGTCAAGTAGAGTAACCTTGTCAAACCCCTTGGGCACAGATGCACAAACAAAGCTATTCCGCAACCCATACATTGTACCCTCAATTTCACCCACAATATTCCATTACTACTTTT
>FvH4_2_913586
TGCATTATATTCTTTAAGTAAAAATTAGAGAGAGTAAAGAAGAAAGGGGTAGATGCATAGTTCTACATTTGCCTTCAATTTCATATATCCTTGCCTTCAATATTTAGTTATTTACTCAATATGCGTATAACGCATCCACTATGGTCATTTCCGAATCTACAAAATGAGTTCCTCTTCCTCTGTGAATTGGGGCATATTAAA
>FvH4_2_9137069
TTTTTCTTGAAGTTGGGGTTATTGAACTATTTATGCTTGTACAGTAACGTATGTGGAAAATGTGTAACATCTAGTACAATACCATTGATCCTATACGTATAACTTTGGTATATATATTCAGTTCATTGTGTAGACTTGTAGCATAGATCATAGATGAAACTGAAACTGCATTATTGGTAATTTGGTATCGAGCCGAAGGGA
>FvH4_2_9149624
TTGATGAGGTGCTCCCGACCCATCATAACCATGCACCCCCACAATCCCATACTTGACTATACCGCAAGTTCACCTGGGTTGAATTGCTCAAGTGACATTCGCTTCCCTCAATGGCGGAATTGGCAGTTCCAGAGTCGGTGAAAATGAACAAGCCTTTTGATTTTCTGTTTGAAGCAATACTGAAGTTCGGGAAAATATAGC
>FvH4_2_9155615
CGTTGCAGATCCCTAGGGCTATCATCATTTCAGCAGCTCTGGCAATAGCAGGGACAAGGAGGGATGCGACTTCTTTGATGGATGTTGATAGGGGAAACTCGGGAAAATGTCCTAACGGTCCAACTGCAATCATGGAGGCTGCTAGTGCAGATTTGGGACCTATACTTGAGCTTTCTCCGCCTAACTTTGCAAGTTTCCTAA
>FvH4_2_9180536
CAAAGGAGCACAAGTAAAAACCCTAATTAGTCTCGGCTAATCTATGGTTACCGCCATTATGTTTATGAGTGCATGACCGTTCTAGCTCAACATCGCCATCTCTCTTACAACAATCAGCTCATCGACGCTGACCTTAAAAGTGAAACAACCGGCTTTGGTCTATATCCAAATCGCTCCACCAGTAAGCCATAACTTTCAAGG
>FvH4_2_9188248
TATGAAATATCTAGTATTAAGAAAGATTCTTCTGCAATTATAGATCAATTATAGAATTGTATGAGAATCGCATTAGGTCGTGAGCTAAACTGGTTCAAGACTTGGCTATCCCCAATGATACTGGAGAAGAAAGTGAATGCATTAGAGTGAGCAACTTGACCTTTTATTTTCTTACTCCTTTGATTTCCAGGTGAAATGGTA
>FvH4_2_9199066
GGGAAAGGTGGATAGAAAACATAAAACCAGTGCGATCTGATTAACAATACGCTCTTCTGTTGGTTTCTAACACTTTGATTACAATACGCTCTAAACCCTCGGTTACAATGTGAGACTAATAGCATTACAATTCCTGCCAAAACTAATAACAAGAATACAATATAATATCACCTGCTTAATCACACAAAAACAAAAGCAGTA
>FvH4_2_9222602
CTTTGATAAATTTCCTGTCAAAAGTAAATTTTACTTTATTAAGTTTGTGGTCCTCAACACAACGTTTGGGCTCTCATTTTGATCTGAACAATGATTTTGTTCCCTACTTAATCAGTGTTTTATTGTAACCTGAGATCCAACGACAATCTATATCCTCATCTGGTATCCTGATATCTTCGGTTTCTTGTTGTTCTGAAGGGT
>FvH4_2_9231118
TCCTGTTTGCTCAACCACAAATTTCCTGGGATCTAATGAAATATTGTGAGGACTTTGAAAACCTTTCAAAATATTCATGGGCAGATGCAGTGCGAGAGTTCTTAAATAAGTCTTTGAAAGTCCTGAACAAATTTGATATTTATGGATGCGGGCTTCTTATACCAGTAAGTACAATCCATTTCTATATGAATATCATATTGG
>FvH4_2_9236743
GAATAATGATTTTTTTTCAAGCCCTTATATAAGCAAAAGATATCGCTCCACTGAACTTGTTGAAACAGCTCCACTAAACTCGTTGAAACAGAACTAAGACGGGCTGGAATCAAACCTAAGAACAAAATGACTTGTTAGTCTTTTTAAATCAAAATAAATCAACAATGTGAATTATGCAGCTCTGCAAATAACGTTGCTACA
>FvH4_2_9248038
GTATAATTGAGCTATATATGGATGTATCATGTATGTTTGTCTTTCTTACCTGATTTGAGATATTCCTGTTCCATTCATGTCTGTTCAACAACATTATGTTAGATTTAAAATCAACCTCATAGTTTTTTAAGAAGGGTTGAACGCAATATCTCAAGTGAACGACTCCCAAATTTAAGAAAATATATAGATTAGAGTACTGGT
>FvH4_2_9285073
AATATATGATGAATGTAGTATAAGCATTATGATTCAATCAACTGTACGTGAACATGTAGTTCAATACCAAATATTACTATGTCGTTGGAATCGGCCACACTGAGCGGCAGTTCTGGTTTGTAACTCCTCCTAAAGTTGGTCCAGACGTCCCTTACACCTTTGGTCTCATAGGTTAGTATTCTGTGTCAAGACAGAATAACT
>FvH4_2_9338931
CATCCTTCTTAATAATACTAAATACAACTTGATCATCCCCTCCTTTACAACAACACCTATTACTCCGTCTCATATTGCCAAGCGCCAAACTTGCCCTAACAGCCAAAGCCGCCATCTCCTCCGCCCGAAGCGGCTTATTCAACCAACTCAAAGGCAACACAAAGTAAAGCTGACCCAGCTGAAGCTCTTCGTCGCCGTTAA
>FvH4_2_9364778
AGAGGAAAAGATAGCCTGACCCAATCTCAAAGAGAAGCTGGCACTGGTTCCCACTGATCCAGGTACCTCATGATCCATAACTCAAGTGCATCTCTTCTACTACTTCCACTCTTCCTGGGTTTGCCTTTTCCCTTTTGAAGGTTCATCTTAACCCTTCAGTTCTCAACAATCTCATCCCCAAACTTGTCATCAACACTAGCT
>FvH4_2_9448893
TTTCCGAATACAAAGTCAAGTCAGTACTGTATTCCGGCAGTTTTTGTTGTCCGAAGGGTTTATTGAAATCCATACACCAAAACTGAACGCTGGTTCAAGTGAAGGAGGGGCTTCAGAGTTTAAACTGGACTACATGGGACAACCTGCCTGCCTTGCCCAGTCGCCACAGCTACACAAACAGATGGCAATCTGTGCTAAGTT
>FvH4_2_9458778
TCTTCTACTTTAATACAAACAAAATAAATAGTGTGATTAATTAACGGACACCAATTACCTTTAAAAGTCTAACCGATTTAATTTTAGAAGGCTGAATTTCTATATTGTCTTTTGCAATGAATCTGCTGACCACTGTTTGGAGAAGCCTTTCACAAATCATAATTGCATTCGCACATTTTGGGGAATGCCTTGCTATAGCAA
>FvH4_2_9463310
CTCGCCTCTCCCAAATCCCCCGATCGCTGGCTCCTCAAGATCGAGGAGGACGTCCCCGGCCGATCGCACCTCCTCAACCCTCTCTCTCGCTCCTCCCCCTATCCTCTGCCGGAGACTTTCCCCAAGGTACTGGATTTGTCTAGGTTTAGGGTTTTCGATTTGGGAGAGGAGTATGTTCTGCATCATGTGAATTTCAGGCCG
>FvH4_2_9472931
AGGCCGAGCTGAGGAAGCGCCGGGAGGAGGAGGCGGCGGCGATGGAGAAGAAGTCGGAGGAGTCGAAGAAGAAGCAGACGCGTACGGCGGCGGAGGAGGAGTACGAGAGAATGGTGCTGGTGTCGAACACGAATCGTGATGATTCGGTTATTGAGGCCAGGTCGGTGGAGGACGCGATTGCTCAGATGACGGTGGCGGAGT
>FvH4_2_9480145
ACATTTATAGTCATTTCAAATGCATTTCCAAGCGAGTACTTCAAGCCCTGAAATTCTGTGCTGAGCTTGTTCATGAGCACATCCAGCTTTGAATGGAAAGCTTTTGCATGATCATTCAGCTCCTCTATACAGCCACCAGTGGCATTAAATAATCTCTGAGCTGGGCAGCAGCCAATCGGGGCGATGCTTATAATTCCTAAC
>FvH4_2_9504341
ATGAATCAGATTGAAAAGTTTTACCAAGCAAGGAAGACTCATCGGACAATATTGACAGTGGTGCGAGGGTCTCAAGTGTCTCTCTATGGTGGAATTTCAGCTCTTGATGTTAGAGGCAATCACGAGAAGGTGGCAGTGCCGCTGAATCTGACATTCGTTGTGCGTTCCAGAGCCTACATTTTGGGAAAACTAGTGAAGTCC
>FvH4_2_960768
TCTATATGGGAAGAACCATCAGTGCAGTTTTCACCTCTTCCCATAATTCTTCCGCTCAAAGTCTCTCCCCTAATGCCATGAATACCTGAATTCACTTCTTCGCTTACCTTATCAGCAGCCATGGACTGGATCATCATTGGAGTTGGTGACAGTAACGAATGCAAGCGCAGATCCCAAATGCATGATTGAAGAAGAAGTTCC
>FvH4_2_9664459
TTTTGTAATATGTGACGGTGATCGAGGTCTCATGGTTATATTGTAACATTGGTCTGAAATCATAGATGAGAATACAGTTTGTACTCAAGTTAATATATATTTCGGGGGTGCTTTTTTCCATAATCAAAAACTTCATTGTGTTTGATGCATGCATGCTTATCCTTTGGGTTTATAATACGAAATTGATCAAACATATTAGTA
>FvH4_2_9678359
GTGTGGCCTTGAGGGAAAGCTGTTAGAGCGAGTGTGGAGAGCCATTTGTTCTTTTTCTTCTGTTCTTGTCAAGACCTTGTTAATCAGAATGACCTGCTCCTTTTCCAAATGCATTTGCTTAATATATAGTGTTGGTTGAGGAGGGGGGACATGGAATCTCATCTACTTCAATCACCAGTGAGATTGCTTGAGGTAACATGG
>FvH4_2_9693247
TCTGCAGGCAATGTTTACGCAATGTCTCTCACTAACCAGCATACCAACTCATGAATCGATTAGTTTTTTCATTTAAATCTGATGGCATGACCGAACATGCGTGGAGAACGATTGGACAGCGATTGCACGAGTGACATTGACCCTGTGTCTACTTATTCATGGAGAGGCAAATACCATGCAACTTGACAACCCTTGCTACAT
>FvH4_2_9706367
TCGAACACAGTCAGAGACACTGCTTCAACCTCCCTCAATACGCTAACCAGAGCCACAGCCACATTGTCTTTGTTGGTGGAAGAGAAGCTGGGCATGGACTTTTTCTCGCAACTCTTCAAAGTCACAAGGGCTTTGCAGATTGCTTTCTTTACCACTTTCCTTGAGGCAAAATACTTCTTGACCTCGTTTGTGAACCCGGTT
>FvH4_2_9709956
AACAATCCGAATCTTTTGAATCGGAATCTGCAACGCTGAAGGCTCTGCTCGTATATACGAACCCAACACGTTTTCAACCAGAGATAATACCTTCTCGTTACGCATGGCAACTCGAAGACCTCGCATTGAGATCCATACTTCCAACATATTCAAAGAGCATCTCTGCAAATCACCAACTCCATTGTAGTCAGCCAAGAGAAG
>FvH4_2_971718
CAAAGACGACGTACCCTTGTGGGGTCGTCAAAAAATATCGTCTTGCAGAATTGCAAGTCCTCTACTAGATAAAACATAGGCTTTGAAATCCTAAGTACACCCACCTTGTAGCGATTAAACACAATTATTTTACAGGTGAAACTAGGTTTTGGAGAAAATTATTAAGACTCTGCGAAAATCATTAGTTACCAGAACCAAAAC
>FvH4_2_9741439
TCCAATTAATTGTCTTAAGATAATCTATAATCATTAATCAAGTAATTGTATTTGAAGGAAAGGAGGACCTGATTATCGATCATATGCATTTAGCTATTAATCAGTAAACATGTGCTTGCTGCTACTGTGTGAGGGACAATTTCTGAAAGATTCAAAGTGAGATATTGGAGAGGCTTCACATAGATGTTAATGAATTGTAAC
>FvH4_2_9744720
TAAACGTTCAAATAGTTTTCTTCCTTTTTATGTGAAAACATCTCATGGACTGAAAATATACATGTATTTGCCTCTATATTGTGTATATGAGGAAAAGGTGCTACAACTCGATCAATAATTCATTAGTCCAACAGTTTTTCAATCATTGTTTGGCTACTTTTTCTTATTGCAGATGACCCCAAAAAAAGAGAGAACAAAACA
>FvH4_2_9754627
AGTTGGATGAGAGTGAGAAATACACTACAGGTGAATTGAGAAAACACAGGTGGGAAAAGAAGTAGCTGTTGTTTCGTCCATTCCTTCAAAAGAGCATCAGTTTACCTACCAATGACCTATATATAAAGTCTACCCTTAAAAAGACCTATATATAATAAAAATTGATACTTAGTCCATGATAGTAATAAAGACTCGAACTTT
>FvH4_2_976042
TTATTACAAGAAACATACCTCAAGATACGTTCGGACGTCATCTCTGTTATACGCAGAAGCGACTTTTCTTTGAAGATTTGCTGAGATACGAAACAAGAAAGACAATTAGCAATATGATCATGCAAAGACACGAACTATAAACTAATGAGGAACGATCATATAAGTGGAGTAGTGAACATACAAGGTTGAGGCGTCACACGT
>FvH4_2_9802640
TGAACACCAGATCAGTAAAGGGGTGTAAGAAGATTCCAGTTCAAGTGTATACCTCTGCATGAGTGCATGTTACCAGGTAACTTCAGACTTGTTGATACATATAATGGCTTTCATTTACAATTGCAAAATGGCCTTTCTTCAAAAGTAAATGTCAGATTGCTTAGATTGTGCTTTCAGATCCTTCAACTTCTTCAATATGTT
>FvH4_2_9804016
TCGGGACTAAAATCTCAAAAGACATATTCACTACCAACCACAAGAAACTGTGGGTTGGCAAGGATAACATACATAATAGTATATTTCTTTGTCAAATTGTGTTCTTGCTTAGGTTCCTTTCATAACATATTTATATGTGTGCGCACTAATGTGTTGTTCCTTTGTCTATCAAATAACTTAAAATCTTACAACACTCATTAT
>FvH4_2_9854202
CTCCTAGCATAATTCATGCAGAAGTTGAATTCATTACCTGAGAACTGTTCTTGGATACCTTTGTAGTGAAGTGGAGGAGGGGATCACTCAAAGAACACATCCAGAGGAACTGTGGATTTTGGAACACAAAATTGTAGTTGTAGAATTTGGGTGACATAAAAATCTCCTCAAGTCCACATCTCAAAATTTCGGAATTCATAA
>FvH4_2_986754
CGCATGAGGATTTGCTGGTAAGTTGTACTCTTGTTAATGGCCACACTTTTACCTTGTTATTTCCCTTTCTCTTTTTACCTGTATCTGATTAAAATCCCTCATATCTTTGGTAGAATGGTCCGACACTGTTTGTCAGTGGGTCTAAGTTGCCGCTTCCCAAAGAAAAACATGATGAGACATTGTACTGTGCTCCTGATCAAG
>FvH4_2_9899937
CGATGATCCGAACTCAATCTCTGGTGTGTGAGAAGAACCAAATCTAAATTTAAGATACGGTGTCTTCATCCTACATGCACCTCTATATAATCTCTTCAATATATGCAGCAAGACACAACTCGTCTACAACCATTGTTAAGCACTTGAGCAGTTTCTATCCTTTTTATTTATCCTCCCCATCTTCCTTTCAAGTTGTTTTTA
>FvH4_2_9923126
TCTGCTTTGCACTAAAATTAAAAACCATCTGCAACAGAGAGAATTGATATATGCATTAACTATAACATGAAGATCATAAGCGCTTAAAAGATGAAAATAAATACTGAAATAGATATTTACAACTGAGCCAGCATGTTTCACTTCAACAGATTCCTGACTTGACCAAGAACATAGATTTTTGGTGACAAATTCTTGTATTTC
>FvH4_2_9938232
CACATTGCATTTAATCAGACACAATGGCATTGGCAGACATGAAATCAAATGTACAGAGTTCTTTAAATGATCAAGAAAAGTTACTTTCCAAAAGCTTTCCGCTGAAACAGATGTAGAGTTTATTTTCACCTTCCATAGAGTTAAAAACTAATGATGAAAGAAGTTGTAATTCTTGATAGATAAATTCATGCATGTTAATGA
>FvH4_2_9941161
TCTCTTAATCACGGTTGAGAGCATTTTCGTTCGTCTACAAATTAGTAATCTCTCAATTTCGTCTACAAAATGCTCCTTTTTATAATGCTTCCGGTATTTCAAAAAAAACAATGCTTCCGATTGGTCGATTCCTACAAGGAGTTGGCTTTTTGTGTACATGTTGGATTAGAAGTGGTGATCACAATTAATTAGGATTGTTTT
>FvH4_2_9949797
GAGGTTGGCAAAGCTCAAGAACTGAGAATTTGGGGGTTGAGGGAGCACTAACCAGGGGAGTTGTCCACCACTGGGCATGTCTCTTCGAGTAGCAAACGACTGCCAGTACTTGCACACGAAGCTTAAGCGTAAACGATCATCTAAGCTCATATGTTGTAATATTTTCTGCATGATATCTTCTGGTGGATGCTGCCAGCACCC
>FvH4_2_9955407
CGTAACAATCCCGCAGAATTGCGCAATCAACACTTATTGAAGGGTTCACCAAAGACACTAACTGCCAATAAAAACAATATTAGGAAGTAGAAATGATAATGCCACAGATCAGAGGCAGAGTACTTTCCTTTATAGAACATAGATAGATCAATACTTAACATCAGGAAAAGAAGTTAACAAATAAATATAAGAACATCAAGG
>FvH4_2_9977907
TGGTTTCTAGTTTTGCATTTCTGATTCGAAAGTGTGGGTGTGTGTTAGAGCAACATAATTTAATATCAGTTTTGATTGCATTCAGTAGTAAAAAAACAACGTTGTATTCTGTTTTCAGGTTTCTTTCCAAACTTGAACTCTTAAACTTCAAGTTTGGATTTACCCAATTTGAGCAGTCTGTCTTAATATGTTTATCTGATG
>FvH4_2_9990267
CAACCAGACAACACCGAAATTAAGTTGATAGTCACCAGGAGTAACGCCATAGATGATTAGATGTAGCACACTAGAACAAGATACATAAATTCTCGATAAAGGACAAACTTATTAGACCTAACCACAACCCTAAACAAAATTCTAAAAGAAAAACAAATAATCTGAACAAAACGAAACTTAAAGTCAGGTCAAAATTAGCCC
>FvH4_2_9993125
AATTCTTTGGCTAATTTGAAGAGGGCACTTGCTTCTGCCAAGAAGTTGCTCAAGAATTGTAGTTGTGGGAGTAAGATTTACTTGGTCAGTGTCATCTCTGTCCTTCTCTGTTTATAGTGACTTACTAGCTTACATGGGTTATTCATCATAATCATGTATATTGATGCTTTTGTGGAATTTCTTGTTTGTTTGTTTGATATG
>FvH4_3_10023459
GAGTTGCTTTGGAAATTTTACACTAAGATTACAGGAGAGTTCTTCAGAATTTTCTCGAAGATATGAGTCATCAGTGAAGACTGAGTACATTTAATGTTTTGTTTTCTGTGCTTGTCTTCTCTAAAATATGTTATACCCTTTTTTGGCAAGTGGCTGCAGCCTAGAAAAACTTTTAGTTAACAGAACTTGTAATCATGAAAT
>FvH4_3_10025605
CTACTGTTTTCAAATTTCGAACTCCTGATCATATATATTCTAGCCTCCATGATTCATATATATTCATATGTATTCAAATACAAGTTGAATTTTCACCCTTAAGACAAAAAGTAAAGCAAAATTCTACCAGGCACTTACCATACTTGCCGACAATGCCAGCCTTCTTGGTTCTCTTCGTCTGTATAACATATCAGGAATCAA
>FvH4_3_10034318
AAACTTAAAACTTCTAAGTGATCACCCATCAGATGACAAAGTCTATTATTGGAATAGGTGAACCCAAGAAAATGAATACTCAGATAGAAACTGTATCTCACAAGTCTACTCTCCCCTCAATCAATTCATCCAAAGTCCAAATTATCTAGTAAAGGCCTGTGCTTTACCTAATAATGATAAATAAACAGGGAATAATATTAG
>FvH4_3_10042348
TATTAAGCGCGCTAGAAGGGTTTTCGAGAGAGCCGATACCTATTTTACAACAACTCCAGCAGCATCTGCATTCAAGGATGAAATATGCATGCTGCTTCAACAATGGTCGGGTAAGGAGGTGAGCTTTGGGGATCTAGGAGATGTAAACATTATCCAATTCCGGTTGCCAAAGAAGGTGAAGAGGAGTCAATAGTAACTGTA
>FvH4_3_10051145
GTGCATGAACAAGAAAGCTTGTATTGCCAAGCAGAAAAGTATAGCATCTTGTTCAATTTAATATTTGCATTATACTTTTGCATACCTCAACCTTGCGACGAGTAATTTTGTGTACCTAGAAAGGAAAGGTATGAATGAGTGCAAAACACCAGAATAAGAGTAACAGAAAAAAACTGAATTAGCATCACAGACAACTTCAGT
>FvH4_3_10077783
AACCTGCTTTGTAGAAGAGCAAGGCAAACATCGTGGTGGTGGTGTACACAGCGGACTACGAGATAGGCTTCAAGCAGGGCGGCGATCTAAGACACAGACCGGCGACGGATTGGAAGTAGGTGAATAGATCCAGAAGGTCTCGAGCAACAGGTGGTTAGTGTTTTACTCCTATTATCTCCAGCGACTCCGAGTAGCGTCGCT
>FvH4_3_10108259
TCACGCCATCTGGACATGACTGTGGGCTCAATACCTTCTTCATCGTCATGACTCTGATATTCATTTTCGTTTTTCTTATAGTGGCACTGCATCCTACTGTAAATTTCTTAATCATGTTTTATTGCTTCTATTACTGTCTCTTGGATAAATATAGAGACTATTTGAGTTGTTAAGTAAGCAGATTATCATTTATTGTGTTTG
>FvH4_3_10119869
AGTCCATGCATTACACCCTTGTGATCAAGGTAGGGTACGTACGTTGTCCCAGAAATTCAAAGTTTATATATAAACTTAAACATGCATAGATATCAGAACTCAGAACTGGAAATGAACCTGAAGAAGAGTCGCATGGCTTTGCTGCATTCGCTACCTACTCCTTTAGTCCTTTACCACTCACTGATCTTTGACATGCGCATA
>FvH4_3_10121744
TACTCGTGGTGTGGCCAAATAGTTAATGAGAAATTAATACAATGTCCTAGCTCCCATGATCGAATCTTAGTACTATATATCCCAAGAATATTCAGTGAATCGTGCATATATGCTTGCTAACTCAGCTCCAAGATATCTCACACATTCGTTTGTACGAGGAAATGTATCATTCGAAAAATTTGAATAGCTTAGAAAGCTCAC
>FvH4_3_10134469
TCTGGACAAGACTTGCATCGACTCGATCGATAGGTACAGCCTCAACAGCAATTATATCTGCGTAAGAGTTCGCATGGATGAATGCAAAACCACTGCTGACGAAGTACTTTGTCACATCATTTCCTTCATGTACTGATAGGATCCCAGGTTTCAACTCGGCAATTGTTGCCACATGTCCAGGAAGAACACCCATCTGCCCAG
>FvH4_3_10136996
AGTTCACCTCTGATATTTAACCACTATATTTCCACACTTACAGATAAAGTCCTAAAATCAATCGAGAACCCAAACTTAGCCAGTCAACTAAAGTCGCAACGAAGTCCTCAATTTCAACACTACCAGTCAAACTAAAGTCAAAATGAATCAAATCCCATTCAAACTTAACCCTATATATAACACAAAAATAGAGGATCATTT
>FvH4_3_10175494
ATCGAGCAGATTACGAACAAGATTTCTAAACTGCGGTTGAGTTTGCAGAGTTATAACATAAAGGAAATAAGGGGCAGTGAAGCAGTTGCTAGTCCTACTTCATCACAAGACAGGAGGCTAACTTTTCCCCATGTTATGGAACGCGATGTTGTTGGAATACAAGACAACATAGAAACATTGGCTAAGAATTTGGTAGAAGAT
>FvH4_3_10180197
GCACAATCGGGAATCTCATACACTTGAGGTTCTTAAGTCTGAAGAATAGTAACATAAAAAGGTTGCCATCATCTGTAGCCAATTTGGTGTTCTTACAGACCCTGGACTTGCGTTGTTTTGACTGGGATTTCTTAAAAATGCAAAATGTGTTTGGGAAGATGGAGCACTTGAGACATTTGTATTTACCTGGCAGACACAGAG
>FvH4_3_10187187
CATTTTTGATTTCTAGTTTGCTATATTTATATTTCGGCAGTCAAAATGGGAATAGAAGAATTTCAGACTTCTCTACCAACATGTACGAAAATAAACAGACAGTGATCTAACTCTTAACTACACCATTTACTCTACAGATCAAAACCCTCATTCCGTTTTGCCATTTGTCGATTTCTACCACGAACAAAACGGTGTCGTATT
>FvH4_3_10201540
GGTTTCTGTTTTCAACTTTAATCAAACGGCAGACTTCCTAACAGGTTATATCAGTCAAACCTTAGTCATCTAGTACAACTGTAGTTGCCAAAAGTTGTGGGTGAATAATGGGTTTGTTAATGGAATAGCGTTGCCTTATGAGATCTATTAATTCGGTCATCTATTTCTGTCGGATTTCTGGTCAAGATTAGTGTAGAACAT
>FvH4_3_10210557
ATGAATTCCTTCCTTGTATATCCAGAGTAACAGTATGCTCAACTGGATTTAAAATGAGGTAATTTCCTTGTGTCAAATCCATGTGATAATTACTGAAGTTAATGTCAAAATATATAAACCTTGGCGTTGGAAGATGGTTACTCCTTTCAAAGAAGGCCACAAATTTTCCATCCAAGTGTACTGCTTTCTCTTTCCAGATCT
>FvH4_3_10217860
ACAGGATTCTTATTGATCACATAAAGATACCACTTTTGAAATAAGAAGTTTAATACATAAAGCTACTTGAAACTTTGCTTGGTCACATAACTCACCAGCAACAGTATCATACATGACTTCAGAAGCGTAGCACAGTGGAAGTGCCAGATTTGAAGATAGACTTGTGCATTCTCCTTCGAGATATGTATCTGTTTAAGGACC
>FvH4_3_1022415
AACCCCTAAACGACGTCGTATCGATTTCAAGAGCAGGAGAGAAGCATAAGGCTGCGTTTGGTAATAGAGAACACGCGGGAAAGCGAATCGAAATCAGGGAAGAAGAACCGGATAGTGCAGTACATACATATCAAAGCTTAATTAGAAAATTACAGAGGAACAAAAATCGATTGGAGAAGATAGTAAAGCGAGTACCTGAAT
>FvH4_3_10268909
TTCTGTCAAAGACAATGTACCTTGAAGATCGAACTGTTCGATTGCAGCTCTGGTCAGTCTTTACCCTTCTCTGTGTAATTACTAATTACCATATGTAGTTAGTACTCTTGATGGCATGTCGCCTACTTTTCATCATATAGAGTTAGAGTTCTTATTTACATAAGCTTCCTCTCGCATTTTCATTCTGTCATGTGAAATTA
>FvH4_3_10272047
CAAAATGTTAGCTTGTTATTATCTTTGTTTGTTGTTGGGTAATCTTTCACTTTTAACTTAAAATTTAATCGCATTCCAGGCACTCTTTCGGAAGATTGCAGCAGCCCTACCTGGAATGGAGACACTTTCTTCTACAAAGCAAGAGGATATGGTTGATGTAAACCTCAAGTCCTCCAATCCAAATGCATCACAGTCACAGGG
>FvH4_3_10279589
CCAAAAATCTCCGCTAGTGGATTAATACCTGCTTCTGCTTCTGCTCTTAAAATATGCAACGGATCATCGTCTACAGAATTTGAAGCACTCCTTGCTTCATACATTTGATGATCTGTTAGTGAAACAATAGGCTCTAGTGGATTAGTATTCAATTCTCCTCCTTCTCCACCTACATCACTGGGCATGTTAGCATTGTTACCG
>FvH4_3_10285779
TCAATGATAAACTAACAGAAGTTGTGAAGTAGTATAATTGTTTCTAACATGGGTGCGTGGGGTTCAGGTCCTACTAATACTATTGCATTTGCAGCACACAATGGTGTGAAATAGCTTTTGCTTTGGTGAATTGCAGTTGATTTAGTATTTTTCTACTATTGAACTTCAAATTTGATGGAGAAAGTAGTACAGCTGCTAATA
>FvH4_3_10314526
AAATAAATTGTACCACAGAAACATGTTATATATGCATGAATGAATTACTCTTCTTCAATATCTCTTCTCTCTGCCGCTTTTGGCTCACCACCACAATCTTTACCATCCTGGACGACACTTCTCACTTCCTTGATCGGATAATATTCATCTGCGTAACTAGGAAGTGGCACTCGGTCATCTTCGATCGCTGCTACATCTTCC
>FvH4_3_10331507
GAGACACAAAATTGCTAGTAAAAAGTCTTACATTCTAGACTTTTTATGTTGCTCACTATGTGTGGTCATTCCCTTATATTAATTGCATGTCTGGGGAGGGTAAAAGAAGAACAACCTGACCAATGACCACACTTATAAAGCAACAGAAAAGTATGACAGTATAAGAACTTATGGTGTATAAAAACCTTGTACCACTGACCC
>FvH4_3_10334635
ACCACAACCTCTTCTACCACCACTTCCCCAAAACCCATTTGCAGACACCAAACCTCACTAGACGAAGCTCTAGCTTTCTTACCAGGATGTCCATTTCATCAGACTCTCCCCCACTTCACAGGTATCTATCTCATTTATAATTTGTCCATTCACAATTGTTTGTTATCACATTGCAAAATTGTTCATTACCATAAAGATGGC
>FvH4_3_10358220
CCTTTAAACTTTTTCTTTCGAGTTCTATGTATAAGGTCACTTCTTTGTGTACCCATGGCATCGCTAATTTTAGACTTCATGTAACATTTCCTTCATGTACGTATGTTTTTAGTTGATCTGATCACCAGAGCTCAATAACCATTCTATTCTATATTCTAGATTTGGGATTGCAAAGACATCGTCTTGATGGTGATGAGTATC
>FvH4_3_10368854
CAAAAATAGCCCCCTATAACCTCACTAAAGATTTCTATTTATTATACAAATGAACATTTAGTAAAAAACTATGTTGCTCAAGAATGAAGCTGTTTACAACTGTGGCAACAGAGGTGATTATGGATGTATCTGTGTGATAATGGATGTAACCAATTTGTCATAAAGTACTAAAGCATATCATCCTACAAACACATAAATTCC
>FvH4_3_10408633
TGCACTCAACTGTTCTTTCTTACTCAATCCATCTCCCACCAACCAAATCTGCATTGCAAACTAAATACAGTATTACTAGTTGCAATTCTACTTAAAATCAAGTATATCAAAAAGTAATTTGAAGAAAACAATGCTTCTATGTAGCTTCAAACCCTAACACTTAGAAAAGTAGACATCTCTATTTTCTACCTAGCTAGCTAA
>FvH4_3_10429260
ACACTGGTTTCTGGTACAACAATTCTACAGATAGGCCAACATCAGCAAGGTCCAGCACTAACGAACCCGACCATAGTTTCATTATATTTTCTTGTTGAGGGTGGTGGGGTGGCGGCTTCGGCTCCATTCATTCATCGGAGTCTTCATGATTCTTAATCAGAAAGTCATTTTCTTTCTTATTTGCAATAAGATCGACGAGAC
>FvH4_3_1046297
AAAAAGGTCTTTCTACAGATGATCTATGTCATAAACTGCATTAATGCACATAGAATACAGATTAAAATCAAGAAAGGCACAGAGGCCTTAGGTAATGATCGCATATTAGTCATTGAAAGAAATAGAGCATCATCTACACACACAATAACATACGAGGATATTTACTGTTTTTGATAGTTCTATAACCTAAGCTTGCTGTGA
>FvH4_3_10463230
CTAAACCCGGAAACCATTCTCAATATACCACCGACTCATCTCAATCAGCACAGACAGTTTTCAATTCAACACTGAAATTACAAACCATATATTTCTAAAGTTTTAAACTTTAATTACAGACAAGACGGTGCAAAAGCTATTGCAGATGGGTATGAATTCCTCAGGCTCATTATTCCACAGAAATCAAGCCAATACAAAGAG
>FvH4_3_10482609
ATTTCCTTGTATTGGAGGTATGATTTACAAATTTAGTATCTATTTTGTGGAAAGATTTGAGCTTTTCTTTTTGTGGAAGAATGATTGTTTTGCTAATGTTATCTGCTCTAGGTATCTGTGGATTGTGGACCTGATGACTCGTCTGGTGCCCAGTGCATGCGTAAGGTATCTAGAATAAAAAGATTTTAAAGCTATGTCATT
>FvH4_3_10490293
ACACCATTTTTTATGTACAATAAATCTTAGGATAATCCTTTTGTTGCAAGTGAAGCTTAAGAAACACAGTTTGCTATCATGTTGTTTTGCATGTTAGTGATAATACATTATTTGGAGTGGAGTTGAGTTTTTGTAGTATAGATGAAGGTGATATGTTTTTATCAAGAACGTTAATTAAGGATGTGGATTCATGAGCAGTTT
>FvH4_3_10517419
TAAATCGGGTAAGTTACAATTTGGAACATATGGATGATAAGCAGTTTATCTATTCTTTAGAGGGACCACTACCATCTAATGGTATGAAAATATTATCCATGCTACATAAAAGTTGACAGTCTTATGACAATATATGAAGACTGTCACTGTTAATAAGTTCTATAGGTTTAGAATAAATTCAGCTGTCATTGAATTAGAAAC
>FvH4_3_10520772
ATTTTCAGAAAGATGGTGAAGAATGCGTTCCAAACCAAGCTAGTTTCAAAAGACTATTCTAATAACAATTTATTGAATTTACTTACTGATGCATAATTAACTTGATCGAGTCCTTGCATGATGAGTGGTTTTACTGCTATTCTCTGTTATCCTCACTTAAACGATTCAATTTTCTCATACAGGATAGCAGTAAAACGGCTC
>FvH4_3_10536611
CTTACTTTGTTTGGGTACAAAAGCCCACAGACAAAGTTTCTGCTCTAAATTCTCAAGATTTAGAGAGTTGGTATCAGACATTTCTGCCAGAAAGTACTACTGCGAGCTCAAATAAGCCCAGCATTCCCCGAATGCTTTACTCATACCGTAATGTGGCCACCGGCTTTGCAGCGAAACTGACTCCAGAGGAAATTAAAGCAA
>FvH4_3_10545931
GGAGAGATTATTGCAGTTGAGTGGTGGTTGGAGAGAGATAGCAATATAATGCAGTTCAGTGGTAGTTGTAGTCTATTAGATAAAAGACAACGTTTTTGAGGTAGTGTTAGTTTTTGCCCGCATTAAGATGTTGACTTTTGCAAGTAGAATTGGGTTCAAAGTTGTCAGGTACGTATCATCTGTGTTTCAATTGTTAAGGTT
>FvH4_3_1059858
GAAGTGGCTATACAAGTATATAACTTTGCTTTGTTAGTGTTTCAATCAACTTATGAGTGTTCATGTGTTTAGGTCCAATGGTTTTTGCTGAGAAGATGATATTGGCTGTGTTTTCGGTATGTATTTACGTTTTCAGTATGTATTTACGTATAGTTTAAGGTTTTAGTCCGTTAAAAAGTATTATTATTTATTATCGGTTGT
>FvH4_3_10618108
GATGGTCTGACATGTCTCAGTTGGTGAATTTGCTGCATTGTTTGGTTTTGGCTAAGACACATGTCATAAGGTCGACTTTAACGCGTGCAATATATGTACGTTTTTGTTTATTTTCAGGAAGAGGTCTAGTAAAAACATTGAATCAATATAAAATCGACTTACCAATTTTGACACTTTAAAAATGAGGATTTTCCCAAAAT
>FvH4_3_10626893
AATCTGAATATGGGGGTGATGGTTTCGAGTTTGGAATAGGAACAATGCTTCTGATTGTACTCTTTCTTATTCTGTATCATCTTGTTTGAGATCTTGGTGTTGCAAGCTATGTGGCTGATGAGCCATGGCCATATGCTTTTCTAAGCACATTGTACATATTCAAGTTACTCTTTTTTTGTTTCTCTTGGCCAAGGAATGAAA
>FvH4_3_10637808
[truncated: 1,036,678 more chars]
