# Supplementary material for: Targeted Sequence Capture Provides Insight into Genome Structure and Genetics of Male Sterility in a Gynodioecious Diploid Strawberry, Fragaria vesca ssp. bracteata (Rosaceae)
Source: G3 (Bethesda). 2013 Aug 1;3(8):1341–51. doi: 10.1534/g3.113.006288 (PMC3737174; doi:10.1534/g3.113.006288)
Supplement: Supporting Information [file supp_g3.113.006288_FileS2.zip]

Archive with 1 entries (1 files):
- File_S2.vcf
