# Supplementary material for: Targeted Sequence Capture Provides Insight into Genome Structure and Genetics of Male Sterility in a Gynodioecious Diploid Strawberry, Fragaria vesca ssp. bracteata (Rosaceae)
Source: G3 (Bethesda). 2013 Aug 1;3(8):1341–51. doi: 10.1534/g3.113.006288 (PMC3737174; doi:10.1534/g3.113.006288)
Supplement: Supporting Information [file supp_g3.113.006288_FileS2.zip › File_S2.vcf]

##fileformat=VCFv4.1
##samtoolsVersion=0.1.16 (r963:234)
##INFO=<ID=DP,Number=1,Type=Integer,Description="Raw read depth">
##INFO=<ID=DP4,Number=4,Type=Integer,Description="# high-quality ref-forward bases, ref-reverse, alt-forward and alt-reverse bases">
##INFO=<ID=MQ,Number=1,Type=Integer,Description="Root-mean-square mapping quality of covering reads">
##INFO=<ID=FQ,Number=1,Type=Float,Description="Phred probability of all samples being the same">
##INFO=<ID=AF1,Number=1,Type=Float,Description="Max-likelihood estimate of the site allele frequency of the first ALT allele">
##INFO=<ID=G3,Number=3,Type=Float,Description="ML estimate of genotype frequencies">
##INFO=<ID=HWE,Number=1,Type=Float,Description="Chi^2 based HWE test P-value based on G3">
##INFO=<ID=CI95,Number=2,Type=Float,Description="Equal-tail Bayesian credible interval of the site allele frequency at the 95% level">
##INFO=<ID=PV4,Number=4,Type=Float,Description="P-values for strand bias, baseQ bias, mapQ bias and tail distance bias">
##INFO=<ID=INDEL,Number=0,Type=Flag,Description="Indicates that the variant is an INDEL.">
##INFO=<ID=PC2,Number=2,Type=Integer,Description="Phred probability of the nonRef allele frequency in group1 samples being larger (,smaller) than in group2.">
##INFO=<ID=PCHI2,Number=1,Type=Float,Description="Posterior weighted chi^2 P-value for testing the association between group1 and group2 samples.">
##INFO=<ID=QCHI2,Number=1,Type=Integer,Description="Phred scaled PCHI2.">
##INFO=<ID=PR,Number=1,Type=Integer,Description="# permutations yielding a smaller PCHI2.">
##FORMAT=<ID=GT,Number=1,Type=String,Description="Genotype">
##FORMAT=<ID=GQ,Number=1,Type=Integer,Description="Genotype Quality">
##FORMAT=<ID=GL,Number=3,Type=Float,Description="Likelihoods for RR,RA,AA genotypes (R=ref,A=alt)">
##FORMAT=<ID=DP,Number=1,Type=Integer,Description="# high-quality bases">
##FORMAT=<ID=SP,Number=1,Type=Integer,Description="Phred-scaled strand bias P-value">
##FORMAT=<ID=PL,Number=-1,Type=Integer,Description="List of Phred-scaled genotype likelihoods, number of values is (#ALT+1)*(#ALT+2)/2">
#CHROM	POS	ID	REF	ALT	QUAL	FILTER	INFO	FORMAT	MRD30	MRD60	bridges	bridges	bridges	bridges	bridges	bridges	bridges	bridges	MRD30x60.1	MRD30x60.2	MRD30x60.3	MRD30x60.4	MRD30x60.6	MRD30x60.7	MRD30x60.14	MRD30x60.15	MRD30x60.16	MRD30x60.17	MRD30x60.28	MRD30x60.29	MRD30x60.34	MRD30x60.37	MRD30x60.38	MRD30x60.40	MRD30x60.44	MRD30x60.45	MRD30x60.47	MRD30x60.49	MRD30x60.51	MRD30x60.52	MRD30x60.55	MRD30x60.57	MRD30x60.58	MRD30x60.67	MRD30x60.68	MRD30x60.70	MRD30x60.71	MRD30x60.72	MRD30x60.73	MRD30x60.74	MRD30x60.78	MRD30x60.82	MRD30x60.84	MRD30x60.88	MRD30x60.92	MRD30x60.94	MRD30x60.95	MRD30x60.100
scB	261426	.	TTGTGG	T	999	.	INDEL;DP=4685;AF1=0.3899;G3=0.278,0.662,0.06;HWE=0.0044;CI95=0.38,0.4;DP4=1909,1374,448,479;MQ=36;FQ=999;PV4=1.2e-07,2.1e-14,1,1	GT:PL:DP:GQ	0/1:146,0,255:67:99	0/1:185,0,255:208:99	0/0:0,255,255:235:99	0/0:0,255,255:189:99	0/1:146,0,255:206:99	0/1:145,0,255:154:99	1/1:255,255,0:156:99	0/1:123,0,255:185:99	0/0:0,255,255:221:99	0/1:150,0,255:205:99	0/1:115,0,255:43:99	0/1:248,0,255:38:99	0/1:101,0,255:65:99	0/1:149,0,220:23:99	0/1:255,0,255:51:99	0/1:174,0,255:137:99	0/1:159,0,255:75:99	0/1:255,0,173:21:99	0/1:255,0,150:47:99	1/1:255,71,0:36:66	0/1:206,0,255:74:99	0/1:120,0,255:33:99	0/1:176,0,255:68:99	0/0:0,191,255:87:99	0/1:231,0,255:57:99	0/1:255,0,130:61:99	0/1:255,0,255:75:99	0/0:0,111,255:37:99	0/1:73,0,254:16:74	0/0:0,11,255:39:10	0/0:0,144,255:60:99	0/0:0,255,255:96:99	0/1:84,0,255:40:85	0/1:14,0,255:28:15	0/1:255,0,214:35:99	0/1:247,0,255:47:99	0/1:136,0,255:126:99	0/0:0,59,255:65:58	0/1:10,0,252:32:11	0/0:0,125,255:50:99	0/0:0,253,255:84:99	0/1:255,0,255:74:99	0/0:0,217,255:72:99	0/0:0,255,255:141:99	1/1:255,183,0:73:99	0/0:0,220,255:73:99	0/1:86,0,255:63:87	0/1:228,0,255:37:99	0/1:61,0,255:84:62	0/1:113,0,255:21:99
scB	629028	.	C	T	999	.	DP=4786;AF1=0.2504;G3=0.4987,0.5013,6.497e-49;HWE=0.00348;CI95=0.25,0.26;DP4=3154,739,717,131;MQ=32;FQ=999;PV4=0.016,0.023,1,0.00074	GT:PL:DP:GQ	0/0:0,193,255:64:99	0/1:255,0,255:203:99	0/0:0,255,255:252:99	0/0:0,255,255:249:99	0/1:219,0,255:251:99	0/1:158,0,244:257:99	0/1:112,0,191:236:99	0/0:0,255,255:262:99	0/0:0,255,255:267:99	0/1:220,0,255:252:99	0/1:150,0,222:37:99	0/0:0,83,253:63:85	0/1:207,0,241:110:99	0/0:0,84,255:28:86	0/1:166,0,164:91:99	0/0:0,255,255:148:99	0/1:229,0,228:66:99	0/1:227,0,182:27:99	0/1:195,0,230:89:99	0/1:201,0,252:74:99	0/1:181,0,166:61:99	0/1:139,0,252:33:99	0/1:210,0,152:73:99	0/0:0,141,255:60:99	0/0:0,110,217:60:99	0/1:219,0,255:69:99	0/0:0,244,255:81:99	0/0:0,96,238:32:98	0/1:125,0,144:24:99	0/0:0,12,228:49:14	0/0:0,23,211:20:25	0/0:0,121,255:52:99	0/0:0,44,247:38:46	0/1:132,0,156:19:99	0/1:193,0,217:90:99	0/0:0,54,255:51:56	0/1:255,0,255:137:99	0/0:0,193,255:64:99	0/0:0,42,193:14:44	0/0:0,83,255:40:85	0/0:0,138,255:46:99	0/1:193,0,255:67:99	0/0:0,190,255:63:99	0/0:0,255,255:107:99	0/1:203,0,255:134:99	0/0:0,193,255:64:99	0/1:240,0,165:40:99	0/0:0,102,255:34:99	0/1:162,0,255:53:99	0/1:161,0,199:40:99
scB	629074	.	G	T	999	.	DP=5472;AF1=0.28;G3=0.44,0.56,2.113e-45;HWE=0.000826;CI95=0.28,0.28;DP4=3170,1221,594,414;MQ=31;FQ=999;PV4=5.9e-16,5.1e-06,1,0.00072	GT:PL:DP:GQ	0/1:226,0,255:95:99	0/0:0,255,255:255:99	0/1:255,0,255:239:99	0/0:0,97,220:207:98	0/1:254,0,255:248:99	0/1:204,0,255:214:99	0/0:0,255,255:251:99	0/0:0,255,255:244:99	0/1:105,0,209:236:99	0/1:202,0,250:241:99	0/1:255,0,255:49:99	0/0:0,81,255:69:82	0/1:249,0,255:133:99	0/0:0,72,255:36:73	0/0:0,255,255:121:99	0/0:0,255,255:184:99	0/1:255,0,255:85:99	0/1:157,0,255:41:99	0/0:0,143,255:116:99	0/0:0,255,255:97:99	0/1:237,0,221:72:99	0/1:255,0,248:55:99	0/1:197,0,255:117:99	0/1:221,0,255:74:99	0/0:0,196,255:66:99	0/0:0,248,255:106:99	0/1:225,0,255:112:99	0/1:255,0,239:45:99	0/1:169,0,214:30:99	0/0:0,169,255:56:99	0/1:87,0,222:29:86	0/1:182,0,255:71:99	0/0:0,123,255:41:99	0/1:214,0,207:30:99	0/0:0,255,255:101:99	0/0:0,153,255:63:99	0/1:255,0,255:148:99	0/0:0,241,255:80:99	0/0:0,51,255:17:52	0/1:105,0,255:54:99	0/1:218,0,255:65:99	0/0:0,216,255:84:99	0/1:255,0,255:86:99	0/1:255,0,255:136:99	0/0:0,255,255:176:99	0/0:0,238,255:79:99	0/1:219,0,255:67:99	0/0:0,77,255:45:78	0/1:255,0,255:78:99	0/1:243,0,244:55:99
scB	629141	.	G	A	999	.	DP=4509;AF1=0.2569;G3=0.4846,0.5154,2.05e-57;HWE=0.00256;CI95=0.25,0.26;DP4=1216,2080,349,799;MQ=36;FQ=999;PV4=6.8e-05,0,1,1	GT:PL:DP:GQ	0/0:0,159,255:66:99	0/1:130,0,255:160:99	0/0:0,255,255:247:99	0/0:0,255,255:249:99	0/1:131,0,255:242:99	0/1:118,0,255:243:99	0/1:120,0,255:243:99	0/0:0,255,255:249:99	0/0:0,255,255:246:99	0/1:121,0,255:215:99	0/1:71,0,255:36:69	0/0:0,117,255:59:99	0/1:124,0,255:88:99	0/1:5,0,151:11:5	0/1:83,0,255:89:81	0/0:0,255,255:125:99	0/1:105,0,255:75:99	0/1:57,0,155:20:55	0/1:114,0,255:94:99	0/1:120,0,185:41:99	0/1:113,0,255:52:99	0/1:55,0,255:41:53	0/1:117,0,255:81:99	0/0:0,117,255:54:99	0/0:0,78,255:49:80	0/1:34,0,255:74:32	0/0:0,255,255:106:99	0/0:0,114,255:38:99	0/1:54,0,125:17:52	0/0:0,120,255:40:99	0/0:0,88,255:35:90	0/0:0,166,255:55:99	0/0:0,90,255:30:92	0/1:36,0,255:23:34	0/1:91,0,255:72:89	0/0:0,132,255:44:99	0/1:129,0,255:115:99	0/0:0,157,255:52:99	0/0:0,36,255:12:38	0/0:0,124,255:53:99	0/0:0,114,255:38:99	0/1:124,0,255:67:99	0/0:0,205,255:75:99	0/0:0,203,255:74:99	0/1:127,0,255:158:99	0/0:0,105,255:42:99	0/1:112,0,255:48:99	0/0:0,96,255:32:98	0/1:136,0,191:39:99	0/1:96,0,255:30:94
scB	629161	.	C	T	999	.	DP=3856;AF1=0.2901;G3=0.4196,0.5804,9.708e-39;HWE=0.000474;CI95=0.29,0.29;DP4=709,1971,288,865;MQ=37;FQ=999;PV4=0.36,0,0.0025,1	GT:PL:DP:GQ	0/1:167,0,241:45:99	0/0:0,255,255:159:99	0/1:121,0,255:225:99	0/1:169,0,255:244:99	0/1:173,0,255:228:99	0/1:131,0,255:221:99	0/0:0,255,255:213:99	0/0:0,255,255:211:99	0/1:133,0,255:232:99	0/1:166,0,255:226:99	0/1:98,0,255:31:97	0/0:0,57,255:41:58	0/1:113,0,255:81:99	0/0:0,18,165:6:19	0/0:0,228,255:83:99	0/0:0,255,255:88:99	0/1:101,0,255:59:99	0/1:54,0,109:11:53	0/0:0,145,255:69:99	0/0:0,114,255:38:99	0/1:133,0,227:54:99	0/1:78,0,233:23:77	0/1:134,0,255:66:99	0/1:91,0,255:42:90	0/0:0,110,255:43:99	0/0:0,131,255:58:99	0/1:91,0,255:81:90	0/1:103,0,231:25:99	0/1:33,0,140:11:32	0/0:0,87,255:29:88	0/1:100,0,255:26:99	0/1:142,0,255:42:99	0/0:0,78,255:26:79	0/1:83,0,158:15:82	0/0:0,190,255:63:99	0/0:0,80,255:34:81	0/1:166,0,255:109:99	0/0:0,108,255:36:99	0/0:0,36,255:12:37	0/1:120,0,197:39:99	0/1:143,0,173:30:99	0/0:0,155,255:58:99	0/1:141,0,255:58:99	0/1:150,0,255:54:99	0/0:0,255,255:147:99	0/0:0,70,255:30:71	0/1:112,0,255:35:99	0/0:0,45,255:21:46	0/1:73,0,246:29:72	0/1:88,0,255:26:87
scA	489494	.	G	A	999	.	DP=1701;AF1=0.282;G3=0.4329,0.5671,2.802e-21;HWE=0.000714;CI95=0.27,0.29;DP4=439,836,130,286;MQ=36;FQ=999;PV4=0.26,0,0.0022,1	GT:PL:DP:GQ	0/0:0,72,255:24:73	0/1:189,0,255:66:99	0/1:214,0,255:92:99	0/1:225,0,255:76:99	0/0:0,255,255:125:99	0/0:0,255,255:152:99	0/0:0,255,255:100:99	0/1:224,0,255:138:99	0/1:152,0,255:100:99	0/0:0,255,255:101:99	0/0:0,6,231:11:8	0/1:108,0,96:11:99	0/0:0,84,255:28:85	0/1:125,0,46:12:53	0/0:0,54,255:35:55	0/1:47,0,252:19:46	0/0:0,57,255:19:58	0/0:0,9,74:4:10	0/0:0,49,255:26:50	0/0:0,66,255:22:67	0/0:0,57,255:19:58	0/0:0,39,255:13:40	0/1:130,0,203:33:99	0/1:124,0,225:23:99	0/1:68,0,41:7:48	0/0:0,105,255:35:99	0/1:143,0,255:47:99	0/1:70,0,36:6:43	0/1:69,0,99:10:68	0/1:124,0,128:16:99	0/1:68,0,131:9:67	0/1:118,0,217:20:99	0/1:97,0,137:13:96	0/0:0,48,255:16:49	0/1:66,0,136:11:65	0/1:54,0,228:17:53	0/0:0,104,255:43:99	0/1:159,0,61:13:68	0/1:53,0,125:9:52	0/1:65,0,132:9:64	0/1:127,0,123:15:99	0/0:0,30,246:10:31	0/1:13,0,75:4:12	0/1:88,0,255:26:87	0/0:0,75,255:25:76	0/1:72,0,164:14:71	0/0:0,51,250:17:52	0/1:49,0,149:9:48	0/0:0,78,255:26:79	0/0:0,29,251:15:30
scA	1583491	.	G	A	999	.	DP=4055;AF1=0.8049;G3=1.995e-26,0.3917,0.6083;HWE=0.0285;CI95=0.8,0.81;DP4=541,233,2268,924;MQ=37;FQ=999;PV4=0.54,0,0.054,1	GT:PL:DP:GQ	0/1:173,0,255:74:99	1/1:242,255,0:175:99	1/1:255,255,0:250:99	1/1:255,255,0:240:99	1/1:255,255,0:238:99	0/1:195,0,255:231:99	1/1:255,255,0:240:99	0/1:174,0,255:242:99	1/1:255,255,0:246:99	1/1:255,255,0:246:99	1/1:188,63,0:21:66	0/1:141,0,255:50:99	1/1:162,33,0:66:36	0/1:55,0,241:18:64	0/1:176,0,255:73:99	0/1:167,0,255:67:99	1/1:255,117,0:39:99	0/1:49,0,224:21:58	0/1:166,0,255:53:99	0/1:141,0,255:59:99	1/1:210,77,0:47:80	1/1:233,75,0:25:78	1/1:216,141,0:68:99	1/1:215,101,0:58:99	1/1:217,108,0:36:99	0/1:193,0,255:83:99	0/1:177,0,255:75:99	1/1:216,53,0:29:56	1/1:119,15,0:5:18	0/1:130,0,255:36:99	0/1:134,0,255:37:99	1/1:246,111,0:37:99	1/1:227,73,0:36:76	1/1:190,46,0:23:49	0/1:152,0,253:41:99	0/1:183,0,248:50:99	1/1:249,255,0:98:99	1/1:207,80,0:57:83	0/1:95,0,94:11:91	1/1:241,78,0:26:81	1/1:245,81,0:27:84	1/1:220,44,0:37:47	1/1:245,102,0:34:99	1/1:201,95,0:64:98	0/1:192,0,255:112:99	1/1:218,72,0:24:75	1/1:233,105,0:35:99	0/1:120,0,255:35:99	1/1:160,0,3:43:3	1/1:223,49,0:28:52
FvH4_1	13437	.	C	A	999	.	DP=11280;AF1=0.1689;CI95=0.16,0.17;DP4=5794,4425,611,418;MQ=37;FQ=999;PV4=0.099,8.1e-34,0.017,0.19	GT:PL:DP:GQ	0/1:188,0,255:240:99	0/0:0,255,255:249:99	0/0:0,255,255:248:99	0/0:0,255,255:249:99	0/0:0,255,255:249:99	0/1:13,0,233:244:10	0/0:0,255,255:248:99	0/0:0,255,255:248:99	0/0:0,255,255:248:99	0/0:0,255,255:249:99	0/0:0,255,255:215:99	0/1:242,0,255:221:99	0/0:0,255,255:248:99	0/1:255,0,255:123:99	0/0:0,35,237:248:39	0/1:130,0,255:247:99	0/0:0,255,255:233:99	0/1:165,0,255:155:99	0/1:120,0,255:235:99	0/1:170,0,255:238:99	0/0:0,255,255:241:99	0/0:0,255,255:234:99	0/0:0,255,255:240:99	0/0:0,255,255:244:99	0/0:0,255,255:240:99	0/1:117,0,255:236:99	0/1:122,0,255:245:99	0/0:0,255,255:178:99	0/0:0,196,255:99:99	0/1:108,0,255:220:99	0/1:246,0,255:196:99	0/0:0,255,255:249:99	0/0:0,255,255:160:99	0/0:0,255,255:140:99	0/1:38,0,234:231:34	0/1:203,0,255:246:99	0/0:0,255,255:248:99	0/0:0,255,255:236:99	0/1:147,0,255:119:99	0/0:0,255,255:249:99	0/0:0,255,255:244:99	0/0:0,255,255:244:99	0/0:0,255,255:242:99	0/0:0,255,255:237:99	0/1:191,0,255:248:99	0/0:0,255,255:240:99	0/0:0,255,255:213:99	0/1:184,0,255:233:99	0/0:0,255,255:239:99	0/0:0,255,255:222:99
FvH4_1	49195	.	A	G	999	.	DP=6538;AF1=0.32;G3=0.36,0.64,4.606e-52;HWE=7.54e-05;CI95=0.32,0.32;DP4=2252,2323,969,955;MQ=37;FQ=999;PV4=0.41,0,0.0058,1	GT:PL:DP:GQ	0/1:183,0,255:127:99	0/0:0,255,255:195:99	0/1:205,0,255:247:99	0/1:188,0,255:248:99	0/1:123,0,255:241:99	0/0:0,255,255:245:99	0/1:196,0,255:245:99	0/1:155,0,255:248:99	0/1:155,0,255:250:99	0/1:187,0,255:246:99	0/1:142,0,255:65:99	0/0:0,174,255:95:99	0/1:183,0,255:189:99	0/0:0,135,255:45:99	0/0:0,255,255:177:99	0/0:0,255,255:162:99	0/1:166,0,255:130:99	0/0:0,136,255:53:99	0/0:0,255,255:146:99	0/0:0,255,255:128:99	0/1:187,0,255:120:99	0/1:189,0,255:95:99	0/1:177,0,255:116:99	0/1:182,0,255:123:99	0/1:170,0,255:75:99	0/0:0,255,255:159:99	0/0:0,255,255:175:99	0/1:125,0,255:37:99	0/1:171,0,255:40:99	0/0:0,190,255:63:99	0/0:0,255,255:87:99	0/1:186,0,255:123:99	0/1:126,0,255:57:99	0/1:113,0,255:40:99	0/0:0,255,255:112:99	0/0:0,193,255:79:99	0/1:188,0,255:223:99	0/1:180,0,255:97:99	0/0:0,117,255:39:99	0/1:180,0,255:63:99	0/1:172,0,255:135:99	0/1:143,0,255:140:99	0/1:191,0,255:68:99	0/1:159,0,255:115:99	0/0:0,255,255:199:99	0/1:168,0,255:98:99	0/1:122,0,255:74:99	0/0:0,149,255:78:99	0/1:176,0,255:114:99	0/1:135,0,255:73:99
FvH4_1	83968	.	A	G	999	.	DP=3730;AF1=0.5195;CI95=0.51,0.52;DP4=356,1548,296,1513;MQ=35;FQ=999;PV4=0.064,1,2.4e-108,1	GT:PL:DP:GQ	0/1:255,0,237:52:99	0/1:252,0,255:147:99	0/1:255,0,255:187:99	1/1:255,255,0:218:99	0/1:255,0,255:240:99	0/0:0,255,255:197:99	0/0:0,255,255:175:99	0/0:0,255,255:216:99	0/1:255,0,255:182:99	0/0:0,255,255:157:99	0/1:181,0,111:22:99	0/1:250,0,224:84:99	0/0:0,137,255:72:99	0/0:0,48,255:16:45	0/0:0,190,255:63:99	0/1:206,0,255:64:99	1/1:255,83,0:63:80	1/1:189,54,0:18:51	0/1:213,0,231:41:99	0/1:197,0,211:45:99	0/1:154,0,255:59:99	0/1:255,0,188:54:99	1/1:255,53,0:73:50	0/1:41,0,255:42:44	1/1:255,86,0:41:83	0/1:151,0,255:59:99	0/1:248,0,255:70:99	1/1:250,114,0:38:99	0/1:217,0,72:20:75	1/1:255,62,0:33:59	0/1:238,0,77:34:80	0/1:220,0,255:64:99	0/1:148,0,123:40:99	1/1:241,17,0:16:14	1/1:255,162,0:66:99	0/0:0,87,255:29:84	0/0:0,228,255:88:99	0/1:192,0,255:39:99	0/1:93,0,201:16:96	0/1:209,0,239:40:99	0/0:0,53,255:41:50	0/1:226,0,203:88:99	0/1:226,0,151:37:99	1/1:255,80,0:50:77	1/1:255,255,0:153:99	1/1:232,20,0:51:17	1/1:227,69,0:23:66	0/1:146,0,193:29:99	0/0:0,132,255:44:99	0/1:133,0,169:17:99
FvH4_1	85469	.	C	A	999	.	DP=5203;AF1=0.24;G3=0.52,0.48,2.553e-52;HWE=0.00549;CI95=0.24,0.24;DP4=2062,1802,709,503;MQ=37;FQ=999;PV4=0.0019,2.2e-18,0.0058,1	GT:PL:DP:GQ	0/1:255,0,255:85:99	0/0:0,255,255:246:99	0/1:255,0,255:241:99	0/0:0,255,255:221:99	0/0:0,255,255:237:99	0/1:255,0,255:225:99	0/1:255,0,255:226:99	0/1:255,0,255:220:99	0/0:0,255,255:239:99	0/1:255,0,255:239:99	0/1:255,0,255:52:99	0/0:0,137,255:69:99	0/1:255,0,255:100:99	0/1:83,0,255:26:81	0/1:255,0,255:110:99	0/1:255,0,255:105:99	0/0:0,56,255:66:58	0/0:0,53,255:30:55	0/1:255,0,255:110:99	0/1:209,0,255:74:99	0/1:255,0,255:97:99	0/0:0,88,255:52:90	0/0:0,161,255:87:99	0/1:255,0,255:89:99	0/0:0,154,255:51:99	0/1:255,0,255:74:99	0/0:0,255,255:115:99	0/0:0,61,255:32:63	0/0:0,117,255:39:99	0/0:0,232,255:77:99	0/0:0,187,255:62:99	0/0:0,179,255:80:99	0/0:0,90,255:30:92	0/0:0,151,255:50:99	0/0:0,199,255:66:99	0/1:255,0,255:56:99	0/1:255,0,255:153:99	0/0:0,189,255:77:99	0/1:123,0,255:20:99	0/0:0,160,255:53:99	0/1:218,0,255:48:99	0/0:0,226,255:75:99	0/1:255,0,255:46:99	0/0:0,255,255:149:99	0/0:0,255,255:178:99	0/0:0,161,255:65:99	0/0:0,202,255:67:99	0/1:255,0,255:54:99	0/1:255,0,255:63:99	0/1:230,0,255:50:99
FvH4_1	96523	.	G	A	999	.	DP=6795;AF1=0.273;G3=0.4499,0.5501,1.273e-102;HWE=0.00113;CI95=0.26,0.28;DP4=2633,2610,755,735;MQ=37;FQ=999;PV4=0.77,5.9e-05,0.23,1	GT:PL:DP:GQ	0/1:255,0,255:138:99	0/0:0,255,255:248:99	0/0:0,255,255:247:99	0/1:255,0,255:240:99	0/1:255,0,255:246:99	0/0:0,255,255:248:99	0/0:0,255,255:250:99	0/0:0,255,255:248:99	0/1:255,0,255:247:99	0/0:0,255,255:248:99	0/1:5,0,255:67:5	0/1:255,0,255:103:99	0/0:0,255,255:161:99	0/1:3,0,255:44:4	0/0:0,255,255:155:99	0/0:0,255,255:179:99	0/1:255,0,255:126:99	0/1:255,0,255:54:99	0/0:0,252,255:147:99	0/0:0,255,255:117:99	0/0:0,255,255:157:99	0/1:255,0,255:90:99	0/1:255,0,255:127:99	0/0:0,255,255:101:99	0/1:253,0,255:73:99	0/0:0,255,255:170:99	0/1:255,0,255:204:99	0/1:255,0,255:65:99	0/1:255,0,255:39:99	0/1:255,0,255:83:99	0/1:255,0,255:59:99	0/1:255,0,255:136:99	0/1:255,0,255:58:99	0/1:255,0,255:70:99	0/1:255,0,255:87:99	0/0:0,255,255:85:99	0/0:0,255,255:237:99	0/1:255,0,255:92:99	0/0:0,132,255:44:99	0/1:255,0,255:61:99	0/0:0,183,255:96:99	0/1:255,0,255:125:99	0/0:0,255,255:104:99	0/1:255,0,255:176:99	0/1:255,0,255:244:99	0/1:255,0,255:90:99	0/1:255,0,255:70:99	0/0:0,198,255:77:99	0/0:0,255,255:120:99	0/0:0,241,255:80:99
FvH4_1	150373	.	A	G	999	.	DP=6071;AF1=0.24;G3=0.52,0.48,3.362e-48;HWE=0.00549;CI95=0.24,0.24;DP4=2702,1708,1053,563;MQ=37;FQ=999;PV4=0.0058,0,0.026,1	GT:PL:DP:GQ	0/1:193,0,255:120:99	0/0:0,255,255:248:99	0/1:209,0,255:250:99	0/0:0,255,255:202:99	0/0:0,255,255:248:99	0/1:188,0,255:248:99	0/1:234,0,255:247:99	0/1:228,0,255:232:99	0/0:0,255,255:245:99	0/1:243,0,255:232:99	0/1:201,0,255:77:99	0/0:0,167,255:86:99	0/1:212,0,255:143:99	0/1:85,0,218:38:83	0/1:192,0,255:120:99	0/1:212,0,255:162:99	0/0:0,195,255:117:99	0/0:0,154,255:51:99	0/1:214,0,255:132:99	0/1:206,0,255:101:99	0/1:199,0,255:107:99	0/0:0,126,255:51:99	0/0:0,105,255:100:99	0/1:178,0,255:93:99	0/0:0,96,255:56:98	0/1:195,0,255:128:99	0/0:0,255,255:155:99	0/0:0,141,255:47:99	0/0:0,123,255:41:99	0/0:0,181,255:70:99	0/0:0,205,255:68:99	0/0:0,229,255:108:99	0/0:0,78,255:34:80	0/0:0,151,255:51:99	0/0:0,214,255:71:99	0/1:168,0,255:89:99	0/1:207,0,255:222:99	0/0:0,143,255:75:99	0/1:133,0,255:40:99	0/0:0,241,255:80:99	0/1:178,0,255:82:99	0/0:0,247,255:82:99	0/1:209,0,255:86:99	0/0:0,255,255:150:99	0/0:0,255,255:191:99	0/0:0,160,255:83:99	0/0:0,255,255:103:99	0/1:192,0,255:97:99	0/1:203,0,255:111:99	0/1:200,0,255:56:99
FvH4_1	158545	.	T	C	999	.	DP=6928;AF1=0.75;G3=1.568e-51,0.5,0.5;HWE=0.00356;CI95=0.75,0.75;DP4=946,835,2389,2522;MQ=37;FQ=999;PV4=0.0013,1,0.14,1	GT:PL:DP:GQ	1/1:255,255,0:113:99	0/1:255,0,255:244:99	1/1:255,255,0:242:99	1/1:255,255,0:197:99	0/1:255,0,255:247:99	0/1:255,0,255:247:99	0/1:255,0,255:246:99	0/1:255,0,255:246:99	0/1:255,0,255:246:99	0/1:255,0,255:244:99	1/1:255,92,0:54:94	0/1:255,0,255:85:99	0/1:255,0,255:196:99	0/1:237,0,244:39:99	0/1:255,0,255:161:99	1/1:255,255,0:202:99	1/1:255,255,0:138:99	1/1:255,123,0:41:99	1/1:255,255,0:147:99	1/1:255,255,0:161:99	1/1:255,255,0:185:99	0/1:255,0,255:66:99	1/1:255,255,0:132:99	0/1:255,0,255:97:99	1/1:255,228,0:88:99	1/1:255,255,0:142:99	0/1:255,0,255:183:99	1/1:255,144,0:48:99	0/1:253,0,211:27:99	1/1:255,159,0:87:99	0/1:255,0,255:49:99	0/1:255,0,255:121:99	0/1:255,0,255:46:99	1/1:255,156,0:64:99	1/1:255,255,0:107:99	0/1:255,0,255:90:99	0/1:255,0,255:238:99	0/1:255,0,255:127:99	1/1:255,33,0:34:35	0/1:255,0,255:99:99	0/1:255,0,255:83:99	0/1:255,0,255:89:99	1/1:255,255,0:126:99	1/1:255,255,0:141:99	1/1:255,255,0:230:99	1/1:255,235,0:102:99	1/1:255,255,0:95:99	1/1:255,250,0:83:99	0/1:255,0,255:153:99	1/1:255,57,0:64:59
FvH4_1	174341	.	T	A	999	.	DP=4063;AF1=0.2439;G3=0.5102,0.4898,3.529e-74;HWE=0.00455;CI95=0.24,0.25;DP4=1677,1272,644,444;MQ=37;FQ=999;PV4=0.2,0,3.4e-07,1	GT:PL:DP:GQ	0/1:178,0,255:60:99	0/0:0,255,255:219:99	0/1:211,0,255:246:99	0/0:0,255,255:194:99	0/0:0,255,255:183:99	0/1:212,0,255:243:99	0/1:210,0,255:239:99	0/1:211,0,255:239:99	0/0:0,255,255:241:99	0/1:137,0,255:218:99	0/1:155,0,255:44:99	0/0:0,82,255:68:84	0/1:197,0,255:84:99	0/1:91,0,236:27:89	0/1:185,0,250:54:99	0/1:194,0,255:69:99	0/0:0,83,255:50:85	0/0:0,63,255:21:65	0/1:150,0,239:39:99	0/1:174,0,255:45:99	0/1:180,0,255:53:99	0/0:0,99,255:33:99	0/0:0,159,255:61:99	0/1:174,0,255:58:99	0/0:0,0,255:31:4	0/1:167,0,255:70:99	0/0:0,204,255:82:99	0/0:0,72,255:24:74	0/0:0,48,255:16:50	0/0:0,93,255:31:95	0/0:0,75,255:25:77	0/0:0,232,255:77:99	0/0:0,72,255:24:74	0/0:0,60,255:20:62	0/0:0,151,255:50:99	0/1:169,0,255:45:99	0/1:174,0,255:99:99	0/0:0,169,255:56:99	0/1:161,0,170:23:99	0/0:0,117,255:39:99	0/1:126,0,255:36:99	0/0:0,126,255:42:99	0/1:156,0,255:37:99	0/0:0,238,255:79:99	0/0:0,255,255:131:99	0/0:0,140,255:55:99	0/0:0,126,255:42:99	0/1:131,0,255:35:99	0/1:168,0,255:60:99	0/1:140,0,170:20:99
FvH4_1	174356	.	A	C	999	.	DP=4098;AF1=0.24;G3=0.52,0.48,2.295e-43;HWE=0.00549;CI95=0.24,0.24;DP4=1594,1336,628,480;MQ=37;FQ=999;PV4=0.2,0,2.2e-06,1	GT:PL:DP:GQ	0/1:209,0,255:70:99	0/0:0,255,255:232:99	0/1:205,0,255:221:99	0/0:0,255,255:183:99	0/0:0,255,255:160:99	0/1:214,0,255:228:99	0/1:211,0,255:230:99	0/1:198,0,255:228:99	0/0:0,255,255:234:99	0/1:172,0,255:236:99	0/1:93,0,255:39:91	0/0:0,79,255:69:81	0/1:187,0,255:79:99	0/1:129,0,252:29:99	0/1:208,0,255:67:99	0/1:184,0,255:74:99	0/0:0,79,255:52:81	0/0:0,75,255:25:77	0/1:177,0,196:39:99	0/1:197,0,255:58:99	0/1:191,0,255:60:99	0/0:0,114,255:38:99	0/0:0,149,255:58:99	0/1:170,0,255:58:99	0/0:0,51,255:31:53	0/1:176,0,255:68:99	0/0:0,218,255:87:99	0/0:0,75,255:25:77	0/0:0,48,255:16:50	0/0:0,84,255:28:86	0/0:0,84,255:28:86	0/0:0,193,255:64:99	0/0:0,81,255:27:83	0/0:0,57,255:19:59	0/0:0,154,255:51:99	0/1:158,0,255:46:99	0/1:194,0,255:108:99	0/0:0,172,255:57:99	0/1:156,0,198:25:99	0/0:0,123,255:41:99	0/1:129,0,255:31:99	0/0:0,114,255:38:99	0/1:189,0,255:41:99	0/0:0,232,255:77:99	0/0:0,255,255:135:99	0/0:0,158,255:60:99	0/0:0,141,255:47:99	0/1:130,0,255:32:99	0/1:169,0,255:63:99	0/1:153,0,211:26:99
FvH4_1	192326	.	G	A	999	.	DP=5287;AF1=0.26;G3=0.48,0.52,1.503e-51;HWE=0.00225;CI95=0.26,0.26;DP4=1705,2337,468,738;MQ=37;FQ=999;PV4=0.039,0,0.48,1	GT:PL:DP:GQ	0/0:0,220,255:80:99	0/1:140,0,255:220:99	0/1:102,0,255:247:99	0/1:154,0,255:231:99	0/1:128,0,255:244:99	0/0:0,255,255:243:99	0/0:0,255,255:250:99	0/0:0,255,255:248:99	0/0:0,255,255:248:99	0/0:0,255,255:249:99	0/1:128,0,255:50:99	0/0:0,89,255:48:91	0/0:0,255,255:172:99	0/0:0,45,255:23:47	0/0:0,255,255:110:99	0/1:157,0,255:140:99	0/1:123,0,255:98:99	0/1:77,0,255:31:75	0/1:159,0,255:112:99	0/1:154,0,255:97:99	0/1:126,0,255:100:99	0/0:0,164,255:61:99	0/1:153,0,255:97:99	0/0:0,226,255:82:99	0/1:118,0,255:49:99	0/1:120,0,255:109:99	0/0:0,235,255:92:99	0/1:50,0,255:26:48	0/0:0,50,255:29:52	0/1:140,0,255:54:99	0/0:0,164,255:61:99	0/0:0,174,255:70:99	0/0:0,90,255:30:92	0/1:80,0,255:43:78	0/1:144,0,255:79:99	0/0:0,166,255:55:99	0/0:0,255,255:146:99	0/0:0,157,255:52:99	0/1:78,0,245:28:76	0/0:0,96,255:45:98	0/0:0,133,255:63:99	0/0:0,181,255:79:99	0/1:146,0,255:55:99	0/1:129,0,255:128:99	0/1:88,0,255:168:86	0/1:147,0,255:72:99	0/1:123,0,255:58:99	0/1:124,0,255:49:99	0/0:0,232,255:78:99	0/1:143,0,238:49:99
FvH4_1	202477	.	A	G	999	.	DP=5058;AF1=0.73;G3=5.82e-23,0.54,0.46;HWE=0.00138;CI95=0.73,0.73;DP4=701,716,1848,1677;MQ=37;FQ=999;PV4=0.063,0,1,1	GT:PL:DP:GQ	0/1:159,0,255:104:99	1/1:255,255,0:242:99	0/1:140,0,255:229:99	1/1:255,255,0:231:99	0/1:169,0,255:241:99	0/1:178,0,255:242:99	0/1:183,0,255:250:99	0/1:184,0,255:246:99	1/1:255,255,0:241:99	0/1:164,0,255:211:99	0/1:144,0,255:48:99	0/1:110,0,47:67:46	0/1:167,0,255:92:99	0/1:110,0,174:19:99	0/1:170,0,255:91:99	0/1:152,0,255:110:99	1/1:215,216,0:85:99	1/1:203,99,0:33:99	0/1:163,0,255:77:99	0/1:169,0,255:77:99	0/1:150,0,255:99:99	1/1:193,59,0:31:60	1/1:178,136,0:81:99	0/1:176,0,255:75:99	0/1:142,0,52:51:51	0/1:166,0,255:90:99	1/1:210,176,0:91:99	1/1:215,84,0:28:85	1/1:243,114,0:38:99	1/1:224,111,0:37:99	1/1:210,141,0:47:99	1/1:219,144,0:58:99	1/1:171,54,0:42:55	0/1:92,0,70:20:69	1/1:211,181,0:61:99	0/1:170,0,255:82:99	0/1:162,0,255:170:99	1/1:192,152,0:83:99	0/1:121,0,255:27:99	1/1:237,169,0:56:99	0/1:174,0,203:46:99	1/1:226,232,0:77:99	0/1:139,0,255:65:99	1/1:218,255,0:104:99	1/1:253,255,0:138:99	1/1:219,129,0:43:99	1/1:222,166,0:55:99	0/1:170,0,255:57:99	1/1:213,252,0:104:99	0/1:165,0,236:50:99
FvH4_1	220349	.	T	C	999	.	DP=5687;AF1=0.7379;G3=1.186e-55,0.5265,0.4735;HWE=0.00198;CI95=0.73,0.75;DP4=693,860,1894,2103;MQ=37;FQ=999;PV4=0.068,0,0.035,1	GT:PL:DP:GQ	1/1:255,255,0:100:99	0/1:197,0,255:209:99	1/1:255,255,0:244:99	1/1:255,255,0:229:99	1/1:255,255,0:246:99	0/1:199,0,255:193:99	0/1:208,0,255:248:99	0/1:204,0,255:249:99	0/1:195,0,255:247:99	0/1:213,0,255:237:99	1/1:187,40,0:63:41	0/1:179,0,255:69:99	0/1:202,0,255:150:99	0/1:122,0,211:26:99	0/1:167,0,255:118:99	1/1:209,255,0:141:99	1/1:207,161,0:89:99	1/1:197,31,0:35:32	1/1:229,229,0:100:99	1/1:173,88,0:76:89	1/1:209,160,0:86:99	0/1:173,0,255:67:99	1/1:255,255,0:94:99	0/1:179,0,255:82:99	1/1:229,171,0:69:99	1/1:246,255,0:105:99	0/1:169,0,255:138:99	0/1:169,0,41:31:40	0/1:126,0,255:32:99	1/1:195,118,0:74:99	0/1:165,0,255:64:99	0/1:176,0,255:79:99	1/1:180,44,0:48:45	0/1:175,0,14:40:13	1/1:239,165,0:68:99	0/1:158,0,255:64:99	0/1:208,0,255:186:99	0/1:163,0,255:70:99	1/1:172,3,0:34:6	0/1:172,0,255:65:99	0/1:197,0,255:80:99	0/1:176,0,255:113:99	0/1:179,0,255:74:99	1/1:252,255,0:124:99	1/1:255,255,0:195:99	1/1:242,207,0:81:99	1/1:255,223,0:74:99	1/1:255,244,0:81:99	0/1:193,0,255:100:99	1/1:217,116,0:63:99
FvH4_1	239499	.	A	T	999	.	DP=7417;AF1=0.25;G3=0.5,0.5,2.778e-52;HWE=0.00356;CI95=0.25,0.25;DP4=3777,2013,975,576;MQ=37;FQ=999;PV4=0.088,0,1,1	GT:PL:DP:GQ	0/1:112,0,255:158:99	0/0:0,255,255:247:99	0/0:0,255,255:246:99	0/1:143,0,255:246:99	0/0:0,255,255:254:99	0/0:0,255,255:248:99	0/0:0,255,255:247:99	0/0:0,255,255:248:99	0/1:123,0,255:234:99	0/0:0,255,255:230:99	0/0:0,148,255:62:99	0/1:123,0,255:108:99	0/0:0,255,255:226:99	0/0:0,102,255:41:99	0/0:0,255,255:170:99	0/0:0,255,255:186:99	0/1:59,0,255:155:57	0/0:0,43,255:52:45	0/0:0,255,255:167:99	0/0:0,255,255:176:99	0/0:0,255,255:168:99	0/1:131,0,255:76:99	0/1:111,0,255:153:99	0/0:0,255,255:122:99	0/1:117,0,255:98:99	0/0:0,255,255:197:99	0/1:107,0,255:212:99	0/1:101,0,255:59:99	0/1:103,0,255:65:99	0/1:137,0,255:64:99	0/1:111,0,255:109:99	0/1:116,0,255:115:99	0/1:112,0,255:56:99	0/1:87,0,255:50:85	0/1:95,0,255:107:93	0/0:0,255,255:119:99	0/0:0,255,255:242:99	0/1:128,0,255:121:99	0/0:0,184,255:61:99	0/1:104,0,255:85:99	0/0:0,255,255:110:99	0/1:108,0,255:158:99	0/0:0,255,255:125:99	0/1:105,0,255:176:99	0/1:123,0,255:238:99	0/1:73,0,255:110:71	0/1:131,0,255:111:99	0/0:0,247,255:107:99	0/1:103,0,255:143:99	0/0:0,250,255:83:99
FvH4_1	239570	.	A	T	999	.	DP=7187;AF1=0.25;G3=0.5,0.5,2.778e-52;HWE=0.00356;CI95=0.25,0.25;DP4=1945,3418,738,1043;MQ=37;FQ=999;PV4=0.00011,2.1e-13,0.065,1	GT:PL:DP:GQ	0/0:0,255,255:165:99	0/1:255,0,255:244:99	0/0:0,255,255:237:99	0/0:0,255,255:249:99	0/0:0,255,255:204:99	0/1:255,0,255:216:99	0/1:255,0,255:237:99	0/1:255,0,255:237:99	0/1:255,0,255:246:99	0/1:255,0,255:243:99	0/1:44,0,255:71:42	0/1:255,0,255:105:99	0/1:255,0,255:203:99	0/1:136,0,255:53:99	0/1:255,0,255:183:99	0/0:0,255,255:213:99	0/0:0,229,255:150:99	0/0:0,102,255:55:99	0/0:0,255,255:153:99	0/0:0,255,255:138:99	0/0:0,255,255:196:99	0/1:255,0,255:55:99	0/0:0,255,255:167:99	0/1:255,0,255:131:99	0/0:0,240,255:93:99	0/0:0,255,255:180:99	0/1:255,0,255:199:99	0/0:0,172,255:57:99	0/1:255,0,255:38:99	0/0:0,130,255:76:99	0/1:255,0,255:99:99	0/1:255,0,255:111:99	0/0:0,205,255:68:99	0/0:0,151,255:50:99	0/0:0,203,255:109:99	0/1:255,0,255:125:99	0/1:255,0,255:204:99	0/1:255,0,255:140:99	0/0:0,129,255:43:99	0/1:255,0,255:69:99	0/1:255,0,255:93:99	0/1:255,0,255:159:99	0/1:255,0,255:135:99	0/0:0,255,255:184:99	0/0:0,255,255:208:99	0/0:0,143,255:93:99	0/0:0,255,255:135:99	0/0:0,255,255:111:99	0/1:255,0,255:130:99	0/0:0,179,255:84:99
FvH4_1	243348	.	C	T	999	.	DP=8972;AF1=0.24;G3=0.52,0.48,2.553e-52;HWE=0.00549;CI95=0.24,0.24;DP4=3277,3476,1114,1017;MQ=37;FQ=999;PV4=0.0026,1.6e-31,0.1,1	GT:PL:DP:GQ	0/0:0,255,255:228:99	0/1:255,0,255:246:99	0/0:0,255,255:250:99	0/0:0,255,255:249:99	0/0:0,255,255:244:99	0/1:255,0,255:225:99	0/1:255,0,255:238:99	0/1:255,0,255:246:99	0/1:255,0,255:249:99	0/1:255,0,255:248:99	0/0:0,255,255:131:99	0/1:255,0,255:162:99	0/1:255,0,255:236:99	0/1:232,0,255:51:99	0/1:255,0,255:243:99	0/0:0,255,255:239:99	0/0:0,255,255:178:99	0/0:0,199,255:66:99	0/0:0,255,255:232:99	0/0:0,255,255:237:99	0/0:0,255,255:227:99	0/1:255,0,255:141:99	0/0:0,255,255:243:99	0/1:255,0,255:195:99	0/0:0,255,255:136:99	0/0:0,255,255:233:99	0/1:255,0,255:223:99	0/0:0,218,255:97:99	0/1:208,0,255:54:99	0/0:0,201,255:141:99	0/1:255,0,255:121:99	0/1:255,0,255:160:99	0/0:0,255,255:103:99	0/0:0,184,255:61:99	0/0:0,255,255:139:99	0/1:255,0,255:178:99	0/1:255,0,255:241:99	0/1:255,0,255:175:99	0/0:0,162,255:66:99	0/1:255,0,255:112:99	0/1:255,0,255:170:99	0/1:255,0,255:176:99	0/1:255,0,255:135:99	0/0:0,255,255:236:99	0/0:0,255,255:229:99	0/0:0,255,255:166:99	0/0:0,255,255:109:99	0/0:0,255,255:128:99	0/1:255,0,255:196:99	0/0:0,126,255:95:99
FvH4_1	255437	.	G	A	999	.	DP=6540;AF1=0.26;G3=0.48,0.52,2.142e-43;HWE=0.00225;CI95=0.26,0.26;DP4=2636,2611,568,643;MQ=37;FQ=999;PV4=0.038,0.091,1,1	GT:PL:DP:GQ	0/1:255,0,255:126:99	0/0:0,255,255:231:99	0/0:0,255,255:251:99	0/1:255,0,255:229:99	0/0:0,255,255:246:99	0/0:0,255,255:227:99	0/0:0,255,255:248:99	0/0:0,255,255:248:99	0/1:255,0,255:244:99	0/0:0,255,255:247:99	0/0:0,210,255:82:99	0/1:255,0,255:99:99	0/0:0,255,255:210:99	0/0:0,135,255:45:99	0/0:0,255,255:161:99	0/0:0,255,255:168:99	0/1:255,0,255:119:99	0/1:186,0,255:37:99	0/0:0,255,255:150:99	0/0:0,255,255:135:99	0/0:0,255,255:138:99	0/1:255,0,255:76:99	0/1:255,0,255:111:99	0/0:0,209,255:114:99	0/1:255,0,255:84:99	0/0:0,255,255:161:99	0/1:255,0,255:135:99	0/1:230,0,255:38:99	0/1:255,0,194:29:99	0/1:255,0,255:84:99	0/1:255,0,255:54:99	0/1:255,0,255:93:99	0/1:255,0,255:49:99	0/1:210,0,255:30:99	0/1:255,0,255:102:99	0/0:0,189,255:75:99	0/0:0,255,255:245:99	0/1:255,0,255:119:99	0/0:0,96,255:32:98	0/1:255,0,255:75:99	0/0:0,225,255:87:99	0/1:255,0,255:116:99	0/0:0,240,255:92:99	0/1:255,0,255:133:99	0/1:255,0,255:220:99	0/1:255,0,255:77:99	0/1:255,0,255:91:99	0/0:0,136,255:81:99	0/1:255,0,255:112:99	0/0:0,255,255:102:99
FvH4_1	255531	.	T	C	999	.	DP=4987;AF1=0.7261;G3=1.818e-71,0.5505,0.4495;HWE=0.0011;CI95=0.72,0.73;DP4=291,675,1128,2766;MQ=37;FQ=999;PV4=0.48,0.013,0.095,1	GT:PL:DP:GQ	0/1:255,0,255:85:99	1/1:255,255,0:183:99	1/1:255,255,0:209:99	0/1:255,0,255:235:99	1/1:255,255,0:243:99	1/1:255,255,0:232:99	1/1:255,255,0:176:99	1/1:255,255,0:228:99	0/1:255,0,255:218:99	1/1:255,255,0:169:99	1/1:255,0,0:45:4	0/1:255,0,255:90:99	1/1:255,255,0:115:99	1/1:255,90,0:30:91	1/1:255,255,0:160:99	1/1:255,255,0:121:99	0/1:255,0,255:133:99	0/1:205,0,255:35:99	1/1:255,214,0:71:99	1/1:255,72,0:80:73	1/1:255,255,0:126:99	0/1:255,0,255:52:99	0/1:255,0,255:83:99	1/1:255,67,0:76:68	0/1:255,0,255:58:99	1/1:255,160,0:89:99	0/1:255,0,255:96:99	0/1:255,0,241:33:99	0/1:255,0,255:36:99	0/1:255,0,220:33:99	0/1:255,0,255:59:99	0/1:255,0,245:44:99	0/1:160,0,255:25:99	0/1:255,0,181:27:99	0/1:255,0,255:72:99	1/1:255,78,0:60:79	1/1:255,255,0:191:99	0/1:255,0,255:61:99	0/1:241,0,15:19:14	0/1:255,0,255:42:99	1/1:255,138,0:46:99	0/1:255,0,255:70:99	1/1:255,134,0:68:99	0/1:255,0,255:77:99	0/1:255,0,255:180:99	0/1:255,0,255:51:99	0/1:255,0,255:53:99	1/1:255,123,0:41:99	0/1:255,0,255:69:99	1/1:255,159,0:65:99
FvH4_1	259598	.	A	G	999	.	DP=9578;AF1=0.24;G3=0.52,0.48,2.553e-52;HWE=0.00549;CI95=0.24,0.24;DP4=4086,3253,1205,945;MQ=37;FQ=999;PV4=0.77,0,3.4e-06,1	GT:PL:DP:GQ	0/0:0,255,255:197:99	0/1:154,0,255:246:99	0/0:0,255,255:248:99	0/0:0,255,255:249:99	0/0:0,255,255:242:99	0/1:190,0,255:222:99	0/1:62,0,255:245:60	0/1:172,0,255:245:99	0/1:164,0,255:240:99	0/1:184,0,255:246:99	0/0:0,207,255:115:99	0/1:118,0,255:191:99	0/1:177,0,255:228:99	0/1:154,0,255:78:99	0/1:171,0,255:240:99	0/0:0,255,255:247:99	0/0:0,255,255:242:99	0/0:0,226,255:75:99	0/0:0,255,255:247:99	0/0:0,255,255:241:99	0/0:0,255,255:235:99	0/1:164,0,255:165:99	0/0:0,255,255:248:99	0/1:136,0,255:211:99	0/0:0,255,255:177:99	0/0:0,255,255:248:99	0/1:141,0,255:241:99	0/0:0,255,255:103:99	0/1:138,0,255:70:99	0/0:0,243,255:119:99	0/1:167,0,255:96:99	0/1:159,0,255:180:99	0/0:0,255,255:112:99	0/0:0,255,255:107:99	0/0:0,255,255:182:99	0/1:181,0,255:206:99	0/1:149,0,255:235:99	0/1:133,0,255:174:99	0/0:0,255,255:94:99	0/1:129,0,255:125:99	0/1:128,0,255:175:99	0/1:133,0,255:170:99	0/1:165,0,255:159:99	0/0:0,255,255:247:99	0/0:0,255,255:234:99	0/0:0,255,255:162:99	0/0:0,255,255:190:99	0/0:0,255,255:119:99	0/1:162,0,255:239:99	0/0:0,255,255:182:99
FvH4_1	259611	.	T	A	999	.	DP=9580;AF1=0.24;G3=0.52,0.48,2.553e-52;HWE=0.00549;CI95=0.24,0.24;DP4=3856,3423,1138,1073;MQ=37;FQ=999;PV4=0.22,0,9e-05,1	GT:PL:DP:GQ	0/0:0,255,255:203:99	0/1:197,0,255:248:99	0/0:0,255,255:247:99	0/0:0,255,255:212:99	0/0:0,255,255:244:99	0/1:194,0,255:244:99	0/1:96,0,255:241:94	0/1:230,0,255:234:99	0/1:211,0,255:241:99	0/1:219,0,255:246:99	0/0:0,223,255:133:99	0/1:180,0,255:192:99	0/1:211,0,255:242:99	0/1:117,0,255:69:99	0/1:188,0,255:243:99	0/0:0,255,255:237:99	0/0:0,255,255:243:99	0/0:0,217,255:72:99	0/0:0,255,255:229:99	0/0:0,255,255:245:99	0/0:0,255,255:238:99	0/1:218,0,255:176:99	0/0:0,255,255:241:99	0/1:157,0,255:228:99	0/0:0,255,255:193:99	0/0:0,255,255:244:99	0/1:186,0,255:245:99	0/0:0,255,255:102:99	0/1:196,0,255:70:99	0/0:0,231,255:116:99	0/1:188,0,255:103:99	0/1:199,0,255:196:99	0/0:0,255,255:108:99	0/0:0,255,255:112:99	0/0:0,255,255:199:99	0/1:208,0,255:205:99	0/1:200,0,255:232:99	0/1:214,0,255:180:99	0/0:0,255,255:101:99	0/1:137,0,255:124:99	0/1:153,0,255:164:99	0/1:184,0,255:165:99	0/1:171,0,255:169:99	0/0:0,255,255:241:99	0/0:0,255,255:248:99	0/0:0,255,255:152:99	0/0:0,255,255:171:99	0/0:0,255,255:127:99	0/1:204,0,255:209:99	0/0:0,255,255:166:99
FvH4_1	271747	.	A	T	999	.	DP=2855;AF1=0.2297;G3=0.5369,0.4631,3.839e-44;HWE=0.00805;CI95=0.22,0.24;DP4=795,1278,289,460;MQ=37;FQ=999;PV4=0.93,0,0.063,1	GT:PL:DP:GQ	0/0:0,87,255:29:89	0/1:175,0,255:139:99	0/0:0,255,255:132:99	0/0:0,255,255:235:99	0/0:0,255,255:207:99	0/1:207,0,255:198:99	0/1:194,0,255:164:99	0/1:192,0,255:171:99	0/1:179,0,255:151:99	0/1:176,0,255:86:99	0/0:0,66,255:22:68	0/1:180,0,234:35:99	0/1:110,0,255:45:99	0/0:2,0,250:14:3	0/1:159,0,255:46:99	0/0:0,136,255:54:99	0/0:0,87,255:29:89	0/0:0,39,239:14:41	0/0:0,87,255:43:89	0/0:0,73,255:33:75	0/0:0,147,255:58:99	0/1:142,0,137:16:99	0/0:0,67,255:30:69	0/1:115,0,255:29:99	0/0:0,84,255:28:86	0/0:0,135,255:45:99	0/1:167,0,215:33:99	0/0:0,63,255:21:65	0/0:2,0,225:13:3	0/0:0,84,255:28:86	0/1:136,0,92:13:99	0/1:158,0,255:50:99	0/0:0,51,255:17:53	0/0:0,54,255:18:56	0/0:0,51,255:24:53	0/1:155,0,239:28:99	0/1:165,0,255:77:99	0/1:66,0,255:33:64	0/0:0,36,255:12:38	0/1:141,0,210:23:99	0/1:152,0,255:30:99	0/1:155,0,255:38:99	0/1:151,0,247:32:99	0/0:0,184,255:61:99	0/0:0,169,255:56:99	0/0:0,74,255:34:76	0/0:0,75,255:25:77	0/0:0,96,255:32:98	0/1:148,0,255:44:99	0/0:0,81,255:27:83
FvH4_1	283718	.	C	T	999	.	DP=5593;AF1=0.2598;G3=0.4803,0.5197,2.882e-71;HWE=0.00227;CI95=0.26,0.26;DP4=2853,1568,713,400;MQ=37;FQ=999;PV4=0.78,0,0.087,1	GT:PL:DP:GQ	0/1:79,0,255:95:77	0/0:0,255,255:248:99	0/0:0,255,255:237:99	0/1:98,0,255:230:96	0/0:0,255,255:247:99	0/0:0,255,255:246:99	0/0:0,255,255:249:99	0/0:0,255,255:246:99	0/1:97,0,255:242:95	0/0:0,255,255:245:99	0/0:0,133,255:56:99	0/1:125,0,255:100:99	0/0:0,255,255:168:99	0/0:0,60,255:20:62	0/0:0,255,255:117:99	0/0:0,255,255:125:99	0/1:77,0,255:86:75	0/1:18,0,255:25:17	0/0:0,255,255:97:99	0/0:0,247,255:82:99	0/0:0,255,255:117:99	0/1:85,0,220:48:83	0/1:79,0,255:91:77	0/0:0,156,255:74:99	0/1:81,0,255:57:79	0/0:0,255,255:104:99	0/1:67,0,255:107:65	0/1:80,0,255:49:78	0/1:97,0,223:33:95	0/1:78,0,255:51:76	0/1:57,0,255:79:55	0/1:65,0,255:74:63	0/1:85,0,226:44:83	0/1:110,0,255:42:99	0/1:105,0,255:57:99	0/0:0,250,255:83:99	0/0:0,255,255:243:99	0/1:91,0,255:83:89	0/0:0,73,255:30:75	0/1:85,0,255:51:83	0/0:0,172,255:70:99	0/1:97,0,255:76:95	0/0:0,239,255:86:99	0/1:105,0,255:114:99	0/1:101,0,255:187:99	0/1:100,0,255:55:98	0/1:118,0,245:78:99	0/0:0,161,255:60:99	0/1:112,0,255:78:99	0/0:0,157,255:52:99
FvH4_1	314936	.	A	T	999	.	DP=7186;AF1=0.72;G3=1.405e-30,0.56,0.44;HWE=0.000826;CI95=0.72,0.72;DP4=929,822,2623,2692;MQ=37;FQ=999;PV4=0.0075,0,0.28,1	GT:PL:DP:GQ	0/1:168,0,255:169:99	1/1:255,255,0:208:99	1/1:255,255,0:247:99	0/1:141,0,255:247:99	1/1:255,255,0:243:99	1/1:255,255,0:231:99	1/1:255,255,0:247:99	1/1:255,255,0:248:99	0/1:196,0,255:246:99	1/1:255,255,0:231:99	1/1:233,132,0:66:99	0/1:194,0,255:118:99	1/1:255,255,0:193:99	1/1:246,126,0:54:99	1/1:255,255,0:155:99	1/1:255,255,0:216:99	0/1:193,0,255:140:99	0/1:131,0,255:50:99	1/1:188,236,0:142:99	1/1:178,207,0:142:99	1/1:255,255,0:168:99	0/1:210,0,255:106:99	0/1:212,0,255:188:99	1/1:204,188,0:116:99	0/1:199,0,255:79:99	1/1:255,255,0:155:99	0/1:213,0,255:223:99	0/1:191,0,230:66:99	0/1:173,0,197:34:99	0/1:199,0,207:66:99	0/1:197,0,255:76:99	0/1:194,0,255:120:99	0/1:139,0,255:71:99	0/1:175,0,255:53:99	0/1:179,0,255:133:99	1/1:170,179,0:126:99	1/1:255,255,0:242:99	0/1:170,0,255:100:99	0/1:160,0,48:47:47	0/1:199,0,255:83:99	1/1:218,179,0:94:99	0/1:191,0,255:93:99	1/1:154,77,0:91:78	0/1:207,0,255:205:99	0/1:194,0,255:227:99	0/1:199,0,255:115:99	0/1:162,0,255:105:99	0/1:170,0,158:88:99	0/1:197,0,255:131:99	1/1:247,180,0:72:99
FvH4_1	315068	.	T	G	999	.	DP=3413;AF1=0.2602;G3=0.4794,0.5206,3.277e-28;HWE=0.00223;CI95=0.26,0.26;DP4=161,2562,40,613;MQ=37;FQ=999;PV4=0.85,0.31,0.09,1	GT:PL:DP:GQ	0/1:145,0,206:22:99	0/0:0,215,255:96:99	0/0:0,255,255:197:99	0/1:255,0,255:229:99	0/0:0,255,255:247:99	0/0:0,255,255:229:99	0/0:0,255,255:148:99	0/0:0,255,255:232:99	0/1:255,0,239:172:99	0/0:0,255,255:129:99	0/0:0,69,233:23:71	0/1:187,0,165:68:99	0/0:0,207,255:81:99	0/0:0,24,206:8:26	0/0:0,255,255:91:99	0/0:0,223,255:106:99	0/1:202,0,156:67:99	0/1:67,0,195:18:65	0/0:0,39,251:55:41	0/0:0,105,255:35:99	0/0:0,234,255:91:99	0/1:153,0,153:28:99	0/1:245,0,212:45:99	0/0:0,44,226:38:46	0/1:222,0,145:33:99	0/0:0,104,255:47:99	0/1:255,0,161:38:99	0/1:147,0,154:27:99	0/1:98,0,74:7:81	0/1:160,0,160:26:99	0/1:138,0,188:23:99	0/1:198,0,204:33:99	0/1:174,0,156:16:99	0/1:90,0,127:9:88	0/1:191,0,161:52:99	0/0:0,17,255:18:19	0/0:0,255,255:109:99	0/1:182,0,217:28:99	0/0:0,27,194:9:29	0/1:141,0,163:31:99	0/0:0,63,195:21:65	0/1:161,0,242:55:99	0/0:0,151,255:50:99	0/1:184,0,229:28:99	0/1:200,0,207:126:99	0/1:151,0,196:26:99	0/1:175,0,162:29:99	0/0:0,63,232:21:65	0/1:110,0,227:29:99	0/0:0,90,242:30:92
FvH4_1	351427	.	C	T	999	.	DP=5239;AF1=0.26;G3=0.48,0.52,9.534e-67;HWE=0.00225;CI95=0.26,0.26;DP4=2943,845,1066,354;MQ=37;FQ=999;PV4=0.046,0,0.012,1	GT:PL:DP:GQ	0/0:0,255,255:94:99	0/1:153,0,255:237:99	0/0:0,255,255:254:99	0/0:0,255,255:243:99	0/0:0,255,255:241:99	0/1:157,0,255:238:99	0/1:119,0,255:254:99	0/1:171,0,255:253:99	0/1:159,0,255:260:99	0/1:153,0,255:254:99	0/0:0,135,255:45:99	0/1:121,0,255:77:99	0/1:133,0,255:141:99	0/1:129,0,205:25:99	0/1:131,0,255:104:99	0/0:0,255,255:117:99	0/0:0,188,255:103:99	0/0:0,74,255:39:76	0/0:0,200,255:96:99	0/0:0,196,255:65:99	0/0:0,255,255:113:99	0/1:106,0,255:76:99	0/1:152,0,255:84:99	0/1:144,0,255:57:99	0/0:0,67,255:43:69	0/0:0,250,255:83:99	0/1:78,0,255:116:76	0/0:0,84,255:28:86	0/1:27,0,239:24:25	0/0:0,154,255:51:99	0/1:137,0,255:54:99	0/1:160,0,233:56:99	0/0:0,105,255:35:99	0/0:0,111,255:38:99	0/0:0,220,255:80:99	0/1:142,0,255:79:99	0/1:147,0,255:146:99	0/1:163,0,255:77:99	0/0:0,78,255:26:80	0/1:139,0,255:43:99	0/1:110,0,255:41:99	0/1:115,0,255:59:99	0/1:130,0,206:55:99	0/0:0,255,255:137:99	0/0:0,255,255:178:99	0/0:0,168,255:63:99	0/1:144,0,255:58:99	0/0:0,64,255:35:66	0/1:85,0,255:95:83	0/0:0,68,255:38:70
FvH4_1	351531	.	G	A	999	.	DP=6245;AF1=0.26;G3=0.48,0.52,5.38e-35;HWE=0.00225;CI95=0.26,0.26;DP4=1926,2764,643,843;MQ=37;FQ=999;PV4=0.14,0,0.47,1	GT:PL:DP:GQ	0/0:0,255,255:128:99	0/1:183,0,255:240:99	0/0:0,255,255:248:99	0/0:0,255,255:246:99	0/0:0,255,255:246:99	0/1:178,0,255:233:99	0/1:63,0,255:246:61	0/1:196,0,255:245:99	0/1:184,0,255:249:99	0/1:149,0,255:247:99	0/0:0,208,255:69:99	0/1:175,0,255:93:99	0/1:110,0,255:193:99	0/1:118,0,255:30:99	0/1:160,0,255:122:99	0/0:0,255,255:143:99	0/0:0,224,255:91:99	0/0:0,126,255:42:99	0/0:0,255,255:126:99	0/0:0,255,255:135:99	0/0:0,255,255:120:99	0/1:165,0,255:70:99	0/1:180,0,255:117:99	0/1:179,0,255:99:99	0/0:0,195,255:74:99	0/0:0,255,255:135:99	0/1:179,0,255:184:99	0/0:0,169,255:56:99	0/1:160,0,152:23:99	0/0:0,145,255:69:99	0/1:173,0,255:56:99	0/1:158,0,255:95:99	0/0:0,141,255:47:99	0/0:0,123,255:42:99	0/0:0,255,255:113:99	0/1:164,0,255:81:99	0/1:178,0,255:187:99	0/1:177,0,255:101:99	0/0:0,78,255:26:80	0/1:141,0,255:52:99	0/1:138,0,255:68:99	0/1:164,0,255:119:99	0/1:194,0,255:77:99	0/0:0,255,255:163:99	0/0:0,255,255:236:99	0/0:0,255,255:87:99	0/1:167,0,255:78:99	0/0:0,138,255:46:99	0/1:201,0,255:115:99	0/0:0,128,255:68:99
FvH4_1	374347	.	C	A	999	.	DP=8879;AF1=0.26;G3=0.48,0.52,3.012e-52;HWE=0.00225;CI95=0.26,0.26;DP4=3964,2557,1432,821;MQ=37;FQ=999;PV4=0.021,0,0.002,1	GT:PL:DP:GQ	0/0:0,255,255:197:99	0/1:163,0,255:246:99	0/0:0,255,255:246:99	0/0:0,255,255:244:99	0/0:0,255,255:248:99	0/1:172,0,255:230:99	0/1:166,0,255:246:99	0/1:114,0,255:243:99	0/1:130,0,255:248:99	0/1:142,0,255:246:99	0/0:0,252,255:104:99	0/1:132,0,255:189:99	0/1:120,0,255:241:99	0/1:97,0,255:59:95	0/1:150,0,255:212:99	0/0:0,255,255:249:99	0/0:0,255,255:193:99	0/0:0,155,255:72:99	0/0:0,255,255:230:99	0/0:0,255,255:239:99	0/0:0,255,255:178:99	0/1:150,0,255:149:99	0/1:130,0,255:184:99	0/1:141,0,255:185:99	0/0:0,255,255:155:99	0/0:0,255,255:237:99	0/1:148,0,255:240:99	0/0:0,187,255:62:99	0/1:129,0,255:69:99	0/0:0,246,255:126:99	0/1:151,0,255:159:99	0/1:130,0,255:155:99	0/0:0,255,255:98:99	0/0:0,255,255:102:99	0/0:0,255,255:149:99	0/1:141,0,255:125:99	0/1:161,0,255:234:99	0/1:147,0,255:154:99	0/0:0,229,255:76:99	0/1:148,0,255:135:99	0/1:131,0,255:123:99	0/1:142,0,255:210:99	0/1:129,0,255:109:99	0/0:0,255,255:232:99	0/0:0,255,255:247:99	0/0:0,255,255:154:99	0/1:152,0,255:156:99	0/0:0,255,255:126:99	0/1:162,0,255:178:99	0/0:0,162,255:85:99
FvH4_1	386441	.	A	G	999	.	DP=6944;AF1=0.26;G3=0.48,0.52,3.012e-52;HWE=0.00225;CI95=0.26,0.26;DP4=3430,2150,790,521;MQ=37;FQ=999;PV4=0.43,1,0.2,1	GT:PL:DP:GQ	0/1:255,0,255:165:99	0/0:0,255,255:241:99	0/0:0,255,255:250:99	0/1:255,0,255:220:99	0/0:0,255,255:235:99	0/0:0,255,255:246:99	0/0:0,255,255:244:99	0/0:0,255,255:248:99	0/1:255,0,255:252:99	0/0:0,255,255:254:99	0/0:0,37,255:56:39	0/1:216,0,255:73:99	0/0:0,255,255:156:99	0/0:0,100,255:45:99	0/0:0,255,255:200:99	0/0:0,255,255:167:99	0/1:255,0,255:130:99	0/1:255,0,255:68:99	0/0:0,255,255:177:99	0/0:0,255,255:163:99	0/0:0,255,255:127:99	0/1:255,0,255:85:99	0/1:255,0,255:163:99	0/0:0,255,255:131:99	0/1:255,0,255:70:99	0/0:0,255,255:156:99	0/1:255,0,255:195:99	0/1:213,0,255:59:99	0/1:180,0,255:45:99	0/1:255,0,255:91:99	0/1:255,0,255:83:99	0/1:255,0,255:117:99	0/1:255,0,255:67:99	0/1:255,0,255:53:99	0/1:255,0,255:84:99	0/0:0,255,255:122:99	0/0:0,255,255:247:99	0/1:255,0,255:94:99	0/0:0,163,255:54:99	0/1:255,0,255:78:99	0/0:0,152,255:99:99	0/1:255,0,255:90:99	0/0:0,255,255:118:99	0/1:255,0,255:136:99	0/1:255,0,255:242:99	0/1:255,0,255:109:99	0/1:255,0,255:104:99	0/0:0,255,255:112:99	0/1:255,0,255:119:99	0/0:0,154,255:51:99
FvH4_1	417005	.	T	C	999	.	DP=4141;AF1=0.2528;G3=0.4924,0.5076,1.333e-70;HWE=0.00307;CI95=0.25,0.26;DP4=1354,1622,527,556;MQ=37;FQ=999;PV4=0.075,1.2e-18,0.4,1	GT:PL:DP:GQ	0/0:0,169,255:56:99	0/1:255,0,255:207:99	0/0:0,255,255:243:99	0/0:0,255,255:250:99	0/0:0,255,255:236:99	0/1:255,0,255:231:99	0/1:255,0,255:205:99	0/1:255,0,255:227:99	0/1:255,0,255:197:99	0/1:255,0,255:231:99	0/0:0,3,255:24:6	0/0:0,160,255:53:99	0/1:255,0,255:90:99	0/1:92,0,197:13:90	0/1:255,0,255:70:99	0/0:0,174,255:70:99	0/0:0,14,255:56:16	0/0:0,93,255:31:95	0/0:0,50,255:52:52	0/0:0,144,255:48:99	0/0:0,100,255:56:99	0/1:255,0,182:35:99	0/1:231,0,255:46:99	0/1:237,0,255:41:99	0/0:0,54,255:18:56	0/0:0,58,255:65:60	0/1:255,0,255:69:99	0/0:0,63,255:21:65	0/1:173,0,158:15:99	0/0:0,29,255:40:31	0/1:255,0,255:42:99	0/1:255,0,255:55:99	0/0:0,120,255:40:99	0/0:0,84,255:28:86	0/0:0,117,255:51:99	0/1:255,0,255:62:99	0/1:255,0,255:123:99	0/1:255,0,255:51:99	0/0:0,81,255:27:83	0/1:200,0,255:31:99	0/1:194,0,255:46:99	0/1:186,0,255:48:99	0/1:255,0,253:54:99	0/0:0,112,255:60:99	0/0:0,255,255:135:99	0/0:0,108,255:36:99	0/1:255,0,255:41:99	0/0:0,74,255:37:76	0/1:255,0,255:67:99	0/0:0,87,255:29:89
FvH4_1	417021	.	T	A	999	.	DP=3835;AF1=0.2461;G3=0.5049,0.4951,1.366e-56;HWE=0.0041;CI95=0.24,0.26;DP4=1207,1792,326,474;MQ=37;FQ=999;PV4=0.81,0,0.095,1	GT:PL:DP:GQ	0/0:0,163,255:55:99	0/1:114,0,255:193:99	0/1:107,0,255:194:99	0/1:110,0,255:218:99	0/1:118,0,255:214:99	0/0:0,255,255:210:99	0/0:0,255,255:181:99	0/0:0,255,255:222:99	0/0:0,255,255:204:99	0/0:0,255,255:234:99	0/1:96,0,170:21:94	0/1:54,0,255:49:52	0/0:0,233,255:84:99	0/0:0,42,255:14:44	0/0:0,125,255:55:99	0/1:115,0,255:65:99	0/0:0,14,255:52:16	0/1:101,0,252:31:99	0/1:62,0,255:57:60	0/1:70,0,255:38:68	0/1:99,0,255:50:97	0/0:0,99,255:33:99	0/0:0,117,255:45:99	0/0:0,105,255:42:99	0/1:94,0,123:22:92	0/1:97,0,255:56:95	0/0:0,196,255:65:99	0/1:73,0,237:23:71	0/0:0,9,237:13:11	0/1:87,0,255:42:85	0/1:2,0,255:39:3	0/0:0,133,255:51:99	0/1:50,0,255:31:48	0/1:79,0,248:27:77	0/1:93,0,255:38:91	0/0:0,166,255:55:99	0/0:0,255,255:127:99	0/0:0,157,255:52:99	0/1:53,0,255:25:51	0/0:0,84,255:28:86	0/0:0,112,255:43:99	0/0:0,172,255:57:99	0/0:0,163,255:54:99	0/1:64,0,255:62:62	0/1:121,0,255:118:99	0/1:103,0,255:41:99	0/0:0,103,255:41:99	0/1:28,0,255:35:26	0/0:0,190,255:63:99	0/1:92,0,232:30:90
FvH4_1	420649	.	T	G	999	.	DP=7854;AF1=0.25;G3=0.5,0.5,2.777e-52;HWE=0.00356;CI95=0.25,0.25;DP4=3037,2717,1095,921;MQ=37;FQ=999;PV4=0.24,0,0.03,1	GT:PL:DP:GQ	0/0:0,255,255:176:99	0/1:97,0,255:240:95	0/0:0,255,255:249:99	0/0:0,255,255:186:99	0/0:0,255,255:245:99	0/1:107,0,255:240:99	0/1:87,0,255:246:85	0/1:84,0,255:246:82	0/1:96,0,255:247:94	0/1:80,0,255:245:78	0/0:0,226,255:93:99	0/0:0,255,255:116:99	0/1:98,0,255:237:96	0/1:62,0,255:51:60	0/1:95,0,255:176:93	0/0:0,255,255:211:99	0/0:0,255,255:188:99	0/0:0,171,255:63:99	0/0:0,255,255:186:99	0/0:0,255,255:186:99	0/0:0,255,255:177:99	0/1:120,0,255:130:99	0/1:76,0,255:212:74	0/1:92,0,255:143:90	0/0:0,216,255:105:99	0/0:0,255,255:168:99	0/1:51,0,255:218:49	0/0:0,180,255:66:99	0/1:44,0,255:36:42	0/0:0,223,255:96:99	0/1:110,0,255:99:99	0/1:98,0,255:148:96	0/0:0,255,255:93:99	0/0:0,211,255:70:99	0/0:0,255,255:115:99	0/1:67,0,255:103:65	0/1:114,0,255:214:99	0/1:119,0,255:130:99	0/0:0,181,255:60:99	0/1:134,0,255:103:99	0/1:77,0,255:128:75	0/1:89,0,255:164:87	0/1:106,0,255:120:99	0/0:0,255,255:213:99	0/0:0,255,255:245:99	0/0:0,255,255:106:99	0/1:76,0,255:155:74	0/0:0,236,255:85:99	0/1:31,0,255:167:29	0/0:0,185,255:74:99
FvH4_1	420704	.	C	T	999	.	DP=6963;AF1=0.26;G3=0.48,0.52,3.012e-52;HWE=0.00225;CI95=0.26,0.26;DP4=2514,2889,678,836;MQ=37;FQ=999;PV4=0.23,0.00024,0.0029,1	GT:PL:DP:GQ	0/0:0,255,255:131:99	0/1:255,0,255:247:99	0/1:255,0,255:229:99	0/1:255,0,255:244:99	0/1:255,0,255:181:99	0/0:0,255,255:248:99	0/0:0,255,255:246:99	0/0:0,255,255:233:99	0/0:0,255,255:231:99	0/0:0,255,255:248:99	0/1:255,0,255:85:99	0/1:255,0,255:103:99	0/0:0,255,255:185:99	0/0:0,68,255:35:70	0/0:0,255,255:162:99	0/1:255,0,255:178:99	0/1:255,0,255:166:99	0/1:193,0,255:66:99	0/1:255,0,255:151:99	0/1:255,0,255:163:99	0/1:255,0,255:156:99	0/0:0,253,255:119:99	0/0:0,255,255:147:99	0/0:0,144,255:138:99	0/1:255,0,255:92:99	0/1:255,0,255:131:99	0/0:0,255,255:188:99	0/1:255,0,255:65:99	0/1:37,0,255:42:35	0/1:255,0,255:87:99	0/0:0,175,255:94:99	0/0:0,218,255:119:99	0/1:255,0,255:59:99	0/1:255,0,255:52:99	0/1:255,0,255:121:99	0/0:0,255,255:113:99	0/0:0,255,255:230:99	0/0:0,255,255:119:99	0/1:255,0,255:47:99	0/0:0,170,255:80:99	0/0:0,255,255:120:99	0/0:0,255,255:167:99	0/0:0,255,255:115:99	0/1:255,0,255:151:99	0/1:255,0,255:186:99	0/1:255,0,255:57:99	0/0:0,255,255:111:99	0/1:255,0,255:71:99	0/0:0,255,255:136:99	0/1:255,0,255:72:99
FvH4_1	439227	.	T	G	999	.	DP=5415;AF1=0.7106;G3=1.124e-65,0.5793,0.4207;HWE=0.000491;CI95=0.71,0.72;DP4=864,780,1765,1889;MQ=37;FQ=999;PV4=0.0044,1.5e-26,0.16,1	GT:PL:DP:GQ	0/1:255,0,255:96:99	1/1:255,255,0:213:99	0/1:255,0,255:247:99	1/1:255,255,0:245:99	0/1:255,0,255:248:99	0/1:255,0,255:245:99	0/1:255,0,255:247:99	0/1:255,0,255:245:99	1/1:255,255,0:248:99	0/1:255,0,255:228:99	0/1:255,0,255:42:99	1/1:255,182,0:70:99	0/1:255,0,255:124:99	0/1:199,0,202:20:99	0/1:255,0,255:127:99	0/1:255,0,255:130:99	1/1:255,91,0:86:92	1/1:255,71,0:37:72	0/1:255,0,255:135:99	0/1:255,0,255:104:99	0/1:255,0,255:114:99	0/1:255,0,13:52:12	1/1:255,178,0:116:99	0/1:255,0,255:84:99	1/1:255,144,0:60:99	0/1:255,0,255:111:99	1/1:255,216,0:96:99	0/1:255,0,36:42:35	1/1:255,102,0:34:99	1/1:255,169,0:56:99	1/1:255,135,0:45:99	1/1:255,144,0:96:99	0/1:255,0,30:42:29	0/1:255,0,47:48:46	1/1:255,172,0:57:99	0/1:255,0,255:54:99	0/1:255,0,255:157:99	1/1:255,90,0:51:91	0/1:212,0,255:32:99	1/1:255,129,0:43:99	0/1:255,0,255:72:99	1/1:255,196,0:65:99	0/1:255,0,255:52:99	1/1:255,253,0:84:99	1/1:255,255,0:164:99	1/1:255,253,0:84:99	0/1:255,0,59:62:58	0/1:236,0,255:77:99	1/1:255,111,0:70:99	0/1:255,0,255:41:99
FvH4_1	446914	.	C	T	999	.	DP=3603;AF1=0.2377;G3=0.5231,0.4769,3.847e-60;HWE=0.00595;CI95=0.23,0.24;DP4=1692,1144,478,268;MQ=37;FQ=999;PV4=0.029,0,0.0035,0.0098	GT:PL:DP:GQ	0/0:0,126,255:42:99	0/1:194,0,255:161:99	0/1:191,0,255:235:99	0/1:190,0,255:247:99	0/1:207,0,255:249:99	0/0:0,255,255:243:99	0/0:0,255,255:248:99	0/0:0,255,255:247:99	0/0:0,255,255:248:99	0/0:0,255,255:185:99	0/1:111,0,214:19:99	0/1:88,0,255:33:86	0/0:0,232,255:77:99	0/0:0,33,241:11:35	0/0:0,118,255:62:99	0/1:187,0,255:55:99	0/1:192,0,230:46:99	0/1:7,0,131:6:6	0/1:155,0,255:46:99	0/1:48,0,255:31:46	0/1:136,0,214:38:99	0/0:0,48,255:26:50	0/0:0,138,255:46:99	0/0:0,84,255:28:86	0/1:157,0,170:22:99	0/1:143,0,255:47:99	0/0:0,166,255:55:99	0/1:109,0,254:23:99	0/0:0,27,234:9:29	0/1:179,0,205:32:99	0/0:0,18,255:29:20	0/0:0,129,255:43:99	0/1:69,0,188:14:67	0/1:101,0,242:28:99	0/1:164,0,167:21:99	0/0:0,129,255:43:99	0/0:0,177,255:84:99	0/0:0,105,255:35:99	0/1:84,0,199:16:82	0/0:0,66,255:22:68	0/0:0,111,255:37:99	0/0:0,123,255:41:99	0/0:0,21,255:23:23	0/1:188,0,255:78:99	0/1:168,0,255:80:99	0/1:106,0,255:32:99	0/0:0,114,255:38:99	0/1:117,0,255:30:99	0/0:0,154,255:51:99	0/0:0,60,255:20:62
FvH4_1	446946	.	A	G	999	.	DP=3843;AF1=0.2402;G3=0.5195,0.4805,1.377e-53;HWE=0.00544;CI95=0.24,0.24;DP4=1802,1254,467,277;MQ=37;FQ=999;PV4=0.061,0,0.00016,1	GT:PL:DP:GQ	0/0:0,123,255:41:99	0/1:186,0,255:179:99	0/1:187,0,255:241:99	0/1:104,0,255:233:99	0/1:140,0,255:225:99	0/0:0,255,255:229:99	0/0:0,255,255:247:99	0/0:0,255,255:239:99	0/0:0,255,255:245:99	0/0:0,255,255:247:99	0/1:49,0,204:14:47	0/1:147,0,255:44:99	0/0:0,180,255:67:99	0/0:0,51,255:17:53	0/0:0,153,255:75:99	0/1:173,0,255:63:99	0/1:163,0,255:42:99	0/1:53,0,226:15:51	0/1:167,0,255:55:99	0/1:28,0,255:40:26	0/1:125,0,251:49:99	0/0:0,66,255:22:68	0/0:0,166,255:55:99	0/0:0,96,255:32:98	0/1:130,0,255:37:99	0/1:111,0,255:55:99	0/0:0,185,255:69:99	0/1:106,0,255:27:99	0/0:0,15,158:5:17	0/1:175,0,231:36:99	0/0:0,53,255:40:55	0/0:0,111,255:46:99	0/1:154,0,170:22:99	0/1:161,0,211:32:99	0/1:119,0,250:27:99	0/0:0,135,255:45:99	0/0:0,210,255:109:99	0/0:0,99,255:33:99	0/1:68,0,221:15:66	0/0:0,72,255:24:74	0/0:0,132,255:44:99	0/0:0,132,255:44:99	0/0:0,46,255:29:48	0/1:194,0,255:85:99	0/1:167,0,255:94:99	0/1:63,0,255:35:61	0/0:0,99,255:33:99	0/1:89,0,235:23:87	0/0:0,184,255:61:99	0/0:0,42,255:14:44
FvH4_1	459186	.	A	T	999	.	DP=8003;AF1=0.24;G3=0.52,0.48,2.553e-52;HWE=0.00549;CI95=0.24,0.24;DP4=3449,2411,1265,809;MQ=37;FQ=999;PV4=0.091,2.6e-08,0.044,1	GT:PL:DP:GQ	0/1:255,0,255:131:99	0/0:0,255,255:240:99	0/1:255,0,255:248:99	0/0:0,255,255:247:99	0/1:255,0,255:250:99	0/1:255,0,255:248:99	0/1:255,0,255:229:99	0/1:255,0,255:253:99	0/0:0,255,255:251:99	0/1:255,0,255:224:99	0/1:255,0,255:61:99	0/0:0,255,255:146:99	0/1:255,0,255:242:99	0/1:255,0,255:56:99	0/1:255,0,255:203:99	0/1:255,0,255:247:99	0/0:0,197,255:170:99	0/0:0,139,255:68:99	0/1:255,0,255:226:99	0/1:255,0,255:158:99	0/1:255,0,255:135:99	0/0:0,255,255:166:99	0/0:0,255,255:212:99	0/1:255,0,255:150:99	0/0:0,190,255:106:99	0/1:255,0,255:219:99	0/0:0,255,255:244:99	0/0:0,235,255:78:99	0/0:0,141,255:47:99	0/0:0,255,255:106:99	0/0:0,255,255:105:99	0/0:0,236,255:124:99	0/0:0,200,255:78:99	0/0:0,214,255:71:99	0/0:0,255,255:136:99	0/1:255,0,255:130:99	0/1:255,0,255:224:99	0/0:0,248,255:94:99	0/1:255,0,255:58:99	0/0:0,250,255:83:99	0/1:255,0,255:112:99	0/0:0,255,255:149:99	0/1:255,0,255:127:99	0/0:0,255,255:237:99	0/0:0,255,255:244:99	0/0:0,255,255:111:99	0/0:0,200,255:104:99	0/1:255,0,255:107:99	0/0:0,255,255:161:99	0/1:255,0,255:118:99
FvH4_1	459232	.	G	A	999	.	DP=8344;AF1=0.4808;CI95=0.47,0.49;DP4=2274,2235,1549,2126;MQ=37;FQ=999;PV4=8.3e-14,0,0.36,0.35	GT:PL:DP:GQ	0/1:205,0,255:185:99	0/1:203,0,255:242:99	0/1:185,0,255:244:99	1/1:240,255,0:239:99	0/1:117,0,255:241:99	0/0:0,255,255:247:99	0/0:0,255,255:247:99	0/0:0,255,255:247:99	0/1:157,0,255:247:99	0/0:0,255,255:248:99	0/1:177,0,255:97:99	1/1:136,197,0:177:99	0/0:0,255,255:212:99	0/0:0,100,255:58:97	0/0:0,255,255:230:99	0/1:183,0,255:227:99	0/1:39,3,0:178:3	1/1:117,11,0:84:8	0/1:189,0,255:239:99	0/1:210,0,255:180:99	0/1:205,0,255:176:99	0/1:141,0,255:158:99	0/1:177,0,255:211:99	0/0:0,248,255:132:99	1/1:137,96,0:115:93	0/1:186,0,255:225:99	0/1:197,0,255:230:99	0/1:131,0,36:77:39	0/1:119,0,255:47:99	1/1:145,94,0:113:91	0/1:197,0,255:122:99	0/1:197,0,255:144:99	1/1:175,54,0:64:51	1/1:132,8,0:76:6	1/1:248,255,0:145:99	0/0:0,255,255:148:99	0/0:0,255,255:225:99	0/1:163,0,255:115:99	0/1:198,0,255:69:99	0/1:150,0,255:88:99	0/0:0,143,255:100:99	0/1:195,0,255:142:99	0/0:0,201,255:93:99	1/1:215,255,0:216:99	1/1:255,255,0:230:99	1/1:161,176,0:133:99	0/1:195,0,255:117:99	0/1:124,0,255:95:99	0/1:188,0,255:183:99	0/0:0,255,255:126:99
FvH4_1	467741	.	A	G	999	.	DP=4431;AF1=0.26;G3=0.48,0.52,3.279e-52;HWE=0.00225;CI95=0.26,0.26;DP4=2349,940,837,257;MQ=37;FQ=999;PV4=0.001,0,0.11,1	GT:PL:DP:GQ	0/0:0,217,255:72:99	0/1:199,0,255:231:99	0/0:0,255,255:237:99	0/0:0,255,255:253:99	0/0:0,255,255:247:99	0/1:212,0,255:248:99	0/1:178,0,255:213:99	0/1:180,0,255:244:99	0/1:162,0,255:248:99	0/1:201,0,255:153:99	0/0:0,51,255:31:53	0/0:0,103,255:51:99	0/1:166,0,255:120:99	0/1:79,0,154:22:77	0/1:167,0,255:78:99	0/0:0,255,255:103:99	0/0:0,179,255:76:99	0/0:0,54,255:19:56	0/0:0,167,255:71:99	0/0:0,220,255:73:99	0/0:0,192,255:79:99	0/1:28,0,255:48:26	0/1:151,0,255:54:99	0/1:126,0,255:58:99	0/0:0,151,255:50:99	0/0:0,210,255:79:99	0/1:164,0,255:66:99	0/0:0,111,255:37:99	0/1:51,0,240:18:49	0/0:0,106,255:44:99	0/1:118,0,245:28:99	0/1:84,0,255:62:82	0/0:0,81,255:27:83	0/0:0,57,255:20:59	0/0:0,178,255:59:99	0/1:123,0,255:37:99	0/1:154,0,255:122:99	0/1:169,0,255:48:99	0/0:0,54,255:18:56	0/1:168,0,237:38:99	0/1:76,0,255:49:74	0/1:139,0,255:50:99	0/1:167,0,249:56:99	0/0:0,248,255:90:99	0/0:0,255,255:139:99	0/0:0,60,255:41:62	0/1:96,0,255:48:94	0/0:0,93,255:31:95	0/1:175,0,255:54:99	0/1:71,0,255:43:69
FvH4_1	488784	.	G	A	999	.	DP=4518;AF1=0.238;G3=0.523,0.477,2.308e-85;HWE=0.00591;CI95=0.23,0.24;DP4=1601,1753,532,543;MQ=37;FQ=999;PV4=0.33,0,0.0021,1	GT:PL:DP:GQ	0/1:186,0,255:72:99	0/0:0,255,255:235:99	0/1:200,0,255:239:99	0/0:0,255,255:231:99	0/1:181,0,255:222:99	0/1:193,0,255:205:99	0/1:213,0,255:211:99	0/1:193,0,255:225:99	0/0:0,255,255:243:99	0/1:175,0,255:222:99	0/1:113,0,255:40:99	0/0:0,119,255:64:99	0/1:157,0,255:93:99	0/1:120,0,195:22:99	0/1:161,0,255:77:99	0/1:153,0,255:85:99	0/0:0,98,255:69:99	0/0:0,93,255:31:95	0/1:183,0,255:64:99	0/1:189,0,255:58:99	0/1:198,0,255:71:99	0/0:0,92,255:38:94	0/0:0,237,255:88:99	0/1:118,0,255:36:99	0/0:0,78,255:33:80	0/1:158,0,255:86:99	0/0:0,255,255:95:99	0/0:0,70,255:31:72	0/0:0,78,255:26:80	0/0:0,166,255:55:99	0/0:0,120,255:40:99	0/0:0,154,255:66:99	0/0:0,123,255:41:99	0/0:0,72,255:24:74	0/0:0,111,255:37:99	0/1:140,0,255:46:99	0/1:163,0,255:122:99	0/0:0,164,255:76:99	0/1:8,0,233:13:7	0/0:0,132,255:44:99	0/1:192,0,255:64:99	0/0:0,123,255:41:99	0/1:135,0,255:41:99	0/0:0,255,255:94:99	0/0:0,255,255:156:99	0/0:0,175,255:58:99	0/0:0,139,255:62:99	0/1:146,0,251:27:99	0/0:0,217,255:72:99	0/1:72,0,255:38:70
FvH4_1	511049	.	T	A	999	.	DP=5753;AF1=0.75;G3=1.622e-28,0.5,0.5;HWE=0.00356;CI95=0.75,0.75;DP4=1328,432,2946,922;MQ=37;FQ=999;PV4=0.57,0,0.029,0.47	GT:PL:DP:GQ	0/1:198,0,255:114:99	1/1:255,255,0:237:99	0/1:118,0,255:242:99	1/1:255,255,0:223:99	0/1:217,0,255:228:99	0/1:184,0,255:205:99	0/1:178,0,255:247:99	0/1:200,0,255:243:99	1/1:255,255,0:249:99	0/1:198,0,255:253:99	0/1:89,0,255:46:97	1/1:159,86,0:79:88	0/1:149,0,255:146:99	0/1:77,0,255:23:85	0/1:179,0,255:113:99	0/1:177,0,255:163:99	1/1:255,255,0:126:99	1/1:199,86,0:52:88	0/1:185,0,255:127:99	0/1:169,0,255:108:99	0/1:184,0,255:103:99	1/1:125,42,0:68:44	1/1:238,255,0:106:99	0/1:177,0,255:87:99	1/1:177,93,0:73:95	0/1:195,0,255:123:99	1/1:188,223,0:128:99	1/1:184,39,0:34:41	1/1:176,45,0:15:47	1/1:219,151,0:50:99	1/1:255,151,0:50:99	1/1:249,200,0:75:99	1/1:195,82,0:50:84	1/1:167,41,0:46:43	1/1:253,240,0:92:99	0/1:163,0,255:51:99	0/1:157,0,255:206:99	0/1:136,0,27:57:25	0/1:80,0,255:47:88	1/1:238,208,0:69:99	0/1:176,0,255:71:99	1/1:255,255,0:99:99	0/1:149,0,255:64:99	1/1:234,255,0:135:99	1/1:255,255,0:185:99	1/1:255,190,0:64:99	1/1:211,150,0:72:99	0/1:159,0,255:60:99	1/1:223,153,0:64:99	0/1:148,0,255:60:99
FvH4_1	511105	.	C	T	999	.	DP=7276;AF1=0.25;G3=0.5,0.5,3.349e-41;HWE=0.00356;CI95=0.25,0.25;DP4=3434,2080,1119,576;MQ=37;FQ=999;PV4=0.0052,0,1,1	GT:PL:DP:GQ	0/0:0,255,255:149:99	0/1:211,0,255:217:99	0/0:0,255,255:250:99	0/0:0,255,255:247:99	0/0:0,255,255:253:99	0/1:177,0,255:246:99	0/1:180,0,255:246:99	0/1:207,0,255:251:99	0/1:201,0,255:244:99	0/1:213,0,255:235:99	0/0:0,141,255:70:99	0/0:0,255,255:121:99	0/1:189,0,255:204:99	0/1:115,0,255:50:99	0/1:164,0,255:168:99	0/0:0,255,255:227:99	0/0:0,255,255:168:99	0/0:0,138,255:46:99	0/0:0,255,255:194:99	0/0:0,255,255:153:99	0/0:0,255,255:131:99	0/1:169,0,255:113:99	0/1:108,0,255:180:99	0/1:169,0,255:115:99	0/0:0,255,255:106:99	0/0:0,255,255:160:99	0/1:182,0,255:193:99	0/0:0,184,255:61:99	0/1:171,0,183:28:99	0/0:0,178,255:82:99	0/1:157,0,255:64:99	0/1:175,0,255:120:99	0/0:0,166,255:55:99	0/0:0,184,255:61:99	0/0:0,255,255:95:99	0/1:115,0,255:92:99	0/1:197,0,255:238:99	0/1:188,0,255:107:99	0/0:0,223,255:74:99	0/1:197,0,255:99:99	0/1:192,0,255:102:99	0/0:0,255,255:131:99	0/1:166,0,255:87:99	0/0:0,255,255:233:99	0/0:0,255,255:237:99	0/0:0,248,255:134:99	0/1:150,0,255:98:99	0/0:0,255,255:100:99	0/1:121,0,255:106:99	0/1:191,0,255:68:99
FvH4_1	551672	.	A	T	999	.	DP=5636;AF1=0.2414;G3=0.5162,0.4838,3.589e-84;HWE=0.00513;CI95=0.24,0.25;DP4=2334,1747,880,574;MQ=36;FQ=999;PV4=0.028,2.7e-62,0.14,1	GT:PL:DP:GQ	0/1:255,0,255:104:99	0/0:0,255,255:237:99	0/1:255,0,255:230:99	0/0:0,255,255:247:99	0/1:255,0,255:237:99	0/1:255,0,255:243:99	0/1:255,0,255:225:99	0/1:255,0,255:223:99	0/0:0,255,255:230:99	0/1:255,0,255:242:99	0/1:246,0,244:30:99	0/0:0,134,255:84:99	0/1:255,0,255:115:99	0/1:196,0,192:32:99	0/1:255,0,245:91:99	0/1:255,0,255:152:99	0/0:0,108,255:81:99	0/0:0,99,255:33:99	0/1:255,0,255:127:99	0/1:255,0,255:103:99	0/1:255,0,255:95:99	0/0:0,232,255:77:99	0/0:0,198,255:115:99	0/1:255,0,255:81:99	0/0:0,6,255:58:9	0/1:255,0,255:107:99	0/0:0,255,255:102:99	0/0:0,141,255:47:99	0/0:0,108,255:36:99	0/0:0,220,255:73:99	0/0:0,157,255:52:99	0/0:0,192,255:76:99	0/0:0,86,255:52:88	0/0:0,105,255:35:99	0/0:0,196,255:65:99	0/1:255,0,255:108:99	0/1:255,0,255:183:99	0/0:0,243,255:93:99	0/1:255,0,221:29:99	0/0:0,211,255:70:99	0/1:255,0,255:77:99	0/0:0,244,255:81:99	0/1:255,0,255:60:99	0/0:0,255,255:104:99	0/0:0,255,255:183:99	0/0:0,171,255:69:99	0/0:0,183,255:72:99	0/1:255,0,255:88:99	0/0:0,255,255:121:99	0/1:255,0,255:60:99
FvH4_1	600368	.	C	G	999	.	DP=5407;AF1=0.24;G3=0.52,0.48,1.316e-39;HWE=0.00549;CI95=0.24,0.24;DP4=1920,2227,554,662;MQ=37;FQ=999;PV4=0.67,0,0.018,1	GT:PL:DP:GQ	0/1:84,0,255:81:82	0/0:0,255,255:237:99	0/1:134,0,255:224:99	0/0:0,255,255:251:99	0/1:108,0,255:246:99	0/1:175,0,255:245:99	0/1:80,0,255:239:78	0/1:146,0,255:245:99	0/0:0,255,255:245:99	0/1:135,0,255:229:99	0/1:112,0,255:40:99	0/0:0,160,255:82:99	0/1:122,0,255:124:99	0/1:90,0,175:21:88	0/1:148,0,255:100:99	0/1:89,0,255:125:87	0/0:0,116,255:69:99	0/0:0,69,255:38:71	0/1:146,0,255:104:99	0/1:165,0,255:87:99	0/1:140,0,255:90:99	0/0:0,190,255:63:99	0/0:0,184,255:80:99	0/1:108,0,255:61:99	0/0:0,108,255:56:99	0/1:81,0,255:109:79	0/0:0,255,255:175:99	0/0:0,99,255:33:99	0/0:0,105,255:35:99	0/0:0,235,255:78:99	0/0:0,162,255:63:99	0/0:0,171,255:72:99	0/0:0,126,255:42:99	0/0:0,75,255:25:77	0/0:0,235,255:78:99	0/1:127,0,255:78:99	0/1:151,0,255:222:99	0/0:0,197,255:72:99	0/1:34,0,255:30:32	0/0:0,141,255:47:99	0/1:129,0,255:56:99	0/0:0,255,255:93:99	0/1:140,0,255:60:99	0/0:0,241,255:80:99	0/0:0,255,255:176:99	0/0:0,255,255:89:99	0/0:0,135,255:59:99	0/1:115,0,255:74:99	0/0:0,255,255:86:99	0/1:144,0,255:49:99
FvH4_1	600373	.	G	C	999	.	DP=5434;AF1=0.24;G3=0.52,0.48,1.316e-39;HWE=0.00549;CI95=0.24,0.24;DP4=1882,2280,549,704;MQ=37;FQ=999;PV4=0.4,0,0.14,1	GT:PL:DP:GQ	0/1:53,0,255:85:51	0/0:0,255,255:235:99	0/1:118,0,255:219:99	0/0:0,255,255:245:99	0/1:75,0,255:246:73	0/1:155,0,255:245:99	0/1:65,0,255:247:63	0/1:122,0,255:248:99	0/0:0,255,255:250:99	0/1:105,0,255:237:99	0/1:89,0,255:39:87	0/0:0,173,255:84:99	0/1:98,0,255:122:96	0/1:93,0,175:24:91	0/1:143,0,255:100:99	0/1:73,0,255:126:71	0/0:0,124,255:71:99	0/0:0,82,255:40:84	0/1:125,0,255:101:99	0/1:145,0,255:93:99	0/1:101,0,255:91:99	0/0:0,205,255:69:99	0/0:0,194,255:82:99	0/1:101,0,255:64:99	0/0:0,124,255:59:99	0/1:65,0,255:110:63	0/0:0,255,255:165:99	0/0:0,99,255:33:99	0/0:0,108,255:36:99	0/0:0,238,255:79:99	0/0:0,176,255:66:99	0/0:0,178,255:72:99	0/0:0,129,255:43:99	0/0:0,75,255:25:77	0/0:0,208,255:69:99	0/1:107,0,255:81:99	0/1:134,0,255:225:99	0/0:0,221,255:80:99	0/1:39,0,255:32:37	0/0:0,126,255:42:99	0/1:122,0,255:55:99	0/0:0,255,255:94:99	0/1:101,0,255:60:99	0/0:0,255,255:87:99	0/0:0,255,255:184:99	0/0:0,255,255:91:99	0/0:0,125,255:62:99	0/1:110,0,255:72:99	0/0:0,241,255:80:99	0/1:131,0,255:50:99
FvH4_1	605763	.	G	A	999	.	DP=4708;AF1=0.2546;G3=0.4886,0.5114,7.097e-93;HWE=0.00282;CI95=0.25,0.26;DP4=1719,2064,363,522;MQ=37;FQ=999;PV4=0.018,0,1,1	GT:PL:DP:GQ	0/1:145,0,255:70:99	0/0:0,255,255:231:99	0/0:0,255,255:202:99	0/1:152,0,255:234:99	0/0:0,255,255:226:99	0/0:0,255,255:223:99	0/0:0,255,255:214:99	0/0:0,255,255:194:99	0/1:163,0,255:205:99	0/0:0,255,255:227:99	0/0:0,111,255:56:99	0/1:124,0,255:50:99	0/0:0,255,255:126:99	0/0:0,78,255:34:80	0/0:0,255,255:109:99	0/0:0,255,255:102:99	0/1:57,0,255:75:55	0/1:46,0,255:34:44	0/0:0,124,255:55:99	0/0:0,255,255:92:99	0/0:0,211,255:77:99	0/1:138,0,255:57:99	0/1:134,0,255:86:99	0/0:0,223,255:82:99	0/1:114,0,225:32:99	0/0:0,208,255:82:99	0/1:140,0,255:100:99	0/0:1,0,255:36:3	0/1:66,0,255:21:64	0/1:104,0,255:47:99	0/1:103,0,255:46:99	0/1:93,0,255:67:91	0/1:101,0,255:36:99	0/1:126,0,252:36:99	0/1:131,0,255:50:99	0/0:0,188,255:71:99	0/0:0,255,255:163:99	0/1:133,0,255:65:99	0/0:0,75,255:25:77	0/1:112,0,255:41:99	0/0:0,149,255:56:99	0/1:156,0,255:63:99	0/0:0,205,255:68:99	0/1:150,0,255:80:99	0/1:150,0,255:155:99	0/1:135,0,255:69:99	0/1:137,0,214:38:99	0/0:0,138,255:53:99	0/1:152,0,255:77:99	0/0:0,67,255:30:69
FvH4_1	627739	.	C	G	999	.	DP=6677;AF1=0.26;G3=0.48,0.52,8.526e-30;HWE=0.00225;CI95=0.26,0.26;DP4=2162,2727,674,1048;MQ=37;FQ=999;PV4=0.00026,0,1,1	GT:PL:DP:GQ	0/0:0,255,255:160:99	0/1:200,0,255:219:99	0/1:198,0,255:248:99	0/1:172,0,255:248:99	0/1:152,0,255:242:99	0/0:0,255,255:248:99	0/0:0,255,255:249:99	0/0:0,255,255:247:99	0/0:0,255,255:248:99	0/0:0,255,255:248:99	0/1:164,0,255:61:99	0/1:178,0,255:88:99	0/1:201,0,255:209:99	0/0:0,109,255:44:99	0/0:0,255,255:165:99	0/1:185,0,255:154:99	0/1:178,0,255:118:99	0/1:157,0,255:41:99	0/1:197,0,255:164:99	0/1:190,0,255:124:99	0/1:198,0,255:141:99	0/0:0,179,255:76:99	0/0:0,255,255:152:99	0/0:0,250,255:119:99	0/1:170,0,255:84:99	0/1:184,0,255:150:99	0/0:0,255,255:172:99	0/1:174,0,126:41:99	0/0:0,76,255:33:78	0/1:184,0,255:86:99	0/0:0,179,255:74:99	0/0:0,255,255:101:99	0/1:167,0,255:61:99	0/1:190,0,255:61:99	0/1:199,0,255:99:99	0/0:0,255,255:104:99	0/0:0,255,255:240:99	0/0:0,255,255:88:99	0/1:167,0,213:34:99	0/0:0,147,255:56:99	0/0:0,237,255:94:99	0/1:163,0,255:91:99	0/0:0,235,255:78:99	0/1:180,0,255:162:99	0/1:217,0,255:231:99	0/1:167,0,255:84:99	0/0:0,255,255:119:99	0/1:191,0,255:80:99	0/0:0,255,255:117:99	0/0:0,148,255:58:99
FvH4_1	644107	.	T	G	999	.	DP=5006;AF1=0.26;G3=0.48,0.52,1.644e-49;HWE=0.00225;CI95=0.26,0.26;DP4=2134,1860,479,505;MQ=37;FQ=999;PV4=0.0083,0.00034,1,1	GT:PL:DP:GQ	0/1:255,0,255:87:99	0/0:0,255,255:244:99	0/0:0,255,255:241:99	0/1:255,0,255:243:99	0/0:0,255,255:239:99	0/0:0,255,255:244:99	0/0:0,255,255:248:99	0/0:0,255,255:249:99	0/1:255,0,255:223:99	0/0:0,255,255:242:99	0/0:0,28,255:41:30	0/1:255,0,255:70:99	0/0:0,255,255:103:99	0/0:0,42,255:14:44	0/0:0,255,255:101:99	0/0:0,193,255:96:99	0/1:255,0,255:72:99	0/1:164,0,255:27:99	0/0:0,188,255:86:99	0/0:0,255,255:88:99	0/0:0,197,255:89:99	0/1:235,0,255:37:99	0/1:255,0,255:85:99	0/0:0,144,255:60:99	0/1:255,0,255:55:99	0/0:0,255,255:122:99	0/1:255,0,255:115:99	0/1:255,0,255:39:99	0/1:152,0,242:20:99	0/1:255,0,255:37:99	0/1:255,0,255:50:99	0/1:255,0,255:86:99	0/1:215,0,145:19:99	0/1:209,0,255:34:99	0/1:255,0,255:62:99	0/0:0,238,255:79:99	0/0:0,255,255:167:99	0/1:255,0,255:51:99	0/0:0,75,255:25:77	0/1:255,0,246:32:99	0/0:0,51,255:61:53	0/1:255,0,255:70:99	0/0:0,184,255:61:99	0/1:255,0,255:114:99	0/1:255,0,255:148:99	0/1:255,0,255:62:99	0/1:255,0,255:61:99	0/0:0,117,255:51:99	0/1:255,0,255:92:99	0/0:0,108,255:36:99
FvH4_1	644109	.	A	G	999	.	DP=5067;AF1=0.27;G3=0.46,0.54,2.307e-65;HWE=0.00138;CI95=0.27,0.27;DP4=2010,1782,620,600;MQ=37;FQ=999;PV4=0.19,0,0.32,1	GT:PL:DP:GQ	0/0:0,255,255:92:99	0/1:201,0,255:244:99	0/1:219,0,255:232:99	0/1:214,0,255:242:99	0/1:206,0,255:239:99	0/0:0,255,255:246:99	0/0:0,255,255:248:99	0/0:0,255,255:250:99	0/0:0,255,255:229:99	0/0:0,255,255:248:99	0/1:65,0,255:40:64	0/1:169,0,255:71:99	0/1:167,0,255:103:99	0/1:26,0,212:13:25	0/0:0,231,255:100:99	0/1:176,0,255:96:99	0/1:177,0,255:72:99	0/1:162,0,221:28:99	0/1:180,0,255:86:99	0/1:183,0,255:90:99	0/1:194,0,255:88:99	0/0:0,129,255:43:99	0/0:0,175,255:88:99	0/0:0,178,255:60:99	0/1:116,0,255:55:99	0/1:174,0,255:122:99	0/0:0,255,255:118:99	0/1:170,0,255:41:99	0/0:0,38,255:20:39	0/1:137,0,255:40:99	0/0:0,148,255:49:99	0/0:0,239,255:87:99	0/1:87,0,246:21:86	0/1:137,0,255:33:99	0/1:200,0,255:61:99	0/0:0,238,255:79:99	0/0:0,255,255:168:99	0/0:0,151,255:50:99	0/1:101,0,231:26:99	0/0:0,25,255:34:26	0/0:0,150,255:66:99	0/1:192,0,255:72:99	0/0:0,187,255:62:99	0/1:179,0,255:111:99	0/1:205,0,255:147:99	0/1:182,0,255:63:99	0/0:0,184,255:61:99	0/1:181,0,198:50:99	0/0:0,255,255:91:99	0/0:0,90,255:37:91
FvH4_1	667267	.	T	A	999	.	DP=8790;AF1=0.24;G3=0.52,0.48,2.553e-52;HWE=0.00549;CI95=0.24,0.24;DP4=3535,2986,1161,1054;MQ=37;FQ=999;PV4=0.15,0,0.053,9.4e-08	GT:PL:DP:GQ	0/1:188,0,255:240:99	0/0:0,255,255:246:99	0/1:160,0,255:253:99	0/0:0,255,255:227:99	0/1:208,0,255:242:99	0/1:240,0,255:243:99	0/1:225,0,255:248:99	0/1:231,0,255:234:99	0/0:0,255,255:242:99	0/1:231,0,255:253:99	0/1:193,0,255:86:99	0/0:0,255,255:153:99	0/1:213,0,255:229:99	0/1:115,0,255:64:99	0/1:201,0,255:248:99	0/1:196,0,255:242:99	0/0:0,255,255:235:99	0/0:0,180,255:70:99	0/1:212,0,255:239:99	0/1:179,0,255:180:99	0/1:214,0,255:214:99	0/0:0,255,255:147:99	0/0:0,255,255:224:99	0/1:214,0,255:194:99	0/0:0,213,255:127:99	0/1:184,0,255:238:99	0/0:0,255,255:226:99	0/0:0,241,255:80:99	0/0:0,214,255:71:99	0/0:0,255,255:155:99	0/0:0,255,255:121:99	0/0:0,255,255:165:99	0/0:0,237,255:89:99	0/0:0,199,255:66:99	0/0:0,255,255:166:99	0/1:192,0,255:126:99	0/1:219,0,255:242:99	0/0:0,255,255:146:99	0/1:180,0,255:63:99	0/0:0,255,255:131:99	0/1:187,0,255:157:99	0/0:0,255,255:199:99	0/1:200,0,255:122:99	0/0:0,255,255:216:99	0/0:0,255,255:249:99	0/0:0,250,255:113:99	0/0:0,255,255:143:99	0/1:143,0,255:96:99	0/0:0,255,255:172:99	0/1:192,0,255:104:99
FvH4_1	667367	.	T	C	999	.	DP=6332;AF1=0.26;G3=0.48,0.52,5.38e-40;HWE=0.00225;CI95=0.26,0.26;DP4=1313,3697,311,959;MQ=37;FQ=999;PV4=0.22,0,0.39,1	GT:PL:DP:GQ	0/1:174,0,255:82:99	0/0:0,255,255:241:99	0/0:0,255,255:246:99	0/1:218,0,251:243:99	0/0:0,255,255:247:99	0/0:0,255,255:227:99	0/0:0,255,255:247:99	0/0:0,255,255:235:99	0/1:208,0,255:239:99	0/0:0,255,255:245:99	0/0:0,144,255:62:99	0/1:161,0,255:128:99	0/0:0,255,255:188:99	0/0:0,58,255:34:60	0/0:0,255,255:165:99	0/0:0,255,255:174:99	0/1:106,0,255:128:99	0/1:55,0,255:52:53	0/0:0,250,255:139:99	0/0:0,255,255:148:99	0/0:0,255,255:149:99	0/1:200,0,255:88:99	0/1:168,0,255:117:99	0/0:0,220,255:101:99	0/1:166,0,255:99:99	0/0:0,255,255:124:99	0/1:121,0,255:152:99	0/1:198,0,255:83:99	0/1:180,0,177:31:99	0/1:188,0,255:73:99	0/1:101,0,255:62:99	0/1:179,0,255:100:99	0/1:164,0,255:70:99	0/1:87,0,255:42:85	0/1:193,0,255:100:99	0/0:0,255,255:96:99	0/0:0,255,255:170:99	0/1:144,0,255:75:99	0/0:0,87,255:29:89	0/1:108,0,255:64:99	0/0:0,225,255:96:99	0/1:188,0,255:140:99	0/0:0,255,255:125:99	0/1:132,0,255:84:99	0/1:229,0,255:160:99	0/1:183,0,255:79:99	0/1:181,0,255:54:99	0/0:0,211,255:79:99	0/1:197,0,255:82:99	0/0:0,233,255:86:99
FvH4_1	675163	.	A	G	999	.	DP=8044;AF1=0.26;G3=0.48,0.52,3.012e-52;HWE=0.00225;CI95=0.26,0.26;DP4=2554,3601,658,1159;MQ=37;FQ=999;PV4=5.6e-05,0,0.0014,1	GT:PL:DP:GQ	0/1:187,0,255:165:99	0/0:0,255,255:248:99	0/0:0,255,255:249:99	0/1:203,0,255:228:99	0/0:0,255,255:245:99	0/0:0,255,255:237:99	0/0:0,255,255:249:99	0/0:0,255,255:248:99	0/1:184,0,255:251:99	0/0:0,255,255:248:99	0/0:0,146,255:63:99	0/1:152,0,255:115:99	0/0:0,255,255:217:99	0/0:0,38,255:54:40	0/0:0,255,255:198:99	0/0:0,255,255:197:99	0/1:161,0,255:160:99	0/1:157,0,255:58:99	0/0:0,255,255:203:99	0/0:0,255,255:201:99	0/0:0,255,255:187:99	0/1:204,0,255:84:99	0/1:171,0,255:216:99	0/0:0,255,255:169:99	0/1:180,0,255:110:99	0/0:0,255,255:183:99	0/1:198,0,255:193:99	0/1:176,0,255:67:99	0/1:130,0,255:51:99	0/1:169,0,255:128:99	0/1:186,0,255:109:99	0/1:173,0,255:140:99	0/1:185,0,255:103:99	0/1:144,0,255:99:99	0/1:196,0,255:142:99	0/0:0,255,255:117:99	0/0:0,255,255:219:99	0/1:179,0,255:112:99	0/0:0,177,255:66:99	0/1:183,0,255:118:99	0/0:0,255,255:126:99	0/1:195,0,255:189:99	0/0:0,255,255:126:99	0/1:175,0,255:204:99	0/1:213,0,255:221:99	0/1:170,0,255:113:99	0/1:188,0,255:116:99	0/0:0,223,255:120:99	0/1:155,0,255:219:99	0/0:0,226,255:91:99
FvH4_1	688141	.	C	T	999	.	DP=3611;AF1=0.2338;G3=0.5306,0.4694,1.534e-71;HWE=0.00697;CI95=0.23,0.24;DP4=1184,1430,447,523;MQ=37;FQ=999;PV4=0.68,0,1,1	GT:PL:DP:GQ	0/1:119,0,255:38:99	0/0:0,255,255:170:99	0/1:206,0,255:238:99	0/0:0,255,255:246:99	0/1:202,0,255:242:99	0/1:202,0,255:245:99	0/1:171,0,255:164:99	0/1:174,0,255:249:99	0/0:0,255,255:212:99	0/1:151,0,255:198:99	0/1:40,0,255:29:38	0/0:0,77,255:44:79	0/1:165,0,255:66:99	0/0:0,0,157:7:4	0/1:180,0,255:68:99	0/1:177,0,255:43:99	0/0:0,82,255:43:84	0/0:0,45,245:15:47	0/1:163,0,255:43:99	0/1:177,0,255:52:99	0/1:154,0,255:48:99	0/0:0,69,255:23:71	0/0:0,168,255:62:99	0/1:45,0,255:33:43	0/0:0,75,255:32:77	0/1:156,0,255:51:99	0/0:0,160,255:53:99	0/0:0,72,255:24:74	0/0:0,57,255:19:59	0/0:0,69,255:23:71	0/0:0,102,255:34:99	0/0:0,144,255:48:99	0/0:0,69,255:23:71	0/0:0,72,255:24:74	0/0:0,90,255:30:92	0/1:179,0,255:51:99	0/1:194,0,255:82:99	0/0:0,117,255:39:99	0/1:48,0,180:17:46	0/0:0,117,255:39:99	0/1:119,0,255:25:99	0/0:0,123,255:41:99	0/1:177,0,252:37:99	0/0:0,122,255:57:99	0/0:0,253,255:84:99	0/0:0,63,255:21:65	0/0:0,97,255:40:99	0/1:146,0,245:28:99	0/0:0,166,255:55:99	0/1:151,0,223:29:99
FvH4_1	698590	.	T	A	999	.	DP=8893;AF1=0.24;G3=0.52,0.48,2.811e-52;HWE=0.00549;CI95=0.24,0.24;DP4=3013,3539,1092,1175;MQ=37;FQ=999;PV4=0.075,0,0.021,0.11	GT:PL:DP:GQ	0/1:189,0,255:236:99	0/0:0,255,255:209:99	0/1:228,0,255:183:99	0/0:0,255,255:202:99	0/1:204,0,250:247:99	0/1:196,0,255:199:99	0/1:221,0,255:225:99	0/1:225,0,255:244:99	0/0:0,255,255:244:99	0/1:214,0,255:221:99	0/1:175,0,255:93:99	0/0:0,255,255:231:99	0/1:183,0,255:236:99	0/1:153,0,255:66:99	0/1:169,0,255:231:99	0/1:214,0,255:241:99	0/0:0,255,255:226:99	0/0:0,211,255:71:99	0/1:146,0,255:229:99	0/1:166,0,255:216:99	0/1:126,0,255:241:99	0/0:0,255,255:201:99	0/0:0,255,255:243:99	0/1:141,0,255:207:99	0/0:0,255,255:163:99	0/1:192,0,255:212:99	0/0:0,255,255:236:99	0/0:0,255,255:91:99	0/0:0,132,255:44:99	0/0:0,255,255:115:99	0/0:0,255,255:113:99	0/0:0,255,255:171:99	0/0:0,212,255:79:99	0/0:0,255,255:89:99	0/0:0,255,255:157:99	0/1:167,0,255:137:99	0/1:209,0,255:223:99	0/0:0,255,255:176:99	0/1:161,0,255:57:99	0/0:0,255,255:123:99	0/1:174,0,255:142:99	0/0:0,255,255:159:99	0/1:184,0,255:164:99	0/0:0,255,255:243:99	0/0:0,255,255:239:99	0/0:0,255,255:168:99	0/0:0,255,255:136:99	0/1:188,0,255:119:99	0/0:0,255,255:196:99	0/1:201,0,255:125:99
FvH4_1	716416	.	T	G	999	.	DP=6503;AF1=0.26;G3=0.48,0.52,3.012e-52;HWE=0.00225;CI95=0.26,0.26;DP4=2110,3013,532,786;MQ=37;FQ=999;PV4=0.59,0,3.3e-08,1	GT:PL:DP:GQ	0/1:155,0,255:108:99	0/0:0,255,255:247:99	0/0:0,255,255:248:99	0/1:104,0,255:231:99	0/0:0,255,255:214:99	0/0:0,255,255:236:99	0/0:0,255,255:246:99	0/0:0,255,255:250:99	0/1:53,0,255:246:51	0/0:0,255,255:248:99	0/0:0,241,255:80:99	0/1:169,0,255:96:99	0/0:0,255,255:196:99	0/0:0,82,255:35:84	0/0:0,255,255:153:99	0/0:0,255,255:154:99	0/1:154,0,255:86:99	0/1:127,0,255:46:99	0/0:0,255,255:154:99	0/0:0,255,255:109:99	0/0:0,255,255:132:99	0/1:142,0,255:89:99	0/1:141,0,255:131:99	0/0:0,255,255:122:99	0/1:127,0,255:88:99	0/0:0,255,255:119:99	0/1:146,0,255:173:99	0/1:123,0,255:53:99	0/1:147,0,255:66:99	0/1:85,0,255:70:83	0/1:150,0,255:72:99	0/1:156,0,255:91:99	0/1:122,0,255:48:99	0/1:93,0,255:43:91	0/1:155,0,255:101:99	0/0:0,255,255:89:99	0/0:0,255,255:227:99	0/1:134,0,255:104:99	0/0:0,126,255:43:99	0/1:149,0,255:91:99	0/0:0,227,255:90:99	0/1:155,0,255:104:99	0/0:0,255,255:108:99	0/1:170,0,255:182:99	0/1:135,0,255:204:99	0/1:163,0,255:86:99	0/1:107,0,255:77:99	0/0:0,151,255:59:99	0/1:163,0,255:141:99	0/0:0,115,255:55:99
FvH4_1	721829	.	T	A	999	.	DP=4860;AF1=0.2397;G3=0.5204,0.4796,2.107e-77;HWE=0.00554;CI95=0.23,0.24;DP4=2395,1236,776,385;MQ=37;FQ=999;PV4=0.59,0,0.13,1	GT:PL:DP:GQ	0/1:156,0,255:89:99	0/0:0,255,255:249:99	0/1:122,0,255:246:99	0/0:0,255,255:249:99	0/1:162,0,255:224:99	0/1:19,0,255:239:17	0/1:104,0,255:227:99	0/1:151,0,255:245:99	0/0:0,255,255:246:99	0/1:129,0,255:243:99	0/1:140,0,255:41:99	0/0:0,68,255:60:70	0/1:147,0,255:122:99	0/1:23,0,248:18:21	0/1:130,0,255:86:99	0/1:134,0,255:82:99	0/0:0,181,255:60:99	0/0:0,90,255:30:92	0/1:161,0,255:91:99	0/1:74,0,255:65:72	0/1:153,0,255:89:99	0/0:0,115,255:45:99	0/0:0,152,255:71:99	0/1:148,0,255:55:99	0/0:0,148,255:49:99	0/1:133,0,255:94:99	0/0:0,255,255:112:99	0/0:0,96,255:32:98	0/0:0,87,255:29:89	0/0:0,135,255:45:99	0/0:0,135,255:45:99	0/0:0,255,255:89:99	0/0:0,120,255:40:99	0/0:0,60,255:35:62	0/0:0,87,255:36:89	0/1:124,0,255:55:99	0/1:128,0,255:125:99	0/0:0,190,255:63:99	0/1:51,0,255:19:49	0/0:0,187,255:62:99	0/1:121,0,255:48:99	0/0:0,154,255:51:99	0/1:100,0,255:53:98	0/0:0,255,255:116:99	0/0:0,255,255:124:99	0/0:0,171,255:65:99	0/0:0,169,255:56:99	0/1:121,0,255:62:99	0/0:0,210,255:83:99	0/1:103,0,254:32:99
FvH4_1	1499362	.	C	G	999	.	DP=5379;AF1=0.26;G3=0.48,0.52,1.381e-31;HWE=0.00225;CI95=0.26,0.26;DP4=3550,271,1418,95;MQ=37;FQ=999;PV4=0.31,0,1,1	GT:PL:DP:GQ	0/1:111,0,255:65:99	0/0:0,255,255:240:99	0/0:0,255,255:256:99	0/1:190,0,255:235:99	0/0:0,255,255:250:99	0/1:124,0,255:244:99	0/1:164,0,252:248:99	0/1:132,0,175:262:99	0/0:0,255,255:265:99	0/1:171,0,255:268:99	0/1:94,0,189:50:92	0/0:0,40,255:72:42	0/1:154,0,255:148:99	0/0:0,48,174:32:50	0/1:120,0,237:164:99	0/1:149,0,210:138:99	0/0:0,255,255:91:99	0/0:0,105,255:35:99	0/1:150,0,221:107:99	0/1:150,0,167:79:99	0/1:106,0,238:109:99	0/0:0,172,255:57:99	0/0:0,225,255:111:99	0/1:97,0,255:75:95	0/0:0,166,235:55:99	0/1:94,0,255:104:92	0/0:0,255,255:102:99	0/1:109,0,243:49:99	0/0:0,96,255:32:98	0/0:0,157,255:52:99	0/0:0,123,255:41:99	0/0:0,154,246:60:99	0/0:0,73,244:32:75	0/1:58,0,135:15:56	0/0:0,205,255:69:99	0/1:131,0,199:43:99	0/1:162,0,255:176:99	0/1:124,0,206:50:99	0/1:99,0,191:23:97	0/1:98,0,255:53:96	0/1:87,0,226:45:85	0/0:0,238,255:87:99	0/1:122,0,228:85:99	0/0:0,196,255:65:99	0/0:0,255,255:212:99	0/0:0,122,255:57:99	0/0:0,144,255:55:99	0/0:0,151,255:59:99	0/1:156,0,202:58:99	0/1:87,0,155:54:85
FvH4_1	1499495	.	T	C	999	.	DP=8256;AF1=0.24;G3=0.52,0.48,2.553e-52;HWE=0.00549;CI95=0.24,0.24;DP4=3170,3249,877,873;MQ=37;FQ=999;PV4=0.59,0,0.035,1	GT:PL:DP:GQ	0/1:175,0,255:167:99	0/0:0,255,255:248:99	0/1:194,0,255:237:99	0/0:0,255,255:248:99	0/1:225,0,255:233:99	0/0:0,255,255:248:99	0/0:0,255,255:247:99	0/0:0,255,255:244:99	0/1:198,0,255:235:99	0/0:0,255,255:235:99	0/0:0,164,255:80:99	0/1:199,0,255:178:99	0/0:0,255,255:230:99	0/1:177,0,255:75:99	0/0:0,255,255:219:99	0/0:0,255,255:220:99	0/1:189,0,255:183:99	0/1:103,0,255:82:99	0/0:0,255,255:205:99	0/0:0,255,255:166:99	0/0:0,255,255:227:99	0/1:194,0,255:143:99	0/1:145,0,255:193:99	0/0:0,255,255:155:99	0/1:201,0,255:101:99	0/0:0,255,255:193:99	0/1:165,0,255:214:99	0/0:0,202,255:76:99	0/1:177,0,255:61:99	0/1:186,0,255:101:99	0/1:116,0,255:104:99	0/1:187,0,255:177:99	0/1:70,0,255:81:68	0/0:0,255,255:86:99	0/1:197,0,255:128:99	0/0:0,255,255:133:99	0/0:0,255,255:223:99	0/0:0,255,255:133:99	0/0:0,226,255:75:99	0/0:0,194,255:86:99	0/0:0,255,255:117:99	0/1:198,0,255:121:99	0/0:0,255,255:139:99	0/1:185,0,255:219:99	0/1:208,0,255:246:99	0/1:202,0,255:167:99	0/1:136,0,255:128:99	0/1:146,0,255:86:99	0/0:0,255,255:149:99	0/0:0,255,255:127:99
FvH4_1	1505491	.	C	T	999	.	DP=5889;AF1=0.76;G3=1.316e-22,0.48,0.52;HWE=0.00549;CI95=0.76,0.76;DP4=775,657,2231,2094;MQ=37;FQ=999;PV4=0.099,0,0.039,1	GT:PL:DP:GQ	0/1:192,0,255:109:99	1/1:255,255,0:217:99	0/1:192,0,255:247:99	1/1:255,255,0:226:99	0/1:143,0,255:241:99	1/1:255,255,0:243:99	1/1:255,255,0:243:99	1/1:255,255,0:245:99	0/1:224,0,255:249:99	1/1:255,255,0:244:99	1/1:229,101,0:57:99	0/1:213,0,255:114:99	1/1:255,255,0:118:99	0/1:157,0,255:46:99	1/1:255,255,0:138:99	1/1:238,255,0:155:99	0/1:204,0,255:110:99	0/1:90,0,255:40:98	1/1:205,183,0:117:99	1/1:247,164,0:77:99	1/1:239,181,0:86:99	0/1:199,0,255:76:99	0/1:214,0,255:109:99	1/1:187,113,0:95:99	0/1:223,0,255:68:99	1/1:228,214,0:107:99	0/1:181,0,255:152:99	1/1:230,91,0:42:93	0/1:210,0,201:49:99	0/1:202,0,255:94:99	0/1:204,0,255:63:99	0/1:211,0,255:99:99	0/1:168,0,255:35:99	1/1:245,74,0:37:76	0/1:177,0,255:79:99	1/1:255,220,0:73:99	1/1:255,255,0:183:99	1/1:255,157,0:52:99	1/1:247,81,0:27:83	1/1:255,165,0:67:99	1/1:199,73,0:60:75	0/1:210,0,255:85:99	1/1:238,155,0:76:99	0/1:186,0,255:144:99	0/1:207,0,255:194:99	0/1:208,0,255:108:99	0/1:187,0,255:63:99	0/1:202,0,255:78:99	1/1:246,141,0:71:99	1/1:237,113,0:49:99
FvH4_1	1510319	.	G	T	999	.	DP=8502;AF1=0.24;G3=0.52,0.48,2.553e-52;HWE=0.00549;CI95=0.24,0.24;DP4=3102,3622,788,956;MQ=37;FQ=999;PV4=0.48,0,0.13,1	GT:PL:DP:GQ	0/1:174,0,255:172:99	0/0:0,255,255:249:99	0/1:194,0,255:245:99	0/0:0,255,255:248:99	0/1:211,0,255:254:99	0/0:0,255,255:251:99	0/0:0,255,255:250:99	0/0:0,255,255:249:99	0/1:172,0,255:246:99	0/0:0,255,255:248:99	0/0:0,168,255:87:99	0/1:120,0,255:183:99	0/0:0,255,255:239:99	0/1:159,0,255:58:99	0/0:0,255,255:230:99	0/0:0,255,255:243:99	0/1:201,0,255:198:99	0/1:182,0,255:58:99	0/0:0,255,255:224:99	0/0:0,255,255:180:99	0/0:0,255,255:188:99	0/1:152,0,255:150:99	0/1:177,0,255:227:99	0/0:0,255,255:187:99	0/1:198,0,255:117:99	0/0:0,255,255:197:99	0/1:211,0,255:201:99	0/0:0,255,255:96:99	0/1:126,0,255:52:99	0/1:195,0,255:112:99	0/1:153,0,255:100:99	0/1:174,0,255:150:99	0/1:194,0,255:96:99	0/0:0,178,255:68:99	0/1:203,0,255:165:99	0/0:0,255,255:159:99	0/0:0,255,255:210:99	0/0:0,255,255:131:99	0/0:0,202,255:67:99	0/0:0,255,255:123:99	0/0:0,255,255:152:99	0/1:193,0,255:133:99	0/0:0,255,255:143:99	0/1:144,0,255:229:99	0/1:190,0,255:228:99	0/1:168,0,255:117:99	0/1:148,0,255:143:99	0/1:207,0,255:133:99	0/0:0,255,255:194:99	0/0:0,255,255:88:99
FvH4_1	1510365	.	A	G	999	.	DP=6970;AF1=0.26;G3=0.48,0.52,3.012e-52;HWE=0.00225;CI95=0.26,0.26;DP4=1791,3342,545,1237;MQ=37;FQ=999;PV4=0.00092,0,0.32,1	GT:PL:DP:GQ	0/1:176,0,255:109:99	0/0:0,255,255:237:99	0/0:0,255,255:226:99	0/1:206,0,255:85:99	0/0:0,255,255:176:99	0/1:191,0,255:224:99	0/1:205,0,255:151:99	0/1:228,0,255:247:99	0/0:0,255,255:230:99	0/1:195,0,255:239:99	0/1:141,0,255:73:99	0/0:0,255,255:178:99	0/1:205,0,255:208:99	0/0:0,63,255:35:65	0/1:196,0,255:201:99	0/1:183,0,255:199:99	0/0:0,255,255:179:99	0/0:0,127,255:50:99	0/1:168,0,255:195:99	0/1:181,0,255:134:99	0/1:197,0,255:151:99	0/0:0,255,255:124:99	0/0:0,255,255:170:99	0/1:142,0,255:141:99	0/0:0,215,255:81:99	0/1:186,0,255:144:99	0/0:0,255,255:159:99	0/1:159,0,255:77:99	0/0:0,154,255:51:99	0/0:0,211,255:70:99	0/0:0,217,255:72:99	0/0:0,255,255:114:99	0/0:0,237,255:86:99	0/1:143,0,255:66:99	0/0:0,255,255:146:99	0/1:186,0,255:118:99	0/1:146,0,255:222:99	0/1:172,0,255:113:99	0/1:130,0,255:55:99	0/1:139,0,255:92:99	0/1:164,0,255:103:99	0/0:0,255,255:130:99	0/1:140,0,255:99:99	0/0:0,255,255:194:99	0/0:0,255,255:244:99	0/0:0,184,255:85:99	0/0:0,255,255:114:99	0/0:0,239,255:109:99	0/1:183,0,255:122:99	0/1:167,0,255:87:99
FvH4_1	1559823	.	A	T	999	.	DP=7475;AF1=0.76;G3=8.314e-20,0.48,0.52;HWE=0.00549;CI95=0.76,0.76;DP4=589,1045,2074,3538;MQ=37;FQ=999;PV4=0.52,0,0.052,1	GT:PL:DP:GQ	0/1:171,0,255:171:99	1/1:225,255,0:236:99	0/1:169,0,255:244:99	1/1:255,255,0:197:99	0/1:160,0,255:238:99	1/1:255,255,0:236:99	1/1:255,255,0:243:99	1/1:255,255,0:244:99	0/1:146,0,255:247:99	1/1:255,255,0:236:99	1/1:109,56,0:81:58	0/1:160,0,255:125:99	1/1:199,255,0:201:99	0/1:160,0,255:50:99	1/1:204,255,0:170:99	1/1:223,255,0:171:99	0/1:134,0,255:154:99	0/1:147,0,255:84:99	1/1:185,255,0:181:99	1/1:233,255,0:137:99	1/1:225,255,0:142:99	0/1:152,0,255:110:99	0/1:144,0,255:182:99	1/1:153,250,0:130:99	0/1:144,0,255:92:99	1/1:163,255,0:176:99	0/1:159,0,255:185:99	1/1:192,159,0:65:99	0/1:111,0,255:38:99	0/1:146,0,255:85:99	0/1:163,0,255:103:99	0/1:147,0,255:116:99	0/1:76,0,255:55:84	1/1:216,202,0:67:99	0/1:158,0,255:124:99	1/1:226,255,0:146:99	1/1:219,255,0:226:99	1/1:236,255,0:125:99	1/1:215,129,0:43:99	1/1:199,243,0:93:99	1/1:222,255,0:108:99	0/1:155,0,255:111:99	1/1:207,255,0:96:99	0/1:152,0,255:190:99	0/1:152,0,255:196:99	0/1:143,0,255:124:99	0/1:155,0,255:115:99	0/1:131,0,255:77:99	1/1:255,255,0:217:99	1/1:243,190,0:63:99
FvH4_1	1569646	.	G	T	999	.	DP=6624;AF1=0.7301;G3=6.361e-27,0.5402,0.4598;HWE=0.00138;CI95=0.73,0.74;DP4=827,663,2905,1990;MQ=37;FQ=999;PV4=0.009,0,0.038,0.11	GT:PL:DP:GQ	0/1:136,0,255:120:99	1/1:233,255,0:216:99	0/1:128,0,255:253:99	1/1:231,255,0:173:99	0/1:148,0,255:251:99	1/1:255,255,0:248:99	1/1:255,255,0:247:99	1/1:255,255,0:244:99	0/1:146,0,255:249:99	1/1:255,255,0:225:99	0/1:75,0,17:59:16	0/1:158,0,255:129:99	1/1:186,255,0:138:99	0/1:91,0,243:38:98	1/1:229,255,0:150:99	1/1:226,255,0:175:99	0/1:147,0,255:133:99	0/1:151,0,255:46:99	1/1:220,255,0:121:99	1/1:138,255,0:159:99	1/1:193,255,0:121:99	0/1:125,0,255:89:99	0/1:157,0,255:143:99	1/1:195,244,0:104:99	0/1:122,0,255:71:99	1/1:79,170,0:155:88	0/1:129,0,255:147:99	1/1:135,16,0:54:17	0/1:119,0,255:40:99	0/1:171,0,255:87:99	0/1:131,0,255:46:99	0/1:144,0,255:98:99	0/1:139,0,255:59:99	0/1:72,0,77:64:74	0/1:151,0,255:74:99	1/1:154,216,0:105:99	1/1:255,255,0:215:99	1/1:215,255,0:116:99	0/1:138,0,30:38:29	1/1:194,126,0:42:99	1/1:156,209,0:104:99	0/1:146,0,255:114:99	1/1:105,116,0:104:99	0/1:155,0,255:167:99	0/1:150,0,255:231:99	0/1:146,0,255:100:99	0/1:111,0,255:88:99	0/1:153,0,255:61:99	1/1:199,255,0:122:99	1/1:201,157,0:52:99
FvH4_1	1575403	.	T	C	999	.	DP=3914;AF1=0.7379;G3=3.974e-25,0.526,0.474;HWE=0.00199;CI95=0.73,0.74;DP4=1213,71,2433,147;MQ=37;FQ=999;PV4=0.88,0,2.8e-11,0.015	GT:PL:DP:GQ	0/1:56,0,255:30:64	1/1:241,255,0:96:99	1/1:255,255,0:247:99	0/1:48,0,255:250:56	1/1:218,255,0:250:99	0/1:110,0,255:266:99	0/1:139,0,255:253:99	0/1:117,0,255:256:99	1/1:255,255,0:224:99	0/1:156,0,255:240:99	0/1:101,0,182:23:99	1/1:95,84,0:61:85	0/1:83,0,255:102:91	1/1:108,5,0:14:7	0/1:104,0,255:85:99	0/1:82,0,255:96:90	1/1:55,83,0:78:64	1/1:170,66,0:22:67	0/1:147,0,173:47:99	0/1:156,0,159:43:99	0/1:78,0,162:56:86	1/1:165,123,0:41:99	1/1:109,65,0:44:66	0/1:76,0,249:44:84	1/1:170,80,0:39:81	0/1:83,0,198:50:91	1/1:165,117,0:51:99	0/1:109,0,98:19:96	1/1:133,42,0:14:43	1/1:157,72,0:24:73	1/1:157,63,0:21:64	1/1:134,71,0:36:72	1/1:133,14,0:16:16	0/1:48,0,179:14:56	1/1:187,157,0:52:99	0/1:114,0,216:49:99	0/1:122,0,255:103:99	0/1:90,0,192:40:98	0/1:68,0,116:12:76	0/1:103,0,163:41:99	0/1:86,0,144:24:94	1/1:161,166,0:55:99	0/1:76,0,199:45:84	1/1:231,151,0:50:99	1/1:255,255,0:105:99	1/1:145,69,0:23:70	1/1:150,60,0:20:61	1/1:132,42,0:14:43	0/1:104,0,165:37:99	0/1:70,0,196:42:78
FvH4_1	1575514	.	G	T	999	.	DP=7044;AF1=0.7347;G3=1.218e-102,0.5329,0.4671;HWE=0.0017;CI95=0.73,0.74;DP4=1003,1023,2529,2262;MQ=37;FQ=999;PV4=0.014,1,0.1,1	GT:PL:DP:GQ	0/1:255,0,255:154:99	1/1:255,255,0:241:99	1/1:255,255,0:246:99	0/1:255,0,216:242:99	1/1:255,255,0:247:99	0/1:255,0,255:251:99	0/1:255,0,255:254:99	0/1:255,0,255:249:99	1/1:255,255,0:246:99	0/1:255,0,255:247:99	0/1:255,0,255:83:99	1/1:255,176,0:94:99	0/1:255,0,255:177:99	1/1:255,59,0:43:60	0/1:255,0,255:157:99	0/1:255,0,255:149:99	1/1:255,255,0:133:99	1/1:255,69,0:37:70	0/1:255,0,255:172:99	0/1:255,0,255:157:99	0/1:255,0,255:159:99	1/1:255,182,0:81:99	1/1:255,255,0:141:99	0/1:255,0,255:117:99	1/1:255,135,0:77:99	0/1:255,0,255:180:99	1/1:255,255,0:170:99	0/1:255,0,255:64:99	1/1:255,111,0:37:99	1/1:255,178,0:59:99	1/1:255,220,0:73:99	1/1:255,255,0:112:99	1/1:255,94,0:54:95	0/1:255,0,255:65:99	1/1:255,255,0:105:99	0/1:255,0,255:109:99	0/1:255,0,255:247:99	0/1:255,0,255:96:99	0/1:255,0,255:49:99	0/1:255,0,255:47:99	0/1:255,0,255:102:99	1/1:255,255,0:106:99	0/1:255,0,255:104:99	1/1:255,255,0:170:99	1/1:255,255,0:230:99	1/1:255,255,0:97:99	0/1:255,0,2:79:3	1/1:255,130,0:88:99	0/1:255,0,255:137:99	0/1:255,0,255:83:99
FvH4_1	1630399	.	CT	C	999	.	INDEL;DP=6974;AF1=0.2626;G3=0.4728,0.5272,4.058e-98;HWE=0.00194;CI95=0.26,0.27;DP4=3003,1997,1188,709;MQ=37;FQ=999;PV4=0.053,1.2e-246,1,0.0026	GT:PL:DP:GQ	0/1:255,0,255:140:99	0/0:0,255,255:244:99	0/0:0,255,255:246:99	0/1:255,0,255:247:99	0/0:0,255,255:245:99	0/1:255,0,255:229:99	0/1:255,0,255:249:99	0/1:255,0,255:248:99	0/0:0,255,255:249:99	0/1:255,0,255:248:99	0/1:255,0,255:59:99	0/0:0,148,255:106:99	0/1:255,0,255:225:99	0/0:0,26,227:21:27	0/1:255,0,255:164:99	0/1:255,0,255:178:99	0/0:0,255,255:178:99	0/0:0,3,255:46:6	0/1:255,0,255:168:99	0/1:255,0,255:129:99	0/1:255,0,255:159:99	0/0:0,255,255:92:99	0/0:0,176,255:122:99	0/1:255,0,255:95:99	0/0:0,169,255:89:99	0/1:255,0,255:125:99	0/0:0,255,255:168:99	0/1:203,0,255:45:99	0/0:0,181,255:60:99	0/0:0,247,255:82:99	0/0:0,134,255:80:99	0/0:0,255,255:146:99	0/0:0,132,255:56:99	0/1:255,0,255:45:99	0/0:0,255,255:113:99	0/1:255,0,255:95:99	0/1:255,0,255:246:99	0/1:255,0,255:108:99	0/1:255,0,255:44:99	0/1:255,0,255:87:99	0/1:255,0,255:77:99	0/0:0,255,255:139:99	0/1:255,0,255:102:99	0/0:0,255,255:154:99	0/0:0,255,255:241:99	0/0:0,255,255:122:99	0/0:0,183,255:96:99	0/0:0,234,255:90:99	0/1:255,0,255:129:99	0/1:255,0,255:71:99
FvH4_1	1676796	.	C	G	999	.	DP=5621;AF1=0.24;G3=0.52,0.48,5.238e-35;HWE=0.00549;CI95=0.24,0.24;DP4=2108,2297,510,654;MQ=37;FQ=999;PV4=0.015,0,0.017,1	GT:PL:DP:GQ	0/1:131,0,255:91:99	0/0:0,255,255:247:99	0/1:146,0,255:234:99	0/0:0,255,255:242:99	0/1:95,0,255:242:93	0/0:0,255,255:246:99	0/0:0,255,255:248:99	0/0:0,255,255:250:99	0/1:138,0,255:245:99	0/0:0,255,255:247:99	0/0:0,126,255:63:99	0/1:91,0,255:75:89	0/0:0,255,255:145:99	0/1:108,0,201:22:99	0/0:0,255,255:98:99	0/0:0,255,255:115:99	0/1:99,0,255:77:97	0/1:113,0,236:32:99	0/0:0,206,255:112:99	0/0:0,255,255:95:99	0/0:0,255,255:139:99	0/1:117,0,255:48:99	0/1:130,0,255:94:99	0/0:0,209,255:89:99	0/1:90,0,255:65:88	0/0:0,255,255:138:99	0/1:148,0,255:140:99	0/0:0,73,255:30:75	0/1:141,0,152:31:99	0/1:149,0,255:53:99	0/1:114,0,255:42:99	0/1:137,0,255:78:99	0/1:113,0,255:46:99	0/0:0,93,255:31:95	0/1:118,0,255:93:99	0/0:0,205,255:68:99	0/0:0,255,255:167:99	0/0:0,226,255:75:99	0/0:0,78,255:26:80	0/0:0,112,255:52:99	0/0:0,223,255:94:99	0/1:124,0,255:70:99	0/0:0,232,255:78:99	0/1:157,0,255:148:99	0/1:117,0,255:183:99	0/1:109,0,255:96:99	0/1:133,0,255:57:99	0/1:130,0,255:63:99	0/0:0,255,255:85:99	0/0:0,173,255:64:99
FvH4_1	1746087	.	T	G	999	.	DP=4344;AF1=0.26;G3=0.48,0.52,1.645e-61;HWE=0.00225;CI95=0.26,0.26;DP4=1120,2025,437,718;MQ=37;FQ=999;PV4=0.19,0,0.036,1	GT:PL:DP:GQ	0/1:112,0,255:56:99	0/0:0,255,255:174:99	0/0:0,255,255:192:99	0/1:96,0,255:209:94	0/0:0,255,255:246:99	0/1:110,0,255:219:99	0/1:87,0,255:229:85	0/1:81,0,255:231:79	0/0:0,255,255:239:99	0/1:116,0,255:181:99	0/1:30,0,255:45:28	0/0:0,88,255:45:90	0/1:74,0,255:100:72	0/0:0,75,255:25:77	0/1:84,0,255:78:82	0/1:101,0,255:69:99	0/0:0,126,255:58:99	0/0:0,45,255:21:47	0/1:99,0,255:82:97	0/1:116,0,255:59:99	0/1:101,0,255:92:99	0/0:0,96,255:38:98	0/0:0,171,255:63:99	0/1:86,0,255:50:84	0/0:0,81,255:42:83	0/1:91,0,255:100:89	0/0:0,255,255:95:99	0/1:34,0,249:17:32	0/0:0,57,255:19:59	0/0:0,151,255:50:99	0/0:0,108,255:36:99	0/0:0,93,255:53:95	0/0:0,108,255:36:99	0/1:82,0,255:37:80	0/0:0,141,255:47:99	0/1:84,0,255:52:82	0/1:107,0,255:133:99	0/1:97,0,255:53:95	0/1:57,0,220:27:55	0/1:61,0,185:17:59	0/1:103,0,255:64:99	0/0:0,223,255:74:99	0/1:82,0,255:56:80	0/0:0,255,255:107:99	0/0:0,255,255:122:99	0/0:0,205,255:68:99	0/0:0,151,255:50:99	0/0:0,111,255:58:99	0/1:72,0,255:50:70	0/1:49,0,255:36:47
FvH4_1	1834406	.	G	C	999	.	DP=5306;AF1=0.2615;G3=0.4757,0.5243,4.949e-45;HWE=0.00206;CI95=0.26,0.27;DP4=2058,1839,744,594;MQ=37;FQ=999;PV4=0.081,0,0.032,1	GT:PL:DP:GQ	0/1:192,0,255:87:99	0/0:0,255,255:247:99	0/0:0,255,255:249:99	0/1:203,0,255:233:99	0/0:0,255,255:250:99	0/1:213,0,255:250:99	0/1:181,0,255:226:99	0/1:206,0,255:246:99	0/0:0,255,255:212:99	0/1:167,0,255:232:99	0/1:179,0,255:44:99	0/0:0,219,255:90:99	0/1:199,0,255:118:99	0/0:0,82,255:36:83	0/1:209,0,255:98:99	0/1:213,0,255:123:99	0/0:0,133,255:74:99	0/0:0,6,255:26:8	0/1:188,0,255:82:99	0/1:201,0,255:80:99	0/1:164,0,255:87:99	0/0:0,166,255:55:99	0/0:0,127,255:81:99	0/1:144,0,255:74:99	0/0:0,153,255:65:99	0/1:170,0,255:104:99	0/0:0,255,255:124:99	0/1:90,0,255:36:89	0/0:0,57,255:19:58	0/0:0,208,255:69:99	0/0:0,211,255:70:99	0/0:0,255,255:97:99	0/0:0,148,255:49:99	0/1:74,0,255:27:73	0/0:0,187,255:62:99	0/1:202,0,255:90:99	0/1:184,0,255:193:99	0/1:136,0,255:66:99	0/1:118,0,94:12:99	0/1:141,0,255:47:99	0/1:173,0,255:46:99	0/0:0,225,255:82:99	0/1:205,0,255:70:99	0/0:0,255,255:122:99	0/0:0,255,255:173:99	0/0:0,143,255:56:99	0/0:0,190,255:63:99	0/0:0,178,255:59:99	0/1:134,0,255:78:99	0/1:131,0,255:56:99
FvH4_1	1854612	.	T	C	999	.	DP=7797;AF1=0.26;G3=0.48,0.52,3.012e-52;HWE=0.00225;CI95=0.26,0.26;DP4=2435,3109,901,1209;MQ=37;FQ=999;PV4=0.34,0,0.27,1	GT:PL:DP:GQ	0/1:176,0,255:187:99	0/0:0,255,255:249:99	0/0:0,255,255:250:99	0/1:202,0,255:243:99	0/0:0,255,255:248:99	0/1:204,0,255:243:99	0/1:175,0,255:252:99	0/1:162,0,255:247:99	0/0:0,255,255:246:99	0/1:191,0,255:246:99	0/1:187,0,255:72:99	0/0:0,170,255:109:99	0/1:203,0,255:184:99	0/0:0,87,255:29:89	0/1:190,0,255:202:99	0/1:172,0,255:192:99	0/0:0,245,255:142:99	0/0:0,153,255:80:99	0/1:194,0,255:207:99	0/1:196,0,255:172:99	0/1:175,0,255:154:99	0/0:0,227,255:98:99	0/0:0,255,255:170:99	0/1:190,0,255:163:99	0/0:0,133,255:104:99	0/1:178,0,255:144:99	0/0:0,255,255:216:99	0/1:164,0,255:70:99	0/0:0,172,255:57:99	0/0:0,255,255:103:99	0/0:0,255,255:94:99	0/0:0,255,255:128:99	0/0:0,158,255:76:99	0/1:168,0,255:66:99	0/0:0,255,255:131:99	0/1:181,0,255:133:99	0/1:184,0,255:223:99	0/1:201,0,255:157:99	0/1:130,0,255:53:99	0/1:160,0,255:107:99	0/1:177,0,255:122:99	0/0:0,255,255:154:99	0/1:177,0,255:113:99	0/0:0,255,255:198:99	0/0:0,255,255:228:99	0/0:0,255,255:117:99	0/0:0,255,255:119:99	0/0:0,255,255:92:99	0/1:176,0,255:191:99	0/1:130,0,255:73:99
FvH4_1	1857724	.	A	G	999	.	DP=6481;AF1=0.2477;G3=0.5034,0.4966,1.69e-99;HWE=0.00389;CI95=0.24,0.25;DP4=2682,2319,718,699;MQ=37;FQ=999;PV4=0.05,1,0.36,1	GT:PL:DP:GQ	0/1:255,0,255:134:99	0/0:0,255,255:233:99	0/1:255,0,255:250:99	0/0:0,255,255:247:99	0/1:255,0,255:247:99	0/0:0,255,255:248:99	0/0:0,255,255:245:99	0/0:0,255,255:246:99	0/1:255,0,255:247:99	0/0:0,255,255:245:99	0/1:7,0,255:59:6	0/1:255,0,255:84:99	0/0:0,255,255:151:99	0/1:238,0,255:38:99	0/0:0,255,255:145:99	0/0:0,255,255:143:99	0/1:255,0,255:101:99	0/1:255,0,255:50:99	0/0:0,231,255:139:99	0/0:0,255,255:103:99	0/0:0,255,255:134:99	0/1:255,0,255:83:99	0/1:255,0,255:119:99	0/0:0,255,255:119:99	0/1:255,0,255:79:99	0/0:0,243,255:135:99	0/1:255,0,255:181:99	0/0:0,114,255:39:99	0/1:255,0,231:47:99	0/1:255,0,255:64:99	0/1:255,0,255:59:99	0/1:255,0,255:108:99	0/1:252,0,255:64:99	0/0:0,148,255:49:99	0/1:255,0,255:103:99	0/0:0,255,255:99:99	0/0:0,255,255:242:99	0/0:0,255,255:97:99	0/0:0,81,255:27:83	0/0:0,159,255:75:99	0/0:0,249,255:95:99	0/1:255,0,255:116:99	0/0:0,194,255:77:99	0/1:255,0,255:176:99	0/1:255,0,255:242:99	0/1:255,0,255:99:99	0/1:255,0,255:75:99	0/1:255,0,255:70:99	0/0:0,255,255:123:99	0/0:0,96,255:67:98
FvH4_1	1868213	.	G	A	999	.	DP=3487;AF1=0.2301;G3=0.5392,0.4608,7.096e-22;HWE=0.00817;CI95=0.22,0.24;DP4=2221,612,505,117;MQ=36;FQ=999;PV4=0.13,0,6.5e-16,1	GT:PL:DP:GQ	0/1:63,0,255:30:61	0/0:0,255,255:135:99	0/1:98,0,255:184:96	0/0:0,255,255:201:99	0/1:132,0,255:254:99	0/0:0,255,255:256:99	0/0:0,255,255:252:99	0/0:0,255,255:253:99	0/1:84,0,255:251:82	0/0:0,255,255:237:99	0/0:0,63,255:21:65	0/1:119,0,255:30:99	0/0:0,193,255:64:99	0/1:57,0,184:18:55	0/0:0,95,255:47:97	0/0:0,220,255:73:99	0/1:90,0,220:34:88	0/1:60,0,187:23:58	0/0:0,140,255:54:99	0/0:0,97,255:39:99	0/0:0,111,255:44:99	0/0:0,11,255:21:13	0/1:120,0,255:55:99	0/0:0,95,255:38:97	0/1:100,0,230:29:98	0/0:0,127,255:49:99	0/1:98,0,255:44:96	0/0:0,54,255:18:56	0/1:44,0,53:5:42	0/1:82,0,208:25:80	0/1:84,0,231:28:82	0/1:84,0,255:38:82	0/1:51,0,152:19:49	0/0:0,48,255:16:50	0/1:17,0,185:35:15	0/0:0,78,255:26:80	0/0:0,169,255:56:99	0/0:0,87,255:29:89	0/0:0,48,255:16:50	0/0:0,99,255:33:99	0/0:0,96,255:32:98	0/1:120,0,186:34:99	0/0:0,113,255:44:99	0/1:101,0,255:57:99	0/1:128,0,239:76:99	0/1:40,0,255:26:38	0/1:97,0,249:26:95	0/1:96,0,249:27:94	0/0:0,108,255:36:99	0/0:0,51,255:17:53
FvH4_1	1868230	.	C	G	999	.	DP=4185;AF1=0.24;G3=0.52,0.48,1.734e-19;HWE=0.00549;CI95=0.24,0.24;DP4=2572,803,597,185;MQ=37;FQ=999;PV4=0.96,1,3.4e-06,0.22	GT:PL:DP:GQ	0/1:240,0,255:45:99	0/0:0,255,255:186:99	0/1:255,0,255:253:99	0/0:0,255,255:252:99	0/1:255,0,255:266:99	0/0:0,255,255:267:99	0/0:0,255,255:267:99	0/0:0,255,255:269:99	0/1:255,0,255:267:99	0/0:0,255,255:261:99	0/0:0,96,255:32:98	0/1:255,0,255:44:99	0/0:0,238,255:79:99	0/1:170,0,207:22:99	0/0:0,136,255:68:99	0/0:0,250,255:83:99	0/1:236,0,255:46:99	0/1:176,0,192:33:99	0/0:0,140,255:71:99	0/0:0,126,255:54:99	0/0:0,132,255:56:99	0/1:125,0,254:28:99	0/1:255,0,255:72:99	0/0:0,101,255:57:99	0/1:255,0,246:35:99	0/0:0,141,255:59:99	0/1:255,0,255:54:99	0/0:0,26,255:21:28	0/1:162,0,45:8:53	0/1:203,0,231:30:99	0/1:216,0,255:37:99	0/1:247,0,255:53:99	0/1:220,0,150:25:99	0/0:0,69,255:23:71	0/1:103,0,209:38:99	0/0:0,102,255:34:99	0/0:0,176,255:82:99	0/0:0,102,255:34:99	0/0:0,66,255:22:68	0/0:0,117,255:39:99	0/0:0,120,255:40:99	0/1:255,0,198:45:99	0/0:0,120,255:52:99	0/1:255,0,255:80:99	0/1:255,0,255:91:99	0/1:198,0,255:38:99	0/1:201,0,255:29:99	0/1:253,0,255:42:99	0/0:0,141,255:47:99	0/0:0,63,255:21:65
FvH4_1	1907357	.	A	T	999	.	DP=3547;AF1=0.2642;G3=0.4694,0.5306,1.201e-66;HWE=0.00179;CI95=0.26,0.27;DP4=1481,1080,570,369;MQ=37;FQ=999;PV4=0.13,0,0.067,1	GT:PL:DP:GQ	0/1:144,0,255:53:99	0/0:0,255,255:238:99	0/0:0,255,255:173:99	0/1:168,0,255:186:99	0/0:0,255,255:238:99	0/1:172,0,255:247:99	0/1:193,0,255:244:99	0/1:194,0,255:232:99	0/0:0,255,255:189:99	0/1:159,0,255:136:99	0/1:29,0,255:36:28	0/0:0,38,255:35:39	0/1:122,0,255:56:99	0/0:0,30,230:10:31	0/1:160,0,255:61:99	0/1:161,0,255:57:99	0/0:0,151,255:50:99	0/0:0,0,145:7:4	0/1:155,0,255:39:99	0/1:153,0,253:34:99	0/1:86,0,255:42:85	0/0:0,78,255:26:79	0/0:0,73,255:39:74	0/1:112,0,255:34:99	0/0:0,71,255:32:72	0/1:132,0,255:41:99	0/0:0,214,255:72:99	0/1:78,0,208:16:77	0/0:0,48,255:16:49	0/0:0,148,255:49:99	0/0:0,75,255:25:76	0/0:0,89,255:44:90	0/0:0,51,255:17:52	0/1:71,0,255:22:70	0/0:0,123,255:41:99	0/1:188,0,197:45:99	0/1:161,0,255:84:99	0/1:125,0,255:39:99	0/1:104,0,207:18:99	0/1:109,0,218:23:99	0/1:99,0,255:33:98	0/0:0,106,255:43:99	0/1:142,0,193:25:99	0/0:0,157,255:67:99	0/0:0,255,255:90:99	0/0:0,93,255:38:94	0/0:0,105,255:35:99	0/0:0,123,255:41:99	0/1:127,0,255:55:99	0/1:54,0,210:27:53
FvH4_1	1941973	.	T	C	999	.	DP=7247;AF1=0.24;G3=0.52,0.48,2.621e-52;HWE=0.00549;CI95=0.24,0.24;DP4=3255,2379,913,639;MQ=37;FQ=999;PV4=0.47,0,0.021,1	GT:PL:DP:GQ	0/1:128,0,255:147:99	0/0:0,255,255:243:99	0/1:116,0,255:247:99	0/0:0,255,255:249:99	0/1:135,0,255:238:99	0/0:0,255,255:243:99	0/0:0,255,255:244:99	0/0:0,255,255:250:99	0/1:133,0,255:248:99	0/0:0,255,255:247:99	0/0:0,131,255:62:99	0/1:83,0,255:120:81	0/0:0,255,255:210:99	0/1:130,0,255:53:99	0/0:0,255,255:192:99	0/0:0,255,255:171:99	0/1:131,0,255:160:99	0/1:109,0,255:52:99	0/0:0,255,255:201:99	0/0:0,255,255:140:99	0/0:0,255,255:171:99	0/1:120,0,255:96:99	0/1:117,0,255:159:99	0/0:0,255,255:131:99	0/1:135,0,255:73:99	0/0:0,255,255:131:99	0/1:100,0,255:211:98	0/0:0,163,255:54:99	0/1:32,0,255:38:30	0/1:135,0,255:98:99	0/1:113,0,255:70:99	0/1:107,0,255:118:99	0/1:125,0,253:72:99	0/0:0,132,255:44:99	0/1:153,0,255:137:99	0/0:0,255,255:94:99	0/0:0,255,255:233:99	0/0:0,255,255:110:99	0/0:0,132,255:44:99	0/0:0,213,255:85:99	0/0:0,227,255:96:99	0/1:125,0,255:131:99	0/0:0,255,255:125:99	0/1:130,0,255:182:99	0/1:128,0,255:246:99	0/1:132,0,255:92:99	0/1:118,0,255:96:99	0/1:124,0,255:96:99	0/0:0,255,255:143:99	0/0:0,255,255:93:99
FvH4_1	1948548	.	G	C	999	.	DP=4928;AF1=0.24;G3=0.52,0.48,2.22e-35;HWE=0.00549;CI95=0.24,0.24;DP4=2595,1329,632,305;MQ=37;FQ=999;PV4=0.46,2.6e-14,0.0047,1	GT:PL:DP:GQ	0/1:255,0,255:97:99	0/0:0,255,255:249:99	0/1:255,0,255:230:99	0/0:0,255,255:231:99	0/1:255,0,255:237:99	0/0:0,255,255:227:99	0/0:0,255,255:249:99	0/0:0,255,255:249:99	0/1:255,0,255:238:99	0/0:0,255,255:247:99	0/0:0,80,255:50:82	0/1:255,0,255:64:99	0/0:0,255,255:95:99	0/1:214,0,154:25:99	0/0:0,255,255:106:99	0/0:0,255,255:103:99	0/1:251,0,255:64:99	0/1:108,0,192:14:99	0/0:0,204,255:80:99	0/0:0,169,255:90:99	0/0:0,255,255:104:99	0/1:247,0,255:42:99	0/1:255,0,255:83:99	0/0:0,131,255:67:99	0/1:215,0,255:39:99	0/0:0,174,255:91:99	0/1:255,0,255:74:99	0/0:0,90,255:30:92	0/1:157,0,169:17:99	0/1:240,0,255:50:99	0/1:255,0,255:64:99	0/1:255,0,255:63:99	0/1:148,0,196:33:99	0/0:0,123,255:41:99	0/1:255,0,255:55:99	0/0:0,135,255:45:99	0/0:0,255,255:141:99	0/0:0,187,255:62:99	0/0:0,60,255:20:62	0/0:0,98,255:45:99	0/0:0,172,255:57:99	0/1:255,0,255:77:99	0/0:0,175,255:58:99	0/1:255,0,255:88:99	0/1:255,0,255:191:99	0/1:255,0,255:57:99	0/1:255,0,255:42:99	0/1:255,0,255:47:99	0/0:0,255,255:95:99	0/0:0,83,255:38:85
FvH4_1	1957025	.	C	G	999	.	DP=6251;AF1=0.76;G3=2.085e-32,0.48,0.52;HWE=0.00549;CI95=0.76,0.76;DP4=779,682,2588,2020;MQ=37;FQ=999;PV4=0.057,3.2e-05,0.056,1	GT:PL:DP:GQ	0/1:255,0,255:126:99	1/1:255,255,0:235:99	0/1:255,0,255:243:99	1/1:255,255,0:230:99	0/1:255,0,255:248:99	1/1:255,255,0:207:99	1/1:255,255,0:240:99	1/1:255,255,0:241:99	0/1:255,0,255:247:99	1/1:255,255,0:243:99	1/1:255,126,0:54:99	0/1:255,0,255:100:99	1/1:255,255,0:138:99	0/1:255,0,255:41:99	1/1:255,240,0:122:99	1/1:255,255,0:175:99	0/1:255,0,255:138:99	0/1:139,0,255:42:99	1/1:255,195,0:121:99	1/1:255,162,0:110:99	1/1:255,255,0:131:99	0/1:255,0,255:79:99	0/1:255,0,255:111:99	1/1:255,255,0:93:99	0/1:255,0,255:89:99	1/1:255,90,0:134:92	0/1:255,0,255:170:99	1/1:255,37,0:45:39	0/1:255,0,255:54:99	0/1:255,0,255:65:99	0/1:255,0,255:66:99	0/1:255,0,255:109:99	0/1:255,0,215:34:99	1/1:255,64,0:46:66	0/1:255,0,255:82:99	1/1:255,253,0:96:99	1/1:255,255,0:192:99	1/1:255,94,0:67:96	1/1:255,35,0:24:37	1/1:255,111,0:68:99	1/1:255,188,0:74:99	0/1:255,0,255:97:99	1/1:255,125,0:91:99	0/1:255,0,255:160:99	0/1:255,0,255:207:99	0/1:255,0,255:73:99	0/1:255,0,255:85:99	0/1:255,0,255:70:99	1/1:255,255,0:101:99	1/1:255,132,0:55:99
FvH4_1	1969044	.	C	T	999	.	DP=6492;AF1=0.24;G3=0.52,0.48,3.305e-35;HWE=0.00549;CI95=0.24,0.24;DP4=3393,1722,892,434;MQ=37;FQ=999;PV4=0.54,0,0.0033,1	GT:PL:DP:GQ	0/1:176,0,255:128:99	0/0:0,255,255:245:99	0/1:177,0,255:242:99	0/0:0,255,255:244:99	0/1:175,0,255:235:99	0/0:0,255,255:248:99	0/0:0,255,255:242:99	0/0:0,255,255:242:99	0/1:206,0,255:248:99	0/0:0,255,255:243:99	0/0:0,103,255:60:99	0/1:181,0,255:94:99	0/0:0,255,255:168:99	0/1:168,0,153:37:99	0/0:0,255,255:142:99	0/0:0,255,255:172:99	0/1:185,0,255:106:99	0/1:148,0,255:37:99	0/0:0,249,255:121:99	0/0:0,255,255:100:99	0/0:0,255,255:160:99	0/1:153,0,255:68:99	0/1:163,0,255:111:99	0/0:0,218,255:90:99	0/1:168,0,255:85:99	0/0:0,255,255:163:99	0/1:180,0,255:142:99	0/0:0,163,255:54:99	0/1:97,0,255:36:95	0/1:156,0,255:88:99	0/1:153,0,255:92:99	0/1:147,0,255:113:99	0/1:142,0,255:47:99	0/0:0,193,255:64:99	0/1:168,0,255:104:99	0/0:0,255,255:116:99	0/0:0,255,255:209:99	0/0:0,255,255:104:99	0/0:0,105,255:35:99	0/0:0,255,255:89:99	0/0:0,242,255:88:99	0/1:147,0,255:94:99	0/0:0,255,255:96:99	0/1:183,0,255:158:99	0/1:202,0,255:246:99	0/1:187,0,255:87:99	0/1:164,0,255:84:99	0/1:194,0,255:84:99	0/0:0,255,255:113:99	0/0:0,202,255:67:99
FvH4_1	1973430	.	T	A	999	.	DP=7417;AF1=0.24;G3=0.52,0.48,2.553e-52;HWE=0.00549;CI95=0.24,0.24;DP4=2399,3356,637,993;MQ=37;FQ=999;PV4=0.06,0.17,0.14,1	GT:PL:DP:GQ	0/1:255,0,255:138:99	0/0:0,255,255:232:99	0/1:255,0,255:247:99	0/0:0,255,255:245:99	0/1:255,0,255:246:99	0/0:0,255,255:239:99	0/0:0,255,255:247:99	0/0:0,255,255:249:99	0/1:255,0,255:245:99	0/0:0,255,255:249:99	0/0:0,155,255:76:99	0/1:255,0,255:126:99	0/0:0,255,255:226:99	0/1:255,0,255:48:99	0/0:0,255,255:176:99	0/0:0,255,255:226:99	0/1:255,0,255:157:99	0/1:255,0,255:64:99	0/0:0,255,255:209:99	0/0:0,255,255:145:99	0/0:0,255,255:152:99	0/1:255,0,255:101:99	0/1:255,0,255:148:99	0/0:0,255,255:140:99	0/1:255,0,255:92:99	0/0:0,190,255:170:99	0/1:255,0,255:201:99	0/0:0,255,255:85:99	0/1:255,0,255:42:99	0/1:255,0,255:69:99	0/1:255,0,255:83:99	0/1:255,0,255:156:99	0/1:255,0,255:83:99	0/0:0,244,255:81:99	0/1:255,0,255:113:99	0/0:0,255,255:125:99	0/0:0,255,255:244:99	0/0:0,255,255:119:99	0/0:0,105,255:35:99	0/0:0,255,255:95:99	0/0:0,163,255:90:99	0/1:255,0,255:118:99	0/0:0,255,255:104:99	0/1:255,0,255:218:99	0/1:255,0,255:226:99	0/1:255,0,255:110:99	0/1:255,0,255:98:99	0/1:255,0,255:95:99	0/0:0,255,255:132:99	0/0:0,211,255:70:99
FvH4_1	1980896	.	A	C	999	.	DP=4443;AF1=0.24;G3=0.52,0.48,5.291e-42;HWE=0.00549;CI95=0.24,0.24;DP4=2051,1590,430,352;MQ=37;FQ=999;PV4=0.5,0,0.018,1	GT:PL:DP:GQ	0/1:129,0,255:80:99	0/0:0,255,255:246:99	0/1:170,0,255:238:99	0/0:0,255,255:239:99	0/1:192,0,255:243:99	0/0:0,255,255:228:99	0/0:0,255,255:248:99	0/0:0,255,255:248:99	0/1:209,0,255:244:99	0/0:0,255,255:247:99	0/0:0,90,255:30:92	0/1:71,0,255:50:69	0/0:0,255,255:111:99	0/1:79,0,187:14:77	0/0:0,208,255:69:99	0/0:0,255,255:100:99	0/1:173,0,255:58:99	0/1:115,0,242:22:99	0/0:0,239,255:87:99	0/0:0,214,255:71:99	0/0:0,226,255:85:99	0/1:86,0,255:28:84	0/1:197,0,255:65:99	0/0:0,155,255:77:99	0/1:130,0,255:32:99	0/0:0,168,255:74:99	0/1:161,0,255:80:99	0/0:0,66,255:22:68	0/1:78,0,247:19:76	0/1:127,0,255:49:99	0/1:139,0,210:21:99	0/1:203,0,255:84:99	0/1:144,0,250:29:99	0/0:0,93,255:31:95	0/1:133,0,255:41:99	0/0:0,148,255:49:99	0/0:0,255,255:106:99	0/0:0,132,255:44:99	0/0:0,57,255:19:59	0/0:0,56,255:27:58	0/0:0,170,255:65:99	0/1:154,0,255:59:99	0/0:0,163,255:54:99	0/1:186,0,255:64:99	0/1:175,0,255:98:99	0/1:184,0,255:55:99	0/1:146,0,255:34:99	0/1:137,0,255:48:99	0/0:0,181,255:60:99	0/0:0,93,255:31:95
FvH4_1	2002274	.	C	G	999	.	DP=3801;AF1=0.2558;G3=0.4865,0.5135,1.37e-54;HWE=0.00268;CI95=0.25,0.26;DP4=279,2734,69,696;MQ=37;FQ=999;PV4=0.89,0.079,1,1	GT:PL:DP:GQ	0/1:198,0,212:52:99	0/0:0,255,255:103:99	0/1:255,0,255:185:99	0/0:0,255,255:193:99	0/1:255,0,255:245:99	0/0:0,255,255:234:99	0/0:0,255,255:242:99	0/0:0,255,255:212:99	0/1:255,0,255:228:99	0/0:0,255,255:185:99	0/1:27,0,190:18:25	0/1:186,0,244:49:99	0/0:0,222,255:87:99	0/1:54,0,198:21:52	0/0:0,201,255:79:99	0/0:0,247,255:94:99	0/1:255,0,206:87:99	0/1:127,0,124:14:99	0/0:0,172,255:57:99	0/0:0,181,255:60:99	0/0:0,214,255:71:99	0/1:242,0,210:50:99	0/1:214,0,249:58:99	0/1:3,0,255:44:4	0/1:233,0,225:37:99	0/0:0,147,255:61:99	0/1:225,0,224:61:99	0/0:0,81,238:27:83	0/1:164,0,120:14:99	0/1:159,0,249:45:99	0/1:160,0,216:37:99	0/1:150,0,254:39:99	0/1:139,0,139:19:99	0/0:0,60,255:20:62	0/1:197,0,181:39:99	0/0:0,126,255:42:99	0/0:0,255,255:130:99	0/0:0,154,255:51:99	0/0:0,57,255:19:59	0/0:0,36,255:35:38	0/0:0,32,209:23:34	0/1:191,0,127:29:99	0/0:0,132,255:44:99	0/1:163,0,255:80:99	0/1:255,0,255:100:99	0/1:221,0,218:38:99	0/1:177,0,194:31:99	0/1:166,0,239:23:99	0/0:0,102,255:34:99	0/0:0,59,215:32:61
FvH4_1	2006122	.	T	G	999	.	DP=9094;AF1=0.74;G3=2.548e-24,0.52,0.48;HWE=0.00225;CI95=0.74,0.74;DP4=883,1515,2505,3865;MQ=37;FQ=999;PV4=0.032,0,0.076,1	GT:PL:DP:GQ	0/1:131,0,255:193:99	1/1:255,255,0:244:99	1/1:255,255,0:250:99	0/1:111,0,255:193:99	1/1:255,255,0:237:99	0/1:99,0,255:246:99	0/1:176,0,255:246:99	0/1:225,0,255:247:99	1/1:255,255,0:245:99	0/1:173,0,255:246:99	0/1:174,0,255:132:99	1/1:120,255,0:199:99	0/1:164,0,255:244:99	1/1:221,223,0:74:99	0/1:150,0,255:194:99	0/1:126,0,255:227:99	1/1:132,255,0:209:99	1/1:177,124,0:71:99	0/1:164,0,255:188:99	0/1:158,0,255:213:99	0/1:147,0,255:209:99	1/1:199,255,0:197:99	1/1:198,255,0:182:99	0/1:170,0,255:201:99	1/1:146,244,0:160:99	0/1:137,0,255:186:99	1/1:236,255,0:194:99	0/1:163,0,255:71:99	1/1:212,163,0:55:99	1/1:229,255,0:130:99	1/1:255,255,0:155:99	1/1:153,255,0:176:99	1/1:226,247,0:82:99	0/1:172,0,255:76:99	1/1:255,255,0:194:99	0/1:154,0,255:130:99	0/1:167,0,255:226:99	0/1:163,0,255:142:99	0/1:160,0,237:68:99	0/1:182,0,255:153:99	0/1:117,0,255:178:99	1/1:232,255,0:201:99	0/1:139,0,255:156:99	1/1:232,255,0:154:99	1/1:255,255,0:242:99	1/1:138,227,0:154:99	1/1:203,255,0:169:99	1/1:128,133,0:117:99	0/1:167,0,255:205:99	0/1:157,0,255:107:99
FvH4_1	2006128	.	C	T	999	.	DP=8810;AF1=0.26;G3=0.48,0.52,3.406e-52;HWE=0.00225;CI95=0.26,0.26;DP4=2472,3982,754,1485;MQ=37;FQ=999;PV4=9.2e-05,0.37,1,0.17	GT:PL:DP:GQ	0/1:255,0,255:174:99	0/0:0,255,255:248:99	0/0:0,255,255:254:99	0/1:255,0,249:215:99	0/0:0,255,255:227:99	0/1:255,0,255:227:99	0/1:255,0,255:249:99	0/1:255,0,255:247:99	0/0:0,255,255:248:99	0/1:255,0,255:245:99	0/1:255,0,255:128:99	0/0:0,255,255:197:99	0/1:255,0,255:237:99	0/0:0,235,255:78:99	0/1:255,0,255:194:99	0/1:255,0,255:246:99	0/0:0,255,255:235:99	0/0:0,211,255:70:99	0/1:255,0,255:179:99	0/1:255,0,255:199:99	0/1:255,0,255:209:99	0/0:0,255,255:198:99	0/0:0,255,255:193:99	0/1:255,0,255:189:99	0/0:0,255,255:152:99	0/1:255,0,255:175:99	0/0:0,255,255:192:99	0/1:255,0,255:68:99	0/0:0,160,255:53:99	0/0:0,255,255:137:99	0/0:0,255,255:161:99	0/0:0,255,255:165:99	0/0:0,253,255:84:99	0/1:255,0,255:78:99	0/0:0,255,255:198:99	0/1:255,0,255:125:99	0/1:255,0,255:236:99	0/1:255,0,255:139:99	0/1:230,0,255:70:99	0/1:255,0,255:145:99	0/1:255,0,255:148:99	0/0:0,255,255:205:99	0/1:255,0,255:145:99	0/0:0,255,255:169:99	0/0:0,255,255:249:99	0/0:0,239,255:150:99	0/0:0,255,255:170:99	0/0:0,149,255:114:99	0/1:255,0,255:191:99	0/1:255,0,255:88:99
FvH4_1	2008835	.	G	C	999	.	DP=8049;AF1=0.74;G3=2.303e-28,0.52,0.48;HWE=0.00225;CI95=0.74,0.74;DP4=1236,1081,2861,2579;MQ=37;FQ=999;PV4=0.55,0,0.11,1	GT:PL:DP:GQ	0/1:202,0,255:167:99	1/1:255,255,0:226:99	1/1:255,255,0:237:99	0/1:156,0,255:244:99	1/1:255,255,0:239:99	0/1:192,0,255:227:99	0/1:176,0,255:249:99	0/1:204,0,255:235:99	1/1:255,255,0:237:99	0/1:228,0,255:244:99	0/1:176,0,255:74:99	1/1:255,255,0:104:99	0/1:225,0,255:231:99	1/1:250,126,0:53:99	0/1:217,0,255:200:99	0/1:205,0,255:205:99	1/1:127,143,0:164:99	1/1:198,68,0:57:70	0/1:206,0,255:209:99	0/1:158,0,255:163:99	0/1:195,0,255:183:99	1/1:119,48,0:122:50	1/1:141,181,0:200:99	0/1:203,0,255:144:99	1/1:205,231,0:147:99	0/1:203,0,255:237:99	1/1:255,255,0:220:99	0/1:219,0,255:88:99	1/1:255,157,0:52:99	1/1:255,255,0:115:99	1/1:255,255,0:100:99	1/1:255,255,0:171:99	1/1:242,146,0:60:99	0/1:166,0,255:62:99	1/1:255,255,0:140:99	0/1:189,0,255:129:99	0/1:209,0,255:181:99	0/1:194,0,255:108:99	0/1:177,0,255:45:99	0/1:216,0,255:85:99	0/1:195,0,255:131:99	1/1:255,255,0:130:99	0/1:193,0,255:127:99	1/1:255,255,0:231:99	1/1:255,255,0:211:99	1/1:187,192,0:138:99	1/1:255,255,0:107:99	1/1:255,252,0:96:99	0/1:136,0,255:138:99	0/1:214,0,255:94:99
FvH4_1	2011106	.	A	C	999	.	DP=6629;AF1=0.26;G3=0.48,0.52,3.012e-52;HWE=0.00225;CI95=0.26,0.26;DP4=3194,1752,1166,460;MQ=37;FQ=999;PV4=1.2e-07,0,1,1	GT:PL:DP:GQ	0/1:118,0,255:128:99	0/0:0,255,255:242:99	0/0:0,255,255:231:99	0/1:146,0,255:250:99	0/0:0,255,255:254:99	0/1:150,0,255:247:99	0/1:146,0,255:200:99	0/1:127,0,255:245:99	0/0:0,255,255:243:99	0/1:145,0,255:248:99	0/1:116,0,255:76:99	0/0:0,147,255:74:99	0/1:130,0,255:185:99	0/0:0,98,255:47:99	0/1:117,0,255:174:99	0/1:121,0,255:169:99	0/0:0,255,255:148:99	0/0:0,63,255:32:65	0/1:125,0,255:146:99	0/1:151,0,255:105:99	0/1:143,0,255:130:99	0/0:0,255,255:106:99	0/0:0,255,255:141:99	0/1:104,0,255:109:99	0/0:0,158,255:79:99	0/1:104,0,255:163:99	0/0:0,255,255:175:99	0/1:92,0,255:50:90	0/0:0,129,255:43:99	0/0:0,247,255:82:99	0/0:0,232,255:78:99	0/0:0,255,255:103:99	0/0:0,163,255:62:99	0/1:118,0,255:58:99	0/0:0,255,255:108:99	0/1:142,0,255:77:99	0/1:110,0,255:210:99	0/1:71,0,255:84:69	0/1:81,0,255:33:79	0/1:130,0,255:57:99	0/1:140,0,255:94:99	0/0:0,255,255:103:99	0/1:122,0,255:69:99	0/0:0,255,255:193:99	0/0:0,255,255:249:99	0/0:0,240,255:94:99	0/0:0,236,255:85:99	0/0:0,255,255:122:99	0/1:135,0,255:109:99	0/1:69,0,255:62:67
FvH4_1	2016101	.	C	T	999	.	DP=4692;AF1=0.7358;G3=3.061e-22,0.5306,0.4694;HWE=0.00179;CI95=0.73,0.74;DP4=1195,123,2960,335;MQ=37;FQ=999;PV4=0.41,0,0.32,1	GT:PL:DP:GQ	0/1:156,0,255:70:99	1/1:255,255,0:194:99	1/1:255,255,0:238:99	0/1:210,0,255:251:99	1/1:255,255,0:257:99	0/1:185,0,255:246:99	0/1:191,0,255:247:99	0/1:146,0,255:255:99	1/1:255,255,0:254:99	0/1:170,0,255:251:99	0/1:117,0,177:34:99	1/1:139,145,0:92:99	0/1:134,0,255:115:99	1/1:171,69,0:23:70	0/1:147,0,255:104:99	0/1:137,0,238:111:99	1/1:177,222,0:86:99	1/1:79,0,0:43:4	0/1:148,0,176:57:99	0/1:116,0,255:86:99	0/1:157,0,255:97:99	1/1:132,54,0:51:55	1/1:166,101,0:57:99	0/1:108,0,224:55:99	1/1:184,71,0:36:72	0/1:140,0,227:64:99	1/1:232,214,0:71:99	0/1:129,0,205:37:99	1/1:173,81,0:27:82	1/1:230,129,0:43:99	1/1:208,81,0:27:82	1/1:199,184,0:61:99	1/1:164,90,0:30:91	0/1:115,0,255:37:99	1/1:212,163,0:54:99	0/1:91,0,255:64:98	0/1:135,0,255:120:99	0/1:99,0,185:41:99	0/1:37,0,159:20:44	0/1:96,0,246:48:99	0/1:126,0,186:31:99	1/1:229,172,0:57:99	0/1:126,0,202:53:99	1/1:241,181,0:60:99	1/1:255,255,0:139:99	1/1:140,81,0:27:82	1/1:144,117,0:51:99	1/1:201,81,0:27:82	0/1:132,0,255:75:99	0/1:90,0,223:39:97
FvH4_1	2016203	.	C	T	999	.	DP=6629;AF1=0.7299;G3=5.057e-74,0.5402,0.4598;HWE=0.00138;CI95=0.73,0.73;DP4=1020,843,2605,1951;MQ=37;FQ=999;PV4=0.076,0.11,0.18,1	GT:PL:DP:GQ	0/1:255,0,255:153:99	1/1:255,255,0:229:99	1/1:255,255,0:237:99	0/1:255,0,255:228:99	1/1:255,255,0:252:99	0/1:255,0,255:245:99	0/1:255,0,255:245:99	0/1:255,0,255:249:99	1/1:255,255,0:250:99	0/1:255,0,255:248:99	0/1:255,0,247:83:99	1/1:255,146,0:111:99	0/1:255,0,255:201:99	1/1:255,20,0:39:21	0/1:255,0,255:157:99	0/1:255,0,255:182:99	1/1:255,206,0:131:99	0/1:255,0,142:40:99	0/1:255,0,255:139:99	0/1:255,0,255:118:99	0/1:255,0,255:104:99	1/1:255,119,0:63:99	1/1:255,223,0:110:99	0/1:255,0,255:89:99	1/1:255,143,0:81:99	0/1:255,0,255:107:99	1/1:255,255,0:163:99	0/1:255,0,255:53:99	1/1:255,141,0:47:99	1/1:255,199,0:66:99	1/1:255,214,0:71:99	1/1:255,242,0:105:99	1/1:255,104,0:47:99	0/1:255,0,255:56:99	1/1:255,253,0:84:99	0/1:255,0,255:81:99	0/1:255,0,255:235:99	0/1:255,0,255:106:99	0/1:227,0,255:34:99	0/1:255,0,255:72:99	0/1:255,0,255:95:99	1/1:255,255,0:93:99	0/1:255,0,255:75:99	1/1:255,255,0:146:99	1/1:255,255,0:231:99	1/1:255,195,0:77:99	1/1:255,224,0:110:99	1/1:255,139,0:92:99	0/1:255,0,255:127:99	0/1:255,0,255:62:99
FvH4_1	2023136	.	T	C	999	.	DP=6266;AF1=0.24;G3=0.52,0.48,3.041e-52;HWE=0.00549;CI95=0.24,0.24;DP4=2703,2260,700,505;MQ=37;FQ=999;PV4=0.024,1,1,1	GT:PL:DP:GQ	0/1:255,0,255:109:99	0/0:0,255,255:243:99	0/1:255,0,255:234:99	0/0:0,255,255:250:99	0/1:255,0,255:243:99	0/0:0,255,255:247:99	0/0:0,255,255:248:99	0/0:0,255,255:246:99	0/1:255,0,255:242:99	0/0:0,255,255:248:99	0/0:0,122,255:65:99	0/1:255,0,255:86:99	0/0:0,255,255:183:99	0/1:172,0,255:32:99	0/0:0,255,255:151:99	0/0:0,255,255:180:99	0/1:255,0,255:113:99	0/1:255,0,255:61:99	0/0:0,255,255:160:99	0/0:0,255,255:98:99	0/0:0,255,255:131:99	0/1:255,0,255:79:99	0/1:255,0,255:109:99	0/0:0,198,255:78:99	0/1:255,0,255:64:99	0/0:0,255,255:150:99	0/1:255,0,255:143:99	0/0:0,190,255:63:99	0/1:232,0,248:39:99	0/1:255,0,255:66:99	0/1:210,0,255:39:99	0/1:255,0,255:88:99	0/1:255,0,255:39:99	0/0:0,151,255:50:99	0/1:255,0,255:105:99	0/0:0,255,255:85:99	0/0:0,255,255:190:99	0/0:0,255,255:116:99	0/0:0,48,255:16:50	0/0:0,92,255:66:94	0/0:0,223,255:74:99	0/1:255,0,255:86:99	0/0:0,255,255:86:99	0/1:255,0,255:145:99	0/1:255,0,255:224:99	0/1:255,0,255:97:99	0/1:255,0,255:79:99	0/1:255,0,255:57:99	0/0:0,255,255:101:99	0/0:0,193,255:64:99
FvH4_1	2072236	.	A	G	999	.	DP=7566;AF1=0.24;G3=0.52,0.48,2.553e-52;HWE=0.00549;CI95=0.24,0.24;DP4=2890,3003,787,814;MQ=37;FQ=999;PV4=0.96,0,0.027,1	GT:PL:DP:GQ	0/1:165,0,255:123:99	0/0:0,255,255:247:99	0/1:216,0,255:246:99	0/0:0,255,255:249:99	0/1:216,0,255:228:99	0/0:0,255,255:244:99	0/0:0,255,255:253:99	0/0:0,255,255:250:99	0/1:216,0,255:251:99	0/0:0,255,255:247:99	0/0:0,151,255:91:99	0/1:209,0,255:118:99	0/0:0,255,255:198:99	0/1:173,0,255:49:99	0/0:0,255,255:203:99	0/0:0,255,255:209:99	0/1:209,0,255:160:99	0/1:177,0,255:68:99	0/0:0,255,255:199:99	0/0:0,255,255:134:99	0/0:0,255,255:168:99	0/1:192,0,255:100:99	0/1:191,0,255:192:99	0/0:0,255,255:117:99	0/1:161,0,255:104:99	0/0:0,255,255:157:99	0/1:199,0,255:153:99	0/0:0,238,255:79:99	0/1:114,0,255:51:99	0/1:171,0,255:88:99	0/1:161,0,255:124:99	0/1:198,0,255:116:99	0/1:192,0,255:61:99	0/0:0,253,255:84:99	0/1:194,0,255:125:99	0/0:0,255,255:119:99	0/0:0,255,255:243:99	0/0:0,255,255:125:99	0/0:0,166,255:57:99	0/0:0,241,255:89:99	0/0:0,255,255:112:99	0/1:183,0,255:148:99	0/0:0,255,255:135:99	0/1:165,0,255:209:99	0/1:214,0,255:215:99	0/1:196,0,255:125:99	0/1:214,0,255:103:99	0/1:202,0,255:90:99	0/0:0,255,255:164:99	0/0:0,220,255:74:99
FvH4_1	2080647	.	G	A	999	.	DP=5014;AF1=0.24;G3=0.52,0.48,8.308e-45;HWE=0.00549;CI95=0.24,0.24;DP4=2140,1833,538,476;MQ=37;FQ=999;PV4=0.65,1.4e-09,0.18,1	GT:PL:DP:GQ	0/1:255,0,255:84:99	0/0:0,255,255:248:99	0/1:255,0,255:228:99	0/0:0,255,255:216:99	0/1:255,0,255:240:99	0/0:0,255,255:247:99	0/0:0,255,255:234:99	0/0:0,255,255:238:99	0/1:255,0,255:228:99	0/0:0,255,255:242:99	0/0:0,71,255:47:73	0/1:255,0,255:72:99	0/0:0,255,255:118:99	0/1:255,0,244:31:99	0/0:0,255,255:107:99	0/0:0,255,255:121:99	0/1:255,0,255:77:99	0/1:250,0,240:27:99	0/0:0,188,255:91:99	0/0:0,199,255:66:99	0/0:0,255,255:101:99	0/1:232,0,255:49:99	0/1:255,0,255:85:99	0/0:0,128,255:71:99	0/1:255,0,255:68:99	0/0:0,195,255:110:99	0/1:255,0,255:114:99	0/0:0,81,255:27:83	0/1:242,0,201:26:99	0/1:255,0,255:53:99	0/1:255,0,255:39:99	0/1:255,0,255:86:99	0/1:196,0,255:33:99	0/0:0,60,255:20:62	0/1:255,0,255:66:99	0/0:0,223,255:74:99	0/0:0,255,255:159:99	0/0:0,193,255:64:99	0/0:0,90,255:30:92	0/0:0,90,255:30:92	0/0:0,89,255:53:91	0/1:255,0,255:67:99	0/0:0,220,255:73:99	0/1:255,0,255:82:99	0/1:255,0,255:126:99	0/1:255,0,255:71:99	0/1:255,0,255:49:99	0/1:255,0,255:48:99	0/0:0,255,255:106:99	0/0:0,135,255:45:99
FvH4_1	2095960	.	C	A	999	.	DP=4275;AF1=0.24;G3=0.52,0.48,2.085e-15;HWE=0.00549;CI95=0.24,0.24;DP4=2566,846,626,175;MQ=37;FQ=999;PV4=0.082,5.4e-13,0.074,1	GT:PL:DP:GQ	0/1:158,0,195:25:99	0/0:0,255,255:176:99	0/1:255,0,255:243:99	0/0:0,255,255:232:99	0/1:254,0,255:226:99	0/0:0,255,255:242:99	0/0:0,255,255:250:99	0/0:0,255,255:248:99	0/1:255,0,255:240:99	0/0:0,255,255:248:99	0/0:0,93,255:31:95	0/1:189,0,255:63:99	0/0:0,255,255:123:99	0/1:142,0,200:21:99	0/0:0,203,255:91:99	0/0:0,255,255:98:99	0/1:255,0,255:76:99	0/1:189,0,252:30:99	0/0:0,157,255:75:99	0/0:0,193,255:64:99	0/0:0,238,255:79:99	0/1:237,0,255:39:99	0/1:193,0,255:55:99	0/0:0,141,255:59:99	0/1:255,0,231:36:99	0/0:0,144,255:59:99	0/1:255,0,253:69:99	0/0:0,66,255:22:68	0/1:40,0,253:19:38	0/1:209,0,255:35:99	0/1:208,0,54:15:62	0/1:255,0,255:63:99	0/1:62,0,255:25:60	0/0:0,33,209:11:35	0/1:159,0,236:38:99	0/0:0,114,255:38:99	0/0:0,255,255:120:99	0/0:0,105,255:35:99	0/0:0,48,191:16:50	0/0:0,151,255:50:99	0/0:0,95,255:38:97	0/1:255,0,248:77:99	0/0:0,172,255:57:99	0/1:255,0,255:58:99	0/1:255,0,255:131:99	0/1:255,0,255:40:99	0/1:189,0,133:15:99	0/1:227,0,228:27:99	0/0:0,163,255:54:99	0/0:0,90,255:31:92
FvH4_1	2096074	.	C	T	999	.	DP=7043;AF1=0.24;G3=0.52,0.48,1.432e-49;HWE=0.00549;CI95=0.24,0.24;DP4=2743,2840,685,701;MQ=37;FQ=999;PV4=0.86,6.9e-14,1,1	GT:PL:DP:GQ	0/1:255,0,255:121:99	0/0:0,255,255:233:99	0/1:255,0,255:237:99	0/0:0,255,255:233:99	0/1:255,0,255:234:99	0/0:0,255,255:249:99	0/0:0,255,255:248:99	0/0:0,255,255:246:99	0/1:255,0,255:245:99	0/0:0,255,255:246:99	0/0:0,149,255:85:99	0/1:255,0,255:120:99	0/0:0,255,255:222:99	0/1:241,0,225:27:99	0/0:0,255,255:153:99	0/0:0,255,255:190:99	0/1:255,0,255:175:99	0/1:231,0,255:39:99	0/0:0,255,255:152:99	0/0:0,255,255:118:99	0/0:0,255,255:156:99	0/1:255,0,255:90:99	0/1:255,0,255:136:99	0/0:0,255,255:130:99	0/1:255,0,255:85:99	0/0:0,255,255:165:99	0/1:255,0,255:159:99	0/0:0,199,255:66:99	0/1:121,0,255:36:99	0/1:255,0,255:104:99	0/1:255,0,255:73:99	0/1:255,0,255:122:99	0/1:255,0,255:58:99	0/0:0,193,255:64:99	0/1:247,0,255:100:99	0/0:0,253,255:85:99	0/0:0,255,255:241:99	0/0:0,255,255:101:99	0/0:0,193,255:64:99	0/0:0,168,255:87:99	0/0:0,210,255:103:99	0/1:255,0,255:136:99	0/0:0,255,255:131:99	0/1:255,0,255:170:99	0/1:255,0,255:223:99	0/1:255,0,255:93:99	0/1:255,0,255:98:99	0/1:255,0,255:109:99	0/0:0,255,255:154:99	0/0:0,172,255:57:99
FvH4_1	2110636	.	G	C	999	.	DP=3835;AF1=0.24;G3=0.5199,0.4801,6.967e-55;HWE=0.00548;CI95=0.24,0.24;DP4=1861,1214,455,276;MQ=37;FQ=999;PV4=0.4,0,0.003,1	GT:PL:DP:GQ	0/1:163,0,255:45:99	0/0:0,255,255:178:99	0/1:219,0,255:245:99	0/0:0,255,255:235:99	0/1:219,0,255:234:99	0/0:0,255,255:245:99	0/0:0,255,255:247:99	0/0:0,255,255:248:99	0/1:175,0,255:242:99	0/0:0,255,255:249:99	0/0:0,23,255:25:25	0/1:99,0,255:32:97	0/0:0,194,255:73:99	0/1:44,0,188:11:42	0/0:0,178,255:59:99	0/0:0,223,255:74:99	0/1:113,0,255:40:99	0/1:114,0,163:18:99	0/0:0,144,255:48:99	0/0:0,172,255:57:99	0/0:0,123,255:41:99	0/1:136,0,255:34:99	0/1:177,0,255:51:99	0/0:0,111,255:37:99	0/1:182,0,246:38:99	0/0:0,186,255:69:99	0/1:196,0,249:50:99	0/0:0,60,255:20:62	0/1:41,0,223:16:39	0/1:139,0,255:30:99	0/1:107,0,219:21:99	0/1:98,0,255:45:96	0/1:81,0,223:17:79	0/0:0,72,255:24:74	0/1:143,0,255:44:99	0/0:0,132,255:44:99	0/0:0,255,255:107:99	0/0:0,120,255:40:99	0/0:0,39,255:13:41	0/0:0,52,255:26:54	0/0:0,69,255:23:71	0/1:195,0,255:51:99	0/0:0,105,255:35:99	0/1:187,0,255:79:99	0/1:196,0,255:79:99	0/1:130,0,255:38:99	0/1:140,0,255:46:99	0/1:71,0,255:35:69	0/0:0,102,255:34:99	0/0:0,42,255:14:44
FvH4_1	2120163	.	T	A	999	.	DP=8212;AF1=0.24;G3=0.52,0.48,2.553e-52;HWE=0.00549;CI95=0.24,0.24;DP4=3123,3460,729,831;MQ=37;FQ=999;PV4=0.63,1.4e-09,0.0087,1	GT:PL:DP:GQ	0/1:255,0,255:155:99	0/0:0,255,255:249:99	0/1:255,0,255:246:99	0/0:0,255,255:238:99	0/1:255,0,255:230:99	0/0:0,255,255:251:99	0/0:0,255,255:248:99	0/0:0,255,255:248:99	0/1:255,0,255:242:99	0/0:0,255,255:249:99	0/0:0,107,255:106:99	0/1:255,0,255:150:99	0/0:0,255,255:230:99	0/1:255,0,255:54:99	0/0:0,255,255:248:99	0/0:0,255,255:230:99	0/1:255,0,255:134:99	0/1:169,0,255:43:99	0/0:0,255,255:223:99	0/0:0,255,255:231:99	0/0:0,255,255:178:99	0/1:255,0,255:121:99	0/1:255,0,255:196:99	0/0:0,255,255:171:99	0/1:224,0,255:102:99	0/0:0,255,255:223:99	0/1:255,0,255:216:99	0/0:0,123,255:41:99	0/1:255,0,255:61:99	0/1:255,0,255:84:99	0/1:255,0,255:128:99	0/1:255,0,255:170:99	0/1:255,0,255:63:99	0/0:0,255,255:87:99	0/1:255,0,255:141:99	0/0:0,255,255:164:99	0/0:0,255,255:243:99	0/0:0,255,255:148:99	0/0:0,178,255:60:99	0/0:0,255,255:132:99	0/0:0,255,255:162:99	0/1:255,0,255:146:99	0/0:0,255,255:105:99	0/1:255,0,255:220:99	0/1:255,0,255:241:99	0/1:255,0,255:106:99	0/1:255,0,255:117:99	0/1:236,0,255:87:99	0/0:0,255,255:146:99	0/0:0,235,255:79:99
FvH4_1	2197832	.	G	A	999	.	DP=5793;AF1=0.26;G3=0.48,0.52,3.731e-52;HWE=0.00225;CI95=0.26,0.26;DP4=2221,2071,731,693;MQ=37;FQ=999;PV4=0.81,0,0.019,1	GT:PL:DP:GQ	0/1:102,0,255:108:99	0/0:0,255,255:231:99	0/0:0,255,255:232:99	0/1:116,0,255:231:99	0/0:0,255,255:250:99	0/1:48,0,255:249:46	0/1:102,0,255:203:99	0/1:111,0,255:204:99	0/0:0,255,255:223:99	0/1:90,0,255:198:88	0/1:106,0,255:54:99	0/0:0,234,255:109:99	0/1:111,0,255:148:99	0/0:0,73,255:36:75	0/1:91,0,255:119:89	0/1:95,0,255:136:93	0/0:0,255,255:125:99	0/0:0,117,255:39:99	0/1:46,0,255:113:44	0/1:93,0,255:96:91	0/1:108,0,255:99:99	0/0:0,194,255:72:99	0/0:0,255,255:132:99	0/1:116,0,255:84:99	0/0:0,156,255:60:99	0/1:86,0,255:101:84	0/0:0,255,255:119:99	0/1:80,0,255:38:78	0/0:0,87,255:29:89	0/0:0,223,255:74:99	0/0:0,178,255:59:99	0/0:0,255,255:118:99	0/0:0,127,255:48:99	0/1:96,0,247:32:94	0/0:0,255,255:98:99	0/1:96,0,255:113:94	0/1:78,0,255:216:76	0/1:113,0,255:93:99	0/1:43,0,255:23:41	0/1:100,0,255:55:98	0/1:59,0,255:45:57	0/0:0,244,255:82:99	0/1:105,0,255:90:99	0/0:0,255,255:120:99	0/0:0,255,255:212:99	0/0:0,244,255:81:99	0/0:0,224,255:81:99	0/0:0,232,255:77:99	0/1:108,0,255:102:99	0/1:44,0,255:59:42
FvH4_1	2211924	.	T	C	999	.	DP=7173;AF1=0.2307;G3=0.538,0.462,1.479e-77;HWE=0.00799;CI95=0.23,0.24;DP4=2884,2754,628,751;MQ=37;FQ=999;PV4=0.00019,0,0.018,1	GT:PL:DP:GQ	0/1:107,0,255:118:99	0/0:0,255,255:247:99	0/1:115,0,255:234:99	0/0:0,255,255:237:99	0/1:98,0,255:240:96	0/0:0,255,255:229:99	0/0:0,255,255:248:99	0/0:0,255,255:251:99	0/1:128,0,255:243:99	0/0:0,255,255:248:99	0/0:0,95,255:72:97	0/1:58,0,255:168:56	0/0:0,255,255:211:99	0/1:136,0,255:45:99	0/0:0,255,255:183:99	0/0:0,255,255:185:99	0/1:110,0,255:163:99	0/1:148,0,255:51:99	0/0:0,255,255:127:99	0/0:0,255,255:130:99	0/0:0,255,255:197:99	0/1:124,0,255:104:99	0/1:142,0,255:143:99	0/0:0,197,255:88:99	0/1:147,0,255:105:99	0/0:0,255,255:148:99	0/1:116,0,255:167:99	0/0:0,214,255:72:99	0/0:0,9,255:48:12	0/1:92,0,255:96:90	0/1:113,0,255:80:99	0/1:120,0,255:136:99	0/1:79,0,255:43:77	0/0:0,183,255:68:99	0/1:127,0,255:117:99	0/0:0,250,255:83:99	0/0:0,255,255:239:99	0/0:0,255,255:111:99	0/0:0,123,255:41:99	0/0:0,236,255:85:99	0/0:0,255,255:97:99	0/1:137,0,255:157:99	0/0:0,255,255:119:99	0/1:142,0,255:155:99	0/1:166,0,255:212:99	0/1:152,0,255:81:99	0/1:111,0,255:75:99	0/1:132,0,255:89:99	0/0:0,255,255:123:99	0/0:0,255,255:108:99
FvH4_1	2211927	.	C	G	999	.	DP=7185;AF1=0.26;G3=0.48,0.52,3.141e-52;HWE=0.00225;CI95=0.26,0.26;DP4=2581,2652,867,851;MQ=37;FQ=999;PV4=0.42,9.3e-51,0.25,1	GT:PL:DP:GQ	0/1:255,0,255:107:99	0/0:0,255,255:247:99	0/0:0,255,255:242:99	0/1:255,0,255:238:99	0/0:0,255,255:249:99	0/1:255,0,255:228:99	0/1:255,0,255:243:99	0/1:255,0,255:247:99	0/0:0,255,255:248:99	0/1:255,0,255:245:99	0/1:255,0,255:70:99	0/0:0,255,255:170:99	0/1:255,0,255:195:99	0/0:0,72,255:46:74	0/1:255,0,255:173:99	0/1:255,0,255:176:99	0/0:0,255,255:168:99	0/0:0,144,255:48:99	0/1:255,0,255:123:99	0/1:255,0,255:117:99	0/1:255,0,255:195:99	0/0:0,255,255:111:99	0/0:0,255,255:145:99	0/1:255,0,255:85:99	0/0:0,255,255:107:99	0/1:255,0,255:140:99	0/0:0,255,255:172:99	0/1:255,0,255:69:99	0/0:0,154,255:51:99	0/0:0,255,255:92:99	0/0:0,255,255:87:99	0/0:0,255,255:139:99	0/0:0,135,255:45:99	0/1:255,0,255:66:99	0/0:0,255,255:122:99	0/1:255,0,255:86:99	0/1:255,0,255:201:99	0/1:255,0,255:109:99	0/1:255,0,252:41:99	0/1:255,0,255:83:99	0/1:255,0,255:94:99	0/0:0,255,255:167:99	0/1:255,0,255:118:99	0/0:0,255,255:159:99	0/0:0,255,255:222:99	0/0:0,250,255:83:99	0/0:0,232,255:77:99	0/0:0,255,255:86:99	0/1:255,0,255:116:99	0/1:255,0,255:103:99
FvH4_1	2253980	.	A	G	999	.	DP=4521;AF1=0.2648;G3=0.4682,0.5318,3.049e-56;HWE=0.00174;CI95=0.26,0.27;DP4=1113,2039,411,895;MQ=37;FQ=999;PV4=0.014,1,0.25,1	GT:PL:DP:GQ	0/1:255,0,255:95:99	0/0:0,255,255:166:99	0/0:0,255,255:174:99	0/1:255,0,255:246:99	0/0:0,255,255:249:99	0/1:255,0,255:245:99	0/1:255,0,255:200:99	0/1:255,0,255:203:99	0/0:0,255,255:181:99	0/1:255,0,255:203:99	0/1:255,0,255:43:99	0/0:1,0,255:45:3	0/1:255,0,255:96:99	0/0:0,81,255:27:82	0/1:255,0,255:85:99	0/1:255,0,255:78:99	0/0:0,122,255:65:99	0/0:0,81,255:27:82	0/1:255,0,255:86:99	0/1:255,0,255:80:99	0/1:255,0,255:92:99	0/0:0,141,255:47:99	0/0:0,167,255:67:99	0/1:255,0,255:73:99	0/0:0,114,255:38:99	0/1:255,0,255:77:99	0/0:0,158,255:77:99	0/1:255,0,122:25:99	0/0:0,81,255:27:82	0/0:0,123,255:41:99	0/0:0,102,255:34:99	0/0:0,241,255:80:99	0/0:0,53,255:30:54	0/1:255,0,252:40:99	0/0:0,141,255:59:99	0/1:255,0,255:69:99	0/1:255,0,255:139:99	0/1:255,0,255:70:99	0/1:171,0,224:19:99	0/1:255,0,255:44:99	0/1:255,0,255:64:99	0/0:0,211,255:70:99	0/1:255,0,255:56:99	0/0:0,219,255:85:99	0/0:0,255,255:154:99	0/0:0,83,255:51:84	0/0:0,196,255:65:99	0/0:0,117,255:39:99	0/1:255,0,255:105:99	0/1:150,0,255:27:99
FvH4_1	2258191	.	C	G	999	.	DP=5438;AF1=0.24;G3=0.52,0.48,1.316e-38;HWE=0.00549;CI95=0.24,0.24;DP4=1633,2565,486,726;MQ=37;FQ=999;PV4=0.46,0.49,1,1	GT:PL:DP:GQ	0/1:255,0,255:139:99	0/0:0,255,255:195:99	0/1:255,0,255:203:99	0/0:0,255,255:216:99	0/1:255,0,255:240:99	0/0:0,255,255:246:99	0/0:0,255,255:219:99	0/0:0,255,255:225:99	0/1:255,0,255:191:99	0/0:0,255,255:184:99	0/0:0,116,255:64:99	0/1:253,0,255:66:99	0/0:0,255,255:150:99	0/1:255,0,255:42:99	0/0:0,255,255:111:99	0/0:0,255,255:110:99	0/1:255,0,255:73:99	0/1:184,0,255:28:99	0/0:0,255,255:115:99	0/0:0,255,255:90:99	0/0:0,207,255:81:99	0/1:255,0,255:69:99	0/1:255,0,255:94:99	0/0:0,106,255:71:99	0/1:255,0,255:52:99	0/0:0,255,255:127:99	0/1:255,0,255:141:99	0/0:0,135,255:45:99	0/1:255,0,226:29:99	0/1:255,0,255:57:99	0/1:255,0,255:73:99	0/1:255,0,255:99:99	0/1:255,0,170:27:99	0/0:0,114,255:38:99	0/1:255,0,255:72:99	0/0:0,255,255:103:99	0/0:0,255,255:161:99	0/0:0,220,255:73:99	0/0:0,132,255:44:99	0/0:0,93,255:64:95	0/0:0,229,255:76:99	0/1:255,0,255:109:99	0/0:0,199,255:66:99	0/1:255,0,255:168:99	0/1:255,0,255:190:99	0/1:255,0,255:96:99	0/1:255,0,255:40:99	0/1:255,0,255:41:99	0/0:0,255,255:145:99	0/0:0,120,255:52:99
FvH4_1	2266567	.	G	C	999	.	DP=8483;AF1=0.25;G3=0.5,0.5,2.778e-52;HWE=0.00356;CI95=0.25,0.25;DP4=3464,2802,1131,961;MQ=37;FQ=999;PV4=0.33,0,6.3e-07,1	GT:PL:DP:GQ	0/1:120,0,255:223:99	0/0:0,255,255:248:99	0/0:0,255,255:254:99	0/1:129,0,255:178:99	0/0:0,255,255:238:99	0/1:37,0,255:243:35	0/1:115,0,255:240:99	0/1:118,0,255:245:99	0/0:0,255,255:247:99	0/1:142,0,255:249:99	0/1:99,0,255:87:97	0/0:0,255,255:185:99	0/1:136,0,255:237:99	0/0:0,111,255:43:99	0/1:97,0,255:239:95	0/1:115,0,255:233:99	0/0:0,255,255:221:99	0/0:0,186,255:75:99	0/1:95,0,255:238:93	0/1:134,0,255:230:99	0/1:117,0,255:234:99	0/0:0,255,255:146:99	0/0:0,255,255:188:99	0/1:95,0,255:146:93	0/0:0,220,255:121:99	0/1:125,0,255:195:99	0/0:0,255,255:244:99	0/1:88,0,255:73:86	0/0:0,220,255:73:99	0/0:0,255,255:142:99	0/0:0,255,255:97:99	0/0:0,255,255:134:99	0/0:0,228,255:83:99	0/1:86,0,255:76:84	0/0:0,255,255:120:99	0/1:123,0,255:100:99	0/1:137,0,255:230:99	0/1:131,0,255:141:99	0/1:89,0,255:65:87	0/0:0,217,255:72:99	0/1:115,0,255:134:99	0/0:0,255,255:168:99	0/1:144,0,255:118:99	0/0:0,255,255:223:99	0/0:0,255,255:238:99	0/0:0,255,255:111:99	0/0:0,255,255:112:99	0/0:0,255,255:135:99	0/1:106,0,255:188:99	0/1:131,0,255:98:99
FvH4_1	2292487	.	C	T	999	.	DP=3375;AF1=0.7429;G3=1.139e-55,0.5185,0.4815;HWE=0.00245;CI95=0.73,0.75;DP4=222,790,458,1731;MQ=37;FQ=999;PV4=0.52,1,1,1	GT:PL:DP:GQ	0/1:255,0,219:50:99	1/1:255,255,0:134:99	1/1:255,255,0:151:99	0/1:255,0,255:230:99	1/1:255,255,0:205:99	0/1:255,0,255:232:99	0/1:255,0,255:176:99	0/1:255,0,255:196:99	1/1:255,255,0:179:99	0/1:174,0,255:134:99	0/1:230,0,234:28:99	1/1:255,58,0:31:60	0/1:255,0,255:82:99	1/1:234,2,0:13:5	0/1:255,0,249:59:99	0/1:255,0,255:61:99	1/1:255,114,0:39:99	1/1:210,27,0:10:29	0/1:255,0,221:39:99	0/1:255,0,255:56:99	0/1:255,0,255:55:99	1/1:255,38,0:25:40	1/1:255,105,0:35:99	0/1:144,0,217:33:99	1/1:255,93,0:31:95	0/1:193,0,255:77:99	1/1:255,166,0:56:99	0/1:137,0,90:15:88	1/1:255,42,0:14:44	1/1:255,81,0:27:83	1/1:255,51,0:17:53	1/1:255,55,0:41:57	1/1:255,75,0:25:77	0/1:194,0,159:29:99	1/1:251,72,0:24:74	0/1:247,0,241:46:99	0/1:255,0,255:114:99	0/1:248,0,255:35:99	0/1:121,0,118:10:99	1/1:255,102,0:34:99	0/1:188,0,203:27:99	1/1:255,166,0:56:99	0/1:231,0,255:35:99	1/1:255,84,0:28:86	1/1:255,208,0:70:99	1/1:206,0,0:23:4	1/1:255,99,0:33:99	1/1:255,69,0:24:71	0/1:235,0,236:36:99	0/1:133,0,208:21:99
FvH4_1	2337371	.	G	A	999	.	DP=5946;AF1=0.25;G3=0.5,0.5,2.778e-52;HWE=0.00356;CI95=0.25,0.25;DP4=2148,2323,719,726;MQ=37;FQ=999;PV4=0.26,0,0.0017,1	GT:PL:DP:GQ	0/1:192,0,255:112:99	0/0:0,255,255:244:99	0/0:0,255,255:247:99	0/1:181,0,255:250:99	0/0:0,255,255:249:99	0/1:160,0,255:246:99	0/1:192,0,255:248:99	0/1:146,0,255:249:99	0/0:0,255,255:247:99	0/1:160,0,255:246:99	0/1:148,0,255:45:99	0/0:0,152,255:84:99	0/1:181,0,255:149:99	0/0:0,48,255:25:50	0/1:157,0,255:123:99	0/1:165,0,255:146:99	0/0:0,214,255:121:99	0/0:0,105,255:35:99	0/1:173,0,255:110:99	0/1:173,0,255:103:99	0/1:191,0,255:112:99	0/0:0,172,255:73:99	0/0:0,231,255:93:99	0/1:188,0,255:105:99	0/0:0,185,255:87:99	0/1:194,0,255:113:99	0/0:0,255,255:125:99	0/1:169,0,255:49:99	0/0:0,114,255:38:99	0/0:0,217,255:72:99	0/0:0,144,255:48:99	0/0:0,239,255:87:99	0/0:0,126,255:42:99	0/1:106,0,255:34:99	0/0:0,255,255:101:99	0/1:170,0,255:87:99	0/1:151,0,255:239:99	0/1:178,0,255:85:99	0/1:113,0,255:40:99	0/0:0,184,255:61:99	0/1:174,0,255:73:99	0/0:0,255,255:116:99	0/1:171,0,255:71:99	0/0:0,255,255:133:99	0/0:0,255,255:245:99	0/0:0,140,255:54:99	0/0:0,121,255:55:99	0/0:0,76,255:45:78	0/1:104,0,255:91:99	0/1:148,0,255:63:99
FvH4_1	2338011	.	G	A	999	.	DP=2994;AF1=0.25;G3=0.4999,0.5001,5.334e-33;HWE=0.00356;CI95=0.25,0.25;DP4=825,1291,370,480;MQ=37;FQ=999;PV4=0.023,0.33,0.21,1	GT:PL:DP:GQ	0/1:255,0,255:43:99	0/0:0,255,255:167:99	0/0:0,255,255:205:99	0/1:255,0,250:145:99	0/0:0,255,255:184:99	0/1:255,0,255:227:99	0/1:255,0,255:208:99	0/1:255,0,255:173:99	0/0:0,255,255:217:99	0/1:255,0,255:166:99	0/1:169,0,176:16:99	0/0:0,28,255:21:30	0/1:255,0,255:37:99	0/0:0,45,255:15:47	0/1:255,0,255:55:99	0/1:252,0,255:35:99	0/0:0,87,255:29:89	0/0:0,36,255:12:38	0/1:255,0,219:41:99	0/1:255,0,234:30:99	0/1:255,0,242:44:99	0/0:0,96,255:32:98	0/0:0,54,255:46:56	0/1:255,0,201:34:99	0/0:0,63,255:21:65	0/1:221,0,255:52:99	0/0:0,96,255:32:98	0/1:130,0,133:14:99	0/0:0,33,224:11:35	0/0:0,84,255:28:86	0/0:0,78,255:26:80	0/0:0,71,255:37:73	0/0:0,29,255:18:31	0/1:162,0,187:15:99	0/0:0,123,255:41:99	0/1:204,0,207:20:99	0/1:255,0,255:74:99	0/1:223,0,255:29:99	0/1:255,0,90:23:98	0/0:0,69,255:23:71	0/1:255,0,255:33:99	0/0:0,78,255:26:80	0/1:240,0,255:33:99	0/0:0,120,255:40:99	0/0:0,208,255:69:99	0/0:0,66,255:22:68	0/0:0,63,255:21:65	0/0:0,51,255:17:53	0/1:255,0,255:43:99	0/1:107,0,207:16:99
FvH4_1	2370842	.	A	G	999	.	DP=7667;AF1=0.2306;G3=0.5384,0.4616,1.479e-77;HWE=0.00804;CI95=0.23,0.24;DP4=2470,3188,796,1139;MQ=37;FQ=999;PV4=0.055,0,1,1	GT:PL:DP:GQ	0/1:141,0,255:105:99	0/0:0,255,255:250:99	0/0:0,255,255:249:99	0/1:113,0,255:249:99	0/0:0,255,255:246:99	0/1:133,0,255:236:99	0/1:122,0,255:247:99	0/1:134,0,255:249:99	0/0:0,255,255:248:99	0/1:123,0,255:244:99	0/1:101,0,255:83:99	0/0:0,140,255:95:99	0/1:151,0,255:218:99	0/0:0,144,255:48:99	0/1:143,0,255:229:99	0/1:151,0,255:188:99	0/0:0,255,255:156:99	0/0:0,211,255:70:99	0/1:133,0,255:211:99	0/1:122,0,255:196:99	0/1:96,0,255:116:94	0/0:0,255,255:108:99	0/0:0,255,255:202:99	0/1:131,0,255:130:99	0/0:0,228,255:99:99	0/1:125,0,255:195:99	0/0:0,255,255:215:99	0/1:129,0,255:69:99	0/0:0,87,255:29:89	0/0:0,255,255:100:99	0/0:0,255,255:102:99	0/0:0,255,255:164:99	0/0:0,154,255:58:99	0/1:103,0,255:62:99	0/0:0,255,255:112:99	0/1:97,0,255:135:95	0/1:135,0,255:216:99	0/0:0,255,255:127:99	0/1:95,0,255:44:93	0/0:0,255,255:119:99	0/1:143,0,255:107:99	0/0:0,255,255:158:99	0/1:149,0,255:123:99	0/0:0,255,255:219:99	0/0:0,255,255:239:99	0/0:0,255,255:115:99	0/0:0,255,255:94:99	0/0:0,208,255:69:99	0/0:0,10,255:174:12	0/1:136,0,255:76:99
FvH4_1	2428862	.	A	G	999	.	DP=7161;AF1=0.23;G3=0.54,0.46,2.338e-52;HWE=0.00826;CI95=0.23,0.23;DP4=3028,2220,1038,804;MQ=37;FQ=999;PV4=0.32,0,0.19,1	GT:PL:DP:GQ	0/1:190,0,255:135:99	0/0:0,255,255:241:99	0/0:0,255,255:246:99	0/1:193,0,255:246:99	0/0:0,255,255:251:99	0/1:193,0,255:243:99	0/1:203,0,255:234:99	0/1:197,0,255:247:99	0/0:0,255,255:242:99	0/1:204,0,255:235:99	0/1:153,0,255:75:99	0/0:0,255,255:123:99	0/1:192,0,255:171:99	0/0:0,80,255:42:82	0/1:174,0,255:181:99	0/1:190,0,255:182:99	0/0:0,173,255:122:99	0/0:0,102,255:41:99	0/1:186,0,255:161:99	0/1:157,0,255:166:99	0/1:195,0,255:135:99	0/0:0,193,255:79:99	0/0:0,255,255:161:99	0/1:188,0,255:117:99	0/0:0,209,255:90:99	0/1:180,0,255:152:99	0/0:0,255,255:201:99	0/0:0,123,255:48:99	0/0:0,154,255:51:99	0/0:0,255,255:113:99	0/0:0,255,255:89:99	0/0:0,242,255:104:99	0/0:0,196,255:65:99	0/1:108,0,255:53:99	0/0:0,255,255:136:99	0/1:171,0,255:137:99	0/1:202,0,255:242:99	0/0:0,255,255:109:99	0/1:122,0,255:37:99	0/0:0,255,255:94:99	0/1:165,0,255:104:99	0/0:0,255,255:125:99	0/1:191,0,255:113:99	0/0:0,255,255:176:99	0/0:0,255,255:243:99	0/0:0,255,255:119:99	0/0:0,226,255:91:99	0/0:0,245,255:98:99	0/1:183,0,255:152:99	0/1:113,0,255:72:99
FvH4_1	2436125	.	G	T	999	.	DP=6791;AF1=0.23;G3=0.54,0.46,2.338e-52;HWE=0.00826;CI95=0.23,0.23;DP4=3085,2050,1009,591;MQ=37;FQ=999;PV4=0.035,0,0.0003,1	GT:PL:DP:GQ	0/1:147,0,255:128:99	0/0:0,255,255:249:99	0/0:0,255,255:240:99	0/1:125,0,255:247:99	0/0:0,255,255:252:99	0/1:141,0,255:242:99	0/1:66,0,255:240:64	0/1:154,0,255:246:99	0/0:0,255,255:244:99	0/1:175,0,255:238:99	0/1:155,0,255:57:99	0/0:0,211,255:110:99	0/1:147,0,255:171:99	0/0:0,157,255:53:99	0/1:85,0,255:152:83	0/1:168,0,255:165:99	0/0:0,219,255:104:99	0/0:0,177,255:69:99	0/1:143,0,255:150:99	0/1:139,0,255:125:99	0/1:153,0,255:146:99	0/0:0,217,255:75:99	0/0:0,255,255:145:99	0/1:153,0,255:108:99	0/0:0,220,255:73:99	0/1:163,0,255:143:99	0/0:0,255,255:180:99	0/0:0,137,255:65:99	0/0:0,144,255:48:99	0/0:0,255,255:106:99	0/0:0,255,255:89:99	0/0:0,255,255:121:99	0/0:0,196,255:65:99	0/1:146,0,255:62:99	0/0:0,253,255:85:99	0/1:146,0,255:113:99	0/1:136,0,255:241:99	0/0:0,255,255:87:99	0/1:134,0,255:39:99	0/0:0,244,255:81:99	0/1:144,0,255:113:99	0/0:0,255,255:108:99	0/1:113,0,255:93:99	0/0:0,255,255:158:99	0/0:0,255,255:223:99	0/0:0,255,255:123:99	0/0:0,253,255:104:99	0/0:0,184,255:70:99	0/1:142,0,255:124:99	0/1:133,0,255:65:99
FvH4_1	2454113	.	C	G	999	.	DP=5710;AF1=0.28;G3=0.44,0.56,2.723e-48;HWE=0.000826;CI95=0.28,0.28;DP4=1484,2763,424,982;MQ=37;FQ=999;PV4=0.001,0.0047,0.047,1	GT:PL:DP:GQ	0/1:255,0,255:129:99	0/0:0,255,255:192:99	0/1:255,0,255:218:99	0/1:255,0,255:248:99	0/1:255,0,255:239:99	0/0:0,255,255:236:99	0/0:0,255,255:230:99	0/0:0,255,255:233:99	0/1:255,0,255:238:99	0/0:0,255,255:220:99	0/0:0,113,255:72:99	0/1:255,0,255:117:99	0/0:0,255,255:116:99	0/1:252,0,255:36:99	0/0:0,255,255:133:99	0/0:0,255,255:155:99	0/1:255,0,255:104:99	0/1:115,0,255:24:99	0/0:0,255,255:120:99	0/0:0,196,255:76:99	0/0:0,255,255:114:99	0/1:255,0,255:63:99	0/1:255,0,255:100:99	0/0:0,255,255:96:99	0/1:255,0,255:82:99	0/0:0,255,255:125:99	0/1:255,0,255:168:99	0/1:229,0,229:31:99	0/1:150,0,255:33:99	0/1:242,0,255:65:99	0/1:255,0,255:64:99	0/1:255,0,255:91:99	0/1:242,0,219:36:99	0/0:0,151,255:50:99	0/1:255,0,255:69:99	0/0:0,205,255:68:99	0/0:0,255,255:218:99	0/1:182,0,255:70:99	0/0:0,69,255:33:70	0/1:242,0,255:62:99	0/0:0,156,255:85:99	0/1:255,0,255:72:99	0/0:0,178,255:60:99	0/1:255,0,255:147:99	0/1:255,0,255:176:99	0/1:255,0,255:87:99	0/1:255,0,255:61:99	0/1:255,0,255:65:99	0/0:0,220,255:73:99	0/0:0,157,255:53:99
FvH4_1	2474099	.	A	G	999	.	DP=5648;AF1=0.22;G3=0.56,0.44,1.315e-48;HWE=0.0121;CI95=0.22,0.22;DP4=2194,2159,716,542;MQ=37;FQ=999;PV4=4.7e-05,0,0.0093,1	GT:PL:DP:GQ	0/1:179,0,255:138:99	0/0:0,255,255:231:99	0/0:0,255,255:227:99	0/0:0,255,255:223:99	0/0:0,255,255:246:99	0/1:176,0,255:246:99	0/1:176,0,255:246:99	0/1:198,0,255:244:99	0/0:0,255,255:235:99	0/1:198,0,255:217:99	0/1:110,0,255:46:99	0/0:0,202,255:102:99	0/1:153,0,255:133:99	0/0:0,114,255:45:99	0/1:178,0,255:126:99	0/1:174,0,255:123:99	0/0:0,230,255:100:99	0/0:0,105,255:35:99	0/1:160,0,255:120:99	0/1:159,0,255:92:99	0/1:162,0,255:105:99	0/0:0,222,255:89:99	0/0:0,255,255:117:99	0/1:183,0,255:92:99	0/0:0,157,255:52:99	0/1:184,0,255:104:99	0/0:0,255,255:125:99	0/0:0,160,255:53:99	0/0:0,78,255:26:80	0/0:0,154,255:51:99	0/0:0,190,255:63:99	0/0:0,204,255:84:99	0/0:0,157,255:52:99	0/1:164,0,220:32:99	0/0:0,217,255:72:99	0/1:139,0,255:53:99	0/1:200,0,255:195:99	0/0:0,241,255:80:99	0/1:98,0,255:28:96	0/0:0,160,255:53:99	0/1:156,0,255:53:99	0/0:0,255,255:106:99	0/1:172,0,255:71:99	0/0:0,255,255:119:99	0/0:0,255,255:209:99	0/0:0,204,255:75:99	0/0:0,159,255:60:99	0/0:0,199,255:66:99	0/1:178,0,255:92:99	0/1:170,0,255:59:99
FvH4_1	2492290	.	T	C	999	.	DP=5836;AF1=0.2727;G3=0.4524,0.5476,1.835e-69;HWE=0.00117;CI95=0.27,0.28;DP4=1913,2565,571,720;MQ=37;FQ=999;PV4=0.34,0.026,2.8e-07,1	GT:PL:DP:GQ	0/1:255,0,255:92:99	0/0:0,255,255:225:99	0/1:255,0,255:240:99	0/1:255,0,255:244:99	0/1:255,0,255:245:99	0/0:0,255,255:246:99	0/0:0,255,255:249:99	0/0:0,255,255:249:99	0/1:255,0,255:246:99	0/0:0,255,255:249:99	0/0:0,163,255:54:99	0/1:255,0,255:74:99	0/0:0,255,255:152:99	0/0:0,3,255:25:6	0/0:0,255,255:125:99	0/0:0,255,255:131:99	0/1:255,0,255:107:99	0/1:114,0,234:22:99	0/0:0,255,255:97:99	0/0:0,206,255:101:99	0/0:0,255,255:111:99	0/1:255,0,255:73:99	0/1:255,0,255:125:99	0/0:0,162,255:91:99	0/1:255,0,255:66:99	0/0:0,255,255:146:99	0/1:255,0,255:141:99	0/1:253,0,255:50:99	0/1:255,0,155:32:99	0/1:255,0,255:65:99	0/1:255,0,255:48:99	0/1:255,0,255:69:99	0/1:182,0,255:49:99	0/0:0,154,255:51:99	0/1:255,0,255:67:99	0/0:0,255,255:110:99	0/0:0,255,255:199:99	0/1:255,0,255:82:99	0/0:0,102,255:34:99	0/1:255,0,255:73:99	0/0:0,163,255:77:99	0/1:255,0,255:91:99	0/0:0,184,255:61:99	0/1:255,0,255:121:99	0/1:255,0,255:197:99	0/1:255,0,255:76:99	0/1:255,0,255:69:99	0/1:255,0,255:71:99	0/0:0,255,255:96:99	0/0:0,166,255:55:99
FvH4_1	2492331	.	T	C	999	.	DP=4937;AF1=0.27;G3=0.46,0.54,2.171e-27;HWE=0.00138;CI95=0.27,0.27;DP4=1501,2319,399,692;MQ=37;FQ=999;PV4=0.11,0,8.8e-06,1	GT:PL:DP:GQ	0/1:203,0,255:60:99	0/0:0,255,255:236:99	0/1:192,0,255:232:99	0/1:199,0,255:191:99	0/1:131,0,255:204:99	0/0:0,255,255:238:99	0/0:0,255,255:217:99	0/0:0,255,255:240:99	0/1:181,0,255:241:99	0/0:0,255,255:241:99	0/0:0,144,255:48:99	0/1:145,0,255:67:99	0/0:0,255,255:142:99	0/0:0,57,255:19:58	0/0:0,255,255:111:99	0/0:0,255,255:117:99	0/1:177,0,255:100:99	0/1:119,0,255:29:99	0/0:0,222,255:89:99	0/0:0,151,255:74:99	0/0:0,255,255:121:99	0/1:164,0,255:48:99	0/1:159,0,255:83:99	0/0:0,156,255:62:99	0/1:149,0,255:59:99	0/0:0,247,255:91:99	0/1:169,0,255:100:99	0/1:120,0,239:32:99	0/1:164,0,114:24:99	0/1:180,0,255:62:99	0/1:166,0,255:37:99	0/1:156,0,255:52:99	0/1:142,0,255:27:99	0/0:0,90,255:30:91	0/1:174,0,255:73:99	0/0:0,251,255:92:99	0/0:0,255,255:179:99	0/1:154,0,255:57:99	0/0:0,75,255:25:76	0/1:107,0,255:54:99	0/0:0,113,255:54:99	0/1:175,0,255:70:99	0/0:0,166,255:55:99	0/1:194,0,255:105:99	0/1:210,0,255:163:99	0/1:181,0,255:58:99	0/1:182,0,255:45:99	0/1:170,0,255:40:99	0/0:0,211,255:71:99	0/0:0,115,255:46:99
FvH4_1	2510291	.	C	T	999	.	DP=3144;AF1=0.2601;G3=0.4797,0.5203,1.305e-36;HWE=0.00224;CI95=0.26,0.26;DP4=939,1575,202,401;MQ=37;FQ=999;PV4=0.082,0,0.00024,1	GT:PL:DP:GQ	0/1:128,0,255:40:99	0/0:0,255,255:186:99	0/1:147,0,255:150:99	0/1:177,0,255:200:99	0/1:199,0,255:193:99	0/0:0,255,255:214:99	0/0:0,255,255:203:99	0/0:0,255,255:183:99	0/1:121,0,255:186:99	0/0:0,255,255:190:99	0/0:0,57,255:19:59	0/1:92,0,255:26:90	0/0:0,188,255:71:99	0/0:0,45,255:15:47	0/0:0,178,255:60:99	0/0:0,211,255:70:99	0/1:118,0,255:40:99	0/1:80,0,102:10:78	0/0:0,98,255:48:99	0/0:0,144,255:49:99	0/0:0,132,255:44:99	0/1:73,0,204:21:71	0/1:106,0,247:29:99	0/0:0,87,255:29:89	0/1:134,0,255:30:99	0/0:0,131,255:51:99	0/1:141,0,255:50:99	0/1:52,0,255:26:50	0/1:59,0,152:11:57	0/1:72,0,145:18:70	0/0:0,20,255:15:22	0/1:91,0,255:40:89	0/1:60,0,236:17:58	0/0:0,27,209:9:29	0/1:50,0,255:39:48	0/0:0,123,255:41:99	0/0:0,255,255:88:99	0/1:149,0,202:25:99	0/0:0,48,255:16:50	0/1:122,0,166:23:99	0/0:0,76,255:33:78	0/1:76,0,255:33:74	0/0:0,69,255:23:71	0/1:173,0,255:46:99	0/1:129,0,255:86:99	0/1:75,0,231:17:73	0/1:89,0,221:22:87	0/1:73,0,255:24:71	0/0:0,132,255:44:99	0/0:0,42,255:14:44
FvH4_1	2525117	.	T	G	999	.	DP=6747;AF1=0.27;G3=0.46,0.54,3.256e-52;HWE=0.00138;CI95=0.27,0.27;DP4=3075,2224,740,648;MQ=37;FQ=999;PV4=0.0017,1.3e-12,0.0038,1	GT:PL:DP:GQ	0/1:255,0,255:171:99	0/0:0,255,255:243:99	0/1:255,0,255:218:99	0/1:255,0,255:237:99	0/1:163,0,255:249:99	0/0:0,255,255:246:99	0/0:0,255,255:240:99	0/0:0,255,255:248:99	0/1:255,0,255:235:99	0/0:0,255,255:248:99	0/0:0,226,255:75:99	0/1:255,0,255:105:99	0/0:0,255,255:189:99	0/0:0,40,255:36:41	0/0:0,255,255:123:99	0/0:0,255,255:137:99	0/1:255,0,255:94:99	0/1:255,0,255:47:99	0/0:0,255,255:170:99	0/0:0,255,255:148:99	0/0:0,255,255:121:99	0/1:255,0,255:86:99	0/1:255,0,255:139:99	0/0:0,198,255:122:99	0/1:255,0,255:57:99	0/0:0,255,255:180:99	0/1:255,0,255:206:99	0/1:255,0,255:42:99	0/1:229,0,255:43:99	0/1:255,0,255:76:99	0/1:255,0,255:75:99	0/1:236,0,255:119:99	0/1:255,0,255:50:99	0/0:0,154,255:51:99	0/1:255,0,255:88:99	0/0:0,255,255:106:99	0/0:0,255,255:248:99	0/1:255,0,255:130:99	0/0:0,90,255:31:91	0/1:255,0,255:58:99	0/0:0,255,255:111:99	0/1:255,0,255:79:99	0/0:0,255,255:125:99	0/1:255,0,255:180:99	0/1:255,0,255:222:99	0/1:255,0,255:70:99	0/1:255,0,255:101:99	0/1:255,0,255:80:99	0/0:0,255,255:170:99	0/0:0,187,255:62:99
FvH4_1	2554259	.	T	C	999	.	DP=5875;AF1=0.7505;G3=3.847e-28,0.4995,0.5005;HWE=0.00362;CI95=0.75,0.76;DP4=946,425,2946,1298;MQ=37;FQ=999;PV4=0.79,0,1,1	GT:PL:DP:GQ	0/1:182,0,255:82:99	1/1:255,255,0:239:99	1/1:255,255,0:235:99	1/1:255,255,0:240:99	1/1:255,255,0:217:99	0/1:197,0,255:246:99	0/1:212,0,255:243:99	0/1:195,0,255:219:99	1/1:255,255,0:230:99	0/1:200,0,255:229:99	0/1:169,0,249:51:99	1/1:247,237,0:91:99	0/1:193,0,255:159:99	0/1:143,0,222:46:99	0/1:169,0,255:95:99	0/1:195,0,255:158:99	1/1:196,125,0:77:99	0/1:157,0,36:31:34	0/1:192,0,255:97:99	0/1:157,0,255:80:99	0/1:191,0,255:138:99	1/1:212,103,0:46:99	1/1:232,214,0:93:99	0/1:179,0,255:73:99	1/1:168,78,0:71:80	0/1:203,0,255:114:99	1/1:255,255,0:158:99	0/1:137,0,13:31:12	1/1:232,102,0:34:99	1/1:247,187,0:63:99	1/1:255,214,0:71:99	1/1:250,193,0:64:99	1/1:191,63,0:53:65	0/1:75,0,255:38:83	1/1:255,217,0:72:99	0/1:149,0,255:79:99	0/1:210,0,255:208:99	1/1:144,53,0:90:55	0/1:119,0,247:27:99	1/1:242,208,0:69:99	0/1:185,0,255:76:99	1/1:255,255,0:90:99	0/1:150,0,255:81:99	1/1:217,255,0:152:99	1/1:255,255,0:227:99	1/1:223,138,0:69:99	1/1:223,129,0:43:99	1/1:182,16,0:55:18	0/1:155,0,255:118:99	0/1:80,0,255:47:88
FvH4_1	2581469	.	C	T	999	.	DP=5800;AF1=0.72;G3=2.614e-45,0.56,0.44;HWE=0.000827;CI95=0.72,0.72;DP4=725,695,2196,2090;MQ=37;FQ=999;PV4=0.93,0,0.16,0.37	GT:PL:DP:GQ	0/1:201,0,255:96:99	1/1:255,255,0:232:99	0/1:186,0,255:237:99	0/1:206,0,255:249:99	0/1:194,0,255:241:99	1/1:255,255,0:245:99	1/1:255,255,0:221:99	1/1:255,255,0:248:99	0/1:200,0,255:246:99	1/1:255,255,0:245:99	1/1:225,98,0:45:99	0/1:184,0,255:84:99	1/1:255,255,0:171:99	1/1:214,44,0:27:45	1/1:219,255,0:139:99	1/1:255,255,0:130:99	0/1:202,0,255:91:99	0/1:170,0,163:29:99	1/1:188,206,0:127:99	1/1:255,249,0:95:99	1/1:214,244,0:128:99	0/1:185,0,255:80:99	0/1:196,0,255:119:99	1/1:217,139,0:69:99	0/1:188,0,232:55:99	1/1:255,255,0:122:99	0/1:202,0,255:156:99	0/1:178,0,255:45:99	0/1:188,0,199:29:99	0/1:198,0,255:49:99	0/1:184,0,255:58:99	0/1:192,0,255:89:99	0/1:149,0,255:45:99	0/1:163,0,28:44:27	0/1:195,0,255:63:99	1/1:238,180,0:72:99	1/1:255,255,0:219:99	0/1:217,0,255:88:99	1/1:234,87,0:40:88	0/1:168,0,255:48:99	1/1:181,34,0:54:35	0/1:188,0,255:80:99	1/1:213,111,0:72:99	0/1:215,0,255:146:99	0/1:199,0,255:174:99	0/1:205,0,255:80:99	0/1:131,0,255:70:99	0/1:186,0,255:64:99	1/1:255,255,0:85:99	1/1:255,196,0:65:99
FvH4_1	2583784	.	T	C	999	.	DP=4584;AF1=0.23;G3=0.54,0.46,3.835e-46;HWE=0.00826;CI95=0.23,0.23;DP4=1826,1682,516,498;MQ=37;FQ=999;PV4=0.52,0,1,1	GT:PL:DP:GQ	0/1:123,0,255:70:99	0/0:0,255,255:229:99	0/0:0,255,255:239:99	0/0:0,255,255:244:99	0/0:0,255,255:239:99	0/1:119,0,255:245:99	0/1:169,0,255:221:99	0/1:151,0,255:229:99	0/0:0,255,255:227:99	0/1:114,0,255:198:99	0/1:104,0,219:32:99	0/0:0,103,255:60:99	0/1:141,0,255:80:99	0/1:61,0,247:22:59	0/1:141,0,255:92:99	0/1:137,0,255:100:99	0/0:0,110,255:58:99	0/0:0,81,255:27:83	0/1:154,0,255:72:99	0/1:153,0,255:75:99	0/1:122,0,255:84:99	0/0:0,72,255:24:74	0/0:0,81,255:82:83	0/1:89,0,255:48:87	0/0:0,93,255:31:95	0/1:139,0,255:96:99	0/0:0,255,255:119:99	0/0:0,87,255:29:89	0/0:0,60,255:20:62	0/0:0,114,255:38:99	0/0:0,120,255:40:99	0/0:0,175,255:58:99	0/0:0,53,255:24:55	0/1:93,0,255:28:91	0/0:0,126,255:49:99	0/1:92,0,255:59:90	0/1:136,0,255:143:99	0/0:0,150,255:57:99	0/1:42,0,208:16:40	0/0:0,108,255:43:99	0/1:138,0,255:50:99	0/0:0,175,255:58:99	0/1:119,0,255:71:99	0/0:0,175,255:79:99	0/0:0,255,255:142:99	0/0:0,169,255:56:99	0/0:0,187,255:62:99	0/0:0,129,255:50:99	0/1:152,0,255:69:99	0/1:123,0,232:38:99
FvH4_1	2605942	.	G	A	999	.	DP=7158;AF1=0.77;G3=2.338e-52,0.46,0.54;HWE=0.00826;CI95=0.77,0.77;DP4=1083,700,3238,2045;MQ=37;FQ=999;PV4=0.69,0.075,0.0081,1	GT:PL:DP:GQ	0/1:255,0,255:184:99	1/1:255,255,0:245:99	1/1:255,255,0:249:99	1/1:255,255,0:246:99	1/1:255,255,0:246:99	0/1:255,0,255:249:99	0/1:255,0,255:247:99	0/1:255,0,255:247:99	1/1:255,255,0:246:99	0/1:255,0,255:251:99	0/1:255,0,255:76:99	1/1:255,179,0:94:99	0/1:255,0,255:238:99	0/1:255,0,250:63:99	0/1:255,0,255:196:99	0/1:255,0,255:192:99	1/1:255,255,0:148:99	1/1:255,81,0:59:83	0/1:255,0,255:189:99	0/1:255,0,255:143:99	0/1:255,0,255:134:99	1/1:255,205,0:68:99	1/1:255,115,0:150:99	0/1:255,0,255:97:99	1/1:255,53,0:78:55	0/1:255,0,255:175:99	1/1:255,255,0:187:99	1/1:255,74,0:48:76	1/1:255,138,0:46:99	1/1:255,255,0:89:99	1/1:255,217,0:72:99	1/1:255,221,0:109:99	1/1:255,166,0:55:99	0/1:255,0,255:54:99	1/1:255,255,0:113:99	0/1:255,0,255:105:99	0/1:255,0,255:248:99	1/1:255,233,0:102:99	0/1:255,0,255:41:99	1/1:255,255,0:111:99	0/1:255,0,255:103:99	1/1:255,255,0:98:99	0/1:255,0,255:95:99	1/1:255,255,0:164:99	1/1:255,255,0:205:99	1/1:255,255,0:128:99	1/1:255,223,0:105:99	1/1:255,176,0:92:99	0/1:255,0,255:109:99	0/1:255,0,255:77:99
FvH4_1	2619821	.	T	A	999	.	DP=4345;AF1=0.26;G3=0.48,0.52,3.439e-33;HWE=0.00225;CI95=0.26,0.26;DP4=1161,2131,321,685;MQ=37;FQ=999;PV4=0.053,0,0.079,1	GT:PL:DP:GQ	0/1:120,0,255:63:99	0/0:0,255,255:188:99	0/1:89,0,255:175:87	0/1:61,0,255:231:59	0/1:112,0,255:190:99	0/0:0,255,255:246:99	0/0:0,255,255:241:99	0/0:0,255,255:248:99	0/1:101,0,255:241:99	0/0:0,255,255:143:99	0/0:0,97,255:47:99	0/1:109,0,255:51:99	0/0:0,255,255:113:99	0/0:0,54,255:18:56	0/0:0,205,255:68:99	0/0:0,233,255:84:99	0/1:63,0,255:42:61	0/1:109,0,166:28:99	0/0:0,244,255:81:99	0/0:0,140,255:54:99	0/0:0,181,255:74:99	0/1:104,0,255:38:99	0/1:96,0,255:76:94	0/0:0,134,255:63:99	0/1:136,0,255:45:99	0/0:0,172,255:91:99	0/1:131,0,255:82:99	0/1:66,0,255:38:64	0/1:48,0,143:16:46	0/1:86,0,255:53:84	0/1:81,0,255:48:79	0/1:124,0,253:40:99	0/1:89,0,223:24:87	0/0:0,99,255:33:99	0/1:128,0,255:67:99	0/0:0,190,255:63:99	0/0:0,255,255:111:99	0/1:116,0,255:72:99	0/0:0,57,255:19:59	0/1:50,0,255:26:48	0/0:0,186,255:74:99	0/1:135,0,255:77:99	0/0:0,102,255:34:99	0/1:120,0,255:90:99	0/1:111,0,255:173:99	0/1:122,0,174:37:99	0/1:115,0,174:37:99	0/0:0,94,255:38:96	0/0:0,195,255:72:99	0/0:0,105,255:35:99
FvH4_1	2626171	.	T	C	999	.	DP=4845;AF1=0.26;G3=0.48,0.52,8.529e-35;HWE=0.00225;CI95=0.26,0.26;DP4=2800,773,1048,202;MQ=37;FQ=999;PV4=2.9e-05,2e-08,0.011,1	GT:PL:DP:GQ	0/1:210,0,255:57:99	0/0:0,255,255:190:99	0/1:255,0,255:253:99	0/1:255,0,255:226:99	0/1:255,0,255:250:99	0/0:0,255,255:240:99	0/0:0,255,255:249:99	0/0:0,255,255:247:99	0/1:255,0,255:264:99	0/0:0,255,255:252:99	0/0:0,50,255:48:52	0/1:255,0,189:75:99	0/0:0,255,255:117:99	0/0:0,90,255:30:92	0/0:0,255,255:103:99	0/0:0,255,255:117:99	0/1:236,0,255:81:99	0/1:213,0,255:45:99	0/0:0,187,255:63:99	0/0:0,87,255:59:89	0/0:0,220,255:73:99	0/1:255,0,232:57:99	0/1:255,0,255:92:99	0/0:0,125,255:65:99	0/1:255,0,236:47:99	0/0:0,89,255:79:91	0/1:255,0,255:96:99	0/1:195,0,151:35:99	0/1:74,0,205:15:72	0/1:255,0,244:46:99	0/1:216,0,254:52:99	0/1:255,0,254:73:99	0/1:181,0,216:30:99	0/0:0,69,255:23:71	0/1:217,0,255:79:99	0/0:0,89,255:53:91	0/0:0,255,255:165:99	0/1:255,0,209:59:99	0/0:0,69,255:24:71	0/1:193,0,255:53:99	0/0:0,80,255:39:82	0/1:255,0,255:61:99	0/0:0,96,255:54:98	0/1:249,0,255:73:99	0/1:255,0,255:160:99	0/1:252,0,255:53:99	0/1:255,0,255:53:99	0/0:0,60,255:31:62	0/0:0,166,255:55:99	0/0:0,150,255:62:99
FvH4_1	2626295	.	T	C	999	.	DP=7856;AF1=0.7101;G3=2.382e-77,0.5799,0.4201;HWE=0.00048;CI95=0.71,0.71;DP4=863,1107,2708,2886;MQ=37;FQ=999;PV4=0.00044,1,0.21,1	GT:PL:DP:GQ	0/1:255,0,255:131:99	1/1:255,255,0:226:99	0/1:255,0,255:240:99	0/1:255,0,255:242:99	0/1:255,0,255:229:99	1/1:255,255,0:235:99	1/1:255,255,0:232:99	1/1:255,255,0:241:99	0/1:255,0,255:237:99	1/1:255,255,0:229:99	0/1:255,0,23:90:22	0/1:255,0,255:117:99	1/1:255,255,0:214:99	1/1:255,144,0:60:99	1/1:255,255,0:211:99	1/1:255,255,0:213:99	0/1:255,0,255:185:99	0/1:255,0,255:67:99	1/1:255,255,0:176:99	1/1:255,255,0:152:99	1/1:255,255,0:159:99	0/1:255,0,255:81:99	0/1:255,0,255:193:99	1/1:255,212,0:159:99	0/1:255,0,255:94:99	1/1:255,255,0:170:99	0/1:255,0,255:229:99	0/1:255,0,255:64:99	0/1:255,0,255:57:99	0/1:255,0,255:115:99	0/1:255,0,255:88:99	0/1:255,0,255:157:99	0/1:255,0,255:123:99	0/1:255,0,76:53:75	0/1:255,0,255:115:99	1/1:255,255,0:133:99	1/1:255,255,0:205:99	0/1:255,0,255:143:99	0/1:255,0,27:56:26	0/1:255,0,255:95:99	1/1:255,140,0:112:99	0/1:255,0,255:178:99	1/1:255,240,0:114:99	0/1:255,0,255:212:99	0/1:255,0,255:218:99	0/1:255,0,255:114:99	0/1:255,0,255:99:99	1/1:255,207,0:81:99	1/1:255,255,0:134:99	1/1:255,188,0:86:99
FvH4_1	2633911	.	G	A	999	.	DP=6682;AF1=0.26;G3=0.48,0.52,3.012e-52;HWE=0.00225;CI95=0.26,0.26;DP4=2476,2626,771,764;MQ=37;FQ=999;PV4=0.24,0,0.043,1	GT:PL:DP:GQ	0/1:164,0,255:91:99	0/0:0,255,255:246:99	0/1:174,0,255:251:99	0/1:176,0,255:246:99	0/1:137,0,255:249:99	0/0:0,255,255:249:99	0/0:0,255,255:251:99	0/0:0,255,255:255:99	0/1:192,0,255:248:99	0/0:0,255,255:249:99	0/0:0,155,255:58:99	0/1:130,0,255:97:99	0/0:0,255,255:213:99	0/0:0,129,255:43:99	0/0:0,255,255:151:99	0/0:0,255,255:191:99	0/1:133,0,255:112:99	0/1:103,0,255:39:99	0/0:0,255,255:170:99	0/0:0,255,255:135:99	0/0:0,255,255:121:99	0/1:170,0,255:92:99	0/1:154,0,255:172:99	0/0:0,191,255:114:99	0/1:168,0,255:96:99	0/0:0,255,255:175:99	0/1:156,0,255:192:99	0/1:158,0,255:46:99	0/1:156,0,255:40:99	0/1:119,0,255:71:99	0/1:130,0,255:73:99	0/1:124,0,255:129:99	0/1:165,0,255:73:99	0/0:0,98,255:60:99	0/1:170,0,255:84:99	0/0:0,255,255:110:99	0/0:0,255,255:208:99	0/1:161,0,255:102:99	0/0:0,48,255:32:50	0/1:136,0,255:62:99	0/0:0,171,255:79:99	0/1:173,0,255:75:99	0/0:0,255,255:88:99	0/1:167,0,255:184:99	0/1:165,0,255:153:99	0/1:182,0,255:87:99	0/1:173,0,255:70:99	0/0:0,229,255:108:99	0/0:0,255,255:128:99	0/0:0,182,255:69:99
FvH4_1	2654889	.	A	G	999	.	DP=7653;AF1=0.76;G3=2.553e-52,0.48,0.52;HWE=0.00549;CI95=0.76,0.76;DP4=947,951,2827,2725;MQ=37;FQ=999;PV4=0.46,1,0.032,1	GT:PL:DP:GQ	0/1:255,0,255:172:99	1/1:255,255,0:203:99	1/1:255,255,0:248:99	1/1:255,255,0:243:99	1/1:255,255,0:237:99	0/1:255,0,255:244:99	0/1:255,0,255:242:99	0/1:255,0,255:248:99	1/1:255,255,0:245:99	0/1:255,0,255:245:99	0/1:255,0,255:79:99	1/1:255,95,0:112:97	0/1:255,0,255:227:99	0/1:255,0,255:53:99	0/1:255,0,255:194:99	0/1:255,0,255:223:99	1/1:255,255,0:179:99	1/1:255,114,0:46:99	0/1:255,0,255:177:99	0/1:255,0,255:178:99	0/1:255,0,255:146:99	1/1:255,249,0:125:99	1/1:255,255,0:178:99	0/1:255,0,255:132:99	1/1:255,124,0:88:99	0/1:255,0,255:179:99	1/1:255,255,0:226:99	1/1:255,89,0:52:91	1/1:255,120,0:40:99	1/1:255,255,0:86:99	1/1:255,250,0:83:99	1/1:255,255,0:144:99	1/1:255,255,0:96:99	0/1:255,0,255:65:99	1/1:255,255,0:130:99	0/1:255,0,255:121:99	0/1:255,0,255:221:99	1/1:255,146,0:121:99	0/1:255,0,255:51:99	1/1:255,220,0:73:99	0/1:255,0,255:127:99	1/1:255,255,0:158:99	0/1:255,0,255:119:99	1/1:255,255,0:186:99	1/1:255,255,0:226:99	1/1:255,255,0:104:99	1/1:255,186,0:128:99	0/1:255,0,255:100:99	0/1:255,0,255:101:99	0/1:255,0,255:49:99
FvH4_1	2654972	.	C	T	999	.	DP=6337;AF1=0.76;G3=2.085e-32,0.48,0.52;HWE=0.00549;CI95=0.76,0.76;DP4=459,1156,1366,3161;MQ=37;FQ=999;PV4=0.19,6e-10,0.021,1	GT:PL:DP:GQ	0/1:255,0,255:84:99	1/1:255,255,0:196:99	1/1:255,255,0:206:99	1/1:255,255,0:209:99	1/1:255,255,0:243:99	0/1:255,0,255:244:99	0/1:255,0,255:164:99	0/1:255,0,255:247:99	1/1:255,255,0:207:99	0/1:255,0,255:224:99	0/1:255,0,255:72:99	1/1:255,206,0:114:99	0/1:255,0,255:171:99	0/1:255,0,228:37:99	0/1:255,0,255:196:99	0/1:255,0,255:205:99	1/1:255,255,0:194:99	1/1:255,77,0:38:79	0/1:255,0,255:124:99	0/1:255,0,255:97:99	0/1:255,0,255:141:99	1/1:255,205,0:68:99	1/1:255,96,0:112:98	0/1:255,0,255:88:99	1/1:255,131,0:75:99	0/1:255,0,255:117:99	1/1:255,255,0:122:99	1/1:255,129,0:55:99	1/1:255,29,0:33:31	1/1:255,117,0:39:99	1/1:255,160,0:53:99	1/1:255,255,0:101:99	1/1:255,177,0:71:99	0/1:239,0,255:50:99	1/1:255,255,0:120:99	0/1:255,0,255:91:99	0/1:255,0,255:230:99	1/1:255,123,0:97:99	0/1:139,0,255:30:99	1/1:255,168,0:68:99	0/1:255,0,255:86:99	1/1:255,255,0:129:99	0/1:255,0,255:108:99	1/1:255,192,0:109:99	1/1:255,255,0:240:99	1/1:255,232,0:77:99	1/1:255,163,0:93:99	0/1:255,0,255:85:99	0/1:255,0,255:111:99	0/1:255,0,255:71:99
FvH4_1	2680168	.	A	T	999	.	DP=8687;AF1=0.24;G3=0.52,0.48,2.553e-52;HWE=0.00549;CI95=0.24,0.24;DP4=3084,3526,864,1106;MQ=37;FQ=999;PV4=0.031,0,0.00079,1	GT:PL:DP:GQ	0/1:177,0,255:155:99	0/0:0,255,255:249:99	0/0:0,255,255:232:99	0/0:0,255,255:217:99	0/0:0,255,255:244:99	0/1:137,0,255:247:99	0/1:146,0,255:233:99	0/1:207,0,255:228:99	0/0:0,255,255:244:99	0/1:136,0,255:238:99	0/1:189,0,255:104:99	0/0:0,253,255:117:99	0/1:190,0,255:240:99	0/1:172,0,255:76:99	0/1:209,0,255:232:99	0/1:172,0,255:236:99	0/0:0,255,255:171:99	0/0:0,211,255:70:99	0/1:143,0,255:204:99	0/1:163,0,255:232:99	0/1:164,0,255:221:99	0/0:0,255,255:182:99	0/0:0,255,255:209:99	0/1:176,0,255:165:99	0/0:0,255,255:152:99	0/1:196,0,255:229:99	0/0:0,255,255:246:99	0/0:0,255,255:101:99	0/0:0,178,255:59:99	0/0:0,255,255:128:99	0/0:0,255,255:121:99	0/0:0,255,255:185:99	0/0:0,220,255:82:99	0/1:166,0,255:97:99	0/0:0,255,255:143:99	0/1:189,0,255:130:99	0/1:192,0,255:227:99	0/0:0,255,255:107:99	0/1:197,0,255:62:99	0/0:0,255,255:116:99	0/1:187,0,255:129:99	0/0:0,255,255:202:99	0/1:193,0,255:170:99	0/0:0,255,255:203:99	0/0:0,255,255:244:99	0/0:0,255,255:144:99	0/0:0,255,255:122:99	0/1:197,0,255:123:99	0/1:160,0,255:201:99	0/1:121,0,255:111:99
FvH4_1	2680212	.	A	T	999	.	DP=8309;AF1=0.24;G3=0.52,0.48,2.553e-52;HWE=0.00549;CI95=0.24,0.24;DP4=2305,4012,616,1314;MQ=37;FQ=999;PV4=0.00024,0,0.00086,1	GT:PL:DP:GQ	0/1:205,0,255:132:99	0/0:0,255,255:228:99	0/0:0,255,255:247:99	0/0:0,255,255:252:99	0/0:0,255,255:254:99	0/1:145,0,255:248:99	0/1:228,0,255:247:99	0/1:177,0,255:248:99	0/0:0,255,255:248:99	0/1:205,0,255:245:99	0/1:149,0,255:87:99	0/0:0,255,255:172:99	0/1:190,0,255:234:99	0/1:168,0,255:78:99	0/1:193,0,255:235:99	0/1:164,0,255:243:99	0/0:0,255,255:168:99	0/0:0,175,255:60:99	0/1:150,0,255:210:99	0/1:155,0,255:199:99	0/1:126,0,255:222:99	0/0:0,255,255:123:99	0/0:0,255,255:174:99	0/1:160,0,255:143:99	0/0:0,255,255:130:99	0/1:190,0,255:213:99	0/0:0,255,255:224:99	0/0:0,193,255:72:99	0/0:0,178,255:59:99	0/0:0,255,255:105:99	0/0:0,255,255:112:99	0/0:0,255,255:184:99	0/0:0,240,255:89:99	0/1:176,0,255:68:99	0/0:0,255,255:144:99	0/1:181,0,255:119:99	0/1:201,0,255:244:99	0/0:0,235,255:93:99	0/1:154,0,255:51:99	0/0:0,255,255:119:99	0/1:179,0,255:109:99	0/0:0,255,255:197:99	0/1:186,0,255:160:99	0/0:0,255,255:190:99	0/0:0,255,255:248:99	0/0:0,255,255:131:99	0/0:0,255,255:124:99	0/1:177,0,255:95:99	0/1:160,0,255:180:99	0/1:183,0,255:90:99
FvH4_1	2685410	.	G	A	999	.	DP=7497;AF1=0.24;G3=0.52,0.48,2.553e-52;HWE=0.00549;CI95=0.24,0.24;DP4=1653,3976,592,1216;MQ=37;FQ=999;PV4=0.0068,2.8e-16,0.017,0.2	GT:PL:DP:GQ	0/1:255,0,255:197:99	0/0:0,255,255:248:99	0/0:0,255,255:254:99	0/0:0,255,255:228:99	0/0:0,255,255:242:99	0/1:255,0,255:235:99	0/1:255,0,255:244:99	0/1:255,0,255:246:99	0/0:0,255,255:248:99	0/1:255,0,255:242:99	0/1:255,0,255:70:99	0/0:0,255,255:145:99	0/1:255,0,255:188:99	0/1:97,0,255:29:95	0/1:255,0,255:177:99	0/1:255,0,255:202:99	0/0:0,255,255:166:99	0/0:0,116,255:47:99	0/1:255,0,255:176:99	0/1:255,0,255:168:99	0/1:255,0,255:165:99	0/0:0,255,255:109:99	0/0:0,246,255:184:99	0/1:255,0,255:150:99	0/0:0,129,255:142:99	0/1:255,0,255:189:99	0/0:0,255,255:180:99	0/0:0,111,255:37:99	0/0:0,78,255:27:80	0/0:0,255,255:105:99	0/0:0,255,255:102:99	0/0:0,255,255:160:99	0/0:0,249,255:96:99	0/1:255,0,255:72:99	0/0:0,255,255:138:99	0/1:255,0,255:95:99	0/1:255,0,255:199:99	0/0:0,255,255:136:99	0/1:250,0,255:49:99	0/0:0,255,255:86:99	0/1:255,0,255:95:99	0/0:0,255,255:133:99	0/1:255,0,255:130:99	0/0:0,255,255:191:99	0/0:0,255,255:145:99	0/0:0,139,255:129:99	0/0:0,255,255:126:99	0/1:255,0,255:115:99	0/1:255,0,255:142:99	0/1:255,0,255:58:99
FvH4_1	2827974	.	G	A	999	.	DP=6991;AF1=0.24;G3=0.52,0.48,2.811e-52;HWE=0.00549;CI95=0.24,0.24;DP4=3035,2227,963,705;MQ=37;FQ=999;PV4=0.98,0,0.083,1	GT:PL:DP:GQ	0/1:194,0,255:114:99	0/0:0,255,255:234:99	0/0:0,255,255:245:99	0/0:0,255,255:235:99	0/0:0,255,255:246:99	0/1:131,0,255:252:99	0/1:211,0,255:247:99	0/1:184,0,255:250:99	0/0:0,255,255:248:99	0/1:210,0,255:227:99	0/1:135,0,255:84:99	0/0:0,255,255:129:99	0/1:192,0,255:201:99	0/1:163,0,255:55:99	0/1:198,0,255:191:99	0/1:192,0,255:192:99	0/0:0,255,255:138:99	0/0:0,141,255:47:99	0/1:158,0,255:166:99	0/1:159,0,255:158:99	0/1:190,0,255:154:99	0/0:0,226,255:75:99	0/0:0,255,255:153:99	0/1:179,0,255:133:99	0/0:0,117,255:83:99	0/1:183,0,255:148:99	0/0:0,255,255:190:99	0/0:0,187,255:62:99	0/0:0,111,255:37:99	0/0:0,208,255:69:99	0/0:0,178,255:59:99	0/0:0,255,255:108:99	0/0:0,128,255:66:99	0/1:177,0,255:65:99	0/0:0,255,255:150:99	0/1:145,0,255:98:99	0/1:203,0,255:245:99	0/0:0,255,255:123:99	0/1:103,0,250:28:99	0/0:0,163,255:54:99	0/1:163,0,255:109:99	0/0:0,255,255:121:99	0/1:168,0,255:90:99	0/0:0,255,255:209:99	0/0:0,255,255:206:99	0/0:0,169,255:64:99	0/0:0,255,255:95:99	0/1:120,0,255:78:99	0/1:179,0,255:140:99	0/1:126,0,255:59:99
FvH4_1	2848844	.	A	G	999	.	DP=8465;AF1=0.24;G3=0.52,0.48,1.596e-46;HWE=0.00549;CI95=0.24,0.24;DP4=2751,3560,991,1098;MQ=37;FQ=999;PV4=0.0023,0,0.00046,1	GT:PL:DP:GQ	0/1:186,0,255:196:99	0/0:0,255,255:248:99	0/0:0,255,255:246:99	0/0:0,255,255:143:99	0/0:0,255,255:245:99	0/1:151,0,210:235:99	0/1:206,0,255:250:99	0/1:205,0,255:247:99	0/0:0,255,255:249:99	0/1:192,0,255:245:99	0/1:160,0,255:107:99	0/0:0,235,255:159:99	0/1:166,0,255:197:99	0/1:166,0,255:66:99	0/1:185,0,255:225:99	0/1:164,0,255:179:99	0/0:0,255,255:204:99	0/0:0,190,255:63:99	0/1:148,0,255:232:99	0/1:196,0,255:185:99	0/1:208,0,255:208:99	0/0:0,255,255:153:99	0/0:0,255,255:239:99	0/1:189,0,255:211:99	0/0:0,255,255:140:99	0/1:194,0,255:212:99	0/0:0,255,255:215:99	0/0:0,171,255:66:99	0/0:0,199,255:66:99	0/0:0,255,255:134:99	0/0:0,255,255:106:99	0/0:0,247,255:170:99	0/0:0,255,255:128:99	0/1:185,0,255:82:99	0/0:0,255,255:131:99	0/1:206,0,255:156:99	0/1:156,0,255:185:99	0/0:0,255,255:152:99	0/1:195,0,220:52:99	0/0:0,255,255:106:99	0/1:202,0,255:141:99	0/0:0,255,255:184:99	0/1:214,0,255:149:99	0/0:0,255,255:218:99	0/0:0,255,255:199:99	0/0:0,255,255:177:99	0/0:0,255,255:163:99	0/1:180,0,255:93:99	0/1:194,0,255:153:99	0/1:188,0,255:90:99
FvH4_1	2860200	.	C	T	999	.	DP=7172;AF1=0.7298;G3=5.372e-77,0.5408,0.4592;HWE=0.00136;CI95=0.72,0.73;DP4=853,1032,2333,2637;MQ=37;FQ=999;PV4=0.21,1.2e-18,0.0048,1	GT:PL:DP:GQ	0/1:255,0,255:171:99	1/1:255,255,0:241:99	0/1:255,0,255:212:99	0/1:255,0,255:165:99	0/1:255,0,255:243:99	1/1:255,255,0:225:99	1/1:255,255,0:198:99	1/1:255,255,0:242:99	0/1:255,0,255:239:99	1/1:255,255,0:184:99	1/1:255,86,0:85:87	0/1:255,0,255:136:99	1/1:255,255,0:182:99	1/1:255,117,0:39:99	1/1:255,255,0:154:99	1/1:255,255,0:151:99	0/1:255,0,255:156:99	0/1:255,0,221:53:99	1/1:255,255,0:162:99	1/1:255,235,0:125:99	1/1:255,255,0:144:99	0/1:255,0,255:94:99	0/1:255,0,255:178:99	1/1:255,166,0:120:99	0/1:255,0,255:86:99	1/1:255,207,0:168:99	0/1:255,0,255:199:99	0/1:242,0,255:64:99	0/1:255,0,255:63:99	0/1:255,0,255:73:99	0/1:255,0,255:69:99	0/1:255,0,255:127:99	0/1:255,0,252:50:99	0/1:255,0,24:63:23	0/1:255,0,255:109:99	1/1:255,190,0:96:99	1/1:255,255,0:214:99	0/1:255,0,255:137:99	1/1:255,14,0:38:15	0/1:255,0,255:72:99	1/1:255,255,0:86:99	0/1:255,0,255:116:99	1/1:255,41,0:104:42	0/1:255,0,255:186:99	0/1:255,0,255:213:99	0/1:255,0,255:144:99	0/1:255,0,255:93:99	1/1:255,166,0:106:99	1/1:255,255,0:195:99	1/1:255,219,0:85:99
FvH4_1	2875337	.	A	T	999	.	DP=4629;AF1=0.24;G3=0.52,0.48,1.316e-35;HWE=0.00549;CI95=0.24,0.24;DP4=2450,1025,760,339;MQ=37;FQ=999;PV4=0.41,0,0.071,1	GT:PL:DP:GQ	0/1:174,0,255:58:99	0/0:0,255,255:243:99	0/0:0,255,255:243:99	0/0:0,255,255:235:99	0/0:0,255,255:242:99	0/1:222,0,255:228:99	0/1:200,0,255:243:99	0/1:215,0,255:246:99	0/0:0,255,255:249:99	0/1:195,0,255:240:99	0/1:139,0,255:36:99	0/0:0,126,255:65:99	0/1:200,0,255:85:99	0/1:111,0,246:28:99	0/1:191,0,255:71:99	0/1:187,0,255:86:99	0/0:0,144,255:55:99	0/0:0,81,255:27:83	0/1:142,0,255:73:99	0/1:164,0,255:77:99	0/1:173,0,255:76:99	0/0:0,132,255:44:99	0/0:0,162,255:70:99	0/1:150,0,255:61:99	0/0:0,74,255:46:76	0/1:151,0,255:67:99	0/0:0,253,255:84:99	0/0:0,84,255:29:86	0/0:0,87,255:29:89	0/0:0,172,255:57:99	0/0:0,154,255:51:99	0/0:0,154,255:68:99	0/0:0,75,255:25:77	0/1:104,0,255:29:99	0/0:0,124,255:55:99	0/1:177,0,255:46:99	0/1:177,0,255:116:99	0/0:0,208,255:70:99	0/1:153,0,155:21:99	0/0:0,163,255:54:99	0/1:109,0,255:52:99	0/0:0,184,255:61:99	0/1:163,0,207:47:99	0/0:0,252,255:92:99	0/0:0,255,255:136:99	0/0:0,129,255:43:99	0/0:0,164,255:70:99	0/1:129,0,255:46:99	0/1:167,0,255:73:99	0/1:111,0,255:26:99
FvH4_1	2960160	.	T	C	999	.	DP=8235;AF1=0.2316;G3=0.5357,0.4643,9.317e-103;HWE=0.00767;CI95=0.23,0.24;DP4=2975,3159,942,987;MQ=37;FQ=999;PV4=0.81,0,9.3e-05,1	GT:PL:DP:GQ	0/1:132,0,255:169:99	0/0:0,255,255:249:99	0/0:0,255,255:250:99	0/0:0,255,255:242:99	0/0:0,255,255:248:99	0/0:0,5,255:239:8	0/1:34,0,255:245:32	0/1:102,0,255:244:99	0/0:0,255,255:249:99	0/1:113,0,255:249:99	0/1:117,0,255:70:99	0/0:0,255,255:176:99	0/1:91,0,255:210:89	0/1:73,0,255:56:71	0/1:99,0,255:208:97	0/1:85,0,255:245:83	0/0:0,255,255:190:99	0/0:0,208,255:69:99	0/1:123,0,255:192:99	0/1:106,0,255:171:99	0/1:110,0,255:172:99	0/0:0,255,255:123:99	0/0:0,255,255:212:99	0/1:103,0,255:142:99	0/0:0,255,255:123:99	0/1:117,0,255:180:99	0/0:0,255,255:235:99	0/0:0,208,255:69:99	0/0:0,205,255:68:99	0/0:0,255,255:99:99	0/0:0,255,255:104:99	0/0:0,255,255:161:99	0/0:0,232,255:77:99	0/1:129,0,255:53:99	0/0:0,255,255:124:99	0/1:114,0,255:132:99	0/1:131,0,255:216:99	0/0:0,255,255:137:99	0/1:99,0,255:48:97	0/0:0,255,255:115:99	0/1:107,0,255:105:99	0/0:0,255,255:168:99	0/1:127,0,255:145:99	0/0:0,255,255:202:99	0/0:0,255,255:211:99	0/0:0,255,255:121:99	0/0:0,255,255:130:99	0/1:111,0,255:141:99	0/1:115,0,255:160:99	0/1:113,0,255:119:99
FvH4_1	2978574	.	A	G	999	.	DP=5318;AF1=0.4914;CI95=0.49,0.5;DP4=1276,1245,1270,1335;MQ=37;FQ=999;PV4=0.19,8.8e-17,0.053,1	GT:PL:DP:GQ	0/1:255,0,255:81:99	0/1:255,0,255:240:99	0/0:0,255,255:237:99	0/0:0,255,255:245:99	0/1:255,0,255:222:99	1/1:255,255,0:222:99	1/1:255,255,0:231:99	1/1:255,255,0:219:99	0/1:255,0,255:238:99	1/1:255,255,0:213:99	0/1:255,0,241:40:99	0/1:255,0,255:65:99	1/1:255,253,0:84:99	0/1:255,0,36:29:39	1/1:255,100,0:105:97	0/1:255,0,255:104:99	0/0:0,104,255:90:99	0/1:255,0,255:32:99	0/1:255,0,255:113:99	0/1:255,0,255:99:99	0/1:255,0,255:91:99	0/1:255,0,255:81:99	0/0:0,142,255:104:99	0/1:255,0,23:76:26	0/0:0,11,255:49:9	0/1:255,0,255:109:99	0/1:255,0,255:102:99	0/1:255,0,248:42:99	0/1:255,0,246:38:99	0/0:0,110,255:49:99	0/1:177,0,255:36:99	0/1:255,0,255:74:99	0/1:192,0,255:34:99	0/1:255,0,235:33:99	0/0:0,116,255:63:99	1/1:255,192,0:76:99	1/1:255,255,0:148:99	0/1:255,0,255:69:99	0/1:82,0,234:16:85	0/1:255,0,255:69:99	1/1:255,85,0:72:82	0/1:255,0,255:88:99	0/1:255,0,255:69:99	0/0:0,213,255:113:99	0/0:0,255,255:208:99	0/0:0,107,255:81:99	0/0:0,131,255:55:99	0/1:255,0,255:48:99	1/1:255,120,0:73:99	0/1:255,0,255:51:99
FvH4_1	2978613	.	C	G	999	.	DP=5085;AF1=0.23;G3=0.54,0.46,2.058e-21;HWE=0.00826;CI95=0.23,0.23;DP4=1676,2397,407,554;MQ=37;FQ=999;PV4=0.51,1.4e-113,0.0099,1	GT:PL:DP:GQ	0/0:0,184,255:61:99	0/1:255,0,255:173:99	0/1:255,0,255:247:99	0/1:255,0,255:250:99	0/0:0,255,255:248:99	0/0:0,255,255:249:99	0/0:0,255,255:248:99	0/0:0,255,255:249:99	0/0:0,255,255:249:99	0/0:0,255,255:238:99	0/1:247,0,255:46:99	0/0:0,154,255:74:99	0/0:0,255,255:113:99	0/0:0,33,255:23:35	0/0:0,243,255:116:99	0/1:255,0,255:111:99	0/1:255,0,255:82:99	0/0:0,102,255:34:99	0/1:255,0,255:79:99	0/1:255,0,255:87:99	0/1:255,0,255:95:99	0/0:0,195,255:77:99	0/1:255,0,255:80:99	0/0:0,143,255:72:99	0/1:255,0,255:55:99	0/1:255,0,255:94:99	0/0:0,255,255:101:99	0/0:0,129,255:43:99	0/0:0,37,255:33:39	0/1:255,0,255:42:99	0/0:0,33,255:34:35	0/0:0,160,255:86:99	0/0:0,87,255:29:89	0/1:121,0,255:29:99	0/1:255,0,255:50:99	0/0:0,208,255:69:99	0/0:0,255,255:158:99	0/0:0,175,255:58:99	0/1:238,0,84:18:92	0/0:0,159,255:65:99	0/0:0,212,255:82:99	0/0:0,198,255:78:99	0/1:255,0,255:71:99	0/1:255,0,255:92:99	0/1:255,0,255:165:99	0/1:248,0,255:66:99	0/1:255,0,255:46:99	0/1:255,0,255:48:99	0/0:0,220,255:73:99	0/1:255,0,255:48:99
FvH4_1	2988462	.	T	A	999	.	DP=7065;AF1=0.24;G3=0.52,0.48,2.553e-52;HWE=0.00549;CI95=0.24,0.24;DP4=1763,3652,537,1027;MQ=37;FQ=999;PV4=0.19,0,0.14,1	GT:PL:DP:GQ	0/1:191,0,255:141:99	0/0:0,255,255:250:99	0/0:0,255,255:249:99	0/0:0,255,255:246:99	0/0:0,255,255:211:99	0/1:112,0,255:176:99	0/1:182,0,255:243:99	0/1:205,0,255:212:99	0/0:0,255,255:245:99	0/1:203,0,255:226:99	0/1:121,0,255:81:99	0/0:0,223,255:96:99	0/1:167,0,255:233:99	0/1:139,0,255:38:99	0/1:192,0,255:178:99	0/1:173,0,255:187:99	0/0:0,255,255:145:99	0/0:0,108,255:43:99	0/1:149,0,255:167:99	0/1:183,0,255:165:99	0/1:150,0,255:154:99	0/0:0,243,255:95:99	0/0:0,255,255:161:99	0/1:143,0,255:124:99	0/0:0,255,255:100:99	0/1:142,0,255:174:99	0/0:0,255,255:215:99	0/0:0,174,255:67:99	0/0:0,144,255:48:99	0/0:0,250,255:83:99	0/0:0,223,255:74:99	0/0:0,255,255:138:99	0/0:0,217,255:72:99	0/1:156,0,255:66:99	0/0:0,255,255:116:99	0/1:164,0,255:99:99	0/1:178,0,255:161:99	0/0:0,255,255:118:99	0/1:169,0,255:47:99	0/0:0,172,255:57:99	0/1:187,0,255:119:99	0/0:0,255,255:117:99	0/1:150,0,255:117:99	0/0:0,255,255:181:99	0/0:0,255,255:244:99	0/0:0,255,255:118:99	0/0:0,246,255:97:99	0/1:158,0,255:101:99	0/1:185,0,255:96:99	0/1:142,0,255:88:99
FvH4_1	3012041	.	T	C	999	.	DP=5056;AF1=0.24;G3=0.52,0.48,3.305e-39;HWE=0.00549;CI95=0.24,0.24;DP4=2235,1915,491,374;MQ=37;FQ=999;PV4=0.12,1,3.6e-14,1	GT:PL:DP:GQ	0/1:255,0,255:78:99	0/0:0,255,255:248:99	0/0:0,255,255:241:99	0/0:0,255,255:248:99	0/0:0,255,255:245:99	0/1:175,0,255:195:99	0/1:255,0,255:240:99	0/1:255,0,255:218:99	0/0:0,255,255:234:99	0/1:255,0,255:254:99	0/1:212,0,255:53:99	0/0:0,128,255:70:99	0/1:194,0,255:126:99	0/1:225,0,255:28:99	0/1:255,0,255:72:99	0/1:255,0,255:93:99	0/0:0,206,255:92:99	0/0:0,84,255:28:86	0/1:255,0,255:84:99	0/1:241,0,255:50:99	0/1:254,0,255:65:99	0/0:0,190,255:64:99	0/0:0,105,255:76:99	0/1:255,0,255:66:99	0/0:0,133,255:68:99	0/1:237,0,255:89:99	0/0:0,255,255:137:99	0/0:0,163,255:54:99	0/0:0,111,255:37:99	0/0:0,157,255:52:99	0/0:0,181,255:60:99	0/0:0,255,255:85:99	0/0:0,120,255:40:99	0/1:199,0,255:39:99	0/0:0,226,255:75:99	0/1:253,0,255:59:99	0/1:255,0,255:156:99	0/0:0,255,255:103:99	0/1:180,0,173:16:99	0/0:0,138,255:46:99	0/1:255,0,255:46:99	0/0:0,184,255:61:99	0/1:255,0,255:62:99	0/0:0,255,255:142:99	0/0:0,255,255:140:99	0/0:0,217,255:72:99	0/0:0,120,255:52:99	0/1:255,0,255:55:99	0/1:244,0,255:70:99	0/1:232,0,255:31:99
FvH4_1	3012048	.	A	G	999	.	DP=4991;AF1=0.24;G3=0.52,0.48,3.305e-35;HWE=0.00549;CI95=0.24,0.24;DP4=1976,2048,483,417;MQ=37;FQ=999;PV4=0.014,0,6.7e-16,1	GT:PL:DP:GQ	0/1:191,0,255:76:99	0/0:0,255,255:248:99	0/0:0,255,255:241:99	0/0:0,255,255:239:99	0/0:0,255,255:210:99	0/1:210,0,255:141:99	0/1:210,0,255:222:99	0/1:210,0,255:225:99	0/0:0,255,255:243:99	0/1:107,0,255:233:99	0/1:75,0,255:50:73	0/0:0,161,255:79:99	0/1:89,0,255:130:87	0/1:100,0,255:28:98	0/1:151,0,255:78:99	0/1:170,0,255:93:99	0/0:0,202,255:82:99	0/0:0,93,255:31:95	0/1:164,0,255:80:99	0/1:172,0,255:56:99	0/1:132,0,255:70:99	0/0:0,190,255:63:99	0/0:0,204,255:82:99	0/1:150,0,255:74:99	0/0:0,136,255:62:99	0/1:146,0,255:88:99	0/0:0,255,255:133:99	0/0:0,141,255:48:99	0/0:0,111,255:37:99	0/0:0,166,255:55:99	0/0:0,187,255:62:99	0/0:0,250,255:83:99	0/0:0,123,255:41:99	0/1:127,0,255:35:99	0/0:0,214,255:71:99	0/1:122,0,255:61:99	0/1:130,0,255:160:99	0/0:0,255,255:102:99	0/1:164,0,153:22:99	0/0:0,141,255:47:99	0/1:153,0,255:49:99	0/0:0,181,255:60:99	0/1:167,0,255:63:99	0/0:0,255,255:145:99	0/0:0,255,255:147:99	0/0:0,217,255:72:99	0/0:0,132,255:51:99	0/1:135,0,255:54:99	0/1:101,0,255:70:99	0/1:134,0,255:32:99
FvH4_1	3035389	.	A	C	999	.	DP=3804;AF1=0.2414;G3=0.5199,0.4801,1.985e-07;HWE=0.00645;CI95=0.24,0.25;DP4=439,2429,145,762;MQ=37;FQ=999;PV4=0.64,0,0.0009,1	GT:PL:DP:GQ	0/1:168,0,117:43:99	0/0:0,255,255:136:99	0/0:0,255,255:187:99	0/0:0,255,255:210:99	0/0:0,255,255:244:99	0/1:84,0,255:229:82	0/1:179,0,255:201:99	0/1:201,0,255:219:99	0/0:0,255,255:228:99	0/1:175,0,255:162:99	0/1:119,0,255:29:99	0/0:0,113,255:46:99	0/1:171,0,231:70:99	0/1:114,0,0:10:9	0/1:156,0,255:83:99	0/1:180,0,255:80:99	0/0:0,98,255:58:99	0/0:0,30,255:20:32	0/1:121,0,255:73:99	0/1:151,0,199:48:99	0/1:86,0,255:82:84	0/0:0,49,248:33:51	0/0:0,135,255:45:99	0/1:64,0,249:54:62	0/0:0,97,255:46:99	0/1:113,0,255:59:99	0/0:0,143,255:69:99	0/0:0,111,255:37:99	0/0:0,63,255:21:65	0/0:0,78,241:26:80	0/0:0,75,255:25:77	0/0:0,98,255:41:99	0/0:0,24,211:8:26	0/1:102,0,220:37:99	0/0:0,77,255:33:79	0/1:137,0,212:49:99	0/1:177,0,238:109:99	0/0:0,208,255:69:99	0/1:83,0,161:15:81	0/0:0,72,255:24:74	0/1:125,0,255:41:99	0/0:0,99,255:33:99	0/1:89,0,229:41:87	0/0:0,165,255:64:99	0/0:0,255,255:139:99	0/0:0,113,255:45:99	0/0:0,110,255:44:99	0/1:82,0,117:20:80	0/1:166,0,255:71:99	0/1:110,0,166:19:99
FvH4_1	3035397	.	T	C	999	.	DP=3432;AF1=0.2412;G3=0.5167,0.4833,5.725e-19;HWE=0.00518;CI95=0.24,0.25;DP4=287,2261,111,762;MQ=37;FQ=999;PV4=0.25,0.00014,0.0015,1	GT:PL:DP:GQ	0/1:255,0,129:39:99	0/0:0,255,255:130:99	0/0:0,255,255:176:99	0/0:0,255,255:188:99	0/0:0,255,255:207:99	0/1:255,0,255:198:99	0/1:255,0,255:210:99	0/1:255,0,255:217:99	0/0:0,255,255:218:99	0/1:255,0,255:161:99	0/1:224,0,231:28:99	0/0:0,123,255:41:99	0/1:255,0,166:74:99	0/1:202,0,29:11:37	0/1:255,0,255:73:99	0/1:255,0,255:69:99	0/0:0,98,255:45:99	0/0:0,8,209:13:10	0/1:218,0,255:59:99	0/1:255,0,198:43:99	0/1:213,0,255:79:99	0/0:0,15,221:28:17	0/0:0,111,255:37:99	0/1:110,0,224:46:99	0/0:0,56,255:42:58	0/1:163,0,255:51:99	0/0:0,92,255:64:94	0/0:0,78,255:26:80	0/0:0,54,255:18:56	0/0:0,66,196:22:68	0/0:0,60,255:21:62	0/0:0,99,255:33:99	0/0:0,21,194:7:23	0/1:183,0,207:35:99	0/0:0,56,255:31:58	0/1:188,0,196:37:99	0/1:255,0,236:100:99	0/0:0,178,255:59:99	0/1:97,0,157:11:95	0/0:0,69,255:23:71	0/1:209,0,238:32:99	0/0:0,99,237:33:99	0/1:158,0,230:36:99	0/0:0,120,255:52:99	0/0:0,255,255:121:99	0/0:0,83,251:40:85	0/0:0,83,255:40:85	0/1:158,0,55:17:63	0/1:242,0,255:61:99	0/1:209,0,163:19:99
FvH4_1	3039358	.	G	C	999	.	DP=3126;AF1=0.2499;G3=0.5001,0.4999,6.715e-37;HWE=0.00357;CI95=0.25,0.25;DP4=1958,390,631,116;MQ=37;FQ=999;PV4=0.53,6.8e-06,0.088,1	GT:PL:DP:GQ	0/1:175,0,255:38:99	0/0:0,255,255:148:99	0/0:0,255,255:118:99	0/0:0,255,255:247:99	0/0:0,255,255:250:99	0/1:255,0,255:249:99	0/1:255,0,255:201:99	0/1:255,0,255:96:99	0/0:0,255,255:125:99	0/1:255,0,255:76:99	0/1:119,0,214:23:99	0/0:0,113,255:50:99	0/1:255,0,254:72:99	0/1:27,0,206:14:25	0/1:235,0,255:50:99	0/1:255,0,255:82:99	0/0:0,51,156:41:53	0/1:21,0,212:16:19	0/1:243,0,255:51:99	0/1:233,0,220:50:99	0/1:234,0,225:51:99	0/0:0,26,255:29:28	0/0:0,89,255:42:91	0/1:211,0,178:24:99	0/0:0,27,255:29:29	0/1:157,0,218:53:99	0/0:0,126,255:42:99	0/0:0,90,255:30:92	0/0:0,63,255:21:65	0/0:0,105,255:35:99	0/0:0,66,255:22:68	0/0:0,103,255:46:99	0/0:0,39,236:13:41	0/1:107,0,239:24:99	0/0:0,84,255:28:86	0/1:191,0,255:28:99	0/1:255,0,255:100:99	0/0:0,117,255:39:99	0/1:158,0,152:18:99	0/0:0,87,255:29:89	0/1:224,0,103:35:99	0/0:0,163,255:55:99	0/1:206,0,182:27:99	0/0:0,141,255:47:99	0/0:0,255,255:91:99	0/0:0,50,255:29:52	0/0:0,72,255:24:74	0/1:236,0,154:24:99	0/1:190,0,255:43:99	0/1:161,0,170:20:99
FvH4_1	3039416	.	A	G	999	.	DP=5624;AF1=0.75;G3=2.147e-25,0.5,0.5;HWE=0.00356;CI95=0.75,0.75;DP4=929,526,2736,1304;MQ=37;FQ=999;PV4=0.0078,0,0.49,1	GT:PL:DP:GQ	0/1:200,0,255:110:99	1/1:255,255,0:240:99	1/1:255,255,0:244:99	1/1:255,255,0:248:99	1/1:255,255,0:250:99	0/1:187,0,255:226:99	0/1:163,0,255:245:99	0/1:171,0,255:262:99	1/1:255,255,0:240:99	0/1:197,0,255:249:99	0/1:186,0,255:66:99	1/1:218,117,0:61:99	0/1:200,0,255:131:99	0/1:167,0,195:33:99	0/1:188,0,255:108:99	0/1:198,0,255:141:99	1/1:171,77,0:78:79	0/1:163,0,35:20:33	0/1:182,0,255:96:99	0/1:210,0,255:109:99	0/1:194,0,255:88:99	1/1:210,87,0:52:89	1/1:194,120,0:84:99	0/1:186,0,255:63:99	1/1:227,109,0:69:99	0/1:179,0,255:124:99	1/1:244,255,0:118:99	1/1:215,84,0:28:86	1/1:255,117,0:39:99	1/1:255,235,0:78:99	1/1:255,178,0:59:99	1/1:255,255,0:100:99	1/1:186,64,0:33:66	0/1:183,0,255:45:99	1/1:255,163,0:54:99	0/1:185,0,255:78:99	0/1:214,0,255:151:99	1/1:184,94,0:84:96	0/1:104,0,255:28:99	1/1:243,178,0:59:99	0/1:156,0,255:110:99	1/1:255,255,0:93:99	0/1:125,0,255:64:99	1/1:255,255,0:128:99	1/1:255,255,0:134:99	1/1:241,172,0:68:99	1/1:255,219,0:84:99	0/1:198,0,255:79:99	0/1:188,0,255:99:99	0/1:153,0,255:45:99
FvH4_1	3039500	.	C	T	999	.	DP=5561;AF1=0.24;G3=0.52,0.48,1.286e-51;HWE=0.00549;CI95=0.24,0.24;DP4=1395,2863,386,802;MQ=37;FQ=999;PV4=0.89,0.07,0.076,1	GT:PL:DP:GQ	0/1:255,0,255:100:99	0/0:0,255,255:182:99	0/0:0,255,255:243:99	0/0:0,255,255:224:99	0/0:0,255,255:249:99	0/1:255,0,255:231:99	0/1:255,0,255:240:99	0/1:255,0,255:225:99	0/0:0,255,255:245:99	0/1:255,0,255:187:99	0/1:225,0,255:49:99	0/0:0,199,255:78:99	0/1:255,0,255:129:99	0/1:238,0,240:26:99	0/1:255,0,255:88:99	0/1:255,0,255:129:99	0/0:0,208,255:81:99	0/0:0,69,255:23:71	0/1:255,0,255:108:99	0/1:238,0,255:95:99	0/1:255,0,255:89:99	0/0:0,184,255:61:99	0/0:0,170,255:118:99	0/1:227,0,255:81:99	0/0:0,104,255:68:99	0/1:255,0,255:147:99	0/0:0,255,255:166:99	0/0:0,84,255:28:86	0/0:0,90,255:30:92	0/0:0,196,255:65:99	0/0:0,178,255:60:99	0/0:0,255,255:103:99	0/0:0,69,255:35:71	0/1:255,0,255:41:99	0/0:0,116,255:61:99	0/1:255,0,255:66:99	0/1:255,0,255:165:99	0/0:0,180,255:72:99	0/1:255,0,241:42:99	0/0:0,154,255:51:99	0/1:255,0,255:100:99	0/0:0,255,255:101:99	0/1:255,0,255:68:99	0/0:0,255,255:124:99	0/0:0,255,255:189:99	0/0:0,99,255:67:99	0/0:0,191,255:87:99	0/1:255,0,255:81:99	0/1:255,0,255:101:99	0/1:196,0,255:47:99
FvH4_1	3059014	.	G	A	999	.	DP=3609;AF1=0.2294;G3=0.5396,0.4604,1.007e-25;HWE=0.00832;CI95=0.22,0.24;DP4=2625,183,747,27;MQ=37;FQ=999;PV4=0.001,0.3,0.017,1	GT:PL:DP:GQ	0/0:0,108,239:36:99	0/1:254,0,255:119:99	0/1:255,0,255:177:99	0/1:194,0,67:248:75	0/0:0,255,255:252:99	0/0:0,255,255:257:99	0/0:0,255,255:251:99	0/0:0,255,255:260:99	0/0:0,255,255:222:99	0/0:0,255,255:166:99	0/1:117,0,186:19:99	0/0:0,105,255:35:99	0/0:0,148,255:71:99	0/0:0,27,166:9:29	0/0:0,195,255:77:99	0/1:206,0,225:78:99	0/1:166,0,205:67:99	0/0:0,8,194:15:11	0/1:209,0,180:52:99	0/1:142,0,253:58:99	0/1:164,0,212:51:99	0/0:0,117,255:39:99	0/1:187,0,255:56:99	0/0:0,47,221:39:49	0/1:160,0,237:31:99	0/1:230,0,189:61:99	0/0:0,83,255:40:85	0/0:0,69,233:23:71	0/0:0,27,247:18:29	0/1:10,0,183:9:8	0/0:0,54,193:18:56	0/0:0,98,167:56:99	0/0:0,57,195:19:59	0/1:157,0,89:17:97	0/1:191,0,158:39:99	0/0:0,99,255:33:99	0/0:0,249,255:95:99	0/0:0,72,255:24:74	0/1:129,0,172:16:99	0/0:0,48,255:16:50	0/0:0,97,255:43:99	0/0:0,65,228:45:67	0/1:195,0,157:53:99	0/1:196,0,179:48:99	0/1:194,0,255:84:99	0/1:182,0,171:21:99	0/1:194,0,46:17:54	0/1:158,0,125:12:99	0/0:0,157,255:52:99	0/1:158,0,161:38:99
FvH4_1	3059080	.	A	G	999	.	DP=5777;AF1=0.23;G3=0.54,0.46,2.058e-39;HWE=0.00826;CI95=0.23,0.23;DP4=3165,1255,984,346;MQ=37;FQ=999;PV4=0.094,0.023,0.25,1	GT:PL:DP:GQ	0/0:0,255,255:121:99	0/1:255,0,255:250:99	0/1:255,0,255:256:99	0/1:255,0,255:227:99	0/0:0,255,255:222:99	0/0:0,255,255:248:99	0/0:0,255,255:229:99	0/0:0,255,255:222:99	0/0:0,255,255:240:99	0/0:0,255,255:251:99	0/1:255,0,255:67:99	0/0:0,238,255:79:99	0/0:0,255,255:131:99	0/0:0,138,255:46:99	0/0:0,255,255:131:99	0/1:255,0,255:154:99	0/1:255,0,255:112:99	0/0:0,84,255:28:86	0/1:255,0,255:139:99	0/1:255,0,255:118:99	0/1:255,0,255:118:99	0/0:0,184,255:61:99	0/1:255,0,255:115:99	0/0:0,147,255:94:99	0/1:225,0,255:69:99	0/1:255,0,255:133:99	0/0:0,255,255:113:99	0/0:0,59,255:32:61	0/0:0,65,255:44:67	0/1:255,0,174:36:99	0/0:0,31,255:56:33	0/0:0,247,255:82:99	0/0:0,148,255:49:99	0/1:255,0,255:49:99	0/1:255,0,255:64:99	0/0:0,253,255:84:99	0/0:0,255,255:174:99	0/0:0,163,255:55:99	0/1:255,0,255:43:99	0/0:0,126,255:54:99	0/0:0,184,255:61:99	0/0:0,119,255:82:99	0/1:220,0,255:92:99	0/1:255,0,255:150:99	0/1:255,0,255:172:99	0/1:255,0,255:79:99	0/1:255,0,255:61:99	0/1:255,0,255:67:99	0/0:0,255,255:125:99	0/1:255,0,255:65:99
FvH4_1	3059151	.	G	A	999	.	DP=5707;AF1=0.2333;G3=0.5318,0.4682,1.368e-102;HWE=0.00713;CI95=0.23,0.24;DP4=1626,2719,510,821;MQ=37;FQ=999;PV4=0.56,1,1,3.1e-07	GT:PL:DP:GQ	0/0:0,255,255:97:99	0/1:255,0,255:192:99	0/1:255,0,255:246:99	0/1:255,0,255:242:99	0/0:0,255,255:250:99	0/0:0,255,255:246:99	0/0:0,255,255:248:99	0/0:0,255,255:248:99	0/0:0,255,255:248:99	0/0:0,255,255:247:99	0/1:255,0,255:73:99	0/0:0,161,255:79:99	0/0:0,255,255:151:99	0/0:0,117,255:39:99	0/0:0,255,255:122:99	0/1:255,0,255:168:99	0/1:255,0,255:112:99	0/0:0,63,255:21:65	0/1:255,0,255:124:99	0/1:255,0,255:120:99	0/1:255,0,255:118:99	0/0:0,76,255:58:78	0/1:255,0,255:98:99	0/0:0,114,255:80:99	0/1:255,0,255:65:99	0/1:255,0,255:126:99	0/0:0,255,255:123:99	0/0:0,73,255:36:75	0/0:0,1,255:25:5	0/1:255,0,255:61:99	0/0:0,66,255:52:68	0/0:0,83,255:52:85	0/0:0,114,255:38:99	0/1:255,0,255:39:99	0/1:255,0,255:70:99	0/0:0,166,255:55:99	0/0:0,255,255:179:99	0/0:0,220,255:73:99	0/1:255,0,251:43:99	0/0:0,98,255:51:99	0/0:0,58,255:55:60	0/0:0,241,255:93:99	0/1:255,0,255:97:99	0/1:255,0,255:126:99	0/1:255,0,255:175:99	0/1:255,0,249:79:99	0/1:255,0,255:69:99	0/1:255,0,255:76:99	0/0:0,255,255:124:99	0/1:255,0,255:67:99
FvH4_1	3059173	.	G	A	999	.	DP=5326;AF1=0.2304;G3=0.539,0.461,5.558e-64;HWE=0.00812;CI95=0.23,0.24;DP4=1344,2702,422,829;MQ=37;FQ=999;PV4=0.73,0,1,1	GT:PL:DP:GQ	0/0:0,211,255:71:99	0/1:208,0,255:212:99	0/1:212,0,255:249:99	0/1:227,0,255:240:99	0/0:0,255,255:240:99	0/0:0,255,255:244:99	0/0:0,255,255:249:99	0/0:0,255,255:249:99	0/0:0,255,255:247:99	0/0:0,255,255:245:99	0/1:159,0,255:69:99	0/0:0,186,255:78:99	0/0:0,255,255:148:99	0/0:0,66,255:31:68	0/0:0,255,255:103:99	0/1:187,0,255:152:99	0/1:188,0,255:97:99	0/0:0,48,255:16:50	0/1:203,0,255:104:99	0/1:206,0,255:110:99	0/1:174,0,255:120:99	0/0:0,73,255:50:75	0/1:192,0,255:90:99	0/0:0,167,255:77:99	0/1:186,0,255:63:99	0/1:134,0,255:107:99	0/0:0,255,255:100:99	0/0:0,70,255:32:72	0/0:0,12,197:13:14	0/1:175,0,255:55:99	0/0:0,64,255:42:66	0/0:0,107,255:51:99	0/0:0,102,255:34:99	0/1:149,0,238:34:99	0/1:193,0,255:65:99	0/0:0,187,255:62:99	0/0:0,255,255:168:99	0/0:0,196,255:65:99	0/1:157,0,195:33:99	0/0:0,79,255:52:81	0/0:0,102,255:57:99	0/0:0,251,255:91:99	0/1:102,0,255:86:99	0/1:203,0,255:95:99	0/1:204,0,255:151:99	0/1:205,0,255:77:99	0/1:192,0,249:59:99	0/1:199,0,255:56:99	0/0:0,255,255:93:99	0/1:167,0,255:65:99
FvH4_1	3086723	.	G	A	999	.	DP=7488;AF1=0.26;G3=0.48,0.52,3.012e-52;HWE=0.00225;CI95=0.26,0.26;DP4=3910,1702,1314,465;MQ=37;FQ=999;PV4=0.00073,4.7e-05,0.35,1	GT:PL:DP:GQ	0/1:255,0,255:172:99	0/0:0,255,255:248:99	0/1:255,0,255:245:99	0/1:255,0,255:238:99	0/1:255,0,255:248:99	0/0:0,255,255:234:99	0/0:0,255,255:240:99	0/0:0,255,255:246:99	0/1:255,0,255:237:99	0/0:0,255,255:246:99	0/0:0,150,255:62:99	0/1:255,0,255:129:99	0/0:0,255,255:220:99	0/0:0,96,255:54:98	0/0:0,255,255:175:99	0/0:0,255,255:241:99	0/1:255,0,255:154:99	0/1:255,0,255:61:99	0/0:0,255,255:192:99	0/0:0,255,255:170:99	0/0:0,255,255:184:99	0/1:255,0,255:79:99	0/1:255,0,255:168:99	0/0:0,255,255:128:99	0/1:255,0,255:121:99	0/0:0,255,255:203:99	0/1:255,0,255:198:99	0/1:236,0,255:60:99	0/1:187,0,255:38:99	0/1:255,0,255:89:99	0/1:250,0,255:93:99	0/1:255,0,255:129:99	0/1:255,0,255:57:99	0/0:0,169,255:56:99	0/1:255,0,255:105:99	0/0:0,255,255:127:99	0/0:0,255,255:247:99	0/1:250,0,255:95:99	0/0:0,166,255:55:99	0/1:255,0,255:66:99	0/0:0,207,255:93:99	0/1:255,0,255:109:99	0/0:0,255,255:113:99	0/1:255,0,255:216:99	0/1:255,0,255:203:99	0/1:255,0,255:122:99	0/1:255,0,255:107:99	0/0:0,129,255:89:99	0/0:0,255,255:148:99	0/0:0,244,255:81:99
FvH4_1	3105795	.	C	T	999	.	DP=8532;AF1=0.24;G3=0.52,0.48,2.553e-52;HWE=0.00549;CI95=0.24,0.24;DP4=5092,1561,1370,437;MQ=37;FQ=999;PV4=0.53,0,0.066,1	GT:PL:DP:GQ	0/1:144,0,255:231:99	0/0:0,255,255:247:99	0/0:0,255,255:249:99	0/0:0,255,255:242:99	0/0:0,255,255:249:99	0/1:213,0,255:242:99	0/1:125,0,255:249:99	0/1:186,0,255:231:99	0/0:0,255,255:261:99	0/1:166,0,255:245:99	0/1:182,0,255:81:99	0/0:0,224,255:124:99	0/1:224,0,255:247:99	0/1:126,0,255:79:99	0/1:179,0,255:184:99	0/1:212,0,255:246:99	0/0:0,255,255:222:99	0/0:0,224,255:83:99	0/1:179,0,255:213:99	0/1:176,0,255:188:99	0/1:200,0,255:143:99	0/0:0,255,255:149:99	0/0:0,255,255:239:99	0/1:160,0,255:168:99	0/0:0,255,255:130:99	0/1:152,0,255:187:99	0/0:0,255,255:248:99	0/0:0,255,255:97:99	0/0:0,175,255:58:99	0/0:0,255,255:105:99	0/0:0,255,255:122:99	0/0:0,255,255:161:99	0/0:0,118,255:62:99	0/1:104,0,255:84:99	0/0:0,255,255:140:99	0/1:123,0,255:132:99	0/1:200,0,255:238:99	0/0:0,255,255:141:99	0/1:121,0,255:66:99	0/0:0,255,255:110:99	0/1:183,0,255:143:99	0/0:0,255,255:148:99	0/1:159,0,255:112:99	0/0:0,255,255:236:99	0/0:0,255,255:249:99	0/0:0,255,255:183:99	0/0:0,255,255:155:99	0/1:150,0,255:109:99	0/1:141,0,255:152:99	0/1:123,0,255:80:99
FvH4_1	3115358	.	C	T	999	.	DP=6579;AF1=0.76;G3=1.337e-38,0.48,0.52;HWE=0.00549;CI95=0.76,0.76;DP4=1005,726,2558,2148;MQ=37;FQ=999;PV4=0.0085,1.8e-06,0.19,0.44	GT:PL:DP:GQ	0/1:255,0,255:113:99	1/1:255,255,0:231:99	1/1:255,255,0:246:99	1/1:255,255,0:230:99	1/1:255,255,0:244:99	0/1:255,0,255:250:99	0/1:255,0,255:235:99	0/1:255,0,255:245:99	1/1:255,255,0:244:99	0/1:255,0,255:243:99	0/1:255,0,255:62:99	1/1:255,155,0:96:99	0/1:255,0,255:203:99	0/1:191,0,255:25:99	0/1:255,0,255:170:99	0/1:255,0,255:214:99	1/1:255,255,0:132:99	1/1:255,67,0:30:69	0/1:255,0,255:128:99	0/1:255,0,255:148:99	0/1:255,0,255:150:99	1/1:255,161,0:87:99	1/1:255,205,0:138:99	0/1:255,0,255:121:99	1/1:255,255,0:89:99	0/1:255,0,255:143:99	1/1:255,255,0:148:99	1/1:255,38,0:57:40	1/1:255,96,0:32:98	1/1:255,241,0:80:99	1/1:255,163,0:54:99	1/1:255,191,0:75:99	1/1:255,154,0:52:99	0/1:255,0,255:57:99	1/1:255,255,0:98:99	0/1:255,0,255:73:99	0/1:255,0,255:238:99	1/1:255,212,0:82:99	0/1:170,0,176:17:99	1/1:255,202,0:67:99	0/1:255,0,255:107:99	1/1:255,255,0:121:99	0/1:255,0,255:90:99	1/1:255,212,0:170:99	1/1:255,255,0:221:99	1/1:255,199,0:66:99	1/1:255,112,0:69:99	0/1:255,0,255:75:99	0/1:255,0,255:86:99	0/1:255,0,255:85:99
FvH4_1	3128425	.	T	C	999	.	DP=8745;AF1=0.24;G3=0.52,0.48,7.35e-52;HWE=0.00549;CI95=0.24,0.24;DP4=3836,2757,1146,872;MQ=37;FQ=999;PV4=0.27,0,0.0083,1	GT:PL:DP:GQ	0/1:135,0,255:245:99	0/0:0,255,255:245:99	0/0:0,255,255:251:99	0/0:0,255,255:214:99	0/0:0,255,255:240:99	0/1:146,0,240:235:99	0/1:140,0,255:244:99	0/1:184,0,255:249:99	0/0:0,255,255:252:99	0/1:162,0,255:246:99	0/1:172,0,255:97:99	0/0:0,255,255:156:99	0/1:175,0,255:239:99	0/1:123,0,255:79:99	0/1:152,0,255:235:99	0/1:186,0,255:218:99	0/0:0,255,255:185:99	0/0:0,163,255:72:99	0/1:137,0,255:241:99	0/1:161,0,255:221:99	0/1:145,0,255:180:99	0/0:0,255,255:154:99	0/0:0,255,255:245:99	0/1:170,0,255:186:99	0/0:0,255,255:162:99	0/1:119,0,255:231:99	0/0:0,255,255:246:99	0/0:0,170,255:70:99	0/0:0,123,255:41:99	0/0:0,255,255:101:99	0/0:0,255,255:113:99	0/0:0,255,255:206:99	0/0:0,255,255:102:99	0/1:152,0,255:72:99	0/0:0,255,255:128:99	0/1:179,0,255:137:99	0/1:185,0,255:230:99	0/0:0,255,255:133:99	0/1:126,0,255:43:99	0/0:0,255,255:99:99	0/1:167,0,255:112:99	0/0:0,255,255:154:99	0/1:156,0,255:121:99	0/0:0,255,255:244:99	0/0:0,255,255:232:99	0/0:0,255,255:171:99	0/0:0,255,255:154:99	0/1:200,0,255:124:99	0/1:187,0,255:128:99	0/1:182,0,255:128:99
FvH4_1	3139329	.	C	T	999	.	DP=3993;AF1=0.2593;G3=0.4809,0.5191,2.096e-47;HWE=0.00231;CI95=0.25,0.26;DP4=1518,1562,413,450;MQ=37;FQ=999;PV4=0.46,0,0.05,0.41	GT:PL:DP:GQ	0/1:132,0,255:83:99	0/0:0,255,255:230:99	0/1:175,0,255:230:99	0/0:0,255,255:248:99	0/0:0,255,255:247:99	0/1:192,0,255:206:99	0/1:141,0,255:208:99	0/1:206,0,255:225:99	0/0:0,255,255:239:99	0/1:199,0,255:194:99	0/1:149,0,255:32:99	0/1:13,0,255:30:12	0/1:122,0,255:62:99	0/1:44,0,138:8:42	0/1:115,0,255:59:99	0/1:153,0,255:51:99	0/0:0,122,255:49:99	0/0:0,72,255:24:74	0/1:154,0,255:52:99	0/1:74,0,255:43:72	0/1:162,0,255:37:99	0/0:0,148,255:49:99	0/0:0,168,255:80:99	0/1:199,0,255:44:99	0/0:0,73,255:32:75	0/1:109,0,255:73:99	0/0:0,232,255:77:99	0/0:0,102,255:34:99	0/0:0,57,255:19:59	0/0:0,151,255:51:99	0/0:0,166,255:55:99	0/0:0,114,255:55:99	0/0:0,57,255:19:59	0/1:130,0,219:23:99	0/0:0,129,255:43:99	0/1:203,0,223:50:99	0/1:194,0,255:98:99	0/0:0,149,255:57:99	0/1:49,0,162:11:47	0/0:0,111,255:37:99	0/1:116,0,241:31:99	0/0:0,217,255:72:99	0/1:117,0,255:26:99	0/0:0,182,255:75:99	0/0:0,229,255:85:99	0/0:0,160,255:53:99	0/0:0,111,255:37:99	0/1:148,0,239:30:99	0/1:179,0,255:57:99	0/1:59,0,178:13:57
FvH4_1	3145525	.	G	A	999	.	DP=8062;AF1=0.2264;G3=0.5456,0.4544,1.73e-98;HWE=0.00935;CI95=0.22,0.23;DP4=4228,2608,699,468;MQ=37;FQ=999;PV4=0.22,9.6e-21,0.082,1	GT:PL:DP:GQ	0/1:148,0,255:194:99	0/0:0,255,255:243:99	0/0:0,255,255:246:99	0/1:199,0,255:232:99	0/1:255,0,255:243:99	0/0:0,255,255:245:99	0/0:0,255,255:241:99	0/0:0,255,255:241:99	0/1:255,0,255:246:99	0/0:0,255,255:248:99	0/0:0,201,255:110:99	0/1:177,0,255:133:99	0/0:0,133,255:98:99	0/1:5,0,238:15:5	0/0:0,237,255:91:99	0/0:0,255,255:229:99	0/1:177,0,255:227:99	0/0:0,37,255:94:39	0/0:0,255,255:208:99	0/0:0,255,255:165:99	0/0:0,255,255:210:99	0/1:215,0,255:103:99	0/1:77,0,255:239:75	0/0:0,77,255:67:79	0/1:36,0,239:181:34	0/0:0,255,255:235:99	0/1:253,0,255:240:99	0/1:217,0,255:119:99	0/1:151,0,255:41:99	0/1:174,0,255:174:99	0/1:255,0,255:125:99	0/1:153,0,255:182:99	0/1:241,0,255:80:99	0/0:0,235,255:79:99	0/0:0,58,255:244:60	0/0:0,113,255:50:99	0/0:0,255,255:115:99	0/1:255,0,255:166:99	0/0:0,163,255:54:99	0/1:221,0,255:100:99	0/0:0,56,255:41:58	0/1:255,0,255:186:99	0/0:0,255,255:155:99	0/0:0,83,255:236:85	0/1:74,0,255:234:72	0/1:26,0,229:177:24	0/1:236,0,255:182:99	0/0:0,149,255:85:99	0/0:0,120,255:40:99	0/0:0,255,255:114:99
FvH4_1	3168770	.	C	T	999	.	DP=7108;AF1=0.25;G3=0.5,0.5,3.29e-52;HWE=0.00356;CI95=0.25,0.25;DP4=2225,3054,776,977;MQ=37;FQ=999;PV4=0.13,5.9e-15,3.7e-06,1	GT:PL:DP:GQ	0/1:255,0,255:143:99	0/0:0,255,255:231:99	0/1:255,0,255:247:99	0/0:0,255,255:248:99	0/0:0,255,255:251:99	0/1:255,0,255:244:99	0/1:255,0,255:246:99	0/1:255,0,255:247:99	0/0:0,255,255:250:99	0/1:255,0,255:224:99	0/1:255,0,255:67:99	0/0:0,244,255:122:99	0/1:255,0,255:222:99	0/1:255,0,255:49:99	0/1:255,0,255:195:99	0/1:255,0,255:205:99	0/0:0,255,255:154:99	0/0:0,157,255:52:99	0/1:255,0,255:181:99	0/1:255,0,255:155:99	0/1:255,0,255:160:99	0/0:0,143,255:70:99	0/0:0,255,255:157:99	0/1:255,0,255:90:99	0/0:0,114,255:87:99	0/1:255,0,255:159:99	0/0:0,255,255:189:99	0/0:0,174,255:70:99	0/0:0,129,255:43:99	0/0:0,255,255:115:99	0/0:0,255,255:96:99	0/0:0,255,255:135:99	0/0:0,92,255:53:94	0/1:234,0,255:52:99	0/0:0,255,255:110:99	0/1:255,0,255:109:99	0/1:255,0,255:217:99	0/0:0,226,255:110:99	0/1:225,0,248:41:99	0/0:0,237,255:91:99	0/1:255,0,255:86:99	0/0:0,255,255:135:99	0/1:255,0,255:89:99	0/0:0,255,255:156:99	0/0:0,255,255:196:99	0/0:0,250,255:83:99	0/0:0,193,255:110:99	0/1:255,0,255:81:99	0/1:255,0,255:133:99	0/1:255,0,255:76:99
FvH4_1	3168787	.	T	G	999	.	DP=6999;AF1=0.25;G3=0.5,0.5,2.966e-52;HWE=0.00356;CI95=0.25,0.25;DP4=2005,3216,655,1019;MQ=37;FQ=999;PV4=0.6,0,7.9e-07,1	GT:PL:DP:GQ	0/1:96,0,255:142:94	0/0:0,255,255:224:99	0/1:52,0,255:248:50	0/0:0,255,255:250:99	0/0:0,255,255:251:99	0/1:82,0,255:247:80	0/1:111,0,255:245:99	0/1:64,0,255:247:62	0/0:0,255,255:248:99	0/1:113,0,255:246:99	0/1:71,0,255:53:69	0/0:0,255,255:120:99	0/1:128,0,255:210:99	0/1:91,0,255:43:89	0/1:129,0,255:164:99	0/1:84,0,255:172:82	0/0:0,255,255:151:99	0/0:0,160,255:53:99	0/1:79,0,255:159:77	0/1:106,0,255:164:99	0/1:131,0,255:148:99	0/0:0,176,255:71:99	0/0:0,255,255:153:99	0/1:135,0,255:98:99	0/0:0,184,255:84:99	0/1:125,0,255:150:99	0/0:0,255,255:193:99	0/0:0,200,255:73:99	0/0:0,129,255:43:99	0/0:0,255,255:101:99	0/0:0,255,255:92:99	0/0:0,255,255:142:99	0/0:0,148,255:61:99	0/1:50,0,255:42:48	0/0:0,255,255:99:99	0/1:131,0,255:109:99	0/1:125,0,255:227:99	0/0:0,255,255:110:99	0/1:86,0,251:40:84	0/0:0,255,255:101:99	0/1:126,0,255:100:99	0/0:0,255,255:121:99	0/1:116,0,255:88:99	0/0:0,255,255:136:99	0/0:0,255,255:220:99	0/0:0,224,255:82:99	0/0:0,255,255:114:99	0/1:69,0,255:81:67	0/1:115,0,255:115:99	0/1:83,0,255:64:81
FvH4_1	3172117	.	C	G	999	.	DP=3783;AF1=0.25;G3=0.5,0.5,1.334e-41;HWE=0.00356;CI95=0.25,0.25;DP4=1563,1327,436,413;MQ=37;FQ=999;PV4=0.17,0.23,1,1	GT:PL:DP:GQ	0/1:232,0,255:42:99	0/0:0,255,255:170:99	0/1:255,0,255:244:99	0/0:0,255,255:254:99	0/0:0,255,255:250:99	0/1:255,0,255:240:99	0/1:255,0,255:239:99	0/1:255,0,255:246:99	0/0:0,255,255:249:99	0/1:255,0,255:241:99	0/1:255,0,230:30:99	0/0:0,132,255:44:99	0/1:255,0,255:61:99	0/1:123,0,185:13:99	0/1:255,0,255:65:99	0/1:255,0,255:56:99	0/0:0,123,255:53:99	0/0:0,42,255:14:44	0/1:255,0,255:46:99	0/1:255,0,255:40:99	0/1:255,0,255:56:99	0/0:0,48,255:17:50	0/0:0,98,255:45:99	0/1:255,0,250:38:99	0/0:0,53,255:29:55	0/1:253,0,255:57:99	0/0:0,76,255:60:78	0/0:0,48,255:16:50	0/0:0,30,246:10:32	0/0:0,129,255:43:99	0/0:0,75,255:25:77	0/0:0,67,255:47:69	0/0:0,36,255:12:38	0/1:175,0,238:20:99	0/0:0,93,255:31:95	0/1:255,0,229:33:99	0/1:255,0,255:84:99	0/0:0,118,255:51:99	0/1:162,0,228:19:99	0/0:0,69,255:23:71	0/1:255,0,255:46:99	0/0:0,99,255:33:99	0/1:204,0,233:22:99	0/0:0,178,255:60:99	0/0:0,255,255:98:99	0/0:0,144,255:48:99	0/0:0,48,255:16:50	0/1:174,0,255:28:99	0/1:255,0,255:48:99	0/1:233,0,250:27:99
FvH4_1	3192532	.	C	A	999	.	DP=6988;AF1=0.25;G3=0.5,0.5,2.85e-52;HWE=0.00356;CI95=0.25,0.25;DP4=2830,2630,764,714;MQ=37;FQ=999;PV4=0.93,0,0.49,0.017	GT:PL:DP:GQ	0/0:0,255,255:138:99	0/1:163,0,255:239:99	0/1:136,0,255:247:99	0/1:195,0,255:241:99	0/0:0,255,255:248:99	0/0:0,255,255:246:99	0/0:0,255,255:250:99	0/0:0,255,255:252:99	0/0:0,255,255:249:99	0/0:0,255,255:248:99	0/1:197,0,253:69:99	0/0:0,255,255:138:99	0/0:0,255,255:230:99	0/0:0,144,255:55:99	0/0:0,255,255:155:99	0/1:198,0,255:209:99	0/1:181,0,255:142:99	0/1:168,0,255:38:99	0/1:191,0,255:148:99	0/1:197,0,255:115:99	0/1:170,0,255:114:99	0/0:0,255,255:121:99	0/1:213,0,255:132:99	0/0:0,255,255:105:99	0/1:177,0,255:86:99	0/1:170,0,255:157:99	0/0:0,255,255:200:99	0/1:157,0,255:56:99	0/0:0,37,255:32:39	0/1:179,0,255:86:99	0/0:0,246,255:102:99	0/0:0,232,255:101:99	0/0:0,157,255:52:99	0/1:115,0,255:60:99	0/1:190,0,255:128:99	0/0:0,255,255:102:99	0/0:0,255,255:248:99	0/0:0,255,255:110:99	0/1:141,0,255:45:99	0/0:0,212,255:86:99	0/0:0,180,255:67:99	0/0:0,255,255:137:99	0/1:119,0,255:106:99	0/1:174,0,255:169:99	0/1:213,0,255:230:99	0/1:176,0,255:111:99	0/1:147,0,255:80:99	0/1:138,0,255:89:99	0/0:0,255,255:114:99	0/1:197,0,255:55:99
FvH4_1	3235173	.	A	G	999	.	DP=6850;AF1=0.25;G3=0.5,0.5,5.321e-39;HWE=0.00356;CI95=0.25,0.25;DP4=2983,2188,916,672;MQ=37;FQ=999;PV4=1,0,0.061,1	GT:PL:DP:GQ	0/0:0,255,255:104:99	0/1:144,0,255:239:99	0/1:159,0,255:246:99	0/1:131,0,255:231:99	0/0:0,255,255:247:99	0/0:0,255,255:240:99	0/0:0,255,255:250:99	0/0:0,255,255:249:99	0/0:0,255,255:245:99	0/0:0,255,255:237:99	0/1:129,0,255:62:99	0/0:0,255,255:119:99	0/0:0,255,255:204:99	0/0:0,89,255:50:91	0/0:0,255,255:130:99	0/1:144,0,255:143:99	0/1:158,0,255:128:99	0/1:153,0,201:50:99	0/1:138,0,255:137:99	0/1:138,0,255:145:99	0/1:151,0,255:155:99	0/0:0,255,255:89:99	0/1:151,0,255:149:99	0/0:0,202,255:102:99	0/1:107,0,255:68:99	0/1:151,0,255:162:99	0/0:0,255,255:193:99	0/1:119,0,255:68:99	0/0:0,96,255:39:98	0/1:149,0,255:88:99	0/0:0,231,255:90:99	0/0:0,246,255:91:99	0/0:0,149,255:56:99	0/1:71,0,255:51:69	0/1:153,0,255:104:99	0/0:0,255,255:110:99	0/0:0,255,255:242:99	0/0:0,255,255:107:99	0/1:129,0,172:26:99	0/0:0,190,255:76:99	0/0:0,226,255:82:99	0/0:0,255,255:137:99	0/1:147,0,255:124:99	0/1:147,0,255:177:99	0/1:151,0,255:235:99	0/1:127,0,255:110:99	0/1:134,0,255:88:99	0/1:115,0,255:69:99	0/0:0,255,255:148:99	0/1:139,0,255:67:99
FvH4_1	3235218	.	G	C	999	.	DP=7200;AF1=0.2399;G3=0.5201,0.4799,1.613e-77;HWE=0.00551;CI95=0.24,0.24;DP4=2645,2858,795,845;MQ=37;FQ=999;PV4=0.78,0,0.062,1	GT:PL:DP:GQ	0/1:172,0,255:122:99	0/0:0,255,255:250:99	0/1:217,0,255:245:99	0/0:0,255,255:250:99	0/0:0,255,255:246:99	0/1:71,0,255:239:69	0/1:166,0,255:240:99	0/1:204,0,255:248:99	0/0:0,255,255:249:99	0/1:179,0,255:244:99	0/1:185,0,255:59:99	0/0:0,210,255:111:99	0/1:175,0,255:221:99	0/1:161,0,255:47:99	0/1:203,0,255:161:99	0/1:196,0,255:171:99	0/0:0,255,255:151:99	0/0:0,151,255:50:99	0/1:162,0,255:178:99	0/1:176,0,255:146:99	0/1:211,0,255:141:99	0/0:0,255,255:98:99	0/0:0,255,255:164:99	0/1:185,0,255:122:99	0/0:0,211,255:79:99	0/1:164,0,255:168:99	0/0:0,255,255:218:99	0/0:0,214,255:71:99	0/0:0,117,255:40:99	0/0:0,255,255:98:99	0/0:0,223,255:74:99	0/0:0,255,255:114:99	0/0:0,235,255:78:99	0/0:0,176,255:67:99	0/0:0,255,255:112:99	0/1:190,0,255:118:99	0/1:201,0,255:209:99	0/0:0,255,255:112:99	0/1:23,0,255:30:21	0/0:0,223,255:74:99	0/1:207,0,255:93:99	0/0:0,255,255:152:99	0/1:154,0,255:131:99	0/0:0,255,255:228:99	0/0:0,255,255:247:99	0/0:0,255,255:117:99	0/0:0,255,255:91:99	0/1:186,0,255:71:99	0/1:166,0,255:123:99	0/1:171,0,255:75:99
FvH4_1	3242844	.	A	G	999	.	DP=5199;AF1=0.2501;G3=0.4997,0.5003,1.391e-66;HWE=0.00354;CI95=0.25,0.25;DP4=2188,1841,597,522;MQ=37;FQ=999;PV4=0.59,0,0.099,1	GT:PL:DP:GQ	0/0:0,255,255:104:99	0/1:200,0,255:242:99	0/1:213,0,255:226:99	0/1:208,0,255:245:99	0/0:0,255,255:235:99	0/0:0,255,255:250:99	0/0:0,255,255:212:99	0/0:0,255,255:245:99	0/0:0,255,255:247:99	0/0:0,255,255:246:99	0/1:119,0,255:44:99	0/0:0,230,255:84:99	0/0:0,255,255:124:99	0/0:0,62,255:28:64	0/0:0,255,255:127:99	0/1:138,0,255:108:99	0/1:155,0,255:85:99	0/1:151,0,221:23:99	0/1:179,0,255:121:99	0/1:202,0,255:86:99	0/1:179,0,255:86:99	0/0:0,178,255:67:99	0/1:165,0,255:84:99	0/0:0,143,255:73:99	0/1:114,0,255:49:99	0/1:195,0,255:114:99	0/0:0,176,255:88:99	0/1:104,0,255:28:99	0/0:0,50,255:25:52	0/1:134,0,255:45:99	0/0:0,18,255:55:20	0/0:0,181,255:88:99	0/0:0,72,255:24:74	0/1:96,0,255:33:94	0/1:171,0,255:69:99	0/0:0,220,255:73:99	0/0:0,255,255:156:99	0/0:0,196,255:65:99	0/1:140,0,202:25:99	0/0:0,108,255:36:99	0/0:0,112,255:58:99	0/0:0,130,255:63:99	0/1:132,0,255:55:99	0/1:197,0,255:122:99	0/1:209,0,255:177:99	0/1:150,0,255:69:99	0/1:175,0,255:57:99	0/1:193,0,255:49:99	0/0:0,255,255:93:99	0/1:149,0,255:40:99
FvH4_1	3251857	.	T	C	999	.	DP=5652;AF1=0.27;G3=0.46,0.54,1.838e-36;HWE=0.00138;CI95=0.27,0.27;DP4=1839,2414,596,774;MQ=37;FQ=999;PV4=0.88,0.22,0.059,1	GT:PL:DP:GQ	0/1:255,0,255:111:99	0/0:0,255,255:228:99	0/0:0,255,255:214:99	0/1:255,0,255:213:99	0/1:255,0,246:172:99	0/0:0,255,255:248:99	0/0:0,255,255:157:99	0/0:0,255,255:249:99	0/1:255,0,255:220:99	0/0:0,255,255:228:99	0/0:0,72,255:51:73	0/1:255,0,255:80:99	0/0:0,255,255:122:99	0/1:31,0,255:35:30	0/0:0,253,255:84:99	0/0:0,255,255:129:99	0/1:255,0,255:92:99	0/1:255,0,160:32:99	0/0:0,255,255:132:99	0/0:0,153,255:97:99	0/0:0,255,255:100:99	0/1:255,0,255:75:99	0/1:255,0,255:123:99	0/0:0,246,255:117:99	0/1:255,0,255:61:99	0/0:0,119,255:119:99	0/1:255,0,255:169:99	0/1:255,0,225:38:99	0/1:174,0,168:19:99	0/1:255,0,255:84:99	0/1:255,0,255:64:99	0/1:255,0,255:111:99	0/1:255,0,255:59:99	0/1:255,0,255:47:99	0/1:255,0,255:64:99	0/0:0,205,255:68:99	0/0:0,255,255:187:99	0/1:255,0,255:80:99	0/0:0,87,255:29:88	0/1:255,0,255:51:99	0/0:0,198,255:78:99	0/1:255,0,255:97:99	0/0:0,129,255:54:99	0/1:255,0,255:169:99	0/1:255,0,255:201:99	0/1:255,0,255:93:99	0/1:255,0,255:130:99	0/0:0,188,255:86:99	0/0:0,255,255:110:99	0/0:0,138,255:46:99
FvH4_1	3263566	.	A	G	999	.	DP=3790;AF1=0.4652;CI95=0.46,0.48;DP4=825,878,1057,957;MQ=37;FQ=999;PV4=0.015,1,0.073,1	GT:PL:DP:GQ	0/1:204,0,255:41:99	0/1:255,0,255:199:99	0/1:255,0,255:205:99	0/0:0,255,255:200:99	0/1:255,0,255:217:99	1/1:255,255,0:181:99	1/1:255,255,0:208:99	1/1:255,255,0:173:99	0/1:255,0,255:207:99	1/1:255,255,0:216:99	0/1:162,0,233:23:99	0/1:255,0,219:33:99	1/1:255,95,0:65:91	0/1:189,0,11:15:15	1/1:255,46,0:69:42	0/1:255,0,255:67:99	0/0:0,21,255:62:19	0/0:0,47,255:28:45	0/1:255,0,255:75:99	0/1:255,0,255:69:99	0/1:255,0,255:42:99	0/1:255,0,255:50:99	0/0:0,118,255:63:99	0/1:255,0,21:56:25	0/0:0,91,255:53:89	0/1:255,0,255:66:99	0/1:255,0,255:94:99	0/0:0,69,255:24:67	0/1:234,0,66:17:70	0/0:0,27,255:31:25	0/1:255,0,200:33:99	0/1:255,0,255:41:99	0/1:79,0,246:18:81	0/0:0,51,255:18:49	0/0:0,144,255:48:99	1/1:255,117,0:51:99	1/1:255,218,0:85:99	0/1:255,0,255:47:99	0/1:174,0,170:18:99	0/1:76,0,236:15:78	0/1:255,3,0:46:3	0/1:234,0,255:53:99	0/1:255,0,207:29:99	0/0:0,137,255:82:99	0/0:0,255,255:117:99	0/0:0,54,255:38:52	0/0:0,56,255:31:54	0/1:220,0,239:25:99	1/1:255,178,0:59:99	0/1:92,0,208:14:94
FvH4_1	3295755	.	A	G	999	.	DP=7177;AF1=0.26;G3=0.48,0.52,3.012e-52;HWE=0.00225;CI95=0.26,0.26;DP4=3280,2252,931,661;MQ=37;FQ=999;PV4=0.56,0,0.00078,1	GT:PL:DP:GQ	0/1:205,0,255:108:99	0/0:0,255,255:250:99	0/0:0,255,255:244:99	0/1:209,0,255:249:99	0/1:190,0,255:243:99	0/0:0,255,255:247:99	0/0:0,255,255:250:99	0/0:0,255,255:245:99	0/1:180,0,255:248:99	0/0:0,255,255:250:99	0/0:0,196,255:82:99	0/1:220,0,255:155:99	0/0:0,255,255:205:99	0/0:0,117,255:39:99	0/0:0,255,255:144:99	0/0:0,255,255:211:99	0/1:66,0,255:174:64	0/1:169,0,255:69:99	0/0:0,255,255:162:99	0/0:0,255,255:154:99	0/0:0,255,255:141:99	0/1:165,0,255:84:99	0/1:194,0,255:166:99	0/0:0,242,255:124:99	0/1:206,0,255:88:99	0/0:0,255,255:162:99	0/1:204,0,255:181:99	0/1:181,0,255:56:99	0/1:118,0,255:54:99	0/1:151,0,255:79:99	0/1:98,0,255:90:96	0/1:200,0,255:121:99	0/1:196,0,255:70:99	0/1:185,0,255:50:99	0/1:183,0,255:149:99	0/0:0,255,255:120:99	0/0:0,255,255:242:99	0/1:167,0,255:94:99	0/0:0,114,255:38:99	0/1:178,0,255:53:99	0/0:0,160,255:101:99	0/1:198,0,255:129:99	0/0:0,255,255:128:99	0/1:176,0,255:177:99	0/1:220,0,255:238:99	0/1:179,0,255:102:99	0/1:214,0,255:77:99	0/0:0,173,255:74:99	0/0:0,255,255:125:99	0/0:0,247,255:82:99
FvH4_1	3310761	.	CATATATAT	CATATATATAT	999	.	INDEL;DP=4385;AF1=0.3906;G3=0.2373,0.7427,0.02;HWE=1.92e-05;CI95=0.39,0.4;DP4=1973,856,904,346;MQ=37;FQ=999;PV4=0.1,1,2.4e-19,1	GT:PL:DP:GQ	0/1:255,0,255:80:99	0/1:221,0,255:216:99	0/1:113,0,255:217:99	1/1:255,87,0:227:82	0/1:255,0,255:238:99	0/0:0,255,255:230:99	0/0:0,255,255:240:99	0/0:0,255,255:239:99	0/1:255,0,255:229:99	0/0:0,255,255:245:99	0/1:150,0,255:31:99	0/1:176,0,255:47:99	0/0:0,129,255:76:99	0/0:0,36,255:23:35	0/0:0,199,255:66:99	0/1:255,0,255:78:99	0/1:255,0,209:57:99	0/1:255,0,110:23:99	0/1:234,0,255:80:99	0/1:241,0,255:68:99	0/1:167,0,255:80:99	0/1:157,0,157:28:99	0/1:255,0,40:64:45	0/0:0,13,255:34:12	0/1:255,0,117:48:99	0/1:130,0,255:67:99	0/1:214,0,255:52:99	0/1:232,0,150:22:99	0/1:144,0,65:9:70	0/1:255,0,195:38:99	0/1:182,0,255:27:99	0/1:225,0,255:30:99	0/1:172,0,192:17:99	0/1:227,0,125:22:99	0/1:255,0,211:44:99	0/0:0,137,255:57:99	0/0:0,200,255:89:99	0/1:215,0,255:36:99	0/1:51,0,255:25:52	0/1:226,0,141:23:99	0/0:0,57,255:40:56	0/1:255,0,255:48:99	0/1:196,0,255:52:99	0/1:255,0,255:74:99	0/1:255,0,233:134:99	0/1:255,0,26:45:31	0/1:255,0,144:34:99	0/1:214,0,255:42:99	0/0:0,178,255:59:99	0/1:48,0,255:29:49
FvH4_1	3310810	.	T	A	999	.	DP=4751;AF1=0.25;G3=0.5,0.5,3.681e-62;HWE=0.00356;CI95=0.25,0.25;DP4=2476,1637,362,241;MQ=33;FQ=999;PV4=0.96,9.7e-56,1,1	GT:PL:DP:GQ	0/0:0,255,255:94:99	0/1:229,0,255:231:99	0/1:197,0,255:241:99	0/1:158,0,255:152:99	0/0:0,255,255:222:99	0/0:0,255,255:227:99	0/0:0,255,255:242:99	0/0:0,255,255:240:99	0/0:0,255,255:247:99	0/0:0,255,255:250:99	0/1:99,0,255:46:97	0/0:0,175,255:58:99	0/0:0,255,255:105:99	0/0:0,101,255:40:99	0/0:0,253,255:84:99	0/1:203,0,255:90:99	0/1:234,0,255:69:99	0/1:205,0,252:33:99	0/1:253,0,255:99:99	0/1:155,0,255:94:99	0/1:255,0,255:89:99	0/0:0,102,255:34:99	0/1:209,0,255:84:99	0/0:0,74,255:48:76	0/1:135,0,255:49:99	0/1:255,0,255:80:99	0/0:0,193,255:76:99	0/1:225,0,215:34:99	0/1:30,0,195:22:28	0/1:188,0,255:48:99	0/0:0,132,255:44:99	0/0:0,220,255:74:99	0/0:0,78,255:26:80	0/1:100,0,188:26:98	0/1:147,0,255:49:99	0/0:0,211,255:70:99	0/0:0,255,255:139:99	0/0:0,220,255:73:99	0/1:115,0,255:31:99	0/0:0,123,255:41:99	0/0:0,123,255:63:99	0/0:0,187,255:62:99	0/1:222,0,255:67:99	0/1:255,0,255:82:99	0/1:194,0,255:156:99	0/0:0,47,255:50:49	0/1:149,0,255:51:99	0/1:138,0,255:62:99	0/0:0,247,255:83:99	0/1:108,0,255:39:99
FvH4_1	3324456	.	A	G	999	.	DP=3326;AF1=0.2511;G3=0.4967,0.5033,5.116e-47;HWE=0.00335;CI95=0.25,0.26;DP4=2208,667,334,81;MQ=37;FQ=999;PV4=0.1,2.2e-34,1,1	GT:PL:DP:GQ	0/0:0,154,255:51:99	0/1:248,0,255:183:99	0/1:255,0,255:142:99	0/0:0,7,220:245:9	0/0:0,255,255:251:99	0/0:0,255,255:209:99	0/0:0,255,255:148:99	0/0:0,255,255:129:99	0/0:0,255,255:236:99	0/0:0,250,255:83:99	0/1:126,0,244:19:99	0/0:0,148,255:61:99	0/0:0,148,255:49:99	0/1:21,0,99:5:19	0/0:0,123,255:41:99	0/1:236,0,255:79:99	0/1:195,0,255:76:99	0/1:55,0,189:29:53	0/1:80,0,255:34:78	0/1:215,0,190:28:99	0/1:170,0,244:33:99	0/0:0,87,255:29:89	0/1:63,0,255:67:61	0/0:0,63,255:21:65	0/1:81,0,255:29:79	0/1:152,0,255:31:99	0/0:0,126,255:42:99	0/1:94,0,255:39:92	0/0:0,39,255:13:41	0/1:135,0,255:53:99	0/0:0,75,255:25:77	0/0:0,114,255:50:99	0/0:0,72,255:24:74	0/1:32,0,218:12:30	0/1:154,0,255:72:99	0/0:0,75,255:25:77	0/0:0,135,255:45:99	0/0:0,160,255:54:99	0/1:70,0,138:8:68	0/0:0,78,255:26:80	0/0:0,23,255:19:25	0/0:0,172,255:57:99	0/1:89,0,195:24:87	0/1:182,0,255:80:99	0/1:103,0,255:141:99	0/1:119,0,255:54:99	0/1:106,0,255:44:99	0/1:52,0,255:22:50	0/0:0,99,255:33:99	0/1:126,0,157:20:99
FvH4_1	3354755	.	G	A	999	.	DP=6946;AF1=0.68;G3=4.606e-52,0.64,0.36;HWE=7.54e-05;CI95=0.68,0.68;DP4=901,1211,2171,2462;MQ=37;FQ=999;PV4=0.0014,1.1e-26,0.023,1	GT:PL:DP:GQ	1/1:255,255,0:157:99	0/1:255,0,255:209:99	0/1:255,0,255:246:99	1/1:255,255,0:234:99	0/1:255,0,255:236:99	1/1:255,255,0:238:99	1/1:255,255,0:238:99	0/1:255,0,255:243:99	0/1:255,0,255:244:99	0/1:255,0,255:244:99	0/1:255,0,255:50:99	0/1:255,0,255:122:99	1/1:255,255,0:214:99	0/1:255,0,255:44:99	0/1:255,0,255:139:99	1/1:255,255,0:202:99	0/1:255,0,255:119:99	0/1:255,0,255:47:99	0/1:255,0,255:183:99	0/1:255,0,255:129:99	1/1:255,186,0:142:99	1/1:255,75,0:99:75	0/1:255,0,255:145:99	1/1:255,255,0:119:99	1/1:255,132,0:88:99	0/1:255,0,255:165:99	0/1:255,0,255:178:99	1/1:255,57,0:53:57	1/1:255,86,0:41:86	1/1:255,86,0:60:86	0/1:255,0,255:86:99	0/1:255,0,255:109:99	0/1:255,0,226:71:99	0/1:255,0,255:78:99	0/1:255,0,255:120:99	0/1:255,0,255:82:99	0/1:255,0,255:205:99	0/1:255,0,255:113:99	0/1:255,0,90:41:90	0/1:255,0,255:88:99	0/1:255,0,255:78:99	1/1:255,231,0:128:99	1/1:255,255,0:98:99	1/1:255,255,0:201:99	0/1:255,0,255:194:99	1/1:255,145,0:94:99	0/1:255,0,255:81:99	0/1:255,0,255:74:99	1/1:255,255,0:113:99	0/1:255,0,50:63:50
FvH4_1	3383350	.	T	C	999	.	DP=4164;AF1=0.3009;G3=0.3971,0.6029,1.783e-57;HWE=0.00025;CI95=0.3,0.31;DP4=1596,1219,675,611;MQ=37;FQ=999;PV4=0.012,1,0.00048,1	GT:PL:DP:GQ	0/0:0,177,255:72:99	0/1:255,0,255:200:99	0/1:255,0,255:219:99	0/0:0,255,255:204:99	0/1:255,0,255:225:99	0/0:0,255,255:237:99	0/0:0,255,255:235:99	0/1:255,0,255:247:99	0/1:255,0,255:248:99	0/1:255,0,255:249:99	0/1:215,0,255:34:99	0/1:255,0,238:34:99	0/0:0,52,255:72:53	0/1:128,0,151:11:99	0/1:255,0,255:53:99	0/0:0,175,255:59:99	0/1:255,0,255:53:99	0/1:142,0,127:13:99	0/1:255,0,255:72:99	0/1:255,0,255:54:99	0/0:0,132,255:44:99	0/0:0,129,255:43:99	0/1:253,0,255:71:99	0/0:0,98,255:56:99	0/0:0,10,255:35:11	0/1:255,0,255:72:99	0/1:255,0,255:70:99	0/0:0,50,255:29:51	0/0:0,72,255:24:73	0/0:0,20,255:52:21	0/1:255,0,255:41:99	0/1:255,0,255:43:99	0/1:255,0,129:27:99	0/1:118,0,164:12:99	0/1:255,0,222:43:99	0/1:255,0,255:45:99	0/1:255,0,255:92:99	0/1:255,0,255:75:99	0/0:0,54,255:18:55	0/1:255,0,218:33:99	0/1:218,0,255:52:99	0/0:0,132,255:56:99	0/0:0,151,255:51:99	0/0:0,255,255:89:99	0/1:255,0,255:96:99	0/0:0,157,255:52:99	0/1:255,0,243:39:99	0/1:255,0,209:38:99	0/0:0,250,255:83:99	0/0:0,50,255:29:51
FvH4_1	3389920	.	C	T	999	.	DP=7904;AF1=0.3;G3=0.4,0.6,4.041e-52;HWE=0.000268;CI95=0.3,0.3;DP4=2589,3059,931,1269;MQ=37;FQ=999;PV4=0.005,4.4e-46,0.00014,1	GT:PL:DP:GQ	0/0:0,255,255:133:99	0/1:255,0,255:241:99	0/1:255,0,255:247:99	0/0:0,255,255:214:99	0/1:255,0,255:247:99	0/0:0,255,255:248:99	0/0:0,255,255:248:99	0/1:255,0,255:248:99	0/1:255,0,255:245:99	0/1:255,0,255:248:99	0/1:255,0,255:77:99	0/1:255,0,255:119:99	0/0:0,255,255:238:99	0/1:255,0,255:57:99	0/1:255,0,255:180:99	0/0:0,255,255:248:99	0/1:255,0,255:170:99	0/1:223,0,255:47:99	0/1:255,0,255:201:99	0/1:255,0,255:142:99	0/0:0,255,255:171:99	0/0:0,255,255:130:99	0/1:255,0,255:201:99	0/0:0,249,255:167:99	0/0:0,216,255:124:99	0/1:255,0,255:186:99	0/1:255,0,255:238:99	0/0:0,255,255:87:99	0/0:0,65,255:45:66	0/0:0,141,255:86:99	0/1:255,0,255:87:99	0/1:255,0,255:114:99	0/1:244,0,255:108:99	0/1:255,0,255:49:99	0/1:255,0,255:130:99	0/1:255,0,255:97:99	0/1:255,0,255:239:99	0/1:255,0,255:152:99	0/0:0,120,255:52:99	0/1:255,0,255:119:99	0/1:255,0,255:140:99	0/0:0,255,255:138:99	0/0:0,255,255:128:99	0/0:0,255,255:244:99	0/1:255,0,255:219:99	0/0:0,255,255:120:99	0/1:255,0,255:108:99	0/1:255,0,255:98:99	0/0:0,255,255:172:99	0/0:0,205,255:101:99
FvH4_1	3581246	.	A	C	999	.	DP=7679;AF1=0.7;G3=8.564e-52,0.6,0.4;HWE=0.000268;CI95=0.7,0.7;DP4=1548,713,3338,1683;MQ=37;FQ=999;PV4=0.1,1,0.081,1	GT:PL:DP:GQ	1/1:255,255,0:130:99	0/1:255,0,255:233:99	0/1:255,0,255:246:99	1/1:255,255,0:191:99	0/1:255,0,255:239:99	1/1:255,255,0:222:99	1/1:255,255,0:243:99	0/1:255,0,255:247:99	0/1:255,0,255:240:99	0/1:255,0,255:245:99	0/1:255,0,255:67:99	0/1:255,0,255:127:99	1/1:255,255,0:219:99	0/1:255,0,255:61:99	0/1:255,0,255:206:99	1/1:255,255,0:234:99	0/1:255,0,255:135:99	0/1:241,0,255:54:99	0/1:255,0,255:193:99	0/1:255,0,255:178:99	1/1:255,255,0:172:99	1/1:255,88,0:108:89	0/1:255,0,255:179:99	1/1:255,248,0:147:99	1/1:255,187,0:107:99	0/1:255,0,255:177:99	0/1:255,0,255:163:99	1/1:255,121,0:64:99	1/1:255,77,0:45:78	1/1:255,163,0:87:99	0/1:255,0,255:57:99	0/1:255,0,255:118:99	0/1:255,0,255:92:99	0/1:255,0,255:60:99	0/1:255,0,255:139:99	0/1:255,0,255:86:99	0/1:255,0,255:243:99	0/1:255,0,255:82:99	1/1:255,139,0:58:99	0/1:255,0,255:97:99	0/1:255,0,255:78:99	1/1:255,255,0:164:99	1/1:255,106,0:108:99	1/1:255,255,0:212:99	0/1:255,0,255:241:99	1/1:255,255,0:110:99	0/1:255,0,255:90:99	0/1:255,0,255:83:99	1/1:255,255,0:108:99	1/1:255,129,0:97:99
FvH4_1	3582417	.	C	A	999	.	DP=4580;AF1=0.3;G3=0.3999,0.6001,1.506e-31;HWE=0.000267;CI95=0.3,0.3;DP4=1868,1416,729,508;MQ=37;FQ=999;PV4=0.22,0,0.045,0.081	GT:PL:DP:GQ	0/0:0,204,255:77:99	0/1:173,0,255:244:99	0/1:199,0,255:241:99	0/0:0,255,255:247:99	0/1:185,0,255:205:99	0/0:0,255,255:246:99	0/0:0,255,255:225:99	0/1:139,0,255:242:99	0/1:182,0,255:226:99	0/1:173,0,255:250:99	0/1:138,0,169:23:99	0/1:57,0,255:39:56	0/0:0,251,255:91:99	0/1:82,0,85:11:81	0/1:182,0,255:80:99	0/0:0,254,255:92:99	0/1:152,0,255:86:99	0/1:88,0,255:27:87	0/1:151,0,255:86:99	0/1:166,0,255:85:99	0/0:0,252,255:92:99	0/0:0,129,255:43:99	0/1:158,0,255:74:99	0/0:0,83,255:55:84	0/0:0,115,255:47:99	0/1:152,0,255:73:99	0/1:159,0,255:82:99	0/0:0,51,255:17:52	0/0:0,75,255:25:76	0/0:0,117,255:39:99	0/1:154,0,255:33:99	0/1:118,0,255:56:99	0/1:130,0,247:32:99	0/1:40,0,255:28:39	0/1:157,0,255:67:99	0/1:136,0,255:50:99	0/1:149,0,255:136:99	0/1:147,0,255:61:99	0/0:0,54,255:18:55	0/1:167,0,188:32:99	0/1:73,0,255:39:72	0/0:0,172,255:57:99	0/0:0,141,255:47:99	0/0:0,255,255:100:99	0/1:160,0,255:127:99	0/0:0,190,255:63:99	0/1:124,0,255:51:99	0/1:115,0,255:39:99	0/0:0,255,255:90:99	0/0:0,26,255:25:27
FvH4_1	3627809	.	T	G	999	.	DP=7353;AF1=0.68;G3=1.984e-30,0.64,0.36;HWE=7.55e-05;CI95=0.68,0.68;DP4=1035,1201,2253,2659;MQ=37;FQ=999;PV4=0.76,0,0.37,1	GT:PL:DP:GQ	1/1:179,255,0:144:99	0/1:180,0,255:223:99	0/1:95,0,255:250:99	1/1:255,255,0:231:99	0/1:159,0,255:249:99	1/1:244,255,0:241:99	1/1:255,255,0:245:99	0/1:148,0,255:249:99	0/1:165,0,255:250:99	0/1:146,0,255:247:99	0/1:141,0,255:80:99	0/1:139,0,255:116:99	1/1:167,255,0:215:99	0/1:147,0,243:43:99	0/1:169,0,255:156:99	1/1:233,255,0:209:99	0/1:157,0,255:132:99	0/1:110,0,255:66:99	0/1:140,0,255:180:99	0/1:147,0,255:152:99	1/1:83,235,0:185:90	1/1:143,122,0:87:99	0/1:157,0,255:144:99	1/1:141,150,0:113:99	1/1:116,82,0:82:82	0/1:133,0,255:177:99	0/1:152,0,255:184:99	0/1:125,0,42:47:42	1/1:168,52,0:37:52	1/1:155,236,0:129:99	0/1:158,0,255:92:99	0/1:172,0,255:124:99	0/1:158,0,255:83:99	0/1:146,0,255:51:99	0/1:147,0,255:108:99	0/1:156,0,255:111:99	0/1:179,0,255:197:99	0/1:142,0,255:119:99	0/1:121,0,25:44:25	0/1:168,0,255:112:99	0/1:149,0,255:104:99	1/1:165,255,0:137:99	1/1:146,139,0:93:99	1/1:160,255,0:195:99	0/1:164,0,255:191:99	1/1:139,153,0:98:99	0/1:114,0,255:80:99	0/1:121,0,255:104:99	1/1:239,255,0:162:99	1/1:214,204,0:80:99
FvH4_1	3636365	.	G	A	999	.	DP=5530;AF1=0.6879;G3=9.339e-33,0.6268,0.3732;HWE=0.000121;CI95=0.68,0.69;DP4=918,896,1826,1808;MQ=37;FQ=999;PV4=0.82,0,0.013,1	GT:PL:DP:GQ	1/1:203,153,0:84:99	0/1:209,0,255:235:99	0/1:192,0,255:248:99	1/1:255,255,0:243:99	0/1:121,0,255:243:99	1/1:255,255,0:245:99	1/1:255,255,0:247:99	0/1:202,0,255:246:99	0/1:216,0,255:239:99	0/1:210,0,255:207:99	0/1:169,0,255:52:99	0/1:199,0,242:72:99	1/1:178,155,0:116:99	0/1:153,0,212:26:99	0/1:208,0,255:128:99	1/1:245,255,0:129:99	0/1:198,0,255:100:99	0/1:148,0,255:33:99	0/1:185,0,255:115:99	0/1:177,0,255:85:99	1/1:242,181,0:83:99	1/1:189,91,0:72:91	0/1:196,0,255:98:99	1/1:129,5,0:74:7	1/1:241,156,0:64:99	0/1:195,0,255:110:99	0/1:198,0,255:132:99	1/1:232,95,0:43:95	1/1:234,57,0:19:57	1/1:247,138,0:58:99	0/1:159,0,255:53:99	0/1:183,0,255:84:99	0/1:63,0,255:22:69	0/1:116,0,255:28:99	0/1:197,0,255:85:99	0/1:176,0,255:64:99	0/1:181,0,255:196:99	0/1:176,0,255:98:99	0/1:182,0,21:26:21	0/1:203,0,255:53:99	0/1:195,0,255:80:99	1/1:228,165,0:90:99	1/1:209,120,0:72:99	1/1:197,196,0:111:99	0/1:212,0,255:189:99	1/1:234,138,0:58:99	0/1:183,0,255:84:99	0/1:177,0,255:46:99	1/1:249,255,0:108:99	1/1:175,58,0:55:58
FvH4_1	3690294	.	T	C	999	.	DP=4323;AF1=0.3005;G3=0.3983,0.6017,1.69e-64;HWE=0.000257;CI95=0.3,0.31;DP4=1294,1714,495,734;MQ=37;FQ=999;PV4=0.11,0,0.07,1	GT:PL:DP:GQ	0/0:0,202,255:75:99	0/1:193,0,255:234:99	0/1:197,0,255:160:99	0/0:0,255,255:249:99	0/1:104,0,255:182:99	0/0:0,255,255:236:99	0/0:0,255,255:130:99	0/1:196,0,255:190:99	0/1:177,0,255:203:99	0/1:195,0,255:201:99	0/1:162,0,255:39:99	0/1:137,0,255:63:99	0/0:0,255,255:111:99	0/1:80,0,255:20:79	0/1:192,0,255:78:99	0/0:0,140,255:88:99	0/1:144,0,255:63:99	0/1:55,0,209:15:54	0/1:176,0,255:74:99	0/1:172,0,255:73:99	0/0:0,241,255:80:99	0/0:0,129,255:43:99	0/1:157,0,255:54:99	0/0:0,192,255:71:99	0/0:0,102,255:41:99	0/1:167,0,255:73:99	0/1:183,0,255:85:99	0/0:0,69,255:23:70	0/0:0,12,255:27:13	0/0:0,49,255:40:50	0/1:82,0,255:35:81	0/1:156,0,255:62:99	0/1:170,0,234:34:99	0/1:168,0,195:35:99	0/1:133,0,255:57:99	0/1:175,0,255:50:99	0/1:182,0,255:128:99	0/1:146,0,255:87:99	0/0:0,54,255:25:55	0/1:91,0,255:43:90	0/1:166,0,255:56:99	0/0:0,178,255:59:99	0/0:0,178,255:59:99	0/0:0,228,255:98:99	0/1:161,0,255:117:99	0/0:0,118,255:54:99	0/1:144,0,255:37:99	0/1:76,0,255:40:75	0/0:0,255,255:103:99	0/0:0,86,255:37:87
FvH4_1	3707716	.	C	G	999	.	DP=6135;AF1=0.697;G3=6.155e-68,0.6093,0.3907;HWE=0.000214;CI95=0.69,0.7;DP4=977,1131,1691,2165;MQ=37;FQ=999;PV4=0.068,0.03,0.052,1	GT:PL:DP:GQ	1/1:255,255,0:112:99	0/1:255,0,255:235:99	0/1:255,0,255:229:99	1/1:255,255,0:249:99	0/1:255,0,255:225:99	1/1:255,255,0:218:99	1/1:255,255,0:237:99	0/1:255,0,255:248:99	0/1:255,0,255:237:99	0/1:255,0,255:233:99	0/1:211,0,255:61:99	0/1:255,0,255:81:99	1/1:255,255,0:181:99	0/1:255,0,255:43:99	0/1:255,0,255:136:99	1/1:255,193,0:138:99	0/1:255,0,255:123:99	0/1:255,0,255:41:99	0/1:255,0,255:152:99	0/1:255,0,255:83:99	1/1:255,154,0:97:99	1/1:255,89,0:53:90	0/1:255,0,255:124:99	1/1:255,94,0:85:95	1/1:255,5,0:76:7	0/1:255,0,255:124:99	0/1:255,0,255:126:99	1/1:255,86,0:39:87	1/1:255,44,0:25:45	1/1:255,211,0:70:99	0/1:255,0,255:65:99	0/1:255,0,255:103:99	0/1:151,0,255:35:99	0/1:255,0,255:62:99	0/1:255,0,255:101:99	0/1:255,0,255:91:99	0/1:255,0,255:220:99	0/1:255,0,255:98:99	1/1:255,10,0:27:11	0/1:255,0,255:50:99	0/1:255,0,255:135:99	1/1:255,177,0:94:99	1/1:255,75,0:70:76	1/1:255,211,0:131:99	0/1:255,0,255:227:99	1/1:255,110,0:101:99	0/1:255,0,255:65:99	0/1:255,0,255:50:99	1/1:255,255,0:96:99	1/1:255,151,0:62:99
FvH4_1	3707772	.	A	G	999	.	DP=6134;AF1=0.3;G3=0.4,0.6,2.994e-77;HWE=0.000268;CI95=0.3,0.3;DP4=2044,2029,994,990;MQ=37;FQ=999;PV4=0.96,0,0.46,1	GT:PL:DP:GQ	0/0:0,255,255:117:99	0/1:197,0,255:247:99	0/1:195,0,255:234:99	0/0:0,255,255:249:99	0/1:149,0,255:241:99	0/0:0,255,255:242:99	0/0:0,255,255:237:99	0/1:203,0,255:232:99	0/1:200,0,255:242:99	0/1:199,0,255:240:99	0/1:158,0,255:45:99	0/1:197,0,255:94:99	0/0:0,255,255:176:99	0/1:172,0,255:44:99	0/1:193,0,255:151:99	0/0:0,255,255:153:99	0/1:198,0,255:112:99	0/1:118,0,255:39:99	0/1:198,0,255:133:99	0/1:187,0,255:123:99	0/0:0,235,255:93:99	0/0:0,113,255:46:99	0/1:148,0,255:121:99	0/0:0,144,255:79:99	0/0:0,158,255:77:99	0/1:180,0,255:139:99	0/1:183,0,255:122:99	0/0:0,72,255:38:73	0/0:0,28,255:25:29	0/0:0,176,255:68:99	0/1:183,0,255:74:99	0/1:172,0,255:81:99	0/1:154,0,249:27:99	0/1:151,0,255:68:99	0/1:191,0,255:103:99	0/1:165,0,255:98:99	0/1:198,0,255:243:99	0/1:179,0,255:81:99	0/0:0,96,255:32:97	0/1:159,0,255:46:99	0/1:194,0,255:90:99	0/0:0,159,255:76:99	0/0:0,255,255:92:99	0/0:0,255,255:160:99	0/1:184,0,255:234:99	0/0:0,204,255:82:99	0/1:172,0,255:80:99	0/1:191,0,255:67:99	0/0:0,255,255:112:99	0/0:0,157,255:52:99
FvH4_1	3707827	.	T	G	999	.	DP=6380;AF1=0.6982;G3=1.999e-43,0.6056,0.3944;HWE=0.000234;CI95=0.69,0.7;DP4=899,1190,1882,2229;MQ=37;FQ=999;PV4=0.04,0,0.081,1	GT:PL:DP:GQ	1/1:216,255,0:123:99	0/1:134,0,255:237:99	0/1:163,0,255:240:99	1/1:255,255,0:244:99	0/1:155,0,255:233:99	1/1:217,255,0:202:99	1/1:255,255,0:245:99	0/1:95,0,255:245:99	0/1:168,0,255:240:99	0/1:151,0,255:215:99	0/1:103,0,255:53:99	0/1:154,0,255:113:99	1/1:118,231,0:161:99	0/1:131,0,255:41:99	0/1:137,0,255:153:99	1/1:156,255,0:169:99	0/1:127,0,255:124:99	0/1:115,0,255:36:99	0/1:143,0,255:124:99	0/1:122,0,255:144:99	1/1:212,255,0:112:99	1/1:138,46,0:40:47	0/1:143,0,255:113:99	1/1:117,100,0:90:99	1/1:132,114,0:84:99	0/1:124,0,255:144:99	0/1:133,0,255:133:99	1/1:154,31,0:46:32	1/1:170,47,0:29:48	1/1:186,159,0:65:99	0/1:134,0,255:80:99	0/1:134,0,255:83:99	0/1:119,0,255:51:99	0/1:126,0,255:62:99	0/1:142,0,255:106:99	0/1:146,0,255:126:99	0/1:153,0,255:224:99	0/1:132,0,255:99:99	1/1:139,6,0:34:7	0/1:125,0,255:59:99	0/1:140,0,255:119:99	1/1:216,253,0:84:99	1/1:104,63,0:77:64	1/1:161,255,0:169:99	0/1:158,0,255:211:99	1/1:187,167,0:79:99	0/1:92,0,255:76:99	0/1:124,0,255:89:99	1/1:189,255,0:107:99	1/1:201,167,0:67:99
FvH4_1	3716417	.	T	C	999	.	DP=4030;AF1=0.3003;G3=0.3988,0.6012,1.516e-65;HWE=0.000261;CI95=0.3,0.31;DP4=1158,1633,488,655;MQ=37;FQ=999;PV4=0.5,0,0.015,1	GT:PL:DP:GQ	0/0:0,211,255:77:99	0/1:135,0,255:241:99	0/1:162,0,255:174:99	0/0:0,255,255:180:99	0/1:131,0,255:209:99	0/0:0,255,255:202:99	0/0:0,255,255:235:99	0/1:128,0,255:168:99	0/1:157,0,255:212:99	0/1:129,0,255:230:99	0/1:59,0,255:32:58	0/1:98,0,255:35:97	0/0:0,159,255:74:99	0/1:98,0,220:22:97	0/1:137,0,255:79:99	0/0:0,227,255:90:99	0/1:104,0,255:35:99	0/1:40,0,232:18:39	0/1:156,0,255:66:99	0/1:96,0,255:64:95	0/0:0,141,255:56:99	0/0:0,14,255:32:15	0/1:119,0,255:57:99	0/0:0,154,255:51:99	0/0:0,120,255:41:99	0/1:111,0,255:62:99	0/1:126,0,255:89:99	0/0:0,90,255:30:91	0/0:0,30,251:10:31	0/0:0,57,255:40:58	0/1:92,0,255:37:91	0/1:163,0,255:63:99	0/1:127,0,199:30:99	0/1:73,0,226:21:72	0/1:114,0,255:39:99	0/1:120,0,255:68:99	0/1:152,0,255:117:99	0/1:129,0,255:46:99	0/0:0,35,255:27:36	0/1:91,0,255:39:90	0/1:148,0,255:59:99	0/0:0,90,255:45:91	0/0:0,108,255:37:99	0/0:0,202,255:67:99	0/1:149,0,255:89:99	0/0:0,111,255:51:99	0/1:146,0,255:39:99	0/1:91,0,207:37:90	0/0:0,201,255:75:99	0/0:0,72,255:37:73
FvH4_1	3738852	.	T	C	999	.	DP=5825;AF1=0.7;G3=2.555e-77,0.6001,0.3999;HWE=0.000267;CI95=0.7,0.7;DP4=803,904,1874,1976;MQ=37;FQ=999;PV4=0.27,1,0.1,1	GT:PL:DP:GQ	1/1:255,255,0:113:99	0/1:255,0,255:221:99	0/1:255,0,255:223:99	1/1:255,255,0:238:99	0/1:255,0,255:238:99	1/1:255,255,0:242:99	1/1:255,255,0:239:99	0/1:255,0,255:245:99	0/1:255,0,255:246:99	0/1:255,0,255:219:99	0/1:255,0,255:55:99	0/1:255,0,255:95:99	1/1:255,255,0:140:99	0/1:255,0,222:28:99	0/1:255,0,255:116:99	1/1:255,255,0:130:99	0/1:255,0,255:91:99	0/1:255,0,228:30:99	0/1:255,0,255:85:99	0/1:255,0,255:109:99	1/1:255,175,0:94:99	1/1:255,141,0:47:99	0/1:255,0,255:112:99	1/1:255,79,0:74:80	1/1:255,175,0:58:99	0/1:255,0,255:112:99	0/1:255,0,255:138:99	1/1:255,123,0:41:99	1/1:255,24,0:19:25	1/1:255,80,0:60:81	0/1:255,0,255:64:99	0/1:255,0,255:72:99	0/1:255,0,210:29:99	0/1:255,0,255:40:99	0/1:255,0,255:92:99	0/1:255,0,255:78:99	0/1:255,0,255:171:99	0/1:255,0,255:102:99	1/1:255,71,0:36:72	0/1:255,0,255:61:99	0/1:255,0,255:71:99	1/1:255,161,0:87:99	1/1:255,199,0:66:99	1/1:255,255,0:114:99	0/1:255,0,255:204:99	1/1:255,118,0:86:99	0/1:255,0,255:87:99	0/1:255,0,255:85:99	1/1:255,255,0:112:99	1/1:255,56,0:42:57
FvH4_1	3739520	.	A	T	999	.	DP=3165;AF1=0.2915;G3=0.4153,0.5847,6.615e-56;HWE=0.00043;CI95=0.29,0.3;DP4=742,1542,312,553;MQ=37;FQ=999;PV4=0.063,1.8e-06,0.0012,0.041	GT:PL:DP:GQ	0/0:0,141,255:47:99	0/1:255,0,255:143:99	0/1:255,0,255:177:99	0/0:0,255,255:180:99	0/1:255,0,255:231:99	0/0:0,255,255:228:99	0/0:0,255,255:185:99	0/1:255,0,255:202:99	0/1:255,0,255:186:99	0/1:255,0,255:154:99	0/1:76,0,249:22:75	0/1:255,0,255:50:99	0/0:0,14,255:59:15	0/0:0,8,255:15:9	0/1:255,0,255:50:99	0/0:0,190,255:64:99	0/1:240,0,255:43:99	0/1:172,0,149:13:99	0/1:255,0,255:45:99	0/1:255,0,255:34:99	0/0:0,59,255:43:60	0/0:0,69,255:23:70	0/1:229,0,232:30:99	0/0:0,59,255:32:60	0/0:0,75,255:25:76	0/1:255,0,255:48:99	0/1:255,0,255:36:99	0/0:0,54,255:18:55	0/0:0,48,255:16:49	0/0:0,32,255:23:33	0/1:136,0,255:23:99	0/1:205,0,255:32:99	0/1:78,0,121:9:77	0/1:251,0,214:25:99	0/1:255,0,255:33:99	0/1:142,0,255:38:99	0/1:255,0,255:72:99	0/1:255,0,255:45:99	0/0:0,33,255:11:34	0/1:186,0,255:26:99	0/1:192,0,255:39:99	0/0:0,92,255:43:93	0/0:0,81,255:28:82	0/0:0,171,255:69:99	0/1:255,0,255:76:99	0/0:0,53,255:30:54	0/1:255,0,207:28:99	0/1:189,0,178:20:99	0/0:0,175,255:58:99	0/0:0,66,255:22:67
FvH4_1	3778659	.	G	A	999	.	DP=6299;AF1=0.3;G3=0.4,0.6,4.041e-52;HWE=0.000268;CI95=0.3,0.3;DP4=1958,2411,796,1082;MQ=37;FQ=999;PV4=0.08,0,0.0033,1	GT:PL:DP:GQ	0/0:0,255,255:128:99	0/1:197,0,255:229:99	0/1:189,0,255:247:99	0/0:0,255,255:248:99	0/1:188,0,255:250:99	0/0:0,255,255:249:99	0/0:0,255,255:251:99	0/1:203,0,255:246:99	0/1:167,0,255:247:99	0/1:194,0,255:231:99	0/1:172,0,255:59:99	0/1:165,0,255:110:99	0/0:0,255,255:160:99	0/1:89,0,255:29:88	0/1:178,0,255:125:99	0/0:0,255,255:138:99	0/1:180,0,255:146:99	0/1:162,0,255:48:99	0/1:202,0,255:148:99	0/1:192,0,255:130:99	0/0:0,255,255:122:99	0/0:0,255,255:85:99	0/1:160,0,255:88:99	0/0:0,102,255:108:99	0/0:0,206,255:83:99	0/1:198,0,255:126:99	0/1:131,0,255:128:99	0/0:0,157,255:52:99	0/0:0,108,255:43:99	0/0:0,119,255:68:99	0/1:168,0,255:76:99	0/1:168,0,255:84:99	0/1:193,0,255:62:99	0/1:130,0,255:36:99	0/1:173,0,255:97:99	0/1:137,0,255:67:99	0/1:165,0,255:205:99	0/1:161,0,255:105:99	0/0:0,99,255:40:99	0/1:195,0,255:83:99	0/1:169,0,255:81:99	0/0:0,255,255:120:99	0/0:0,231,255:84:99	0/0:0,255,255:168:99	0/1:198,0,255:225:99	0/0:0,153,255:59:99	0/1:190,0,255:95:99	0/1:191,0,255:77:99	0/0:0,255,255:102:99	0/0:0,88,255:59:89
FvH4_1	3787561	.	T	G	999	.	DP=3387;AF1=0.3;G3=0.4,0.6,9.946e-32;HWE=0.000268;CI95=0.3,0.3;DP4=572,1735,261,788;MQ=37;FQ=999;PV4=0.97,0,0.34,1	GT:PL:DP:GQ	0/0:0,184,255:61:99	0/1:193,0,255:162:99	0/1:183,0,255:149:99	0/0:0,255,255:173:99	0/1:207,0,255:238:99	0/0:0,255,255:227:99	0/0:0,255,255:150:99	0/1:179,0,255:216:99	0/1:182,0,255:182:99	0/1:190,0,255:118:99	0/1:133,0,252:37:99	0/1:121,0,255:37:99	0/0:0,81,255:56:82	0/1:70,0,136:12:69	0/1:123,0,255:56:99	0/0:0,250,255:83:99	0/1:150,0,238:40:99	0/1:90,0,205:18:89	0/1:120,0,255:44:99	0/1:120,0,254:41:99	0/0:0,87,255:36:88	0/0:0,33,255:26:34	0/1:143,0,255:49:99	0/0:0,93,255:38:94	0/0:0,120,255:47:99	0/1:157,0,255:54:99	0/1:167,0,255:77:99	0/0:0,60,255:20:61	0/0:0,54,255:18:55	0/0:0,74,255:30:75	0/1:118,0,149:19:99	0/1:116,0,255:42:99	0/1:92,0,188:20:91	0/1:68,0,226:24:67	0/1:160,0,246:41:99	0/1:176,0,255:45:99	0/1:183,0,255:131:99	0/1:123,0,255:32:99	0/0:0,39,255:13:40	0/1:120,0,171:25:99	0/1:134,0,255:41:99	0/0:0,84,255:28:85	0/0:0,132,255:44:99	0/0:0,231,255:91:99	0/1:136,0,255:94:99	0/0:0,102,255:34:99	0/1:98,0,255:35:97	0/1:94,0,255:26:93	0/0:0,166,255:55:99	0/0:0,63,255:21:64
FvH4_1	3792376	.	C	G	999	.	DP=6277;AF1=0.3004;G3=0.3986,0.6014,4.846e-74;HWE=0.000259;CI95=0.3,0.31;DP4=2251,2095,990,869;MQ=37;FQ=999;PV4=0.29,1,0.11,1	GT:PL:DP:GQ	0/0:0,255,255:115:99	0/1:255,0,255:242:99	0/1:255,0,255:247:99	0/0:0,255,255:248:99	0/1:255,0,255:247:99	0/0:0,255,255:243:99	0/0:0,255,255:247:99	0/1:255,0,255:247:99	0/1:255,0,255:247:99	0/1:255,0,255:246:99	0/1:255,0,255:58:99	0/1:255,0,255:64:99	0/0:0,255,255:191:99	0/1:255,0,227:27:99	0/1:255,0,255:145:99	0/0:0,255,255:168:99	0/1:255,0,255:98:99	0/1:255,0,255:48:99	0/1:255,0,255:120:99	0/1:255,0,255:130:99	0/0:0,249,255:129:99	0/0:0,211,255:70:99	0/1:255,0,255:119:99	0/0:0,255,255:108:99	0/0:0,179,255:82:99	0/1:255,0,255:133:99	0/1:255,0,255:134:99	0/0:0,163,255:55:99	0/0:0,13,255:29:14	0/0:0,131,255:67:99	0/1:255,0,255:87:99	0/1:255,0,255:91:99	0/1:255,0,255:53:99	0/1:255,0,255:53:99	0/1:255,0,255:95:99	0/1:255,0,255:88:99	0/1:255,0,255:217:99	0/1:255,0,255:95:99	0/0:0,144,255:49:99	0/1:255,0,255:57:99	0/1:255,0,255:92:99	0/0:0,233,255:111:99	0/0:0,255,255:110:99	0/0:0,118,255:122:99	0/1:255,0,255:208:99	0/0:0,203,255:92:99	0/1:255,0,255:68:99	0/1:255,0,255:43:99	0/0:0,241,255:96:99	0/0:0,152,255:74:99
FvH4_1	3799922	.	G	A	999	.	DP=7597;AF1=0.7;G3=8.564e-52,0.6,0.4;HWE=0.000268;CI95=0.7,0.7;DP4=1145,1229,2407,2590;MQ=37;FQ=999;PV4=0.96,0.38,0.0011,1	GT:PL:DP:GQ	1/1:255,255,0:165:99	0/1:255,0,255:244:99	0/1:255,0,255:249:99	1/1:255,255,0:228:99	0/1:255,0,255:236:99	1/1:255,255,0:220:99	1/1:255,255,0:242:99	0/1:255,0,255:251:99	0/1:255,0,255:240:99	0/1:255,0,255:245:99	0/1:255,0,255:90:99	0/1:255,0,255:142:99	1/1:255,255,0:234:99	0/1:255,0,255:61:99	0/1:255,0,255:183:99	1/1:255,255,0:219:99	0/1:255,0,255:125:99	0/1:255,0,255:48:99	0/1:255,0,255:211:99	0/1:255,0,255:158:99	1/1:255,208,0:125:99	1/1:255,50,0:96:51	0/1:255,0,255:178:99	1/1:255,91,0:129:92	1/1:255,187,0:62:99	0/1:255,0,255:184:99	0/1:255,0,255:191:99	1/1:255,64,0:63:65	1/1:255,111,0:37:99	1/1:255,175,0:94:99	0/1:241,0,255:72:99	0/1:255,0,255:131:99	0/1:255,0,255:92:99	0/1:255,0,255:53:99	0/1:255,0,255:125:99	0/1:255,0,255:104:99	0/1:255,0,255:222:99	0/1:255,0,255:136:99	1/1:255,58,0:44:59	0/1:255,0,255:85:99	0/1:255,0,255:105:99	1/1:255,255,0:182:99	1/1:255,235,0:114:99	1/1:255,255,0:215:99	0/1:255,0,255:231:99	1/1:255,178,0:106:99	0/1:255,0,255:141:99	0/1:255,0,255:89:99	1/1:255,255,0:126:99	1/1:255,111,0:48:99
FvH4_1	3932208	.	C	A	999	.	DP=7558;AF1=0.2984;G3=0.4019,0.5981,2.508e-77;HWE=0.000288;CI95=0.29,0.3;DP4=2171,3191,919,1213;MQ=37;FQ=999;PV4=0.04,0,0.073,1	GT:PL:DP:GQ	0/0:0,255,255:161:99	0/1:192,0,255:220:99	0/1:195,0,255:245:99	0/0:0,255,255:249:99	0/1:203,0,255:242:99	0/0:0,255,255:248:99	0/0:0,255,255:250:99	0/1:199,0,255:245:99	0/1:198,0,255:248:99	0/1:136,0,255:247:99	0/1:147,0,255:59:99	0/1:190,0,255:134:99	0/0:0,255,255:246:99	0/1:179,0,255:56:99	0/1:181,0,255:176:99	0/0:0,255,255:226:99	0/1:128,0,255:151:99	0/1:171,0,255:52:99	0/1:166,0,255:209:99	0/1:196,0,255:187:99	0/0:0,255,255:158:99	0/0:0,242,255:88:99	0/1:179,0,255:180:99	0/0:0,227,255:123:99	0/0:0,200,255:111:99	0/1:162,0,255:217:99	0/1:197,0,255:185:99	0/0:0,255,255:102:99	0/0:0,169,255:56:99	0/0:0,126,255:84:99	0/1:174,0,255:82:99	0/1:182,0,255:106:99	0/1:8,0,255:71:8	0/1:153,0,255:84:99	0/1:185,0,255:111:99	0/1:195,0,255:126:99	0/1:166,0,255:238:99	0/1:173,0,255:107:99	0/0:0,120,255:40:99	0/1:162,0,255:93:99	0/1:177,0,255:83:99	0/0:0,255,255:148:99	0/0:0,255,255:117:99	0/0:0,255,255:188:99	0/1:203,0,255:228:99	0/0:0,255,255:129:99	0/1:165,0,255:82:99	0/1:156,0,255:88:99	0/0:0,255,255:159:99	0/0:0,41,255:59:42
FvH4_1	3938492	.	T	C	999	.	DP=8974;AF1=0.7;G3=2.168e-29,0.6,0.4;HWE=0.000268;CI95=0.7,0.7;DP4=1603,1305,3267,2662;MQ=37;FQ=999;PV4=1,0,0.034,1	GT:PL:DP:GQ	1/1:255,255,0:168:99	0/1:192,0,255:247:99	0/1:182,0,255:249:99	1/1:255,255,0:247:99	0/1:192,0,255:251:99	1/1:255,255,0:252:99	1/1:255,255,0:248:99	0/1:130,0,255:249:99	0/1:202,0,255:246:99	0/1:197,0,255:243:99	0/1:171,0,255:101:99	0/1:181,0,255:191:99	1/1:255,255,0:200:99	0/1:150,0,228:60:99	0/1:197,0,255:220:99	1/1:255,255,0:230:99	0/1:209,0,255:215:99	0/1:153,0,255:64:99	0/1:213,0,255:215:99	0/1:198,0,255:241:99	1/1:159,255,0:217:99	1/1:225,255,0:155:99	0/1:218,0,255:238:99	1/1:181,255,0:170:99	1/1:126,61,0:103:62	0/1:196,0,255:229:99	0/1:201,0,255:220:99	1/1:255,255,0:106:99	1/1:245,90,0:30:91	1/1:201,209,0:112:99	0/1:180,0,255:108:99	0/1:202,0,255:186:99	0/1:200,0,255:126:99	0/1:180,0,255:81:99	0/1:182,0,255:193:99	0/1:215,0,255:218:99	0/1:201,0,255:217:99	0/1:203,0,255:163:99	1/1:207,98,0:57:99	0/1:209,0,255:137:99	0/1:165,0,255:158:99	1/1:255,255,0:201:99	1/1:224,255,0:147:99	1/1:250,255,0:231:99	0/1:196,0,255:211:99	1/1:171,209,0:140:99	0/1:160,0,255:114:99	0/1:191,0,255:154:99	1/1:225,255,0:177:99	1/1:200,168,0:101:99
FvH4_1	3963554	.	G	C	999	.	DP=6258;AF1=0.6905;G3=1.524e-55,0.6194,0.3806;HWE=0.000149;CI95=0.69,0.7;DP4=1442,635,2744,1265;MQ=37;FQ=999;PV4=0.45,0.0073,0.27,1	GT:PL:DP:GQ	1/1:255,255,0:99:99	0/1:255,0,255:243:99	0/1:255,0,255:229:99	1/1:255,255,0:234:99	0/1:255,0,255:222:99	1/1:255,255,0:230:99	1/1:255,255,0:224:99	0/1:255,0,255:244:99	0/1:255,0,255:237:99	0/1:255,0,255:238:99	0/1:216,0,255:40:99	0/1:255,0,255:96:99	1/1:255,255,0:204:99	0/1:165,0,232:41:99	0/1:255,0,255:133:99	1/1:255,255,0:170:99	0/1:255,0,255:112:99	0/1:255,0,252:57:99	0/1:255,0,255:145:99	0/1:255,0,255:134:99	1/1:255,194,0:121:99	1/1:255,88,0:76:88	0/1:255,0,255:111:99	1/1:255,255,0:111:99	1/1:255,56,0:74:56	0/1:255,0,255:154:99	0/1:255,0,255:137:99	1/1:255,132,0:56:99	0/1:255,0,13:43:13	1/1:255,64,0:67:64	0/1:253,0,255:55:99	0/1:255,0,255:96:99	0/1:217,0,255:47:99	0/1:185,0,255:36:99	0/1:255,0,255:102:99	0/1:255,0,255:80:99	0/1:255,0,255:227:99	0/1:255,0,255:75:99	1/1:255,93,0:32:93	0/1:255,0,255:93:99	0/1:255,0,255:87:99	1/1:255,177,0:83:99	1/1:255,201,0:79:99	1/1:255,125,0:102:99	0/1:255,0,255:240:99	1/1:255,140,0:96:99	0/1:255,0,255:73:99	0/1:246,0,255:56:99	1/1:255,129,0:96:99	1/1:255,48,0:49:48
FvH4_1	3973112	.	A	G	999	.	DP=7575;AF1=0.6915;G3=1.265e-42,0.6182,0.3818;HWE=0.000156;CI95=0.69,0.7;DP4=1491,1038,2951,1987;MQ=37;FQ=999;PV4=0.52,0,0.29,0.22	GT:PL:DP:GQ	1/1:255,255,0:148:99	0/1:184,0,255:245:99	0/1:184,0,255:245:99	1/1:255,255,0:249:99	0/1:174,0,255:247:99	1/1:255,255,0:248:99	1/1:255,255,0:245:99	0/1:183,0,255:248:99	0/1:183,0,255:247:99	0/1:162,0,255:217:99	0/1:160,0,255:89:99	0/1:195,0,255:134:99	1/1:219,255,0:225:99	0/1:153,0,8:30:8	0/1:206,0,255:247:99	1/1:204,255,0:159:99	0/1:152,0,255:171:99	0/1:142,0,255:49:99	0/1:185,0,255:178:99	0/1:141,0,255:192:99	1/1:255,255,0:182:99	1/1:177,135,0:98:99	0/1:191,0,255:182:99	1/1:183,230,0:133:99	1/1:241,240,0:92:99	0/1:191,0,255:170:99	0/1:202,0,255:211:99	1/1:188,73,0:59:73	1/1:192,86,0:64:86	1/1:220,218,0:97:99	0/1:187,0,255:97:99	0/1:174,0,255:112:99	0/1:122,0,255:60:99	0/1:169,0,255:74:99	0/1:170,0,255:109:99	0/1:178,0,255:122:99	0/1:192,0,255:243:99	0/1:160,0,255:129:99	0/1:176,0,65:31:65	0/1:180,0,255:116:99	0/1:189,0,255:125:99	1/1:205,255,0:136:99	1/1:193,154,0:93:99	1/1:172,255,0:205:99	0/1:182,0,255:246:99	1/1:195,177,0:103:99	0/1:188,0,255:79:99	0/1:168,0,255:89:99	1/1:188,229,0:130:99	1/1:202,130,0:67:99
FvH4_1	4050128	.	G	T	999	.	DP=7091;AF1=0.3;G3=0.4,0.6,9.133e-48;HWE=0.000268;CI95=0.3,0.3;DP4=3161,1853,1351,639;MQ=37;FQ=999;PV4=0.00013,0,0.11,1	GT:PL:DP:GQ	0/0:0,255,255:143:99	0/1:143,0,255:239:99	0/1:94,0,255:242:93	0/0:0,255,255:234:99	0/1:182,0,255:246:99	0/0:0,255,255:235:99	0/0:0,255,255:235:99	0/1:172,0,255:240:99	0/1:163,0,255:235:99	0/1:176,0,255:253:99	0/1:124,0,255:95:99	0/1:118,0,255:110:99	0/0:0,255,255:204:99	0/1:143,0,255:63:99	0/1:152,0,255:160:99	0/0:0,255,255:197:99	0/1:153,0,255:109:99	0/1:67,0,255:39:66	0/1:133,0,255:137:99	0/1:163,0,255:153:99	0/0:0,255,255:127:99	0/0:0,131,255:51:99	0/1:158,0,255:150:99	0/0:0,255,255:139:99	0/0:0,186,255:83:99	0/1:145,0,255:153:99	0/1:149,0,255:192:99	0/0:0,203,255:74:99	0/0:0,98,255:46:99	0/0:0,255,255:92:99	0/1:154,0,255:66:99	0/1:109,0,255:146:99	0/1:153,0,216:57:99	0/1:48,0,255:53:47	0/1:142,0,255:93:99	0/1:127,0,255:114:99	0/1:151,0,255:237:99	0/1:113,0,255:114:99	0/0:0,172,255:57:99	0/1:152,0,255:62:99	0/1:123,0,255:94:99	0/0:0,255,255:172:99	0/0:0,255,255:88:99	0/0:0,255,255:177:99	0/1:159,0,255:244:99	0/0:0,255,255:137:99	0/1:164,0,255:101:99	0/1:154,0,255:105:99	0/0:0,255,255:141:99	0/0:0,211,255:70:99
FvH4_1	4050238	.	G	C	999	.	DP=4352;AF1=0.3;G3=0.4,0.6,9.014e-25;HWE=0.000268;CI95=0.3,0.3;DP4=397,2729,168,981;MQ=37;FQ=999;PV4=0.1,8.3e-22,1,1	GT:PL:DP:GQ	0/0:0,153,255:63:99	0/1:255,0,255:205:99	0/1:255,0,255:216:99	0/0:0,255,255:188:99	0/1:255,0,255:179:99	0/0:0,255,255:178:99	0/0:0,255,255:215:99	0/1:255,0,255:204:99	0/1:255,0,255:202:99	0/1:255,0,255:173:99	0/1:243,0,255:40:99	0/1:154,0,245:48:99	0/0:0,255,255:130:99	0/1:113,0,210:17:99	0/1:230,0,255:99:99	0/0:0,255,255:127:99	0/1:249,0,255:85:99	0/1:125,0,249:32:99	0/1:255,0,255:85:99	0/1:152,0,255:70:99	0/0:0,255,255:95:99	0/0:0,175,255:58:99	0/1:251,0,234:58:99	0/0:0,71,255:69:72	0/0:0,57,255:53:58	0/1:228,0,255:84:99	0/1:220,0,255:56:99	0/0:0,132,255:44:99	0/0:0,72,255:24:73	0/0:0,166,255:56:99	0/1:119,0,194:44:99	0/1:207,0,255:67:99	0/1:98,0,199:19:97	0/1:212,0,180:24:99	0/1:145,0,146:53:99	0/1:244,0,247:42:99	0/1:179,0,246:113:99	0/1:236,0,255:63:99	0/0:0,75,255:25:76	0/1:250,0,101:39:99	0/1:151,0,255:47:99	0/0:0,119,255:62:99	0/0:0,244,255:82:99	0/0:0,226,255:76:99	0/1:255,0,218:113:99	0/0:0,172,255:58:99	0/1:118,0,255:51:99	0/1:185,0,196:55:99	0/0:0,142,255:56:99	0/0:0,99,255:33:99
FvH4_1	4094218	.	A	G	999	.	DP=5359;AF1=0.3;G3=0.4,0.6,4.041e-52;HWE=0.000268;CI95=0.3,0.3;DP4=1365,2265,573,1037;MQ=37;FQ=999;PV4=0.17,0,0.0046,1	GT:PL:DP:GQ	0/0:0,255,255:90:99	0/1:131,0,255:214:99	0/1:125,0,255:237:99	0/0:0,255,255:242:99	0/1:134,0,255:236:99	0/0:0,255,255:237:99	0/0:0,255,255:246:99	0/1:139,0,255:246:99	0/1:122,0,255:241:99	0/1:127,0,255:242:99	0/1:60,0,255:36:59	0/1:133,0,255:68:99	0/0:0,255,255:132:99	0/1:87,0,255:38:86	0/1:127,0,255:108:99	0/0:0,255,255:107:99	0/1:113,0,255:83:99	0/1:78,0,255:34:77	0/1:121,0,255:91:99	0/1:135,0,255:107:99	0/0:0,204,255:89:99	0/0:0,122,255:50:99	0/1:152,0,255:93:99	0/0:0,186,255:82:99	0/0:0,214,255:71:99	0/1:68,0,255:103:67	0/1:131,0,255:100:99	0/0:0,114,255:44:99	0/0:0,40,255:24:41	0/0:0,137,255:68:99	0/1:115,0,255:43:99	0/1:80,0,255:72:79	0/1:83,0,255:33:82	0/1:72,0,255:26:71	0/1:115,0,255:77:99	0/1:94,0,255:67:93	0/1:106,0,255:136:99	0/1:111,0,255:95:99	0/0:0,96,255:32:97	0/1:83,0,255:63:82	0/1:100,0,255:63:99	0/0:0,233,255:84:99	0/0:0,174,255:64:99	0/0:0,255,255:110:99	0/1:116,0,255:183:99	0/0:0,223,255:74:99	0/1:115,0,255:47:99	0/1:93,0,255:55:92	0/0:0,255,255:112:99	0/0:0,117,255:45:99
FvH4_1	4102156	.	A	G	999	.	DP=6814;AF1=0.3;G3=0.4,0.6,4.041e-52;HWE=0.000268;CI95=0.3,0.3;DP4=1808,2835,835,1249;MQ=37;FQ=999;PV4=0.39,0,0.38,1	GT:PL:DP:GQ	0/0:0,255,255:122:99	0/1:173,0,255:243:99	0/1:143,0,255:233:99	0/0:0,255,255:209:99	0/1:165,0,255:241:99	0/0:0,255,255:248:99	0/0:0,255,255:253:99	0/1:159,0,255:238:99	0/1:150,0,255:245:99	0/1:166,0,255:246:99	0/1:118,0,255:95:99	0/1:115,0,255:115:99	0/0:0,255,255:203:99	0/1:143,0,255:43:99	0/1:133,0,255:158:99	0/0:0,255,255:139:99	0/1:140,0,255:142:99	0/1:107,0,255:35:99	0/1:154,0,255:165:99	0/1:163,0,255:113:99	0/0:0,255,255:120:99	0/0:0,194,255:78:99	0/1:155,0,255:160:99	0/0:0,200,255:93:99	0/0:0,148,255:104:99	0/1:147,0,255:160:99	0/1:145,0,255:178:99	0/0:0,163,255:54:99	0/0:0,116,255:45:99	0/0:0,140,255:66:99	0/1:161,0,255:86:99	0/1:152,0,255:138:99	0/1:139,0,255:51:99	0/1:118,0,255:59:99	0/1:139,0,255:102:99	0/1:151,0,255:128:99	0/1:150,0,255:201:99	0/1:154,0,255:115:99	0/0:0,108,255:36:99	0/1:166,0,255:93:99	0/1:148,0,255:77:99	0/0:0,255,255:162:99	0/0:0,255,255:115:99	0/0:0,255,255:176:99	0/1:163,0,255:210:99	0/0:0,173,255:80:99	0/1:139,0,255:68:99	0/1:142,0,255:108:99	0/0:0,255,255:99:99	0/0:0,196,255:79:99
FvH4_1	4138743	.	C	A	999	.	DP=4518;AF1=0.27;G3=0.46,0.54,5.542e-25;HWE=0.00138;CI95=0.27,0.27;DP4=3094,390,858,128;MQ=37;FQ=999;PV4=0.13,0.28,1,0.19	GT:PL:DP:GQ	0/1:190,0,255:61:99	0/0:0,255,255:190:99	0/1:255,0,255:250:99	0/0:0,255,255:249:99	0/1:255,0,255:232:99	0/0:0,255,255:239:99	0/0:0,255,255:263:99	0/0:0,255,255:261:99	0/1:255,0,255:262:99	0/0:0,255,255:253:99	0/0:0,49,255:28:50	0/1:233,0,255:94:99	0/1:255,0,255:116:99	0/1:195,0,167:20:99	0/0:0,255,255:86:99	0/0:0,255,255:171:99	0/1:170,0,255:111:99	0/1:163,0,191:26:99	0/0:0,150,255:62:99	0/0:0,94,255:55:95	0/0:0,161,255:78:99	0/1:153,0,219:31:99	0/1:255,0,255:79:99	0/0:0,94,255:43:95	0/1:235,0,188:44:99	0/0:0,114,255:61:99	0/1:255,0,255:72:99	0/0:0,65,255:34:66	0/1:130,0,102:12:99	0/1:255,0,250:43:99	0/1:187,0,255:33:99	0/1:190,0,255:65:99	0/1:178,0,140:17:99	0/0:0,60,255:20:61	0/1:152,0,255:59:99	0/0:0,132,255:44:99	0/0:0,255,255:127:99	0/0:0,84,255:28:85	0/1:64,0,225:14:63	0/0:0,35,208:35:36	0/0:0,114,255:38:99	0/1:215,0,255:50:99	0/0:0,83,255:40:84	0/1:255,0,212:61:99	0/1:255,0,255:148:99	0/1:255,0,225:46:99	0/1:238,0,160:36:99	0/1:183,0,169:17:99	0/0:0,108,255:36:99	0/1:255,0,123:30:99
FvH4_1	4138856	.	C	G	999	.	DP=8795;AF1=0.27;G3=0.46,0.54,3.256e-52;HWE=0.00138;CI95=0.27,0.27;DP4=4347,2421,1233,710;MQ=37;FQ=999;PV4=0.54,1.5e-06,0.041,1	GT:PL:DP:GQ	0/1:255,0,255:155:99	0/0:0,255,255:243:99	0/1:255,0,255:252:99	0/0:0,255,255:229:99	0/1:255,0,255:232:99	0/0:0,255,255:248:99	0/0:0,255,255:251:99	0/0:0,255,255:252:99	0/1:255,0,255:243:99	0/0:0,255,255:249:99	0/0:0,255,255:136:99	0/1:255,0,255:160:99	0/1:255,0,255:235:99	0/1:255,0,255:65:99	0/0:0,255,255:227:99	0/0:0,255,255:238:99	0/1:255,0,255:226:99	0/1:230,0,255:75:99	0/0:0,255,255:237:99	0/0:0,255,255:245:99	0/0:0,255,255:218:99	0/1:255,0,255:125:99	0/1:255,0,255:208:99	0/0:0,255,255:184:99	0/1:255,0,255:136:99	0/0:0,255,255:247:99	0/1:255,0,255:243:99	0/0:0,221,255:84:99	0/1:255,0,255:63:99	0/1:255,0,255:106:99	0/1:255,0,255:98:99	0/1:255,0,255:145:99	0/1:255,0,255:101:99	0/0:0,186,255:74:99	0/1:255,0,255:162:99	0/0:0,255,255:182:99	0/0:0,255,255:231:99	0/0:0,255,255:159:99	0/1:255,0,255:67:99	0/0:0,187,255:109:99	0/0:0,255,255:152:99	0/1:255,0,255:151:99	0/0:0,255,255:130:99	0/1:255,0,255:231:99	0/1:255,0,255:211:99	0/1:255,0,255:137:99	0/1:255,0,255:158:99	0/1:255,0,255:133:99	0/0:0,255,255:165:99	0/1:255,0,255:103:99
FvH4_1	4157438	.	T	G	999	.	DP=5341;AF1=0.23;G3=0.54,0.46,2.508e-52;HWE=0.00826;CI95=0.23,0.23;DP4=2413,1491,855,514;MQ=37;FQ=999;PV4=0.7,0,0.046,1	GT:PL:DP:GQ	0/1:150,0,255:94:99	0/0:0,255,255:248:99	0/0:0,255,255:245:99	0/1:184,0,255:217:99	0/0:0,255,255:213:99	0/1:198,0,255:233:99	0/1:193,0,255:240:99	0/1:194,0,255:215:99	0/0:0,255,255:247:99	0/1:201,0,255:242:99	0/1:143,0,255:61:99	0/0:0,189,255:70:99	0/0:0,255,255:115:99	0/0:0,75,255:25:77	0/1:184,0,255:98:99	0/1:189,0,255:129:99	0/0:0,203,255:84:99	0/0:0,105,255:35:99	0/1:167,0,255:98:99	0/1:185,0,255:98:99	0/1:201,0,255:90:99	0/0:0,110,255:70:99	0/0:0,181,255:98:99	0/1:181,0,255:56:99	0/0:0,130,255:51:99	0/1:175,0,255:111:99	0/0:0,255,255:116:99	0/1:168,0,255:47:99	0/0:0,90,255:30:92	0/0:0,199,255:66:99	0/0:0,220,255:73:99	0/0:0,255,255:96:99	0/0:0,72,255:24:74	0/1:177,0,251:48:99	0/0:0,241,255:80:99	0/1:175,0,255:94:99	0/1:190,0,255:157:99	0/1:170,0,255:91:99	0/0:0,54,255:18:56	0/1:175,0,255:61:99	0/1:148,0,255:61:99	0/0:0,226,255:75:99	0/1:104,0,255:48:99	0/0:0,255,255:114:99	0/0:0,255,255:165:99	0/0:0,139,255:74:99	0/0:0,141,255:47:99	0/0:0,172,255:57:99	0/1:198,0,255:100:99	0/0:0,98,255:48:99
FvH4_1	4166935	.	A	G	999	.	DP=6020;AF1=0.23;G3=0.54,0.46,2.338e-52;HWE=0.00826;CI95=0.23,0.23;DP4=2231,2377,626,711;MQ=37;FQ=999;PV4=0.31,0,0.028,0.16	GT:PL:DP:GQ	0/1:180,0,255:108:99	0/0:0,255,255:214:99	0/0:0,255,255:209:99	0/1:142,0,255:145:99	0/0:0,255,255:220:99	0/1:217,0,255:190:99	0/1:201,0,255:192:99	0/1:167,0,255:176:99	0/0:0,255,255:234:99	0/1:201,0,255:174:99	0/1:175,0,255:65:99	0/0:0,177,255:125:99	0/0:0,255,255:173:99	0/0:0,70,255:39:72	0/1:171,0,255:141:99	0/1:154,0,255:144:99	0/0:0,254,255:106:99	0/0:0,117,255:39:99	0/1:176,0,255:162:99	0/1:172,0,255:134:99	0/1:158,0,255:119:99	0/0:0,152,255:66:99	0/0:0,255,255:132:99	0/1:166,0,255:88:99	0/0:0,255,255:94:99	0/1:178,0,255:132:99	0/0:0,255,255:181:99	0/1:115,0,255:51:99	0/0:0,90,255:30:92	0/0:0,241,255:81:99	0/0:0,169,255:56:99	0/0:0,255,255:119:99	0/0:0,163,255:54:99	0/1:133,0,255:50:99	0/0:0,217,255:72:99	0/1:153,0,255:102:99	0/1:188,0,255:214:99	0/1:180,0,255:82:99	0/0:0,96,255:32:98	0/1:91,0,255:60:89	0/1:180,0,255:117:99	0/0:0,255,255:129:99	0/1:184,0,255:105:99	0/0:0,255,255:131:99	0/0:0,255,255:223:99	0/0:0,255,255:99:99	0/0:0,229,255:76:99	0/0:0,175,255:66:99	0/1:164,0,255:123:99	0/0:0,192,255:71:99
FvH4_1	4171363	.	G	T	999	.	DP=5376;AF1=0.2195;G3=0.5606,0.4394,1.339e-77;HWE=0.0123;CI95=0.21,0.22;DP4=2037,2374,424,502;MQ=37;FQ=999;PV4=0.86,0,0.43,0.37	GT:PL:DP:GQ	0/0:0,224,255:87:99	0/1:63,0,255:177:61	0/0:0,255,255:248:99	0/1:55,0,255:226:53	0/0:0,255,255:243:99	0/0:0,255,255:243:99	0/0:0,255,255:248:99	0/0:0,255,255:252:99	0/0:0,255,255:248:99	0/0:0,255,255:247:99	0/0:0,115,255:44:99	0/0:0,158,255:64:99	0/0:0,255,255:133:99	0/0:0,19,255:23:22	0/1:78,0,255:127:76	0/1:86,0,255:118:84	0/1:91,0,255:84:89	0/0:0,75,255:36:77	0/1:93,0,255:96:91	0/0:0,244,255:81:99	0/1:101,0,255:112:99	0/0:0,157,255:52:99	0/1:96,0,255:76:94	0/0:0,147,255:67:99	0/1:75,0,255:52:73	0/1:93,0,255:125:91	0/0:0,255,255:135:99	0/0:0,135,255:45:99	0/0:0,62,255:27:64	0/1:78,0,255:42:76	0/0:0,163,255:71:99	0/1:89,0,255:80:87	0/0:0,126,255:42:99	0/1:15,0,255:32:13	0/1:64,0,255:57:62	0/0:0,255,255:91:99	0/0:0,255,255:190:99	0/0:0,255,255:87:99	0/0:0,72,255:24:74	0/0:0,125,255:54:99	0/1:97,0,255:43:95	0/0:0,229,255:76:99	0/1:88,0,255:69:86	0/1:98,0,255:105:96	0/1:107,0,255:174:99	0/1:104,0,255:80:99	0/1:104,0,255:75:99	0/1:87,0,255:73:85	0/0:0,255,255:116:99	0/1:101,0,255:40:99
FvH4_1	4194854	.	A	G	999	.	DP=6916;AF1=0.27;G3=0.46,0.54,3.256e-52;HWE=0.00138;CI95=0.27,0.27;DP4=2330,2866,677,922;MQ=37;FQ=999;PV4=0.079,0.0038,0.098,1	GT:PL:DP:GQ	0/1:255,0,255:122:99	0/0:0,255,255:250:99	0/1:255,0,255:240:99	0/0:0,255,255:251:99	0/1:255,0,255:245:99	0/0:0,255,255:245:99	0/0:0,255,255:248:99	0/0:0,255,255:248:99	0/1:255,0,255:245:99	0/0:0,255,255:246:99	0/0:0,159,255:75:99	0/1:255,0,255:92:99	0/1:255,0,255:172:99	0/1:255,0,255:36:99	0/0:0,255,255:153:99	0/0:0,255,255:175:99	0/1:255,0,255:146:99	0/1:255,0,255:45:99	0/0:0,187,255:132:99	0/0:0,255,255:111:99	0/0:0,255,255:158:99	0/1:231,0,255:77:99	0/1:255,0,255:136:99	0/0:0,254,255:108:99	0/1:255,0,255:116:99	0/0:0,255,255:162:99	0/1:255,0,255:203:99	0/0:0,169,255:56:99	0/1:255,0,255:36:99	0/1:255,0,255:74:99	0/1:255,0,255:90:99	0/1:255,0,255:120:99	0/1:255,0,255:57:99	0/0:0,144,255:48:99	0/1:255,0,255:106:99	0/0:0,255,255:110:99	0/0:0,255,255:244:99	0/0:0,255,255:112:99	0/1:255,0,255:41:99	0/0:0,32,255:64:33	0/0:0,92,255:105:93	0/1:255,0,255:123:99	0/0:0,255,255:104:99	0/1:255,0,255:155:99	0/1:255,0,255:235:99	0/1:255,0,255:90:99	0/1:255,0,255:102:99	0/1:255,0,255:92:99	0/0:0,255,255:123:99	0/1:255,0,255:71:99
FvH4_1	4194885	.	C	T	999	.	DP=6827;AF1=0.27;G3=0.46,0.54,3.256e-52;HWE=0.00138;CI95=0.27,0.27;DP4=2270,2938,603,983;MQ=37;FQ=999;PV4=8.8e-05,0,0.074,1	GT:PL:DP:GQ	0/1:160,0,255:115:99	0/0:0,255,255:247:99	0/1:214,0,255:246:99	0/0:0,255,255:248:99	0/1:215,0,255:241:99	0/0:0,255,255:252:99	0/0:0,255,255:244:99	0/0:0,255,255:244:99	0/1:187,0,255:241:99	0/0:0,255,255:235:99	0/0:0,176,255:82:99	0/1:208,0,255:78:99	0/1:205,0,255:171:99	0/1:140,0,255:36:99	0/0:0,255,255:182:99	0/0:0,255,255:190:99	0/1:207,0,255:144:99	0/1:174,0,255:40:99	0/0:0,255,255:131:99	0/0:0,255,255:125:99	0/0:0,255,255:184:99	0/1:126,0,255:69:99	0/1:189,0,255:118:99	0/0:0,214,255:102:99	0/1:186,0,255:116:99	0/0:0,255,255:146:99	0/1:196,0,255:180:99	0/0:0,148,255:49:99	0/1:68,0,255:40:67	0/1:191,0,255:71:99	0/1:208,0,255:105:99	0/1:147,0,255:130:99	0/1:179,0,255:55:99	0/0:0,135,255:45:99	0/1:200,0,255:101:99	0/0:0,255,255:114:99	0/0:0,255,255:244:99	0/0:0,255,255:125:99	0/1:128,0,255:42:99	0/0:0,35,255:59:36	0/0:0,249,255:107:99	0/1:194,0,255:136:99	0/0:0,255,255:103:99	0/1:205,0,255:150:99	0/1:192,0,255:251:99	0/1:187,0,255:84:99	0/1:209,0,255:87:99	0/1:165,0,255:71:99	0/0:0,255,255:128:99	0/1:198,0,255:90:99
FvH4_1	4367451	.	A	T	999	.	DP=5799;AF1=0.7691;G3=2.033e-39,0.4624,0.5376;HWE=0.00793;CI95=0.76,0.77;DP4=548,942,1641,2591;MQ=37;FQ=999;PV4=0.18,0,0.00088,1	GT:PL:DP:GQ	0/1:156,0,255:87:99	1/1:255,255,0:242:99	1/1:255,255,0:235:99	0/1:182,0,255:195:99	1/1:255,255,0:224:99	0/1:178,0,255:245:99	0/1:192,0,255:248:99	0/1:192,0,255:231:99	1/1:255,255,0:245:99	0/1:211,0,255:246:99	0/1:169,0,167:41:99	1/1:159,106,0:81:99	1/1:166,213,0:134:99	1/1:116,8,0:15:11	0/1:176,0,255:121:99	0/1:189,0,255:141:99	1/1:112,74,0:107:76	1/1:168,40,0:36:42	0/1:182,0,255:137:99	0/1:175,0,255:123:99	0/1:155,0,255:99:99	1/1:207,122,0:65:99	1/1:172,163,0:109:99	0/1:175,0,255:86:99	1/1:183,97,0:68:99	0/1:168,0,255:123:99	1/1:255,255,0:145:99	0/1:163,0,254:37:99	1/1:253,135,0:45:99	1/1:241,187,0:62:99	1/1:252,190,0:63:99	1/1:228,233,0:102:99	1/1:188,35,0:35:37	0/1:124,0,255:35:99	1/1:246,226,0:75:99	0/1:158,0,255:93:99	0/1:191,0,255:168:99	0/1:127,0,255:123:99	1/1:225,84,0:28:86	0/1:159,0,255:69:99	0/1:182,0,255:66:99	1/1:173,112,0:82:99	0/1:151,0,255:87:99	1/1:255,255,0:112:99	1/1:255,255,0:224:99	1/1:221,158,0:75:99	1/1:216,161,0:76:99	1/1:232,150,0:62:99	0/1:196,0,255:125:99	1/1:194,79,0:49:81
FvH4_1	4372811	.	C	A	999	.	DP=8468;AF1=0.23;G3=0.54,0.46,2.338e-52;HWE=0.00826;CI95=0.23,0.23;DP4=2520,3918,737,1177;MQ=37;FQ=999;PV4=0.63,0,0.015,1	GT:PL:DP:GQ	0/1:208,0,255:191:99	0/0:0,255,255:248:99	0/0:0,255,255:253:99	0/1:209,0,255:219:99	0/0:0,255,255:233:99	0/1:203,0,255:207:99	0/1:238,0,255:245:99	0/1:232,0,255:234:99	0/0:0,255,255:250:99	0/1:234,0,255:246:99	0/1:195,0,255:95:99	0/0:0,244,255:148:99	0/0:0,255,255:220:99	0/0:0,97,255:55:99	0/1:213,0,255:239:99	0/1:203,0,255:193:99	0/0:0,255,255:219:99	0/0:0,167,255:64:99	0/1:249,0,255:214:99	0/1:221,0,255:183:99	0/1:167,0,255:188:99	0/0:0,255,255:151:99	0/0:0,255,255:200:99	0/1:219,0,255:186:99	0/0:0,255,255:141:99	0/1:227,0,255:198:99	0/0:0,255,255:227:99	0/1:141,0,255:85:99	0/0:0,193,255:64:99	0/0:0,255,255:114:99	0/0:0,255,255:126:99	0/0:0,255,255:192:99	0/0:0,182,255:77:99	0/1:139,0,255:69:99	0/0:0,255,255:156:99	0/1:197,0,255:131:99	0/1:211,0,255:217:99	0/1:186,0,255:168:99	0/0:0,202,255:68:99	0/1:213,0,255:124:99	0/1:228,0,255:130:99	0/0:0,255,255:133:99	0/1:205,0,255:139:99	0/0:0,255,255:198:99	0/0:0,255,255:213:99	0/0:0,255,255:137:99	0/0:0,255,255:129:99	0/0:0,255,255:164:99	0/1:225,0,255:173:99	0/0:0,220,255:98:99
FvH4_1	4402647	.	C	T	999	.	DP=8110;AF1=0.27;G3=0.46,0.54,3.256e-52;HWE=0.00138;CI95=0.27,0.27;DP4=2553,3628,713,1093;MQ=37;FQ=999;PV4=0.17,0,0.029,1	GT:PL:DP:GQ	0/1:181,0,255:176:99	0/0:0,255,255:249:99	0/1:157,0,255:237:99	0/0:0,255,255:239:99	0/1:98,0,255:249:97	0/0:0,255,255:248:99	0/0:0,255,255:232:99	0/0:0,255,255:240:99	0/1:179,0,255:227:99	0/0:0,255,255:249:99	0/0:0,185,255:84:99	0/1:179,0,255:135:99	0/1:166,0,255:214:99	0/1:143,0,255:52:99	0/0:0,255,255:214:99	0/0:0,255,255:224:99	0/1:187,0,255:193:99	0/1:140,0,255:54:99	0/0:0,255,255:186:99	0/0:0,255,255:215:99	0/0:0,255,255:180:99	0/1:156,0,255:85:99	0/1:142,0,255:175:99	0/0:0,255,255:150:99	0/1:175,0,255:122:99	0/0:0,255,255:238:99	0/1:162,0,255:236:99	0/0:0,132,255:44:99	0/1:94,0,255:58:93	0/1:111,0,255:103:99	0/1:139,0,255:111:99	0/1:181,0,255:175:99	0/1:179,0,255:104:99	0/0:0,241,255:80:99	0/1:144,0,255:101:99	0/0:0,255,255:141:99	0/0:0,255,255:204:99	0/0:0,255,255:182:99	0/1:78,0,255:30:77	0/0:0,150,255:74:99	0/0:0,252,255:106:99	0/1:164,0,255:123:99	0/0:0,255,255:130:99	0/1:180,0,255:189:99	0/1:178,0,255:231:99	0/1:151,0,255:128:99	0/1:165,0,255:132:99	0/1:169,0,255:136:99	0/0:0,255,255:207:99	0/1:155,0,255:95:99
FvH4_1	4411366	.	C	G	999	.	DP=6604;AF1=0.23;G3=0.54,0.46,2.338e-52;HWE=0.00826;CI95=0.23,0.23;DP4=2685,2324,803,751;MQ=37;FQ=999;PV4=0.19,0,5.2e-06,1	GT:PL:DP:GQ	0/1:186,0,255:131:99	0/0:0,255,255:239:99	0/0:0,255,255:249:99	0/1:179,0,255:244:99	0/0:0,255,255:248:99	0/1:196,0,255:244:99	0/1:184,0,255:251:99	0/1:170,0,255:248:99	0/0:0,255,255:250:99	0/1:133,0,255:248:99	0/1:117,0,255:49:99	0/0:0,234,255:84:99	0/0:0,255,255:209:99	0/0:0,69,255:23:71	0/1:186,0,255:155:99	0/1:169,0,255:165:99	0/0:0,255,255:153:99	0/0:0,126,255:43:99	0/1:157,0,255:116:99	0/1:136,0,255:141:99	0/1:164,0,255:127:99	0/0:0,228,255:83:99	0/0:0,255,255:123:99	0/1:164,0,255:94:99	0/0:0,187,255:85:99	0/1:150,0,255:120:99	0/0:0,255,255:175:99	0/1:171,0,255:51:99	0/0:0,96,255:32:98	0/0:0,255,255:90:99	0/0:0,241,255:80:99	0/0:0,157,255:83:99	0/0:0,175,255:75:99	0/1:92,0,255:47:90	0/0:0,255,255:94:99	0/1:186,0,255:85:99	0/1:166,0,255:242:99	0/1:169,0,255:77:99	0/0:0,148,255:49:99	0/1:168,0,255:81:99	0/1:163,0,255:86:99	0/0:0,255,255:123:99	0/1:190,0,255:73:99	0/0:0,255,255:165:99	0/0:0,255,255:221:99	0/0:0,255,255:126:99	0/0:0,255,255:98:99	0/0:0,238,255:79:99	0/1:154,0,255:130:99	0/0:0,191,255:79:99
FvH4_1	4411377	.	G	T	999	.	DP=6601;AF1=0.23;G3=0.54,0.46,2.338e-52;HWE=0.00826;CI95=0.23,0.23;DP4=2622,2402,781,730;MQ=37;FQ=999;PV4=0.75,0,3.4e-07,1	GT:PL:DP:GQ	0/1:103,0,255:118:99	0/0:0,255,255:246:99	0/0:0,255,255:248:99	0/1:74,0,255:219:72	0/0:0,255,255:249:99	0/1:120,0,255:231:99	0/1:81,0,255:253:79	0/1:94,0,255:250:92	0/0:0,255,255:249:99	0/1:39,0,255:246:37	0/1:66,0,255:49:64	0/0:0,250,255:90:99	0/0:0,255,255:213:99	0/0:0,93,255:31:95	0/1:110,0,255:155:99	0/1:117,0,255:165:99	0/0:0,255,255:159:99	0/0:0,132,255:44:99	0/1:87,0,255:122:85	0/1:69,0,255:141:67	0/1:86,0,255:119:84	0/0:0,242,255:87:99	0/0:0,255,255:123:99	0/1:121,0,255:87:99	0/0:0,190,255:82:99	0/1:80,0,255:119:78	0/0:0,255,255:182:99	0/1:104,0,255:55:99	0/0:0,90,255:30:92	0/0:0,255,255:91:99	0/0:0,255,255:87:99	0/0:0,179,255:84:99	0/0:0,215,255:84:99	0/1:72,0,255:47:70	0/0:0,253,255:84:99	0/1:118,0,255:93:99	0/1:66,0,255:225:64	0/1:96,0,255:84:94	0/0:0,129,255:43:99	0/1:90,0,255:84:88	0/1:78,0,255:82:76	0/0:0,255,255:128:99	0/1:121,0,255:74:99	0/0:0,255,255:170:99	0/0:0,255,255:210:99	0/0:0,255,255:118:99	0/0:0,255,255:103:99	0/0:0,238,255:79:99	0/1:78,0,255:131:76	0/0:0,198,255:72:99
FvH4_1	4424028	.	T	A	999	.	DP=5134;AF1=0.7617;G3=9.161e-38,0.479,0.521;HWE=0.00575;CI95=0.75,0.77;DP4=870,540,2132,1433;MQ=37;FQ=999;PV4=0.22,0,0.098,1	GT:PL:DP:GQ	0/1:76,0,255:75:84	1/1:255,255,0:222:99	1/1:255,255,0:229:99	0/1:126,0,255:240:99	1/1:255,255,0:244:99	0/1:171,0,255:247:99	0/1:134,0,255:237:99	0/1:174,0,255:233:99	1/1:255,255,0:228:99	0/1:157,0,255:234:99	0/1:140,0,255:46:99	1/1:135,45,0:57:47	1/1:209,255,0:97:99	0/1:142,0,6:21:5	0/1:123,0,255:103:99	0/1:139,0,255:97:99	1/1:180,122,0:64:99	1/1:134,7,0:27:10	0/1:134,0,255:101:99	0/1:140,0,241:59:99	0/1:146,0,255:78:99	1/1:220,151,0:50:99	1/1:218,229,0:76:99	0/1:158,0,255:66:99	1/1:190,137,0:57:99	0/1:107,0,255:97:99	1/1:176,253,0:120:99	0/1:113,0,244:30:99	1/1:180,51,0:17:53	1/1:203,157,0:52:99	1/1:224,211,0:70:99	1/1:199,183,0:72:99	1/1:203,75,0:25:77	0/1:121,0,255:38:99	1/1:217,181,0:60:99	0/1:144,0,255:83:99	0/1:145,0,255:153:99	0/1:125,0,255:87:99	1/1:173,66,0:22:68	0/1:151,0,255:46:99	0/1:156,0,255:78:99	1/1:199,196,0:74:99	0/1:118,0,255:62:99	1/1:206,255,0:112:99	1/1:244,255,0:168:99	1/1:180,195,0:76:99	1/1:188,165,0:68:99	1/1:221,187,0:62:99	0/1:122,0,255:63:99	1/1:115,21,0:52:23
FvH4_1	4451104	.	C	G	999	.	DP=3714;AF1=0.26;G3=0.4799,0.5201,7.178e-56;HWE=0.00225;CI95=0.26,0.26;DP4=1234,1669,299,468;MQ=37;FQ=999;PV4=0.084,0,0.23,1	GT:PL:DP:GQ	0/1:81,0,255:57:79	0/0:0,255,255:195:99	0/1:109,0,255:217:99	0/0:0,255,255:227:99	0/1:155,0,255:222:99	0/0:0,255,255:220:99	0/0:0,255,255:209:99	0/0:0,255,255:221:99	0/1:124,0,255:198:99	0/0:0,255,255:204:99	0/0:0,66,255:22:68	0/1:105,0,255:52:99	0/1:128,0,255:63:99	0/1:68,0,168:14:66	0/0:0,126,255:48:99	0/0:0,220,255:73:99	0/1:141,0,255:51:99	0/0:0,25,255:14:27	0/0:0,157,255:52:99	0/0:0,96,255:32:98	0/0:0,166,255:55:99	0/1:96,0,255:29:94	0/1:80,0,255:55:78	0/0:0,68,255:45:70	0/1:64,0,255:31:62	0/0:0,92,255:42:94	0/1:108,0,255:63:99	0/0:0,54,255:18:56	0/1:72,0,187:15:70	0/1:105,0,255:39:99	0/1:93,0,255:39:91	0/1:115,0,230:35:99	0/1:80,0,171:18:78	0/0:0,57,255:19:59	0/1:93,0,218:21:91	0/0:0,181,255:60:99	0/0:0,225,255:94:99	0/0:0,120,255:40:99	0/1:77,0,211:21:75	0/0:0,38,255:34:40	0/0:0,129,255:43:99	0/1:104,0,255:51:99	0/0:0,129,255:43:99	0/1:96,0,255:64:94	0/1:101,0,255:91:99	0/1:109,0,255:38:99	0/1:142,0,222:34:99	0/1:67,0,255:53:65	0/0:0,181,255:60:99	0/1:116,0,242:29:99
FvH4_1	4506056	.	T	C	999	.	DP=4385;AF1=0.27;G3=0.46,0.54,2.772e-57;HWE=0.00138;CI95=0.27,0.27;DP4=1800,1549,489,518;MQ=37;FQ=999;PV4=0.004,0,1,1	GT:PL:DP:GQ	0/1:145,0,255:72:99	0/0:0,255,255:227:99	0/1:204,0,255:214:99	0/0:0,255,255:216:99	0/1:203,0,255:220:99	0/0:0,255,255:243:99	0/0:0,255,255:220:99	0/0:0,255,255:221:99	0/1:213,0,255:203:99	0/0:0,255,255:232:99	0/0:0,28,255:30:29	0/1:78,0,255:38:77	0/1:196,0,255:100:99	0/1:80,0,217:17:79	0/0:0,165,255:85:99	0/0:0,187,255:92:99	0/1:151,0,255:60:99	0/1:139,0,217:24:99	0/0:0,220,255:81:99	0/0:0,85,255:42:86	0/0:0,247,255:82:99	0/1:161,0,255:52:99	0/1:155,0,255:80:99	0/0:0,141,255:47:99	0/1:130,0,255:31:99	0/0:0,124,255:90:99	0/1:158,0,255:91:99	0/0:0,54,255:18:55	0/1:73,0,171:14:72	0/1:153,0,255:60:99	0/1:179,0,255:43:99	0/1:143,0,255:62:99	0/1:101,0,195:21:99	0/0:0,99,255:33:99	0/1:156,0,255:35:99	0/0:0,214,255:71:99	0/0:0,255,255:100:99	0/0:0,223,255:75:99	0/1:128,0,187:26:99	0/0:0,120,255:40:99	0/0:0,116,255:53:99	0/1:183,0,255:68:99	0/0:0,151,255:50:99	0/1:182,0,255:83:99	0/1:197,0,255:127:99	0/1:168,0,255:67:99	0/1:87,0,255:27:86	0/1:175,0,255:44:99	0/0:0,255,255:87:99	0/1:139,0,255:42:99
FvH4_1	4506080	.	C	G	999	.	DP=4210;AF1=0.6984;G3=2.479e-40,0.6051,0.3949;HWE=0.000237;CI95=0.69,0.7;DP4=393,672,1332,1703;MQ=37;FQ=999;PV4=7.2e-05,0.0016,0.44,0.17	GT:PL:DP:GQ	0/1:255,0,255:72:99	1/1:255,255,0:196:99	0/1:255,0,255:167:99	1/1:255,255,0:244:99	0/1:228,0,255:245:99	1/1:255,255,0:217:99	1/1:255,255,0:169:99	1/1:255,255,0:214:99	0/1:255,0,255:236:99	1/1:255,255,0:219:99	0/1:255,0,58:26:57	0/1:255,0,216:38:99	0/1:255,0,255:80:99	0/1:203,0,165:16:99	1/1:255,68,0:67:69	1/1:255,231,0:89:99	0/1:255,0,255:47:99	0/1:182,0,255:24:99	1/1:255,160,0:77:99	1/1:255,7,0:43:8	1/1:255,214,0:71:99	0/1:255,0,255:41:99	0/1:255,0,255:68:99	1/1:255,144,0:48:99	0/1:255,0,255:39:99	1/1:255,39,0:75:40	0/1:255,0,255:91:99	0/1:251,0,79:18:78	0/1:82,0,129:8:89	0/1:255,0,255:51:99	0/1:219,0,255:42:99	0/1:255,0,255:66:99	0/1:154,0,241:21:99	0/1:255,0,85:24:84	0/1:255,0,255:35:99	1/1:255,125,0:66:99	1/1:255,255,0:100:99	1/1:255,140,0:72:99	0/1:155,0,255:22:99	1/1:255,81,0:27:82	1/1:255,110,0:47:99	0/1:255,0,255:65:99	1/1:255,19,0:38:20	0/1:255,0,255:82:99	0/1:255,0,255:135:99	0/1:255,0,255:65:99	0/1:255,0,208:31:99	0/1:255,0,255:52:99	1/1:255,131,0:86:99	0/1:212,0,205:28:99
FvH4_1	4538102	.	A	G	999	.	DP=7406;AF1=0.27;G3=0.46,0.54,1.817e-50;HWE=0.00138;CI95=0.27,0.27;DP4=3367,2345,918,668;MQ=37;FQ=999;PV4=0.45,0,0.0076,1	GT:PL:DP:GQ	0/1:132,0,255:119:99	0/0:0,255,255:243:99	0/1:168,0,255:248:99	0/0:0,255,255:250:99	0/1:150,0,255:250:99	0/0:0,255,255:249:99	0/0:0,255,255:245:99	0/0:0,255,255:252:99	0/1:170,0,255:244:99	0/0:0,255,255:249:99	0/0:0,122,255:47:99	0/1:103,0,255:113:99	0/1:169,0,255:206:99	0/1:157,0,255:53:99	0/0:0,255,255:205:99	0/0:0,255,255:192:99	0/1:151,0,255:144:99	0/1:128,0,255:46:99	0/0:0,255,255:164:99	0/0:0,255,255:205:99	0/0:0,255,255:175:99	0/1:129,0,255:77:99	0/1:138,0,255:181:99	0/0:0,255,255:119:99	0/1:166,0,255:106:99	0/0:0,255,255:200:99	0/1:79,0,255:202:78	0/0:0,174,255:65:99	0/1:115,0,230:39:99	0/1:153,0,255:94:99	0/1:79,0,255:88:78	0/1:138,0,255:92:99	0/1:158,0,255:56:99	0/0:0,138,255:46:99	0/1:158,0,255:108:99	0/0:0,255,255:119:99	0/0:0,255,255:231:99	0/0:0,255,255:127:99	0/1:107,0,255:37:99	0/0:0,247,255:83:99	0/0:0,187,255:77:99	0/1:152,0,255:139:99	0/0:0,255,255:122:99	0/1:171,0,255:222:99	0/1:116,0,255:234:99	0/1:153,0,255:101:99	0/1:137,0,255:86:99	0/1:154,0,255:89:99	0/0:0,255,255:182:99	0/1:143,0,255:77:99
FvH4_1	4538129	.	T	C	999	.	DP=7543;AF1=0.27;G3=0.46,0.54,3.256e-52;HWE=0.00138;CI95=0.27,0.27;DP4=2806,2891,853,855;MQ=37;FQ=999;PV4=0.62,1,0.00021,1	GT:PL:DP:GQ	0/1:255,0,255:133:99	0/0:0,255,255:246:99	0/1:255,0,255:239:99	0/0:0,255,255:210:99	0/1:255,0,255:221:99	0/0:0,255,255:245:99	0/0:0,255,255:242:99	0/0:0,255,255:245:99	0/1:255,0,255:244:99	0/0:0,255,255:244:99	0/0:0,163,255:66:99	0/1:255,0,255:107:99	0/1:255,0,255:214:99	0/1:255,0,255:49:99	0/0:0,255,255:210:99	0/0:0,255,255:199:99	0/1:255,0,255:155:99	0/1:255,0,255:56:99	0/0:0,255,255:176:99	0/0:0,255,255:202:99	0/0:0,255,255:170:99	0/1:255,0,255:85:99	0/1:255,0,255:193:99	0/0:0,228,255:129:99	0/1:255,0,255:114:99	0/0:0,255,255:208:99	0/1:255,0,255:223:99	0/0:0,134,255:55:99	0/1:255,0,255:43:99	0/1:255,0,255:100:99	0/1:255,0,255:103:99	0/1:255,0,255:118:99	0/1:255,0,255:61:99	0/0:0,132,255:44:99	0/1:255,0,255:118:99	0/0:0,255,255:114:99	0/0:0,255,255:237:99	0/0:0,255,255:130:99	0/1:197,0,255:35:99	0/0:0,255,255:89:99	0/0:0,235,255:79:99	0/1:255,0,255:143:99	0/0:0,255,255:106:99	0/1:255,0,255:236:99	0/1:255,0,255:240:99	0/1:255,0,255:107:99	0/1:255,0,255:88:99	0/1:255,0,255:77:99	0/0:0,255,255:180:99	0/1:255,0,255:77:99
FvH4_1	4597114	.	G	C	999	.	DP=5637;AF1=0.2301;G3=0.5398,0.4602,1.478e-77;HWE=0.00823;CI95=0.23,0.23;DP4=2944,1442,801,397;MQ=37;FQ=999;PV4=0.86,0,0.45,1	GT:PL:DP:GQ	0/1:143,0,255:75:99	0/0:0,255,255:248:99	0/0:0,255,255:246:99	0/1:169,0,255:242:99	0/0:0,255,255:251:99	0/1:202,0,255:233:99	0/1:164,0,255:227:99	0/1:126,0,255:234:99	0/0:0,255,255:248:99	0/1:178,0,255:240:99	0/1:158,0,255:62:99	0/0:0,144,255:80:99	0/0:0,255,255:136:99	0/0:0,19,255:23:21	0/1:184,0,255:121:99	0/1:181,0,255:128:99	0/0:0,255,255:108:99	0/0:0,90,255:30:92	0/1:186,0,255:115:99	0/1:169,0,255:135:99	0/1:172,0,255:120:99	0/0:0,214,255:78:99	0/0:0,255,255:119:99	0/1:119,0,255:73:99	0/0:0,180,255:69:99	0/1:192,0,255:71:99	0/0:0,255,255:125:99	0/1:195,0,255:56:99	0/0:0,72,255:24:74	0/0:0,193,255:64:99	0/0:0,208,255:69:99	0/0:0,255,255:93:99	0/0:0,175,255:58:99	0/1:90,0,255:36:88	0/0:0,255,255:102:99	0/1:161,0,255:57:99	0/1:164,0,255:226:99	0/1:187,0,255:48:99	0/0:0,78,255:26:80	0/1:152,0,255:33:99	0/1:148,0,255:56:99	0/0:0,255,255:90:99	0/1:155,0,255:82:99	0/0:0,214,255:109:99	0/0:0,255,255:228:99	0/0:0,223,255:74:99	0/0:0,123,255:48:99	0/0:0,131,255:58:99	0/1:175,0,255:53:99	0/0:0,172,255:57:99
FvH4_1	4597166	.	A	C	999	.	DP=6024;AF1=0.23;G3=0.5399,0.4601,1.478e-77;HWE=0.00825;CI95=0.23,0.23;DP4=2296,2169,834,691;MQ=37;FQ=999;PV4=0.028,1.9e-10,0.45,1	GT:PL:DP:GQ	0/1:255,0,255:92:99	0/0:0,255,255:248:99	0/0:0,255,255:251:99	0/1:255,0,255:223:99	0/0:0,255,255:250:99	0/1:255,0,255:249:99	0/1:255,0,255:247:99	0/1:255,0,255:248:99	0/0:0,255,255:249:99	0/1:255,0,255:245:99	0/1:255,0,255:67:99	0/0:0,91,255:87:93	0/0:0,255,255:172:99	0/0:0,22,255:31:24	0/1:255,0,255:138:99	0/1:255,0,255:179:99	0/0:0,255,255:102:99	0/0:0,87,255:29:89	0/1:255,0,255:129:99	0/1:255,0,255:144:99	0/1:255,0,255:126:99	0/0:0,150,255:62:99	0/0:0,255,255:122:99	0/1:255,0,255:86:99	0/0:0,186,255:74:99	0/1:255,0,255:110:99	0/0:0,174,255:114:99	0/1:255,0,255:63:99	0/0:0,108,255:36:99	0/0:0,214,255:71:99	0/0:0,195,255:71:99	0/0:0,125,255:77:99	0/0:0,144,255:60:99	0/1:160,0,255:33:99	0/0:0,203,255:91:99	0/1:255,0,255:68:99	0/1:255,0,255:220:99	0/1:255,0,255:67:99	0/0:0,111,255:37:99	0/1:255,0,255:78:99	0/1:255,0,255:70:99	0/0:0,236,255:100:99	0/1:255,0,255:87:99	0/0:0,164,255:119:99	0/0:0,255,255:240:99	0/0:0,198,255:78:99	0/0:0,101,255:46:99	0/0:0,147,255:61:99	0/1:255,0,255:73:99	0/0:0,113,255:70:99
FvH4_1	4617061	.	G	A	999	.	DP=8242;AF1=0.27;G3=0.46,0.54,3.256e-52;HWE=0.00138;CI95=0.27,0.27;DP4=3398,3077,867,827;MQ=37;FQ=999;PV4=0.35,0,1,1	GT:PL:DP:GQ	0/1:122,0,255:215:99	0/0:0,255,255:249:99	0/1:139,0,255:249:99	0/0:0,255,255:229:99	0/1:120,0,255:242:99	0/0:0,255,255:249:99	0/0:0,255,255:245:99	0/0:0,255,255:250:99	0/1:131,0,255:248:99	0/0:0,255,255:248:99	0/0:0,114,255:78:99	0/1:86,0,255:126:85	0/1:96,0,255:186:95	0/1:103,0,255:61:99	0/0:0,255,255:191:99	0/0:0,255,255:249:99	0/1:121,0,255:183:99	0/1:129,0,255:60:99	0/0:0,255,255:247:99	0/0:0,255,255:207:99	0/0:0,255,255:207:99	0/1:134,0,255:133:99	0/1:141,0,255:218:99	0/0:0,255,255:177:99	0/1:163,0,255:106:99	0/0:0,255,255:227:99	0/1:149,0,255:239:99	0/0:0,158,255:60:99	0/1:141,0,255:49:99	0/1:138,0,255:75:99	0/1:159,0,255:91:99	0/1:157,0,255:141:99	0/1:102,0,255:85:99	0/0:0,255,255:85:99	0/1:148,0,255:97:99	0/0:0,255,255:118:99	0/0:0,255,255:239:99	0/0:0,255,255:160:99	0/1:120,0,255:48:99	0/0:0,255,255:143:99	0/0:0,195,255:73:99	0/1:132,0,255:169:99	0/0:0,255,255:123:99	0/1:136,0,255:245:99	0/1:112,0,255:244:99	0/1:153,0,255:132:99	0/1:130,0,255:95:99	0/1:167,0,255:124:99	0/0:0,255,255:175:99	0/1:142,0,255:79:99
FvH4_1	4657811	.	G	C	999	.	DP=6976;AF1=0.27;G3=0.46,0.54,3.256e-52;HWE=0.00138;CI95=0.27,0.27;DP4=2837,2501,838,722;MQ=37;FQ=999;PV4=0.71,2.4e-33,0.079,1	GT:PL:DP:GQ	0/1:255,0,255:131:99	0/0:0,255,255:237:99	0/1:255,0,255:245:99	0/0:0,255,255:248:99	0/1:255,0,255:236:99	0/0:0,255,255:249:99	0/0:0,255,255:247:99	0/0:0,255,255:249:99	0/1:255,0,255:246:99	0/0:0,255,255:251:99	0/0:0,187,255:62:99	0/1:255,0,255:148:99	0/1:255,0,255:188:99	0/1:255,0,255:52:99	0/0:0,255,255:144:99	0/0:0,255,255:164:99	0/1:255,0,255:151:99	0/1:255,0,255:59:99	0/0:0,255,255:201:99	0/0:0,255,255:133:99	0/0:0,255,255:171:99	0/1:255,0,255:103:99	0/1:255,0,255:153:99	0/0:0,255,255:119:99	0/1:255,0,255:81:99	0/0:0,255,255:153:99	0/1:255,0,255:182:99	0/0:0,235,255:78:99	0/1:255,0,255:58:99	0/1:255,0,255:109:99	0/1:255,0,255:68:99	0/1:255,0,255:96:99	0/1:255,0,255:60:99	0/0:0,151,255:51:99	0/1:255,0,255:79:99	0/0:0,255,255:93:99	0/0:0,255,255:246:99	0/0:0,255,255:94:99	0/1:245,0,255:51:99	0/0:0,138,255:81:99	0/0:0,255,255:121:99	0/1:255,0,255:101:99	0/0:0,255,255:93:99	0/1:255,0,255:123:99	0/1:255,0,255:223:99	0/1:255,0,255:89:99	0/1:255,0,255:94:99	0/1:255,0,255:70:99	0/0:0,255,255:137:99	0/1:255,0,255:80:99
FvH4_1	4766133	.	G	A	999	.	DP=4767;AF1=0.27;G3=0.46,0.54,2.395e-35;HWE=0.00138;CI95=0.27,0.27;DP4=1959,1796,529,443;MQ=37;FQ=999;PV4=0.22,4.7e-93,0.31,0.29	GT:PL:DP:GQ	0/1:255,0,255:95:99	0/0:0,255,255:244:99	0/1:255,0,255:239:99	0/0:0,255,255:218:99	0/1:255,0,255:243:99	0/0:0,255,255:248:99	0/0:0,255,255:236:99	0/0:0,255,255:247:99	0/1:255,0,255:243:99	0/0:0,255,255:248:99	0/0:0,87,255:72:88	0/1:255,0,255:42:99	0/1:255,0,255:78:99	0/1:255,0,167:23:99	0/0:0,166,255:77:99	0/0:0,255,255:103:99	0/1:255,0,255:52:99	0/1:237,0,255:32:99	0/0:0,241,255:92:99	0/0:0,175,255:58:99	0/0:0,163,255:54:99	0/1:210,0,255:38:99	0/1:255,0,255:69:99	0/0:0,175,255:69:99	0/1:255,0,255:45:99	0/0:0,173,255:90:99	0/1:255,0,255:107:99	0/0:0,108,255:36:99	0/1:255,0,255:40:99	0/1:255,0,255:57:99	0/1:255,0,195:31:99	0/1:255,0,255:66:99	0/1:153,0,229:18:99	0/0:0,135,255:45:99	0/1:255,0,154:32:99	0/0:0,223,255:75:99	0/0:0,255,255:123:99	0/0:0,255,255:85:99	0/1:136,0,240:20:99	0/0:0,95,255:41:96	0/0:0,131,255:64:99	0/1:255,0,255:52:99	0/0:0,120,255:40:99	0/1:255,0,255:101:99	0/1:255,0,255:139:99	0/1:255,0,255:71:99	0/1:255,0,255:64:99	0/1:255,0,231:45:99	0/0:0,255,255:97:99	0/1:188,0,202:23:99
FvH4_1	4802648	.	T	G	999	.	DP=3398;AF1=0.2701;G3=0.4598,0.5402,1.012e-35;HWE=0.00138;CI95=0.27,0.27;DP4=1232,1389,364,389;MQ=37;FQ=999;PV4=0.53,0,1,1	GT:PL:DP:GQ	0/1:135,0,255:49:99	0/0:0,255,255:200:99	0/1:193,0,255:157:99	0/0:0,255,255:245:99	0/1:195,0,255:237:99	0/0:0,255,255:244:99	0/0:0,255,255:204:99	0/0:0,255,255:216:99	0/1:186,0,255:186:99	0/0:0,255,255:110:99	0/0:0,66,255:22:67	0/1:74,0,255:32:73	0/1:104,0,255:53:99	0/1:70,0,175:16:69	0/0:0,91,255:46:92	0/0:0,166,255:55:99	0/1:173,0,255:50:99	0/1:110,0,139:16:99	0/0:0,117,255:46:99	0/0:0,105,255:42:99	0/0:0,105,255:35:99	0/1:104,0,255:25:99	0/1:180,0,255:46:99	0/0:0,42,255:36:43	0/1:166,0,152:30:99	0/0:0,190,255:71:99	0/1:180,0,255:77:99	0/0:0,45,255:15:46	0/1:136,0,99:20:99	0/1:151,0,221:29:99	0/1:137,0,255:35:99	0/1:126,0,255:42:99	0/1:98,0,251:23:97	0/0:0,54,255:18:55	0/1:165,0,243:34:99	0/0:0,108,255:36:99	0/0:0,150,255:57:99	0/0:0,117,255:39:99	0/1:77,0,201:15:76	0/0:0,75,255:25:76	0/0:0,21,255:34:22	0/1:134,0,255:37:99	0/0:0,70,255:37:71	0/1:172,0,255:68:99	0/1:169,0,255:79:99	0/1:155,0,231:39:99	0/1:161,0,224:35:99	0/1:99,0,255:32:98	0/0:0,190,255:63:99	0/1:54,0,220:16:53
FvH4_1	4900048	.	A	G	999	.	DP=6186;AF1=0.31;G3=0.38,0.62,3.67e-47;HWE=0.000145;CI95=0.31,0.31;DP4=2221,1875,1071,917;MQ=37;FQ=999;PV4=0.81,0,0.25,0.4	GT:PL:DP:GQ	0/0:0,255,255:135:99	0/1:165,0,255:228:99	0/1:179,0,255:245:99	0/0:0,255,255:252:99	0/1:193,0,255:244:99	0/0:0,255,255:249:99	0/0:0,255,255:247:99	0/1:159,0,255:234:99	0/1:165,0,255:231:99	0/1:176,0,255:236:99	0/1:150,0,255:50:99	0/1:166,0,255:106:99	0/0:0,255,255:176:99	0/1:105,0,245:30:99	0/1:146,0,255:120:99	0/0:0,255,255:188:99	0/1:147,0,255:118:99	0/1:143,0,255:55:99	0/1:157,0,255:110:99	0/1:164,0,255:121:99	0/1:153,0,255:108:99	0/0:0,156,255:59:99	0/1:157,0,255:113:99	0/0:0,225,255:83:99	0/0:0,152,255:67:99	0/1:161,0,255:117:99	0/1:142,0,255:145:99	0/0:0,138,255:46:99	0/0:0,43,255:21:43	0/0:0,184,255:76:99	0/1:144,0,255:64:99	0/1:132,0,255:102:99	0/1:147,0,213:44:99	0/1:132,0,255:33:99	0/1:161,0,255:128:99	0/1:105,0,255:81:99	0/1:160,0,255:212:99	0/1:113,0,255:97:99	0/0:0,93,255:31:93	0/1:163,0,253:64:99	0/1:125,0,255:98:99	0/0:0,255,255:111:99	0/0:0,253,255:84:99	0/0:0,255,255:152:99	0/1:167,0,255:215:99	0/0:0,116,255:74:99	0/1:147,0,255:61:99	0/1:135,0,255:74:99	0/0:0,255,255:100:99	0/0:0,84,255:49:84
FvH4_1	4975040	.	T	C	999	.	DP=7002;AF1=0.31;G3=0.38,0.62,4.32e-52;HWE=0.000145;CI95=0.31,0.31;DP4=2464,2318,1003,1097;MQ=37;FQ=999;PV4=0.0043,0.34,0.00028,1	GT:PL:DP:GQ	0/0:0,255,255:116:99	0/1:255,0,255:240:99	0/1:255,0,255:245:99	0/0:0,255,255:249:99	0/1:255,0,255:241:99	0/0:0,255,255:233:99	0/0:0,255,255:248:99	0/1:255,0,255:243:99	0/1:255,0,255:244:99	0/1:255,0,255:246:99	0/1:255,0,255:44:99	0/1:255,0,255:118:99	0/0:0,255,255:176:99	0/1:203,0,255:45:99	0/1:255,0,255:151:99	0/0:0,255,255:201:99	0/1:255,0,255:169:99	0/1:235,0,255:47:99	0/1:255,0,255:159:99	0/1:255,0,255:144:99	0/1:255,0,255:126:99	0/0:0,255,255:118:99	0/1:255,0,255:155:99	0/0:0,113,255:111:99	0/0:0,82,255:100:82	0/1:255,0,255:189:99	0/1:255,0,255:155:99	0/0:0,144,255:48:99	0/0:0,98,255:45:98	0/0:0,54,255:58:54	0/1:255,0,255:99:99	0/1:255,0,255:124:99	0/1:255,0,255:62:99	0/1:255,0,255:63:99	0/1:255,0,255:104:99	0/1:255,0,255:104:99	0/1:255,0,255:227:99	0/1:255,0,255:105:99	0/0:0,102,255:34:99	0/1:255,0,255:63:99	0/1:255,0,255:123:99	0/0:0,255,255:139:99	0/0:0,223,255:74:99	0/0:0,255,255:200:99	0/1:255,0,255:236:99	0/0:0,181,255:94:99	0/1:255,0,255:98:99	0/1:255,0,255:76:99	0/0:0,255,255:99:99	0/0:0,114,255:94:99
FvH4_1	4983879	.	G	A	999	.	DP=6009;AF1=0.68;G3=3.694e-19,0.64,0.36;HWE=7.54e-05;CI95=0.68,0.68;DP4=1146,871,1929,1971;MQ=37;FQ=999;PV4=8.6e-08,0,0.057,1	GT:PL:DP:GQ	1/1:234,255,0:145:99	0/1:155,0,255:231:99	0/1:203,0,255:229:99	1/1:255,255,0:245:99	0/1:168,0,255:206:99	1/1:255,255,0:204:99	1/1:255,255,0:194:99	0/1:203,0,255:234:99	0/1:181,0,255:231:99	0/1:144,0,255:243:99	0/1:178,0,242:55:99	0/1:182,0,255:87:99	1/1:226,255,0:146:99	0/1:132,0,255:38:99	0/1:179,0,255:107:99	1/1:195,255,0:146:99	0/1:173,0,255:74:99	0/1:73,0,255:36:79	0/1:187,0,255:130:99	0/1:160,0,255:129:99	0/1:195,0,255:122:99	1/1:227,210,0:82:99	0/1:182,0,255:128:99	1/1:179,130,0:88:99	1/1:181,56,0:60:56	0/1:169,0,255:128:99	0/1:186,0,255:188:99	1/1:242,141,0:47:99	1/1:229,78,0:26:78	1/1:218,132,0:56:99	0/1:198,0,255:59:99	0/1:183,0,255:96:99	0/1:145,0,255:55:99	0/1:140,0,255:40:99	0/1:171,0,255:104:99	0/1:133,0,255:91:99	0/1:203,0,255:200:99	0/1:138,0,255:82:99	1/1:217,95,0:44:95	0/1:173,0,255:54:99	0/1:172,0,255:99:99	1/1:173,145,0:99:99	1/1:255,181,0:60:99	1/1:255,255,0:152:99	0/1:194,0,255:246:99	1/1:212,218,0:96:99	0/1:187,0,255:94:99	0/1:199,0,255:67:99	1/1:185,185,0:97:99	0/1:181,0,148:47:99
FvH4_1	5025144	.	A	G	999	.	DP=4095;AF1=0.68;G3=1.393e-17,0.6401,0.3599;HWE=7.52e-05;CI95=0.68,0.68;DP4=965,476,1568,873;MQ=37;FQ=999;PV4=0.087,0,0.35,1	GT:PL:DP:GQ	1/1:143,107,0:48:99	0/1:76,0,255:183:82	0/1:82,0,255:241:88	1/1:177,255,0:213:99	0/1:78,0,255:215:84	1/1:201,255,0:187:99	1/1:215,255,0:237:99	0/1:57,0,255:245:63	0/1:76,0,255:242:82	0/1:100,0,255:244:99	0/1:59,0,98:12:65	0/1:95,0,255:58:99	1/1:108,136,0:79:99	0/1:45,0,71:7:51	0/1:102,0,255:64:99	1/1:84,66,0:67:66	0/1:62,0,255:42:68	0/1:59,0,133:13:65	0/1:75,0,255:65:81	0/1:115,0,255:55:99	0/1:52,0,255:55:58	1/1:105,50,0:40:50	0/1:100,0,255:54:99	1/1:78,27,0:54:27	1/1:129,59,0:32:59	0/1:103,0,255:71:99	0/1:65,0,255:72:71	1/1:131,44,0:26:44	1/1:130,45,0:15:45	1/1:131,61,0:33:61	0/1:63,0,255:29:69	0/1:94,0,255:43:99	0/1:91,0,235:35:97	0/1:40,0,187:19:46	0/1:62,0,255:48:68	0/1:78,0,255:40:84	0/1:100,0,255:121:99	0/1:120,0,238:48:99	0/1:91,0,82:15:82	0/1:125,0,220:36:99	0/1:105,0,220:39:99	1/1:120,65,0:45:65	1/1:129,52,0:40:52	1/1:168,220,0:73:99	0/1:77,0,255:97:83	1/1:130,83,0:40:83	0/1:79,0,255:36:85	0/1:78,0,246:26:84	1/1:117,81,0:51:81	1/1:108,34,0:32:34
FvH4_1	5031749	.	T	A	999	.	DP=3285;AF1=0.6822;G3=1.167e-23,0.64,0.36;HWE=8.12e-05;CI95=0.67,0.69;DP4=859,97,2011,200;MQ=37;FQ=999;PV4=0.35,0,0.049,1	GT:PL:DP:GQ	1/1:205,141,0:47:99	0/1:146,0,255:106:99	0/1:132,0,219:169:99	1/1:235,255,0:262:99	0/1:127,0,255:249:99	1/1:255,255,0:247:99	1/1:248,255,0:194:99	0/1:108,0,255:173:99	0/1:143,0,255:183:99	0/1:114,0,255:112:99	0/1:64,0,189:20:70	0/1:74,0,228:46:80	1/1:136,144,0:60:99	0/1:72,0,108:15:78	0/1:74,0,197:75:80	1/1:135,182,0:84:99	0/1:64,0,199:61:70	0/1:52,0,213:20:58	0/1:128,0,192:29:99	0/1:115,0,140:47:99	0/1:65,0,165:60:71	1/1:111,51,0:17:51	0/1:73,0,211:27:79	1/1:143,66,0:22:66	1/1:74,8,0:15:9	0/1:65,0,211:26:71	0/1:88,0,255:37:94	1/1:122,96,0:32:96	1/1:87,39,0:13:39	1/1:137,38,0:36:38	0/1:91,0,169:22:97	0/1:48,0,248:25:54	0/1:66,0,55:14:55	0/1:49,0,156:11:55	0/1:66,0,192:40:72	0/1:110,0,207:36:99	0/1:96,0,250:83:99	0/1:82,0,142:29:88	0/1:86,0,3:10:5	0/1:51,0,165:34:57	0/1:78,0,133:17:84	1/1:125,114,0:38:99	1/1:162,84,0:28:84	1/1:155,108,0:36:99	0/1:119,0,231:112:99	1/1:147,96,0:32:96	0/1:145,0,155:24:99	0/1:43,0,234:21:49	1/1:143,108,0:36:99	1/1:128,105,0:35:99
FvH4_1	5031878	.	G	A	999	.	DP=8507;AF1=0.31;G3=0.38,0.62,4.32e-52;HWE=0.000145;CI95=0.31,0.31;DP4=3130,2676,1429,1174;MQ=37;FQ=999;PV4=0.41,0,0.45,1	GT:PL:DP:GQ	0/0:0,255,255:154:99	0/1:193,0,255:229:99	0/1:218,0,255:249:99	0/0:0,255,255:251:99	0/1:163,0,255:249:99	0/0:0,255,255:249:99	0/0:0,255,255:248:99	0/1:204,0,255:248:99	0/1:205,0,255:249:99	0/1:218,0,255:248:99	0/1:187,0,255:110:99	0/1:188,0,255:139:99	0/0:0,255,255:241:99	0/1:169,0,255:63:99	0/1:189,0,255:212:99	0/0:0,255,255:245:99	0/1:204,0,255:151:99	0/1:192,0,255:83:99	0/1:205,0,255:202:99	0/1:203,0,255:174:99	0/1:191,0,255:185:99	0/0:0,255,255:98:99	0/1:205,0,255:245:99	0/0:0,255,255:200:99	0/0:0,255,255:142:99	0/1:202,0,255:221:99	0/1:205,0,255:244:99	0/0:0,223,255:76:99	0/0:0,86,255:49:86	0/0:0,255,255:137:99	0/1:186,0,255:101:99	0/1:208,0,255:149:99	0/1:189,0,255:95:99	0/1:162,0,255:76:99	0/1:199,0,255:142:99	0/1:176,0,255:176:99	0/1:206,0,255:243:99	0/1:183,0,255:106:99	0/0:0,166,255:55:99	0/1:187,0,255:95:99	0/1:211,0,255:117:99	0/0:0,255,255:180:99	0/0:0,255,255:165:99	0/0:0,255,255:246:99	0/1:191,0,255:230:99	0/0:0,255,255:133:99	0/1:129,0,255:156:99	0/1:214,0,255:130:99	0/0:0,255,255:153:99	0/0:0,75,255:70:75
FvH4_1	5076289	.	C	A	999	.	DP=6778;AF1=0.6728;G3=7.97e-36,0.659,0.341;HWE=4.25e-05;CI95=0.66,0.68;DP4=1113,1169,1977,2257;MQ=37;FQ=999;PV4=0.11,0,1,1	GT:PL:DP:GQ	1/1:199,238,0:112:99	0/1:71,0,255:222:77	0/1:132,0,255:246:99	1/1:255,255,0:215:99	0/1:184,0,255:241:99	1/1:255,255,0:241:99	1/1:255,255,0:236:99	0/1:170,0,255:241:99	0/1:159,0,255:237:99	0/1:147,0,255:243:99	0/1:154,0,255:66:99	0/1:166,0,255:100:99	1/1:176,255,0:198:99	0/1:108,0,214:34:99	0/1:184,0,255:183:99	1/1:183,255,0:154:99	0/1:158,0,255:117:99	0/1:90,0,255:36:96	0/1:175,0,255:141:99	0/1:165,0,255:150:99	0/1:168,0,255:168:99	1/1:83,9,0:83:10	0/1:154,0,255:114:99	1/1:164,123,0:78:99	1/1:167,87,0:71:87	0/1:149,0,255:132:99	0/1:168,0,255:202:99	0/1:128,0,56:47:56	1/1:203,105,0:35:99	1/1:125,71,0:77:71	0/1:137,0,255:64:99	0/1:164,0,255:131:99	0/1:142,0,255:44:99	0/1:121,0,255:67:99	0/1:111,0,255:111:99	0/1:143,0,255:78:99	0/1:147,0,255:225:99	0/1:167,0,255:96:99	0/1:123,0,2:55:4	0/1:155,0,255:80:99	0/1:149,0,255:89:99	1/1:176,223,0:122:99	1/1:179,188,0:98:99	1/1:208,255,0:158:99	0/1:168,0,255:226:99	1/1:174,188,0:103:99	0/1:140,0,255:93:99	0/1:159,0,255:87:99	1/1:182,194,0:90:99	1/1:114,66,0:79:66
FvH4_1	5148183	.	A	G	999	.	DP=5161;AF1=0.6821;G3=3.656e-31,0.6375,0.3625;HWE=8.42e-05;CI95=0.68,0.69;DP4=1325,526,2194,1004;MQ=37;FQ=999;PV4=0.028,0,0.11,0.17	GT:PL:DP:GQ	1/1:250,255,0:93:99	0/1:180,0,255:244:99	0/1:211,0,255:244:99	1/1:236,255,0:193:99	0/1:209,0,255:244:99	1/1:255,255,0:227:99	1/1:255,255,0:239:99	0/1:176,0,255:246:99	0/1:153,0,255:245:99	0/1:222,0,255:246:99	0/1:109,0,255:60:99	0/1:176,0,255:56:99	1/1:223,251,0:108:99	0/1:59,0,255:31:65	0/1:151,0,255:90:99	1/1:158,114,0:93:99	0/1:101,0,255:59:99	0/1:170,0,216:32:99	0/1:157,0,255:103:99	0/1:172,0,255:86:99	0/1:119,0,255:73:99	1/1:224,160,0:54:99	0/1:162,0,255:83:99	1/1:132,40,0:75:40	1/1:247,138,0:46:99	0/1:112,0,255:108:99	0/1:202,0,255:107:99	1/1:220,81,0:28:81	0/1:164,0,6:20:7	1/1:241,178,0:59:99	0/1:98,0,255:51:99	0/1:180,0,255:89:99	0/1:143,0,255:38:99	0/1:86,0,255:26:92	0/1:167,0,255:58:99	0/1:145,0,255:78:99	0/1:125,0,255:129:99	0/1:181,0,255:96:99	1/1:207,65,0:34:65	0/1:116,0,255:36:99	0/1:171,0,244:74:99	1/1:210,185,0:84:99	1/1:253,181,0:60:99	1/1:236,255,0:119:99	0/1:157,0,255:130:99	1/1:153,41,0:66:41	0/1:166,0,255:82:99	0/1:169,0,255:55:99	1/1:183,205,0:115:99	1/1:186,74,0:37:74
FvH4_1	5148202	.	C	T	999	.	DP=5456;AF1=0.6814;G3=1.155e-39,0.6384,0.3616;HWE=8.12e-05;CI95=0.68,0.69;DP4=1208,770,1960,1380;MQ=37;FQ=999;PV4=0.088,1,0.32,1	GT:PL:DP:GQ	1/1:255,255,0:111:99	0/1:255,0,255:240:99	0/1:255,0,255:237:99	1/1:255,255,0:145:99	0/1:255,0,255:214:99	1/1:255,255,0:229:99	1/1:255,255,0:243:99	0/1:255,0,255:246:99	0/1:255,0,255:242:99	0/1:255,0,255:248:99	0/1:255,0,255:69:99	0/1:255,0,255:76:99	1/1:255,255,0:109:99	0/1:248,0,255:41:99	0/1:255,0,255:94:99	1/1:255,170,0:104:99	0/1:255,0,255:66:99	0/1:255,0,251:38:99	0/1:255,0,255:105:99	0/1:255,0,255:85:99	0/1:255,0,255:73:99	1/1:255,202,0:67:99	0/1:255,0,255:94:99	1/1:255,113,0:92:99	1/1:255,114,0:49:99	0/1:255,0,255:129:99	0/1:255,0,255:131:99	1/1:255,74,0:37:74	0/1:255,0,8:20:8	1/1:255,124,0:64:99	0/1:220,0,255:53:99	0/1:255,0,255:99:99	0/1:224,0,255:39:99	0/1:112,0,255:26:99	0/1:255,0,255:73:99	0/1:255,0,255:91:99	0/1:255,0,255:138:99	0/1:255,0,255:111:99	1/1:255,92,0:43:92	0/1:247,0,255:40:99	0/1:255,0,255:86:99	1/1:255,221,0:96:99	1/1:255,184,0:61:99	1/1:255,255,0:118:99	0/1:255,0,255:143:99	1/1:255,90,0:84:90	0/1:255,0,255:97:99	0/1:255,0,255:58:99	1/1:255,241,0:127:99	1/1:255,77,0:37:77
FvH4_1	5158066	.	A	G	999	.	DP=6303;AF1=0.26;G3=0.48,0.52,3.405e-43;HWE=0.00225;CI95=0.26,0.26;DP4=3571,1284,1055,338;MQ=37;FQ=999;PV4=0.1,0,0.00055,1	GT:PL:DP:GQ	0/1:176,0,255:77:99	0/0:0,255,255:247:99	0/1:210,0,255:235:99	0/0:0,255,255:233:99	0/1:221,0,255:245:99	0/0:0,255,255:241:99	0/0:0,255,255:249:99	0/0:0,255,255:235:99	0/1:200,0,255:243:99	0/0:0,255,255:252:99	0/0:0,111,255:67:99	0/1:132,0,255:96:99	0/1:183,0,255:186:99	0/1:77,0,251:19:75	0/0:0,255,255:166:99	0/0:0,255,255:210:99	0/1:148,0,255:115:99	0/1:145,0,193:46:99	0/0:0,255,255:152:99	0/0:0,255,255:121:99	0/0:0,255,255:146:99	0/1:169,0,255:81:99	0/1:191,0,255:113:99	0/0:0,255,255:109:99	0/1:194,0,255:104:99	0/0:0,247,255:111:99	0/1:186,0,255:131:99	0/0:0,163,255:54:99	0/1:176,0,230:39:99	0/1:149,0,255:63:99	0/1:145,0,255:56:99	0/1:176,0,255:91:99	0/1:164,0,255:66:99	0/0:0,123,255:41:99	0/1:148,0,255:58:99	0/0:0,255,255:101:99	0/0:0,255,255:207:99	0/0:0,255,255:90:99	0/0:0,90,255:30:92	0/0:0,201,255:74:99	0/0:0,153,255:74:99	0/1:119,0,255:82:99	0/0:0,220,255:82:99	0/1:180,0,255:152:99	0/1:166,0,255:246:99	0/1:194,0,255:96:99	0/1:181,0,255:98:99	0/1:146,0,255:41:99	0/0:0,255,255:109:99	0/1:137,0,222:68:99
FvH4_1	5158122	.	T	C	999	.	DP=7075;AF1=0.2688;G3=0.4616,0.5384,2.219e-77;HWE=0.00145;CI95=0.26,0.27;DP4=2972,2318,926,758;MQ=37;FQ=999;PV4=0.4,0.047,0.21,1	GT:PL:DP:GQ	0/1:255,0,255:114:99	0/0:0,255,255:235:99	0/1:255,0,255:247:99	0/0:0,255,255:235:99	0/1:255,0,255:237:99	0/0:0,255,255:247:99	0/0:0,255,255:248:99	0/0:0,255,255:249:99	0/1:255,0,255:248:99	0/0:0,255,255:248:99	0/1:10,0,255:78:9	0/1:255,0,255:97:99	0/1:255,0,255:231:99	0/1:218,0,255:28:99	0/0:0,255,255:160:99	0/0:0,255,255:241:99	0/1:255,0,255:159:99	0/1:255,0,255:62:99	0/0:0,255,255:166:99	0/0:0,255,255:137:99	0/0:0,255,255:178:99	0/1:255,0,255:77:99	0/1:255,0,255:147:99	0/0:0,248,255:116:99	0/1:255,0,255:107:99	0/0:0,148,255:124:99	0/1:255,0,255:184:99	0/0:0,126,255:42:99	0/1:255,0,251:38:99	0/1:255,0,255:88:99	0/1:255,0,255:79:99	0/1:255,0,255:101:99	0/1:255,0,255:75:99	0/0:0,187,255:62:99	0/1:255,0,255:86:99	0/0:0,255,255:119:99	0/0:0,255,255:243:99	0/0:0,255,255:97:99	0/0:0,160,255:53:99	0/0:0,222,255:86:99	0/0:0,200,255:102:99	0/1:255,0,255:112:99	0/0:0,255,255:110:99	0/1:255,0,255:184:99	0/1:255,0,255:208:99	0/1:255,0,255:109:99	0/1:255,0,255:105:99	0/1:255,0,255:53:99	0/0:0,255,255:145:99	0/1:255,0,255:77:99
FvH4_1	5179372	.	T	C	999	.	DP=7243;AF1=0.24;G3=0.52,0.48,2.553e-52;HWE=0.00549;CI95=0.24,0.24;DP4=2998,2505,980,703;MQ=37;FQ=999;PV4=0.0071,0.0011,0.00075,1	GT:PL:DP:GQ	0/1:255,0,255:172:99	0/0:0,255,255:245:99	0/0:0,255,255:248:99	0/1:255,0,255:217:99	0/0:0,255,255:250:99	0/1:255,0,255:248:99	0/1:255,0,255:241:99	0/1:255,0,255:248:99	0/0:0,255,255:250:99	0/1:255,0,255:246:99	0/1:255,0,255:64:99	0/0:0,255,255:141:99	0/0:0,255,255:203:99	0/0:0,104,255:40:99	0/1:255,0,255:139:99	0/1:255,0,255:147:99	0/0:0,255,255:130:99	0/0:0,118,255:51:99	0/1:255,0,255:151:99	0/1:255,0,255:156:99	0/1:255,0,255:148:99	0/0:0,230,255:100:99	0/0:0,255,255:163:99	0/1:255,0,255:111:99	0/0:0,185,255:96:99	0/1:255,0,255:187:99	0/0:0,255,255:221:99	0/1:255,0,255:68:99	0/0:0,108,255:36:99	0/0:0,255,255:111:99	0/0:0,255,255:89:99	0/0:0,255,255:131:99	0/0:0,226,255:75:99	0/1:255,0,255:63:99	0/0:0,255,255:121:99	0/1:255,0,255:104:99	0/1:255,0,255:225:99	0/1:255,0,255:108:99	0/1:213,0,255:40:99	0/1:255,0,255:94:99	0/1:255,0,255:106:99	0/0:0,255,255:129:99	0/1:255,0,255:113:99	0/0:0,255,255:160:99	0/0:0,255,255:244:99	0/0:0,255,255:121:99	0/0:0,255,255:109:99	0/0:0,156,255:87:99	0/1:255,0,255:162:99	0/0:0,161,255:77:99
FvH4_1	5182578	.	C	A	999	.	DP=6570;AF1=0.24;G3=0.52,0.48,2.811e-52;HWE=0.00549;CI95=0.24,0.24;DP4=2418,2492,830,791;MQ=37;FQ=999;PV4=0.18,1,0.024,1	GT:PL:DP:GQ	0/1:255,0,255:121:99	0/0:0,255,255:215:99	0/0:0,255,255:247:99	0/1:255,0,255:241:99	0/0:0,255,255:248:99	0/1:255,0,255:243:99	0/1:255,0,255:249:99	0/1:255,0,255:247:99	0/0:0,255,255:248:99	0/1:255,0,255:247:99	0/1:255,0,255:77:99	0/0:0,59,255:109:61	0/0:0,255,255:187:99	0/0:0,89,255:42:91	0/1:255,0,255:206:99	0/1:255,0,255:169:99	0/0:0,184,255:112:99	0/0:0,80,255:50:82	0/1:255,0,255:132:99	0/1:255,0,255:176:99	0/1:255,0,255:106:99	0/0:0,211,255:94:99	0/0:0,215,255:127:99	0/1:255,0,255:105:99	0/0:0,251,255:92:99	0/1:255,0,255:134:99	0/0:0,255,255:162:99	0/1:187,0,255:36:99	0/0:0,129,255:43:99	0/0:0,241,255:80:99	0/0:0,255,255:88:99	0/0:0,255,255:116:99	0/0:0,83,255:60:85	0/1:255,0,250:51:99	0/0:0,235,255:78:99	0/1:255,0,255:90:99	0/1:255,0,255:191:99	0/1:255,0,255:86:99	0/1:204,0,255:43:99	0/1:255,0,255:66:99	0/1:255,0,255:98:99	0/0:0,255,255:91:99	0/1:255,0,255:81:99	0/0:0,255,255:174:99	0/0:0,255,255:244:99	0/0:0,237,255:122:99	0/0:0,244,255:81:99	0/0:0,226,255:75:99	0/1:255,0,255:93:99	0/0:0,140,255:58:99
FvH4_1	5207514	.	A	T	999	.	DP=6062;AF1=0.24;G3=0.52,0.48,2.553e-52;HWE=0.00549;CI95=0.24,0.24;DP4=1987,2437,643,882;MQ=37;FQ=999;PV4=0.064,0,2.6e-05,1	GT:PL:DP:GQ	0/1:134,0,255:95:99	0/0:0,255,255:248:99	0/0:0,255,255:222:99	0/1:158,0,255:241:99	0/0:0,255,255:249:99	0/1:141,0,255:242:99	0/1:154,0,255:219:99	0/1:130,0,255:246:99	0/0:0,255,255:232:99	0/1:147,0,255:224:99	0/1:107,0,255:66:99	0/0:0,140,255:84:99	0/0:0,255,255:152:99	0/0:0,75,255:32:77	0/1:129,0,255:134:99	0/1:139,0,255:130:99	0/0:0,208,255:114:99	0/0:0,95,255:44:97	0/1:114,0,255:122:99	0/1:140,0,255:133:99	0/1:133,0,255:121:99	0/0:0,253,255:84:99	0/0:0,255,255:123:99	0/1:158,0,255:95:99	0/0:0,128,255:61:99	0/1:124,0,255:97:99	0/0:0,255,255:165:99	0/1:121,0,255:51:99	0/0:0,69,255:23:71	0/0:0,255,255:85:99	0/0:0,172,255:57:99	0/0:0,235,255:78:99	0/0:0,132,255:44:99	0/1:72,0,255:39:70	0/0:0,244,255:88:99	0/1:126,0,255:96:99	0/1:134,0,255:236:99	0/1:138,0,255:89:99	0/1:39,0,255:37:37	0/1:80,0,255:52:78	0/1:135,0,255:63:99	0/0:0,255,255:100:99	0/1:152,0,255:88:99	0/0:0,255,255:144:99	0/0:0,255,255:217:99	0/0:0,176,255:65:99	0/0:0,255,255:103:99	0/0:0,169,255:56:99	0/1:133,0,255:106:99	0/0:0,134,255:57:99
FvH4_1	5210161	.	T	G	999	.	DP=2920;AF1=0.24;G3=0.52,0.48,3.32e-36;HWE=0.00549;CI95=0.24,0.24;DP4=1067,1170,358,308;MQ=37;FQ=999;PV4=0.0062,0.44,3.4e-05,1	GT:PL:DP:GQ	0/1:231,0,255:36:99	0/0:0,255,255:144:99	0/0:0,255,255:132:99	0/1:255,0,255:199:99	0/0:0,255,255:216:99	0/1:255,0,255:206:99	0/1:255,0,255:175:99	0/1:255,0,255:138:99	0/0:0,255,255:166:99	0/1:255,0,255:71:99	0/1:147,0,254:22:99	0/0:0,40,255:25:42	0/0:0,183,255:73:99	0/0:0,36,252:12:38	0/1:255,0,255:50:99	0/1:255,0,255:37:99	0/0:0,135,255:45:99	0/0:0,54,255:18:56	0/1:255,0,255:56:99	0/1:153,0,255:37:99	0/1:255,0,255:53:99	0/0:0,84,255:28:86	0/0:0,148,255:49:99	0/1:243,0,255:35:99	0/0:0,38,255:25:40	0/1:255,0,255:38:99	0/0:0,141,255:47:99	0/1:102,0,230:18:99	0/0:0,33,255:11:35	0/0:0,75,255:26:77	0/0:0,63,255:21:65	0/0:0,114,255:38:99	0/0:0,48,255:16:50	0/1:195,0,194:18:99	0/0:0,80,255:39:82	0/1:166,0,158:14:99	0/1:255,0,255:62:99	0/1:243,0,255:33:99	0/1:155,0,205:16:99	0/1:216,0,255:28:99	0/1:250,0,255:36:99	0/0:0,123,255:41:99	0/1:255,0,185:31:99	0/0:0,148,255:49:99	0/0:0,250,255:83:99	0/0:0,77,255:37:79	0/0:0,75,255:25:77	0/0:0,117,255:39:99	0/1:234,0,255:65:99	0/0:0,72,255:24:74
FvH4_1	5252813	.	G	A	999	.	DP=4930;AF1=0.25;G3=0.5,0.5,3.732e-49;HWE=0.00356;CI95=0.25,0.25;DP4=2552,1355,625,329;MQ=37;FQ=999;PV4=0.94,1,0.049,1	GT:PL:DP:GQ	0/1:255,0,255:76:99	0/0:0,255,255:246:99	0/1:255,0,255:238:99	0/0:0,255,255:244:99	0/1:255,0,255:235:99	0/0:0,255,255:241:99	0/0:0,255,255:236:99	0/0:0,255,255:237:99	0/1:255,0,255:237:99	0/0:0,255,255:248:99	0/0:0,120,255:52:99	0/1:255,0,255:70:99	0/1:255,0,255:102:99	0/1:255,0,255:35:99	0/0:0,255,255:126:99	0/0:0,255,255:136:99	0/1:255,0,255:93:99	0/1:239,0,226:27:99	0/0:0,231,255:90:99	0/0:0,235,255:78:99	0/0:0,189,255:75:99	0/1:255,0,255:59:99	0/1:255,0,255:98:99	0/0:0,91,255:54:93	0/1:255,0,255:48:99	0/0:0,255,255:89:99	0/1:255,0,255:71:99	0/0:0,84,255:28:86	0/1:150,0,232:23:99	0/1:248,0,255:36:99	0/1:227,0,255:49:99	0/1:255,0,247:68:99	0/1:217,0,255:37:99	0/0:0,102,255:34:99	0/1:255,0,255:66:99	0/0:0,154,255:51:99	0/0:0,255,255:148:99	0/0:0,141,255:47:99	0/0:0,87,255:29:89	0/0:0,129,255:55:99	0/0:0,138,255:58:99	0/1:255,0,227:59:99	0/0:0,169,255:56:99	0/1:255,0,255:106:99	0/1:255,0,255:158:99	0/1:255,0,255:49:99	0/1:255,0,255:38:99	0/1:255,0,255:37:99	0/0:0,129,255:43:99	0/0:0,63,255:45:65
FvH4_1	5274596	.	G	T	999	.	DP=3477;AF1=0.2434;G3=0.5114,0.4886,1.469e-52;HWE=0.00466;CI95=0.24,0.25;DP4=705,1857,185,690;MQ=37;FQ=999;PV4=0.00017,0,0.17,1	GT:PL:DP:GQ	0/1:173,0,255:59:99	0/0:0,255,255:198:99	0/0:0,255,255:198:99	0/1:183,0,255:227:99	0/0:0,255,255:160:99	0/1:166,0,255:219:99	0/1:110,0,255:190:99	0/1:155,0,255:161:99	0/0:0,255,255:167:99	0/1:166,0,255:193:99	0/0:0,1,255:19:5	0/0:0,123,255:41:99	0/0:0,196,255:65:99	0/0:0,63,255:21:65	0/1:91,0,255:62:89	0/1:95,0,255:71:93	0/0:0,132,255:44:99	0/0:0,51,255:17:53	0/1:128,0,255:50:99	0/1:96,0,255:55:94	0/1:73,0,245:28:71	0/0:0,85,255:37:87	0/0:0,91,255:40:93	0/1:109,0,254:42:99	0/0:0,93,255:31:95	0/1:130,0,255:73:99	0/0:0,253,255:85:99	0/1:107,0,113:18:99	0/0:0,36,255:12:38	0/0:0,129,255:43:99	0/0:0,81,255:27:83	0/0:0,163,255:54:99	0/0:0,57,255:19:59	0/1:47,0,221:21:45	0/0:0,129,255:43:99	0/1:114,0,249:26:99	0/1:143,0,255:93:99	0/1:121,0,255:49:99	0/1:99,0,204:17:97	0/1:61,0,255:25:59	0/1:119,0,246:34:99	0/0:0,157,255:52:99	0/1:78,0,227:22:76	0/0:0,180,255:68:99	0/0:0,222,255:81:99	0/0:0,144,255:48:99	0/0:0,77,255:34:79	0/0:0,132,255:44:99	0/1:113,0,255:38:99	0/1:55,0,132:16:53
FvH4_1	5278755	.	G	A	999	.	DP=4360;AF1=0.25;G3=0.5,0.5,2.17e-48;HWE=0.00356;CI95=0.25,0.25;DP4=1716,1563,601,449;MQ=37;FQ=999;PV4=0.0056,0.0061,0.0085,0.17	GT:PL:DP:GQ	0/1:255,0,255:49:99	0/0:0,255,255:238:99	0/0:0,255,255:249:99	0/1:255,0,255:240:99	0/0:0,255,255:214:99	0/1:255,0,255:218:99	0/1:255,0,255:244:99	0/1:255,0,255:227:99	0/0:0,255,255:236:99	0/1:255,0,255:224:99	0/1:172,0,222:22:99	0/0:0,165,255:67:99	0/0:0,255,255:103:99	0/0:0,72,255:24:74	0/1:255,0,255:79:99	0/1:255,0,255:90:99	0/0:0,180,255:72:99	0/0:0,81,255:27:83	0/1:255,0,255:51:99	0/1:255,0,255:50:99	0/1:255,0,255:67:99	0/0:0,102,255:34:99	0/0:0,135,255:57:99	0/1:255,0,255:46:99	0/0:0,99,255:33:99	0/1:255,0,255:83:99	0/0:0,254,255:108:99	0/1:155,0,255:41:99	0/0:0,66,255:22:68	0/0:0,129,255:43:99	0/0:0,163,255:54:99	0/0:0,202,255:67:99	0/0:0,66,255:22:68	0/1:234,0,255:29:99	0/0:0,114,255:38:99	0/1:246,0,255:42:99	0/1:255,0,255:114:99	0/1:225,0,255:48:99	0/1:255,0,222:27:99	0/1:234,0,255:31:99	0/1:255,0,255:37:99	0/0:0,202,255:67:99	0/1:255,0,255:52:99	0/0:0,99,255:76:99	0/0:0,255,255:125:99	0/0:0,175,255:58:99	0/0:0,114,255:38:99	0/0:0,84,255:41:86	0/1:255,0,255:58:99	0/1:228,0,255:47:99
FvH4_1	5340474	.	T	C	999	.	DP=6610;AF1=0.25;G3=0.5,0.5,2.778e-52;HWE=0.00356;CI95=0.25,0.25;DP4=2451,2417,861,821;MQ=37;FQ=999;PV4=0.57,0,0.16,1	GT:PL:DP:GQ	0/1:190,0,255:80:99	0/0:0,255,255:202:99	0/0:0,255,255:253:99	0/1:227,0,255:250:99	0/0:0,255,255:249:99	0/1:181,0,255:235:99	0/1:215,0,255:244:99	0/1:195,0,255:248:99	0/0:0,255,255:248:99	0/1:210,0,255:247:99	0/1:183,0,255:70:99	0/0:0,255,255:107:99	0/0:0,255,255:213:99	0/0:0,37,255:27:39	0/1:196,0,255:189:99	0/1:212,0,255:202:99	0/0:0,255,255:153:99	0/0:0,112,255:53:99	0/1:194,0,255:153:99	0/1:174,0,255:124:99	0/1:198,0,255:151:99	0/0:0,255,255:109:99	0/0:0,255,255:111:99	0/1:175,0,255:103:99	0/0:0,242,255:88:99	0/1:171,0,255:118:99	0/0:0,255,255:155:99	0/1:150,0,255:68:99	0/0:0,111,255:37:99	0/0:0,226,255:75:99	0/0:0,163,255:54:99	0/0:0,255,255:104:99	0/0:0,235,255:78:99	0/1:81,0,255:55:79	0/0:0,183,255:102:99	0/1:185,0,255:92:99	0/1:208,0,255:241:99	0/1:189,0,255:93:99	0/1:99,0,255:32:97	0/1:181,0,255:54:99	0/1:181,0,255:74:99	0/0:0,255,255:119:99	0/1:163,0,255:76:99	0/0:0,255,255:159:99	0/0:0,255,255:231:99	0/0:0,255,255:103:99	0/0:0,158,255:76:99	0/0:0,134,255:68:99	0/1:191,0,255:98:99	0/1:206,0,255:79:99
FvH4_1	5340511	.	G	C	999	.	DP=6403;AF1=0.74;G3=1.352e-15,0.52,0.48;HWE=0.00225;CI95=0.74,0.74;DP4=710,1029,1926,2450;MQ=37;FQ=999;PV4=0.024,0,0.32,1	GT:PL:DP:GQ	0/1:105,0,255:102:99	1/1:249,255,0:236:99	1/1:241,255,0:191:99	0/1:129,0,255:220:99	1/1:244,255,0:213:99	0/1:148,0,255:231:99	0/1:99,0,255:233:99	0/1:122,0,255:234:99	1/1:255,255,0:233:99	0/1:125,0,255:238:99	0/1:136,0,255:67:99	1/1:137,179,0:105:99	1/1:122,255,0:212:99	1/1:161,57,0:19:59	0/1:115,0,255:215:99	0/1:104,0,255:198:99	1/1:145,255,0:147:99	0/1:117,0,81:41:79	0/1:130,0,255:123:99	0/1:108,0,255:108:99	0/1:118,0,255:145:99	1/1:103,97,0:102:98	1/1:160,209,0:94:99	0/1:125,0,255:119:99	1/1:161,179,0:84:99	0/1:143,0,255:117:99	1/1:113,236,0:143:99	0/1:119,0,255:71:99	1/1:176,87,0:29:89	1/1:185,172,0:57:99	1/1:165,101,0:46:99	1/1:156,221,0:106:99	1/1:168,128,0:67:99	0/1:127,0,184:55:99	1/1:106,94,0:82:95	0/1:128,0,255:77:99	0/1:140,0,255:239:99	0/1:142,0,255:77:99	0/1:55,0,255:26:63	0/1:120,0,255:49:99	0/1:122,0,255:66:99	1/1:154,244,0:113:99	0/1:149,0,255:60:99	1/1:192,255,0:138:99	1/1:211,255,0:205:99	1/1:175,255,0:106:99	1/1:173,102,0:47:99	1/1:145,118,0:63:99	0/1:104,0,255:101:99	0/1:95,0,255:65:99
FvH4_1	5340581	.	G	A	999	.	DP=5026;AF1=0.75;G3=1.686e-22,0.5001,0.4999;HWE=0.00356;CI95=0.75,0.75;DP4=374,1009,958,2554;MQ=37;FQ=999;PV4=0.89,0,0.037,1	GT:PL:DP:GQ	0/1:145,0,255:78:99	1/1:255,255,0:171:99	1/1:255,255,0:247:99	0/1:206,0,255:241:99	1/1:255,255,0:235:99	0/1:187,0,255:210:99	0/1:199,0,255:250:99	0/1:189,0,255:247:99	1/1:255,255,0:234:99	0/1:188,0,255:206:99	0/1:157,0,248:42:99	1/1:184,132,0:97:99	1/1:163,222,0:152:99	1/1:175,45,0:15:47	0/1:143,0,255:133:99	0/1:182,0,255:167:99	1/1:143,93,0:96:95	1/1:107,41,0:26:43	0/1:173,0,255:86:99	0/1:165,0,255:85:99	0/1:190,0,255:131:99	1/1:210,151,0:73:99	1/1:189,91,0:55:93	0/1:175,0,255:109:99	1/1:147,24,0:43:26	0/1:116,0,255:68:99	1/1:176,131,0:86:99	0/1:145,0,91:24:89	1/1:188,48,0:16:50	1/1:240,141,0:48:99	1/1:240,117,0:39:99	1/1:214,153,0:72:99	1/1:224,87,0:29:89	0/1:127,0,255:37:99	1/1:255,184,0:61:99	0/1:170,0,247:49:99	0/1:188,0,255:171:99	0/1:108,0,255:51:99	0/1:55,0,220:25:63	0/1:161,0,166:38:99	0/1:141,0,255:46:99	1/1:219,204,0:80:99	0/1:145,0,221:45:99	1/1:238,219,0:85:99	1/1:255,255,0:157:99	1/1:244,112,0:49:99	1/1:214,84,0:28:86	1/1:207,110,0:49:99	0/1:151,0,255:63:99	0/1:154,0,223:50:99
FvH4_1	5362838	.	A	G	999	.	DP=9790;AF1=0.2222;G3=0.5543,0.4457,8.491e-103;HWE=0.011;CI95=0.22,0.23;DP4=4557,3051,908,660;MQ=30;FQ=999;PV4=0.15,0,1,0.034	GT:PL:DP:GQ	0/1:43,0,255:221:41	0/0:0,255,255:246:99	0/1:92,0,255:210:90	0/0:0,255,255:248:99	0/1:56,0,255:228:54	0/0:0,255,255:249:99	0/0:0,255,255:248:99	0/0:0,255,255:251:99	0/0:0,56,255:220:58	0/0:0,255,255:249:99	0/0:0,255,255:117:99	0/0:0,3,255:147:7	0/0:0,255,255:242:99	0/1:63,0,255:82:61	0/0:0,255,255:227:99	0/0:0,255,255:233:99	0/1:72,0,255:208:70	0/1:86,0,255:86:84	0/0:0,255,255:244:99	0/0:0,255,255:248:99	0/0:0,255,255:244:99	0/1:33,0,255:148:31	0/1:47,0,255:205:45	0/0:0,255,255:246:99	0/1:53,0,255:158:51	0/0:0,255,255:237:99	0/1:61,0,255:210:59	0/0:0,255,255:113:99	0/1:92,0,255:89:90	0/1:65,0,255:132:63	0/1:52,0,255:130:50	0/1:77,0,255:150:75	0/1:55,0,255:97:53	0/0:0,255,255:123:99	0/1:88,0,255:157:86	0/0:0,255,255:156:99	0/0:0,255,255:244:99	0/0:0,255,255:194:99	0/0:0,255,255:93:99	0/0:0,255,255:102:99	0/0:0,255,255:178:99	0/1:32,0,255:143:30	0/0:0,255,255:168:99	0/1:56,0,255:206:54	0/1:71,0,255:226:69	0/1:80,0,255:174:78	0/1:89,0,255:150:87	0/1:74,0,255:145:72	0/0:0,255,255:219:99	0/0:0,255,255:135:99
FvH4_1	5364074	.	C	G	999	.	DP=4960;AF1=0.24;G3=0.52,0.48,8.302e-30;HWE=0.00549;CI95=0.24,0.24;DP4=2193,1770,507,438;MQ=37;FQ=999;PV4=0.36,0.0028,1,1	GT:PL:DP:GQ	0/1:255,0,255:79:99	0/0:0,255,255:250:99	0/1:255,0,255:235:99	0/0:0,255,255:241:99	0/1:255,0,255:208:99	0/0:0,255,255:226:99	0/0:0,255,255:241:99	0/0:0,255,255:231:99	0/1:255,0,255:239:99	0/0:0,255,255:233:99	0/0:0,89,255:42:91	0/1:255,0,255:69:99	0/0:0,255,255:147:99	0/1:238,0,126:30:99	0/0:0,218,255:96:99	0/0:0,255,255:94:99	0/1:255,0,255:79:99	0/1:255,0,232:54:99	0/0:0,215,255:95:99	0/0:0,192,255:76:99	0/0:0,198,255:78:99	0/1:185,0,255:28:99	0/1:255,0,255:87:99	0/0:0,185,255:85:99	0/1:255,0,255:52:99	0/0:0,175,255:82:99	0/1:255,0,255:102:99	0/0:0,96,255:32:98	0/1:255,0,211:39:99	0/1:255,0,255:37:99	0/1:217,0,255:35:99	0/1:255,0,255:67:99	0/1:227,0,221:25:99	0/0:0,93,255:31:95	0/1:255,0,255:69:99	0/0:0,148,255:49:99	0/0:0,255,255:164:99	0/0:0,187,255:62:99	0/0:0,78,255:26:80	0/0:0,163,255:54:99	0/0:0,168,255:68:99	0/1:255,0,242:75:99	0/0:0,190,255:63:99	0/1:255,0,255:92:99	0/1:255,0,255:149:99	0/1:255,0,255:62:99	0/1:254,0,255:67:99	0/1:229,0,255:42:99	0/0:0,255,255:86:99	0/0:0,70,255:35:72
FvH4_1	5380856	.	T	G	999	.	DP=8412;AF1=0.74;G3=2.435e-32,0.52,0.48;HWE=0.00225;CI95=0.74,0.74;DP4=1119,1235,2944,2879;MQ=37;FQ=999;PV4=0.014,0,0.073,1	GT:PL:DP:GQ	0/1:195,0,255:118:99	1/1:255,255,0:227:99	1/1:255,255,0:239:99	0/1:229,0,255:245:99	1/1:255,255,0:239:99	0/1:207,0,255:219:99	0/1:201,0,255:247:99	0/1:207,0,255:245:99	1/1:255,255,0:240:99	0/1:161,0,255:246:99	0/1:167,0,255:107:99	1/1:139,255,0:205:99	0/1:190,0,255:228:99	1/1:239,141,0:59:99	0/1:193,0,255:228:99	0/1:180,0,255:242:99	1/1:163,255,0:200:99	1/1:212,97,0:64:99	0/1:210,0,255:217:99	0/1:157,0,255:151:99	0/1:176,0,255:219:99	1/1:216,172,0:89:99	1/1:255,255,0:216:99	0/1:194,0,255:180:99	1/1:222,252,0:117:99	0/1:208,0,255:235:99	1/1:255,255,0:240:99	0/1:199,0,255:96:99	1/1:250,138,0:46:99	1/1:255,255,0:109:99	1/1:255,255,0:109:99	1/1:196,251,0:139:99	1/1:213,115,0:61:99	0/1:193,0,255:94:99	1/1:255,255,0:176:99	0/1:184,0,255:134:99	0/1:212,0,255:231:99	0/1:163,0,255:116:99	0/1:187,0,255:62:99	0/1:190,0,255:132:99	0/1:147,0,255:118:99	1/1:255,255,0:163:99	0/1:199,0,255:136:99	1/1:255,255,0:231:99	1/1:255,255,0:234:99	1/1:253,255,0:117:99	1/1:255,255,0:105:99	1/1:247,202,0:67:99	0/1:206,0,255:140:99	0/1:191,0,255:99:99
FvH4_1	5394614	.	C	T	999	.	DP=6517;AF1=0.26;G3=0.48,0.52,3.012e-52;HWE=0.00225;CI95=0.26,0.26;DP4=2263,2538,858,799;MQ=37;FQ=999;PV4=0.0012,0,0.032,1	GT:PL:DP:GQ	0/1:150,0,255:117:99	0/0:0,255,255:225:99	0/0:0,255,255:244:99	0/1:181,0,255:222:99	0/0:0,255,255:248:99	0/1:162,0,255:243:99	0/1:157,0,255:227:99	0/1:173,0,255:249:99	0/0:0,255,255:248:99	0/1:163,0,255:217:99	0/1:152,0,255:64:99	0/0:0,251,255:108:99	0/1:181,0,255:172:99	0/0:0,42,255:30:44	0/1:171,0,255:151:99	0/1:185,0,255:172:99	0/0:0,255,255:141:99	0/0:0,105,255:42:99	0/1:178,0,255:112:99	0/1:180,0,255:138:99	0/1:176,0,255:121:99	0/0:0,250,255:83:99	0/0:0,229,255:122:99	0/1:165,0,255:115:99	0/0:0,208,255:84:99	0/1:182,0,255:135:99	0/0:0,255,255:185:99	0/1:184,0,255:74:99	0/0:0,105,255:35:99	0/0:0,202,255:67:99	0/0:0,250,255:83:99	0/0:0,255,255:111:99	0/0:0,172,255:65:99	0/1:112,0,255:36:99	0/0:0,255,255:104:99	0/1:183,0,255:93:99	0/1:196,0,255:227:99	0/1:126,0,255:102:99	0/1:108,0,255:26:99	0/1:169,0,255:98:99	0/1:158,0,255:96:99	0/0:0,255,255:115:99	0/1:178,0,255:106:99	0/0:0,255,255:145:99	0/0:0,255,255:230:99	0/0:0,244,255:81:99	0/0:0,198,255:73:99	0/0:0,191,255:87:99	0/1:184,0,255:113:99	0/1:173,0,255:76:99
FvH4_1	5462194	.	A	G	999	.	DP=5619;AF1=0.27;G3=0.46,0.54,1.458e-39;HWE=0.00138;CI95=0.27,0.27;DP4=2240,2190,621,545;MQ=37;FQ=999;PV4=0.11,9.6e-07,4.4e-06,1	GT:PL:DP:GQ	0/1:255,0,255:92:99	0/0:0,255,255:243:99	0/1:255,0,255:242:99	0/0:0,255,255:249:99	0/1:255,0,255:248:99	0/0:0,255,255:247:99	0/0:0,255,255:250:99	0/0:0,255,255:248:99	0/1:255,0,255:244:99	0/0:0,255,255:249:99	0/0:0,141,255:47:99	0/1:255,0,255:93:99	0/1:255,0,255:134:99	0/1:135,0,175:17:99	0/0:0,255,255:125:99	0/0:0,255,255:119:99	0/1:255,0,255:90:99	0/1:255,0,190:32:99	0/0:0,255,255:121:99	0/0:0,255,255:108:99	0/0:0,255,255:126:99	0/1:255,0,255:66:99	0/1:255,0,255:86:99	0/0:0,133,255:67:99	0/1:168,0,255:48:99	0/0:0,213,255:104:99	0/1:255,0,255:117:99	0/0:0,129,255:43:99	0/1:255,0,238:36:99	0/1:99,0,255:48:98	0/1:255,0,255:56:99	0/1:255,0,255:84:99	0/1:255,0,254:38:99	0/0:0,72,255:24:73	0/1:255,0,255:65:99	0/0:0,250,255:83:99	0/0:0,255,255:207:99	0/0:0,255,255:125:99	0/1:224,0,255:32:99	0/0:0,151,255:50:99	0/0:0,137,255:88:99	0/1:255,0,255:72:99	0/0:0,255,255:85:99	0/1:255,0,255:112:99	0/1:255,0,255:181:99	0/1:255,0,255:66:99	0/1:255,0,255:72:99	0/1:255,0,255:50:99	0/0:0,255,255:117:99	0/1:206,0,255:50:99
FvH4_1	5462225	.	T	G	999	.	DP=5643;AF1=0.27;G3=0.46,0.54,2.171e-39;HWE=0.00138;CI95=0.27,0.27;DP4=2109,2275,570,643;MQ=37;FQ=999;PV4=0.5,0,4.3e-07,1	GT:PL:DP:GQ	0/1:154,0,255:92:99	0/0:0,255,255:246:99	0/1:148,0,255:243:99	0/0:0,255,255:224:99	0/1:167,0,255:233:99	0/0:0,255,255:249:99	0/0:0,255,255:249:99	0/0:0,255,255:235:99	0/1:152,0,255:247:99	0/0:0,255,255:251:99	0/0:0,156,255:59:99	0/1:143,0,255:94:99	0/1:165,0,255:151:99	0/1:52,0,233:19:51	0/0:0,255,255:129:99	0/0:0,255,255:126:99	0/1:155,0,255:85:99	0/1:138,0,174:31:99	0/0:0,255,255:123:99	0/0:0,255,255:112:99	0/0:0,255,255:128:99	0/1:128,0,255:68:99	0/1:146,0,255:82:99	0/0:0,158,255:65:99	0/1:102,0,255:56:99	0/0:0,190,255:97:99	0/1:152,0,255:108:99	0/0:0,154,255:51:99	0/1:92,0,252:24:91	0/1:108,0,255:51:99	0/1:166,0,255:55:99	0/1:121,0,255:61:99	0/1:154,0,228:45:99	0/0:0,72,255:24:73	0/1:144,0,255:63:99	0/0:0,235,255:78:99	0/0:0,255,255:201:99	0/0:0,255,255:127:99	0/1:83,0,255:30:82	0/0:0,172,255:57:99	0/0:0,238,255:87:99	0/1:160,0,255:77:99	0/0:0,253,255:84:99	0/1:139,0,255:114:99	0/1:169,0,255:182:99	0/1:137,0,255:73:99	0/1:130,0,255:65:99	0/1:124,0,255:53:99	0/0:0,255,255:151:99	0/1:50,0,255:42:49
FvH4_1	5477880	.	G	A	999	.	DP=6062;AF1=0.7438;G3=1.021e-100,0.5144,0.4856;HWE=0.00263;CI95=0.74,0.75;DP4=1108,696,2550,1498;MQ=37;FQ=999;PV4=0.25,8.2e-09,0.022,1	GT:PL:DP:GQ	0/1:255,0,255:142:99	1/1:255,255,0:229:99	1/1:255,255,0:243:99	0/1:255,0,255:166:99	1/1:255,255,0:232:99	0/1:255,0,255:221:99	0/1:255,0,255:233:99	0/1:255,0,255:241:99	1/1:255,255,0:236:99	0/1:255,0,255:236:99	0/1:255,0,255:67:99	1/1:255,185,0:85:99	1/1:255,255,0:127:99	0/1:255,0,4:30:4	0/1:237,0,255:134:99	0/1:255,0,255:141:99	1/1:255,165,0:96:99	0/1:255,0,115:25:99	0/1:255,0,255:125:99	0/1:255,0,255:114:99	0/1:255,0,255:109:99	1/1:255,107,0:66:99	1/1:255,255,0:127:99	0/1:255,0,255:89:99	1/1:255,93,0:66:95	0/1:255,0,255:135:99	1/1:255,255,0:132:99	0/1:239,0,255:44:99	1/1:255,126,0:42:99	1/1:255,162,0:67:99	1/1:255,129,0:44:99	1/1:255,255,0:103:99	1/1:255,40,0:45:42	0/1:255,0,255:60:99	1/1:255,223,0:74:99	0/1:255,0,255:110:99	0/1:255,0,255:223:99	0/1:255,0,255:107:99	0/1:255,0,20:40:18	0/1:255,0,255:63:99	0/1:255,0,255:110:99	1/1:255,255,0:106:99	0/1:255,0,255:84:99	1/1:255,207,0:125:99	1/1:255,255,0:188:99	1/1:255,161,0:86:99	1/1:255,89,0:63:91	1/1:255,99,0:67:99	0/1:255,0,255:122:99	1/1:255,59,0:32:61
FvH4_1	5489557	.	G	T	999	.	DP=5514;AF1=0.2296;G3=0.5406,0.4594,1.471e-77;HWE=0.00837;CI95=0.22,0.23;DP4=2122,1936,709,670;MQ=37;FQ=999;PV4=0.57,0,1,1	GT:PL:DP:GQ	0/1:154,0,255:89:99	0/0:0,255,255:221:99	0/0:0,255,255:249:99	0/1:16,0,255:237:14	0/0:0,255,255:247:99	0/1:181,0,255:242:99	0/1:154,0,255:238:99	0/1:162,0,255:245:99	0/0:0,255,255:249:99	0/1:172,0,255:215:99	0/1:139,0,255:65:99	0/0:0,219,255:94:99	0/0:0,255,255:130:99	0/0:0,64,255:27:66	0/1:162,0,255:123:99	0/1:158,0,255:126:99	0/0:0,206,255:97:99	0/0:0,93,255:38:95	0/1:154,0,255:97:99	0/1:151,0,255:73:99	0/1:135,0,255:120:99	0/0:0,114,255:58:99	0/0:0,255,255:103:99	0/1:148,0,255:60:99	0/0:0,128,255:67:99	0/1:130,0,255:97:99	0/0:0,255,255:105:99	0/1:131,0,255:44:99	0/0:0,99,255:33:99	0/0:0,187,255:62:99	0/0:0,214,255:71:99	0/0:0,198,255:78:99	0/0:0,81,255:27:83	0/1:118,0,255:33:99	0/0:0,159,255:59:99	0/1:169,0,255:77:99	0/1:151,0,255:183:99	0/1:149,0,255:77:99	0/0:0,75,255:25:77	0/1:151,0,255:60:99	0/1:148,0,255:61:99	0/0:0,223,255:81:99	0/1:172,0,255:86:99	0/0:0,255,255:134:99	0/0:0,255,255:200:99	0/0:0,174,255:79:99	0/0:0,133,255:56:99	0/0:0,127,255:55:99	0/1:149,0,255:94:99	0/0:0,103,255:50:99
FvH4_1	5498097	.	A	G	999	.	DP=5865;AF1=0.23;G3=0.54,0.46,5.17e-13;HWE=0.00826;CI95=0.23,0.23;DP4=1225,2632,666,1286;MQ=37;FQ=999;PV4=0.071,0,1,0.003	GT:PL:DP:GQ	0/1:194,0,255:132:99	0/0:0,255,255:237:99	0/0:0,255,255:249:99	0/1:215,0,255:243:99	0/0:0,255,255:249:99	0/1:181,0,255:242:99	0/1:142,0,224:246:99	0/1:213,0,255:251:99	0/0:0,255,255:253:99	0/1:209,0,255:247:99	0/1:155,0,255:45:99	0/0:0,177,255:95:99	0/0:0,255,255:178:99	0/0:0,48,255:25:50	0/1:190,0,255:148:99	0/1:170,0,255:151:99	0/0:0,220,255:108:99	0/0:0,75,255:26:77	0/1:162,0,215:113:99	0/1:194,0,223:121:99	0/1:172,0,229:85:99	0/0:0,77,255:52:79	0/0:0,124,255:97:99	0/1:177,0,255:126:99	0/0:0,152,255:74:99	0/1:152,0,255:126:99	0/0:0,255,255:129:99	0/1:133,0,42:49:50	0/0:0,57,255:19:59	0/0:0,135,255:45:99	0/0:0,175,255:58:99	0/0:0,237,255:94:99	0/0:0,94,255:39:96	0/1:147,0,255:45:99	0/0:0,207,255:76:99	0/1:198,0,255:58:99	0/1:173,0,238:172:99	0/1:190,0,215:80:99	0/0:0,65,255:31:67	0/1:178,0,173:70:99	0/1:169,0,249:68:99	0/0:0,244,255:89:99	0/1:171,0,160:81:99	0/0:0,255,255:148:99	0/0:0,255,255:170:99	0/0:0,181,255:81:99	0/0:0,217,255:72:99	0/0:0,130,255:58:99	0/1:187,0,255:104:99	0/0:0,66,255:54:68
FvH4_1	5518805	.	T	C	999	.	DP=5469;AF1=0.23;G3=0.54,0.46,5.17e-43;HWE=0.00826;CI95=0.23,0.23;DP4=2555,1545,793,459;MQ=37;FQ=999;PV4=0.53,0,0.0039,1	GT:PL:DP:GQ	0/1:165,0,255:88:99	0/0:0,255,255:247:99	0/0:0,255,255:241:99	0/1:136,0,255:205:99	0/0:0,255,255:248:99	0/1:194,0,255:245:99	0/1:207,0,255:240:99	0/1:186,0,255:241:99	0/0:0,255,255:238:99	0/1:173,0,255:228:99	0/1:140,0,255:50:99	0/0:0,126,255:65:99	0/0:0,255,255:163:99	0/0:0,57,255:19:59	0/1:187,0,255:127:99	0/1:183,0,255:116:99	0/0:0,238,255:79:99	0/0:0,78,255:26:80	0/1:176,0,255:104:99	0/1:193,0,255:69:99	0/1:210,0,255:110:99	0/0:0,154,255:51:99	0/0:0,251,255:113:99	0/1:137,0,255:75:99	0/0:0,123,255:68:99	0/1:190,0,255:104:99	0/0:0,255,255:113:99	0/1:151,0,255:36:99	0/0:0,102,255:34:99	0/0:0,163,255:54:99	0/0:0,154,255:51:99	0/0:0,172,255:81:99	0/0:0,138,255:46:99	0/1:188,0,192:39:99	0/0:0,254,255:92:99	0/1:155,0,255:73:99	0/1:197,0,255:186:99	0/1:147,0,255:67:99	0/0:0,55,255:26:57	0/1:177,0,255:58:99	0/1:182,0,255:69:99	0/0:0,255,255:89:99	0/1:164,0,255:58:99	0/0:0,255,255:119:99	0/0:0,255,255:175:99	0/0:0,176,255:73:99	0/0:0,187,255:77:99	0/0:0,169,255:64:99	0/1:184,0,255:66:99	0/0:0,117,255:46:99
FvH4_1	5544258	.	A	C	999	.	DP=3665;AF1=0.23;G3=0.54,0.46,1.418e-48;HWE=0.00825;CI95=0.23,0.23;DP4=1645,993,647,357;MQ=37;FQ=999;PV4=0.25,0,0.48,1	GT:PL:DP:GQ	0/1:131,0,225:52:99	0/0:0,255,255:190:99	0/0:0,255,255:185:99	0/1:121,0,255:243:99	0/0:0,255,255:212:99	0/1:112,0,255:248:99	0/1:146,0,255:247:99	0/1:128,0,255:249:99	0/0:0,255,255:226:99	0/1:124,0,255:131:99	0/1:94,0,255:30:92	0/0:0,41,255:30:43	0/0:0,80,255:43:82	0/0:0,34,255:17:36	0/1:137,0,255:55:99	0/1:98,0,255:78:96	0/0:0,129,255:43:99	0/0:0,27,236:9:29	0/1:122,0,217:46:99	0/1:61,0,255:56:59	0/1:100,0,255:44:98	0/0:0,88,255:35:90	0/0:0,115,255:52:99	0/1:105,0,255:42:99	0/0:0,48,255:16:50	0/1:130,0,255:61:99	0/0:0,135,255:59:99	0/1:94,0,142:15:92	0/0:0,54,255:18:56	0/0:0,93,255:31:95	0/0:0,120,255:40:99	0/0:0,123,255:41:99	0/0:0,105,255:35:99	0/1:80,0,199:16:78	0/0:0,93,255:31:95	0/1:86,0,255:48:84	0/1:133,0,255:83:99	0/1:126,0,255:47:99	0/0:0,45,255:15:47	0/1:43,0,255:32:41	0/1:105,0,255:34:99	0/0:0,135,255:45:99	0/1:102,0,222:23:99	0/0:0,255,255:85:99	0/0:0,255,255:94:99	0/0:0,91,255:36:93	0/0:0,79,255:39:81	0/0:0,82,255:33:84	0/1:134,0,255:67:99	0/0:0,105,255:35:99
FvH4_1	5623458	.	A	T	999	.	DP=6351;AF1=0.27;G3=0.46,0.54,8.717e-44;HWE=0.00138;CI95=0.27,0.27;DP4=4284,602,1257,147;MQ=37;FQ=999;PV4=0.061,0,0.091,1	GT:PL:DP:GQ	0/1:118,0,255:89:99	0/0:0,255,255:256:99	0/1:112,0,255:264:99	0/0:0,255,255:256:99	0/1:124,0,255:265:99	0/0:0,255,255:249:99	0/0:0,255,255:268:99	0/0:0,255,255:271:99	0/1:103,0,255:264:99	0/0:0,255,255:274:99	0/0:0,156,255:77:99	0/1:123,0,250:130:99	0/1:126,0,255:125:99	0/1:58,0,224:23:57	0/0:0,255,255:183:99	0/0:0,255,255:186:99	0/1:126,0,255:141:99	0/1:89,0,255:37:88	0/0:0,255,255:139:99	0/0:0,255,255:133:99	0/0:0,255,255:139:99	0/1:91,0,255:61:90	0/1:107,0,255:98:99	0/0:0,244,255:81:99	0/1:81,0,255:85:80	0/0:0,254,255:119:99	0/1:128,0,255:122:99	0/0:0,117,255:57:99	0/1:140,0,196:47:99	0/1:107,0,255:60:99	0/1:69,0,255:58:68	0/1:151,0,255:93:99	0/1:39,0,222:31:38	0/0:0,122,255:47:99	0/1:51,0,255:89:50	0/0:0,255,255:87:99	0/0:0,255,255:198:99	0/0:0,229,255:77:99	0/1:78,0,238:32:77	0/0:0,237,255:93:99	0/0:0,215,255:85:99	0/1:117,0,255:123:99	0/0:0,250,255:83:99	0/1:109,0,255:84:99	0/1:137,0,255:247:99	0/1:124,0,255:85:99	0/1:109,0,255:54:99	0/1:87,0,255:30:86	0/0:0,255,255:103:99	0/1:113,0,243:92:99
FvH4_1	5623554	.	C	T	999	.	DP=7002;AF1=0.23;G3=0.54,0.46,2.338e-52;HWE=0.00826;CI95=0.23,0.23;DP4=2396,2808,832,827;MQ=37;FQ=999;PV4=0.0036,0,0.00011,1	GT:PL:DP:GQ	0/1:130,0,255:111:99	0/0:0,255,255:246:99	0/0:0,255,255:249:99	0/1:114,0,255:246:99	0/0:0,255,255:251:99	0/1:100,0,255:246:98	0/1:96,0,255:254:94	0/1:80,0,255:242:78	0/0:0,255,255:248:99	0/1:108,0,255:246:99	0/1:82,0,255:58:80	0/0:0,255,255:128:99	0/0:0,255,255:189:99	0/0:0,154,255:51:99	0/1:111,0,255:165:99	0/1:125,0,255:204:99	0/0:0,255,255:126:99	0/0:0,93,255:31:95	0/1:99,0,255:174:97	0/1:114,0,255:120:99	0/1:128,0,255:133:99	0/0:0,165,255:69:99	0/0:0,255,255:153:99	0/1:122,0,255:144:99	0/0:0,177,255:92:99	0/1:98,0,255:158:96	0/0:0,255,255:192:99	0/1:89,0,255:44:87	0/0:0,181,255:60:99	0/0:0,255,255:97:99	0/0:0,220,255:73:99	0/0:0,255,255:107:99	0/0:0,178,255:59:99	0/1:118,0,255:51:99	0/0:0,255,255:112:99	0/1:119,0,255:109:99	0/1:140,0,255:217:99	0/1:99,0,255:110:97	0/0:0,99,255:34:99	0/1:129,0,255:81:99	0/1:133,0,255:82:99	0/0:0,255,255:108:99	0/1:113,0,255:122:99	0/0:0,255,255:155:99	0/0:0,255,255:201:99	0/0:0,254,255:117:99	0/0:0,190,255:82:99	0/0:0,229,255:76:99	0/1:121,0,255:144:99	0/0:0,255,255:96:99
FvH4_1	5636248	.	G	A	999	.	DP=5838;AF1=0.2319;G3=0.5348,0.4652,6.171e-94;HWE=0.00755;CI95=0.23,0.24;DP4=2086,2284,704,704;MQ=37;FQ=999;PV4=0.14,1,0.22,1	GT:PL:DP:GQ	0/1:251,0,255:108:99	0/0:0,255,255:248:99	0/0:0,255,255:224:99	0/1:255,0,255:232:99	0/0:0,255,255:241:99	0/1:255,0,255:254:99	0/1:255,0,255:240:99	0/1:255,0,255:252:99	0/0:0,255,255:249:99	0/1:255,0,255:231:99	0/1:255,0,255:50:99	0/0:0,34,255:70:36	0/0:0,255,255:171:99	0/0:0,4,224:13:7	0/1:255,0,255:146:99	0/1:255,0,255:136:99	0/0:0,255,255:118:99	0/0:0,151,255:50:99	0/1:255,0,255:104:99	0/1:255,0,255:112:99	0/1:255,0,255:117:99	0/0:0,193,255:64:99	0/0:0,255,255:118:99	0/1:255,0,255:74:99	0/0:0,97,255:67:99	0/1:255,0,255:152:99	0/0:0,255,255:151:99	0/1:255,0,217:37:99	0/0:0,132,255:44:99	0/0:0,255,255:85:99	0/0:0,196,255:65:99	0/0:0,194,255:100:99	0/0:0,120,255:40:99	0/1:188,0,255:29:99	0/0:0,184,255:61:99	0/1:255,0,255:65:99	0/1:255,0,255:219:99	0/1:255,0,255:71:99	0/0:0,84,255:28:86	0/1:255,0,251:51:99	0/1:255,0,255:90:99	0/0:0,255,255:98:99	0/1:255,0,255:71:99	0/0:0,139,255:123:99	0/0:0,255,255:177:99	0/0:0,220,255:73:99	0/0:0,77,255:57:79	0/0:0,79,255:51:81	0/1:255,0,255:102:99	0/0:0,41,255:49:43
FvH4_1	5662845	.	T	G	999	.	DP=4161;AF1=0.23;G3=0.54,0.46,4.487e-62;HWE=0.00825;CI95=0.23,0.23;DP4=1791,1224,663,405;MQ=37;FQ=999;PV4=0.13,0,1,1	GT:PL:DP:GQ	0/1:109,0,255:52:99	0/0:0,255,255:201:99	0/0:0,255,255:248:99	0/1:132,0,255:237:99	0/0:0,255,255:256:99	0/1:128,0,255:218:99	0/1:114,0,255:248:99	0/1:138,0,255:241:99	0/0:0,255,255:246:99	0/1:128,0,255:204:99	0/1:109,0,234:30:99	0/0:0,64,255:33:66	0/0:0,182,255:83:99	0/0:0,30,242:10:32	0/1:133,0,255:86:99	0/1:138,0,255:77:99	0/0:0,109,255:51:99	0/0:0,60,255:20:62	0/1:128,0,255:70:99	0/1:105,0,255:51:99	0/1:103,0,255:72:99	0/0:0,108,255:36:99	0/0:0,144,255:54:99	0/1:99,0,225:25:97	0/0:0,78,255:44:80	0/1:124,0,255:65:99	0/0:0,255,255:91:99	0/1:96,0,187:21:94	0/0:0,57,255:19:59	0/0:0,78,255:26:80	0/0:0,99,255:33:99	0/0:0,160,255:53:99	0/0:0,72,255:24:74	0/1:58,0,255:24:56	0/0:0,108,255:36:99	0/1:156,0,255:56:99	0/1:140,0,255:131:99	0/1:71,0,255:47:69	0/0:0,30,252:10:32	0/1:78,0,250:34:76	0/1:99,0,255:54:97	0/0:0,181,255:60:99	0/1:59,0,255:41:57	0/0:0,209,255:76:99	0/0:0,255,255:110:99	0/0:0,59,255:31:61	0/0:0,55,255:25:57	0/0:0,97,255:38:99	0/1:77,0,255:64:75	0/0:0,31,242:21:33
FvH4_1	5745393	.	T	G	999	.	DP=6631;AF1=0.2196;G3=0.5606,0.4394,1.34e-77;HWE=0.0123;CI95=0.21,0.22;DP4=2010,3042,579,922;MQ=37;FQ=999;PV4=0.42,0,0.3,1	GT:PL:DP:GQ	0/1:90,0,255:104:88	0/0:0,255,255:248:99	0/0:0,255,255:248:99	0/1:101,0,255:239:99	0/0:0,255,255:237:99	0/1:109,0,255:235:99	0/1:105,0,255:244:99	0/1:18,0,255:245:16	0/0:0,255,255:247:99	0/1:94,0,255:222:92	0/0:0,167,255:67:99	0/0:0,253,255:102:99	0/0:0,255,255:171:99	0/0:0,97,255:44:99	0/1:90,0,255:149:88	0/1:63,0,255:157:61	0/0:0,255,255:150:99	0/0:0,202,255:67:99	0/1:99,0,255:116:97	0/1:95,0,255:104:93	0/1:91,0,255:123:89	0/0:0,255,255:93:99	0/0:0,255,255:148:99	0/1:49,0,255:88:47	0/0:0,168,255:72:99	0/1:62,0,255:150:60	0/0:0,255,255:161:99	0/1:93,0,255:54:91	0/0:0,109,255:43:99	0/0:0,255,255:104:99	0/0:0,163,255:54:99	0/0:0,255,255:109:99	0/0:0,146,255:55:99	0/1:20,0,255:56:18	0/0:0,255,255:103:99	0/1:63,0,255:80:61	0/1:88,0,255:237:86	0/1:99,0,255:95:97	0/0:0,115,255:45:99	0/1:57,0,255:83:55	0/1:80,0,255:98:78	0/0:0,255,255:130:99	0/1:98,0,255:98:96	0/0:0,255,255:182:99	0/0:0,255,255:201:99	0/0:0,255,255:94:99	0/0:0,235,255:104:99	0/0:0,255,255:86:99	0/1:92,0,255:148:90	0/0:0,165,255:63:99
FvH4_1	5777192	.	G	T	999	.	DP=4082;AF1=0.2201;G3=0.5598,0.4402,4.627e-59;HWE=0.0121;CI95=0.22,0.22;DP4=1120,1899,365,654;MQ=37;FQ=999;PV4=0.48,3e-09,0.18,1	GT:PL:DP:GQ	0/1:255,0,255:77:99	0/0:0,255,255:180:99	0/0:0,255,255:169:99	0/1:255,0,255:223:99	0/0:0,255,255:233:99	0/1:255,0,255:244:99	0/1:255,0,255:197:99	0/1:255,0,255:234:99	0/0:0,255,255:164:99	0/1:255,0,255:139:99	0/0:0,87,255:29:89	0/0:0,104,255:47:99	0/0:0,255,255:86:99	0/0:0,51,255:17:53	0/1:255,0,255:79:99	0/1:255,0,255:84:99	0/0:0,165,255:67:99	0/0:0,44,255:27:46	0/1:255,0,255:80:99	0/1:255,0,255:48:99	0/1:255,0,255:73:99	0/0:0,80,255:39:82	0/0:0,126,255:54:99	0/1:255,0,255:57:99	0/0:0,114,255:38:99	0/1:255,0,255:69:99	0/0:0,249,255:95:99	0/1:157,0,177:27:99	0/0:0,72,255:24:74	0/0:0,21,255:40:24	0/0:0,132,255:44:99	0/0:0,157,255:52:99	0/0:0,105,255:35:99	0/1:179,0,255:27:99	0/0:0,154,255:51:99	0/1:208,0,255:47:99	0/1:255,0,255:112:99	0/1:255,0,255:55:99	0/0:0,75,255:25:77	0/1:214,0,230:28:99	0/1:255,0,255:45:99	0/0:0,255,255:90:99	0/1:234,0,251:34:99	0/0:0,255,255:95:99	0/0:0,255,255:132:99	0/0:0,169,255:56:99	0/0:0,148,255:49:99	0/0:0,68,255:35:70	0/1:255,0,255:56:99	0/0:0,24,255:30:26
FvH4_1	5841942	.	A	C	999	.	DP=4488;AF1=0.7186;G3=3.432e-34,0.5641,0.4359;HWE=0.000755;CI95=0.71,0.72;DP4=573,382,2056,1249;MQ=37;FQ=999;PV4=0.23,0,1,1	GT:PL:DP:GQ	0/1:106,0,255:39:99	1/1:223,255,0:214:99	0/1:138,0,255:240:99	1/1:255,255,0:246:99	0/1:160,0,255:244:99	1/1:255,255,0:224:99	1/1:255,255,0:231:99	1/1:244,255,0:211:99	0/1:125,0,255:237:99	1/1:248,255,0:228:99	0/1:76,0,212:24:83	0/1:141,0,255:96:99	0/1:143,0,255:97:99	0/1:76,0,136:14:83	1/1:164,212,0:94:99	1/1:171,239,0:104:99	0/1:146,0,255:88:99	0/1:101,0,168:20:99	1/1:184,138,0:58:99	1/1:184,176,0:67:99	1/1:190,226,0:75:99	0/1:115,0,244:41:99	0/1:133,0,255:65:99	1/1:168,114,0:38:99	0/1:118,0,255:43:99	1/1:157,106,0:56:99	0/1:121,0,255:62:99	1/1:170,44,0:28:45	0/1:68,0,167:17:75	0/1:158,0,234:55:99	0/1:109,0,150:30:99	0/1:118,0,255:41:99	0/1:109,0,214:24:99	1/1:175,45,0:15:46	0/1:123,0,255:63:99	1/1:188,105,0:35:99	1/1:224,255,0:140:99	1/1:147,7,0:34:9	0/1:112,0,201:24:99	1/1:193,123,0:41:99	1/1:191,102,0:34:99	0/1:153,0,255:66:99	1/1:174,73,0:47:74	0/1:123,0,255:72:99	0/1:127,0,255:148:99	0/1:135,0,252:45:99	0/1:88,0,254:32:95	0/1:127,0,255:45:99	1/1:193,96,0:32:97	0/1:145,0,170:36:99
FvH4_1	5841944	.	T	A	999	.	DP=4508;AF1=0.28;G3=0.44,0.56,1.389e-34;HWE=0.000826;CI95=0.28,0.28;DP4=2141,1390,571,370;MQ=37;FQ=999;PV4=1,1,0.00076,1	GT:PL:DP:GQ	0/1:254,0,255:38:99	0/0:0,255,255:225:99	0/1:255,0,255:242:99	0/0:0,255,255:248:99	0/1:255,0,255:248:99	0/0:0,255,255:248:99	0/0:0,255,255:249:99	0/0:0,255,255:248:99	0/1:255,0,255:242:99	0/0:0,255,255:240:99	0/1:192,0,198:24:99	0/1:255,0,255:101:99	0/1:255,0,255:95:99	0/1:136,0,150:14:99	0/0:0,230,255:100:99	0/0:0,248,255:108:99	0/1:255,0,255:89:99	0/1:163,0,244:21:99	0/0:0,144,255:61:99	0/0:0,220,255:73:99	0/0:0,241,255:80:99	0/1:207,0,255:41:99	0/1:255,0,255:66:99	0/0:0,114,255:38:99	0/1:255,0,255:43:99	0/0:0,130,255:64:99	0/1:255,0,255:65:99	0/0:0,84,255:30:85	0/1:129,0,190:18:99	0/1:208,0,255:56:99	0/1:146,0,255:32:99	0/1:255,0,255:44:99	0/1:212,0,245:27:99	0/0:0,42,255:14:43	0/1:255,0,255:65:99	0/0:0,117,255:39:99	0/0:0,255,255:146:99	0/0:0,108,255:36:99	0/1:165,0,255:25:99	0/0:0,135,255:45:99	0/0:0,102,255:34:99	0/1:242,0,255:72:99	0/0:0,160,255:53:99	0/1:255,0,255:77:99	0/1:255,0,255:148:99	0/1:242,0,255:45:99	0/1:245,0,226:31:99	0/1:255,0,255:49:99	0/0:0,111,255:37:99	0/1:164,0,255:38:99
FvH4_1	5884465	.	A	G	999	.	DP=3067;AF1=0.2686;G3=0.461,0.539,2.987e-38;HWE=0.00145;CI95=0.26,0.28;DP4=1263,1170,304,306;MQ=37;FQ=999;PV4=0.37,0,1,1	GT:PL:DP:GQ	0/1:184,0,255:37:99	0/0:0,255,255:118:99	0/1:147,0,255:178:99	0/0:0,255,255:213:99	0/1:175,0,255:215:99	0/0:0,255,255:219:99	0/0:0,255,255:188:99	0/0:0,255,255:235:99	0/1:211,0,255:220:99	0/0:0,255,255:169:99	0/1:94,0,255:29:93	0/1:94,0,223:18:93	0/1:172,0,255:50:99	0/1:29,0,208:13:28	0/0:0,99,255:33:99	0/0:0,108,255:43:99	0/1:178,0,255:34:99	0/0:0,12,134:4:14	0/0:0,105,255:35:99	0/0:0,105,255:35:99	0/0:0,99,255:33:99	0/1:111,0,221:21:99	0/1:162,0,186:35:99	0/0:0,105,255:35:99	0/1:69,0,214:21:68	0/0:0,78,255:50:79	0/1:182,0,255:49:99	0/0:0,60,255:27:61	0/1:32,0,224:14:31	0/1:100,0,255:26:99	0/1:138,0,113:16:99	0/1:164,0,255:33:99	0/1:77,0,236:19:76	0/0:0,42,255:14:43	0/1:150,0,132:20:99	0/0:0,129,255:43:99	0/0:0,223,255:74:99	0/0:0,102,255:34:99	0/1:43,0,77:6:42	0/0:0,93,255:31:94	0/0:0,107,255:44:99	0/1:8,0,255:20:8	0/0:0,75,255:25:76	0/1:175,0,217:33:99	0/1:168,0,255:74:99	0/1:115,0,250:24:99	0/1:158,0,187:22:99	0/1:185,0,215:35:99	0/0:0,172,255:57:99	0/1:80,0,255:22:79
FvH4_1	5885687	.	C	A	999	.	DP=3993;AF1=0.22;G3=0.56,0.44,2.032e-27;HWE=0.0121;CI95=0.22,0.22;DP4=2624,394,830,121;MQ=37;FQ=999;PV4=0.82,0,0.37,7.2e-07	GT:PL:DP:GQ	0/1:141,0,215:47:99	0/0:0,255,255:176:99	0/0:0,255,255:217:99	0/1:197,0,188:246:99	0/0:0,255,255:249:99	0/1:147,0,255:254:99	0/1:176,0,255:246:99	0/1:172,0,255:261:99	0/0:0,255,255:257:99	0/1:198,0,255:181:99	0/0:0,118,255:47:99	0/0:0,99,255:41:99	0/0:0,152,255:65:99	0/0:0,90,255:30:92	0/1:100,0,181:60:98	0/1:123,0,255:77:99	0/0:0,71,255:48:73	0/0:0,84,255:28:86	0/1:177,0,254:57:99	0/1:40,0,174:47:38	0/1:61,0,255:59:59	0/0:0,81,255:27:83	0/0:0,123,255:48:99	0/1:113,0,166:29:99	0/0:0,79,255:34:81	0/1:76,0,232:61:74	0/0:0,157,255:52:99	0/1:58,0,213:22:56	0/0:0,42,255:14:44	0/0:0,78,255:26:80	0/0:0,117,255:39:99	0/0:0,73,255:41:75	0/0:0,48,255:16:50	0/1:117,0,114:14:99	0/0:0,120,255:40:99	0/1:104,0,235:42:99	0/1:149,0,255:109:99	0/1:57,0,255:40:55	0/0:0,36,255:12:38	0/1:108,0,193:42:99	0/1:109,0,185:38:99	0/0:0,193,255:64:99	0/1:102,0,220:41:99	0/0:0,245,255:90:99	0/0:0,255,255:117:99	0/0:0,120,255:40:99	0/0:0,129,255:43:99	0/0:0,117,255:39:99	0/1:105,0,255:63:99	0/0:0,48,200:33:50
FvH4_1	5885772	.	T	C	999	.	DP=6334;AF1=0.28;G3=0.44,0.56,6.736e-49;HWE=0.000826;CI95=0.28,0.28;DP4=2772,2199,722,584;MQ=37;FQ=999;PV4=0.78,0,0.032,1	GT:PL:DP:GQ	0/1:168,0,255:157:99	0/0:0,255,255:240:99	0/1:136,0,255:242:99	0/0:0,255,255:259:99	0/1:159,0,255:251:99	0/0:0,255,255:254:99	0/0:0,255,255:247:99	0/0:0,255,255:236:99	0/1:168,0,255:242:99	0/0:0,255,255:250:99	0/1:118,0,255:75:99	0/1:155,0,255:76:99	0/1:139,0,255:162:99	0/1:94,0,255:32:93	0/0:0,255,255:149:99	0/0:0,255,255:180:99	0/1:146,0,255:98:99	0/1:40,0,255:46:39	0/0:0,255,255:156:99	0/0:0,255,255:114:99	0/0:0,255,255:107:99	0/1:117,0,255:48:99	0/1:146,0,255:111:99	0/0:0,250,255:108:99	0/1:124,0,255:76:99	0/0:0,255,255:154:99	0/1:147,0,255:158:99	0/0:0,129,255:44:99	0/1:98,0,255:30:97	0/1:153,0,255:66:99	0/1:173,0,233:63:99	0/1:144,0,255:87:99	0/1:127,0,255:42:99	0/0:0,135,255:60:99	0/1:153,0,255:74:99	0/0:0,255,255:98:99	0/0:0,255,255:244:99	0/0:0,255,255:92:99	0/1:140,0,222:26:99	0/0:0,166,255:75:99	0/0:0,119,255:76:99	0/1:95,0,255:75:94	0/0:0,255,255:89:99	0/1:91,0,255:174:90	0/1:132,0,255:210:99	0/1:141,0,255:86:99	0/1:136,0,255:91:99	0/1:103,0,255:71:99	0/0:0,255,255:111:99	0/1:149,0,255:65:99
FvH4_1	5885875	.	C	A	999	.	DP=3703;AF1=0.268;G3=0.4627,0.5373,3.563e-65;HWE=0.0015;CI95=0.26,0.27;DP4=269,2795,67,555;MQ=37;FQ=999;PV4=0.13,0,0.28,1	GT:PL:DP:GQ	0/1:160,0,255:47:99	0/0:0,255,255:203:99	0/1:92,0,255:159:91	0/0:0,255,255:245:99	0/1:82,0,255:232:81	0/0:0,255,255:249:99	0/0:0,255,255:145:99	0/0:0,255,255:137:99	0/1:118,0,255:103:99	0/0:0,255,255:207:99	0/1:62,0,163:28:61	0/1:94,0,162:42:93	0/1:82,0,255:90:81	0/1:66,0,161:13:65	0/0:0,226,255:75:99	0/0:0,246,255:120:99	0/1:18,0,255:37:17	0/1:89,0,156:27:88	0/0:0,181,255:60:99	0/0:0,115,255:60:99	0/0:0,189,255:77:99	0/1:68,0,255:36:67	0/1:81,0,225:61:80	0/0:0,144,255:49:99	0/1:143,0,255:53:99	0/0:0,202,255:67:99	0/1:113,0,255:59:99	0/0:0,66,255:22:67	0/1:55,0,164:33:54	0/1:112,0,172:32:99	0/1:105,0,199:28:99	0/1:131,0,184:52:99	0/1:47,0,180:37:46	0/0:0,57,255:33:58	0/1:8,0,255:36:7	0/0:0,126,255:42:99	0/0:0,255,255:105:99	0/0:0,144,255:48:99	0/1:68,0,145:20:67	0/0:0,75,255:41:76	0/0:0,123,255:41:99	0/1:120,0,255:64:99	0/0:0,139,255:54:99	0/1:82,0,255:51:81	0/1:133,0,255:94:99	0/1:138,0,191:34:99	0/0:0,36,237:26:37	0/1:92,0,163:42:91	0/0:0,144,255:48:99	0/1:77,0,184:22:76
FvH4_1	5916875	.	CTT	CTTT	999	.	INDEL;DP=3834;AF1=0.2207;G3=0.558,0.442,4.023e-43;HWE=0.0118;CI95=0.22,0.23;DP4=1193,1504,433,531;MQ=37;FQ=999;PV4=0.73,1,1,0.00021	GT:PL:DP:GQ	0/1:255,0,255:54:99	0/0:0,255,255:196:99	0/0:0,255,255:197:99	0/1:255,0,255:233:99	0/0:0,255,255:206:99	0/1:255,0,255:200:99	0/1:255,0,255:213:99	0/1:255,0,255:223:99	0/0:0,255,255:211:99	0/1:255,0,255:200:99	0/0:0,93,255:31:95	0/0:0,144,255:48:99	0/0:0,208,255:87:99	0/0:0,51,255:17:53	0/1:255,0,255:66:99	0/1:243,0,255:59:99	0/0:0,129,255:43:99	0/0:0,57,255:19:59	0/1:255,0,234:46:99	0/1:255,0,255:60:99	0/1:255,0,220:56:99	0/0:0,68,255:35:70	0/0:0,110,255:61:99	0/1:255,0,255:54:99	0/0:0,9,255:26:12	0/1:255,0,255:81:99	0/0:0,208,255:69:99	0/1:255,0,139:24:99	0/0:0,42,255:14:44	0/0:0,72,255:24:74	0/0:0,90,255:30:92	0/0:0,53,255:30:55	0/0:0,54,255:18:56	0/1:255,0,124:21:99	0/0:0,105,255:35:99	0/1:255,0,255:51:99	0/1:255,0,255:80:99	0/1:255,0,255:51:99	0/0:0,57,255:19:59	0/1:255,0,200:32:99	0/1:255,0,226:39:99	0/0:0,113,255:50:99	0/1:239,0,234:31:99	0/0:0,154,255:51:99	0/0:0,255,255:97:99	0/0:0,20,255:19:22	0/0:0,81,255:27:83	0/0:0,154,255:51:99	0/1:255,0,255:52:99	0/0:0,72,255:24:74
FvH4_1	5986955	.	A	G	999	.	DP=7856;AF1=0.28;G3=0.44,0.56,3.509e-52;HWE=0.000826;CI95=0.28,0.28;DP4=2542,3405,769,1032;MQ=37;FQ=999;PV4=0.98,1.7e-14,0.0095,1	GT:PL:DP:GQ	0/1:255,0,255:133:99	0/0:0,255,255:245:99	0/1:255,0,255:250:99	0/0:0,255,255:216:99	0/1:255,0,255:224:99	0/0:0,255,255:208:99	0/0:0,255,255:247:99	0/0:0,255,255:250:99	0/1:255,0,255:247:99	0/0:0,255,255:249:99	0/1:255,0,255:82:99	0/1:255,0,255:152:99	0/1:255,0,255:242:99	0/1:255,0,255:51:99	0/0:0,255,255:241:99	0/0:0,255,255:225:99	0/1:255,0,255:191:99	0/1:137,0,255:61:99	0/0:0,255,255:205:99	0/0:0,255,255:156:99	0/0:0,255,255:196:99	0/1:255,0,255:118:99	0/1:255,0,255:169:99	0/0:0,255,255:130:99	0/1:255,0,255:93:99	0/0:0,255,255:240:99	0/1:255,0,255:223:99	0/0:0,255,255:87:99	0/1:255,0,255:59:99	0/1:255,0,255:94:99	0/1:255,0,255:99:99	0/1:255,0,255:127:99	0/1:255,0,255:80:99	0/0:0,85,255:71:86	0/1:255,0,255:115:99	0/0:0,255,255:116:99	0/0:0,255,255:236:99	0/0:0,255,255:109:99	0/1:255,0,255:50:99	0/0:0,255,255:115:99	0/0:0,58,255:74:59	0/1:255,0,255:170:99	0/0:0,255,255:116:99	0/1:255,0,255:223:99	0/1:255,0,255:239:99	0/1:255,0,255:107:99	0/1:255,0,255:81:99	0/1:255,0,255:67:99	0/0:0,255,255:178:99	0/1:240,0,255:91:99
FvH4_1	5987086	.	A	G	999	.	DP=3460;AF1=0.2222;G3=0.5542,0.4458,3.418e-55;HWE=0.011;CI95=0.22,0.23;DP4=246,2336,68,787;MQ=37;FQ=999;PV4=0.17,0,0.35,0.42	GT:PL:DP:GQ	0/1:156,0,197:35:99	0/0:0,255,255:112:99	0/0:0,255,255:193:99	0/1:120,0,251:94:99	0/0:0,255,255:139:99	0/1:126,0,255:108:99	0/1:172,0,255:181:99	0/1:202,0,255:203:99	0/0:0,255,255:216:99	0/1:186,0,255:205:99	0/0:0,54,232:18:56	0/0:0,123,255:41:99	0/0:0,255,255:114:99	0/0:0,3,198:11:7	0/1:100,0,255:97:98	0/1:79,0,233:103:77	0/0:0,244,255:89:99	0/0:0,66,196:22:68	0/1:122,0,228:59:99	0/1:80,0,173:75:78	0/1:132,0,164:65:99	0/0:0,72,255:24:74	0/0:0,135,255:61:99	0/1:127,0,186:45:99	0/0:0,141,255:47:99	0/1:129,0,255:43:99	0/0:0,133,255:67:99	0/1:89,0,141:42:87	0/0:0,42,185:14:44	0/0:0,102,255:34:99	0/0:0,42,252:14:44	0/0:0,102,255:41:99	0/0:0,72,235:24:74	0/1:41,0,162:23:39	0/0:0,232,255:77:99	0/1:125,0,132:26:99	0/1:108,0,255:180:99	0/1:65,0,151:18:63	0/0:0,54,255:18:56	0/1:86,0,255:40:84	0/1:59,0,188:15:57	0/0:0,211,255:70:99	0/1:147,0,183:48:99	0/0:0,90,255:40:92	0/0:0,255,255:142:99	0/0:0,57,255:28:59	0/0:0,75,198:25:77	0/0:0,51,246:17:53	0/1:108,0,120:17:99	0/0:0,30,210:17:32
FvH4_1	6044008	.	T	C	999	.	DP=7388;AF1=0.7687;G3=4.903e-52,0.465,0.535;HWE=0.00765;CI95=0.76,0.78;DP4=961,843,2911,2484;MQ=37;FQ=999;PV4=0.62,0,0.041,1	GT:PL:DP:GQ	0/1:155,0,255:134:99	1/1:255,255,0:218:99	1/1:255,255,0:243:99	0/1:113,0,197:246:99	1/1:255,255,0:254:99	0/1:130,0,255:245:99	0/1:192,0,255:249:99	0/1:173,0,255:245:99	1/1:255,255,0:246:99	0/1:200,0,255:249:99	1/1:199,188,0:87:99	1/1:178,200,0:121:99	1/1:248,255,0:225:99	1/1:191,80,0:50:82	0/1:192,0,255:149:99	0/1:203,0,255:239:99	1/1:233,255,0:127:99	0/1:118,0,10:67:8	0/1:192,0,255:134:99	0/1:166,0,255:161:99	0/1:190,0,255:191:99	1/1:224,251,0:108:99	1/1:255,255,0:175:99	0/1:185,0,255:143:99	1/1:255,255,0:95:99	0/1:168,0,255:163:99	1/1:236,255,0:192:99	0/1:193,0,255:61:99	1/1:236,108,0:36:99	1/1:255,235,0:78:99	1/1:240,223,0:74:99	1/1:237,255,0:122:99	1/1:244,190,0:63:99	0/1:190,0,255:79:99	1/1:243,255,0:94:99	0/1:197,0,255:106:99	0/1:193,0,255:239:99	0/1:191,0,255:91:99	1/1:147,2,0:36:6	0/1:179,0,225:83:99	0/1:169,0,255:115:99	1/1:254,255,0:149:99	0/1:188,0,255:119:99	1/1:255,255,0:187:99	1/1:255,255,0:228:99	1/1:207,193,0:101:99	1/1:174,127,0:84:99	1/1:226,192,0:76:99	0/1:127,0,255:141:99	1/1:204,172,0:81:99
FvH4_1	6045446	.	C	T	999	.	DP=6189;AF1=0.22;G3=0.56,0.44,8.089e-38;HWE=0.0121;CI95=0.22,0.22;DP4=2847,2135,485,670;MQ=35;FQ=999;PV4=1.7e-20,0,1,1.8e-47	GT:PL:DP:GQ	0/1:163,0,255:149:99	0/0:0,255,255:171:99	0/0:0,255,255:133:99	0/1:202,0,255:231:99	0/0:0,202,255:67:99	0/1:219,0,255:110:99	0/1:227,0,255:116:99	0/1:233,0,166:163:99	0/0:0,255,255:114:99	0/1:197,0,255:158:99	0/0:0,223,255:74:99	0/0:0,139,255:88:99	0/0:0,255,255:181:99	0/0:0,138,255:62:99	0/1:125,0,255:171:99	0/1:195,0,255:152:99	0/0:0,171,255:97:99	0/0:0,175,255:58:99	0/1:108,0,255:157:99	0/1:82,0,255:131:80	0/1:112,0,255:98:99	0/0:0,255,255:93:99	0/0:0,255,255:151:99	0/1:103,0,255:126:99	0/0:0,255,255:102:99	0/1:150,0,255:189:99	0/0:0,255,255:207:99	0/1:117,0,255:74:99	0/0:0,120,255:40:99	0/0:0,226,255:75:99	0/0:0,255,255:99:99	0/0:0,220,255:94:99	0/0:0,216,255:79:99	0/1:127,0,255:71:99	0/0:0,255,255:102:99	0/1:93,0,255:117:91	0/1:50,0,255:213:48	0/1:103,0,255:139:99	0/0:0,229,255:76:99	0/1:181,0,255:104:99	0/1:112,0,255:97:99	0/0:0,255,255:128:99	0/1:65,0,255:118:63	0/0:0,255,255:196:99	0/0:0,255,255:194:99	0/0:0,255,255:119:99	0/0:0,255,255:124:99	0/0:0,255,255:91:99	0/1:95,0,255:173:93	0/0:0,141,255:65:99
FvH4_1	6115780	.	C	T	999	.	DP=6416;AF1=0.7;G3=1.514e-45,0.6,0.4;HWE=0.000268;CI95=0.7,0.7;DP4=751,946,2116,2504;MQ=37;FQ=999;PV4=0.28,1.5e-07,0.041,1	GT:PL:DP:GQ	0/1:255,0,255:105:99	1/1:255,255,0:234:99	0/1:255,0,255:248:99	1/1:255,255,0:247:99	0/1:255,0,255:246:99	1/1:255,255,0:246:99	1/1:255,255,0:249:99	1/1:255,255,0:246:99	0/1:255,0,255:247:99	1/1:255,255,0:244:99	0/1:255,0,235:48:99	0/1:255,0,255:117:99	0/1:255,0,255:158:99	0/1:209,0,246:32:99	1/1:255,255,0:154:99	0/1:255,0,255:188:99	0/1:255,0,255:116:99	0/1:253,0,255:37:99	1/1:255,77,0:116:78	1/1:255,255,0:126:99	1/1:255,255,0:171:99	0/1:255,0,255:77:99	0/1:255,0,255:101:99	1/1:255,255,0:119:99	0/1:255,0,255:68:99	1/1:255,195,0:110:99	0/1:255,0,255:221:99	1/1:255,129,0:43:99	0/1:255,0,226:36:99	0/1:255,0,255:70:99	0/1:255,0,255:58:99	0/1:255,0,255:101:99	0/1:255,0,255:57:99	0/1:255,0,40:31:39	0/1:255,0,255:120:99	1/1:255,253,0:91:99	1/1:255,255,0:214:99	1/1:255,193,0:87:99	0/1:207,0,240:25:99	1/1:255,123,0:64:99	1/1:255,114,0:79:99	0/1:255,0,255:122:99	1/1:255,255,0:97:99	0/1:255,0,255:155:99	0/1:255,0,255:197:99	0/1:255,0,255:79:99	0/1:255,0,255:95:99	0/1:255,0,255:76:99	1/1:255,175,0:90:99	0/1:255,0,255:59:99
FvH4_1	6115885	.	T	G	999	.	DP=3288;AF1=0.7086;G3=1.654e-13,0.5844,0.4156;HWE=0.000437;CI95=0.7,0.71;DP4=122,686,421,1954;MQ=37;FQ=999;PV4=0.093,0,0.22,1	GT:PL:DP:GQ	0/1:118,0,139:26:99	1/1:206,255,0:103:99	0/1:130,0,255:99:99	1/1:240,255,0:160:99	0/1:96,0,255:247:99	1/1:255,255,0:231:99	1/1:204,255,0:118:99	1/1:254,255,0:209:99	0/1:143,0,255:143:99	1/1:226,255,0:119:99	0/1:92,0,244:34:99	0/1:125,0,255:55:99	0/1:134,0,255:73:99	0/1:107,0,111:19:99	1/1:80,29,0:63:30	0/1:83,0,255:67:90	0/1:110,0,255:59:99	0/1:86,0,141:23:93	1/1:128,44,0:36:45	1/1:179,135,0:45:99	1/1:146,125,0:74:99	0/1:125,0,57:34:56	0/1:112,0,197:39:99	1/1:64,13,0:34:14	0/1:107,0,152:34:99	1/1:137,107,0:57:99	0/1:119,0,255:69:99	1/1:142,63,0:21:64	0/1:85,0,144:28:92	0/1:44,0,193:31:51	0/1:57,0,217:25:64	0/1:59,0,251:43:66	0/1:79,0,202:28:86	1/1:152,45,0:15:46	0/1:98,0,226:40:99	1/1:148,59,0:32:60	1/1:202,255,0:113:99	1/1:197,123,0:41:99	0/1:52,0,147:15:59	1/1:151,55,0:41:56	1/1:76,9,0:26:10	0/1:81,0,114:44:88	1/1:111,98,0:45:99	0/1:116,0,255:65:99	0/1:108,0,255:116:99	0/1:92,0,156:23:99	0/1:15,0,255:28:22	0/1:54,0,184:15:61	1/1:110,80,0:39:81	0/1:77,0,177:39:84
FvH4_1	6119814	.	G	A	999	.	DP=5312;AF1=0.2804;G3=0.4388,0.5612,9.881e-60;HWE=0.000805;CI95=0.28,0.29;DP4=2447,1602,852,391;MQ=37;FQ=999;PV4=2.1e-07,0,0.033,0.33	GT:PL:DP:GQ	0/1:185,0,255:73:99	0/0:0,255,255:255:99	0/1:182,0,255:268:99	0/0:0,255,255:258:99	0/1:164,0,255:256:99	0/0:0,255,255:272:99	0/0:0,255,255:265:99	0/0:0,255,255:286:99	0/1:171,0,255:276:99	0/0:0,255,255:260:99	0/1:121,0,255:33:99	0/1:131,0,247:50:99	0/1:187,0,255:128:99	0/1:58,0,231:19:57	0/0:0,224,255:89:99	0/1:196,0,255:118:99	0/1:149,0,255:85:99	0/0:0,13,255:25:14	0/0:0,190,255:78:99	0/0:0,244,255:81:99	0/0:0,255,255:106:99	0/1:173,0,255:40:99	0/1:205,0,255:99:99	0/0:0,159,255:69:99	0/1:185,0,255:40:99	0/0:0,255,255:135:99	0/1:190,0,255:143:99	0/0:0,93,255:31:94	0/1:54,0,255:41:53	0/1:146,0,255:47:99	0/1:105,0,255:55:99	0/1:136,0,255:68:99	0/1:114,0,253:28:99	0/0:0,93,255:31:94	0/1:151,0,255:82:99	0/0:0,120,255:40:99	0/0:0,255,255:140:99	0/0:0,199,255:66:99	0/1:86,0,179:16:85	0/0:0,183,255:69:99	0/0:0,118,255:55:99	0/1:194,0,255:87:99	0/0:0,138,255:46:99	0/1:183,0,255:115:99	0/1:183,0,255:188:99	0/1:111,0,255:56:99	0/1:103,0,255:55:99	0/1:165,0,239:40:99	0/0:0,216,255:81:99	0/1:118,0,255:48:99
FvH4_1	6119863	.	C	G	999	.	DP=7613;AF1=0.29;G3=0.42,0.58,3.77e-52;HWE=0.000478;CI95=0.29,0.29;DP4=3005,2705,1049,810;MQ=37;FQ=999;PV4=0.0045,0.13,3.7e-05,1	GT:PL:DP:GQ	0/1:255,0,255:155:99	0/0:0,255,255:265:99	0/1:255,0,255:242:99	0/0:0,255,255:279:99	0/1:255,0,255:251:99	0/0:0,255,255:231:99	0/0:0,255,255:260:99	0/0:0,255,255:273:99	0/1:255,0,255:234:99	0/0:0,255,255:271:99	0/1:255,0,255:62:99	0/1:255,0,255:109:99	0/1:255,0,255:228:99	0/1:127,0,255:37:99	0/0:0,255,255:188:99	0/1:255,0,255:221:99	0/1:255,0,255:140:99	0/1:255,0,255:50:99	0/0:0,255,255:146:99	0/0:0,255,255:161:99	0/0:0,255,255:192:99	0/1:255,0,255:79:99	0/1:255,0,255:188:99	0/0:0,168,255:112:99	0/1:255,0,255:78:99	0/0:0,255,255:215:99	0/1:255,0,255:235:99	0/0:0,187,255:62:99	0/1:237,0,255:68:99	0/1:255,0,255:88:99	0/1:255,0,255:104:99	0/1:255,0,255:142:99	0/1:255,0,255:50:99	0/0:0,154,255:51:99	0/1:255,0,255:133:99	0/0:0,255,255:107:99	0/0:0,255,255:246:99	0/0:0,255,255:86:99	0/1:254,0,255:45:99	0/0:0,255,255:121:99	0/0:0,255,255:109:99	0/1:255,0,255:176:99	0/0:0,255,255:92:99	0/1:255,0,255:212:99	0/1:255,0,255:236:99	0/1:255,0,255:121:99	0/1:255,0,255:95:99	0/1:255,0,255:93:99	0/0:0,255,255:153:99	0/1:255,0,255:77:99
FvH4_1	6119949	.	ACTTGCTT	ACTTGCTTGCTT	999	.	INDEL;DP=5733;AF1=0.29;G3=0.42,0.58,8.887e-30;HWE=0.000478;CI95=0.29,0.29;DP4=1447,2759,438,619;MQ=37;FQ=999;PV4=2.6e-05,1,1.9e-27,1	GT:PL:DP:GQ	0/1:255,0,255:59:99	0/0:0,255,255:192:99	0/1:255,0,255:236:99	0/0:0,255,255:240:99	0/1:255,0,255:238:99	0/0:0,255,255:239:99	0/0:0,255,255:243:99	0/0:0,255,255:237:99	0/1:255,0,255:240:99	0/0:0,255,255:240:99	0/1:208,0,255:30:99	0/1:255,0,255:82:99	0/1:255,0,255:143:99	0/1:161,0,126:13:99	0/0:0,243,255:136:99	0/1:255,0,255:96:99	0/1:255,0,255:97:99	0/1:248,0,225:34:99	0/0:0,255,255:127:99	0/0:0,255,255:105:99	0/0:0,255,255:117:99	0/1:238,0,255:39:99	0/1:255,0,255:103:99	0/0:0,125,255:75:99	0/1:120,0,255:44:99	0/0:0,248,255:127:99	0/1:255,0,255:99:99	0/0:0,163,255:54:99	0/1:171,0,255:36:99	0/1:255,0,255:56:99	0/1:207,0,255:53:99	0/1:255,0,255:92:99	0/1:255,0,255:40:99	0/0:0,80,255:39:81	0/1:248,0,255:76:99	0/0:0,214,255:71:99	0/0:0,255,255:145:99	0/0:0,157,255:52:99	0/1:125,0,250:24:99	0/0:0,101,255:57:99	0/0:0,255,255:87:99	0/1:255,0,255:95:99	0/0:0,187,255:62:99	0/1:255,0,255:113:99	0/1:255,0,255:168:99	0/1:252,0,255:52:99	0/1:255,0,255:53:99	0/1:158,0,255:46:99	0/0:0,252,255:96:99	0/1:255,0,255:65:99
FvH4_1	6119956	.	T	TGCNN	999	.	INDEL;DP=5527;AF1=0.29;G3=0.42,0.58,8.887e-30;HWE=0.000478;CI95=0.29,0.29;DP4=1443,2759,438,639;MQ=37;FQ=999;PV4=0.00013,1,5.9e-41,1	GT:PL:DP:GQ	0/1:255,0,255:59:99	0/0:0,255,255:192:99	0/1:255,0,255:237:99	0/0:0,255,255:240:99	0/1:255,0,255:238:99	0/0:0,255,255:240:99	0/0:0,255,255:243:99	0/0:0,255,255:236:99	0/1:255,0,255:241:99	0/0:0,255,255:240:99	0/1:208,0,255:30:99	0/1:255,0,255:85:99	0/1:255,0,255:145:99	0/1:161,0,126:13:99	0/0:0,243,255:136:99	0/1:255,0,255:96:99	0/1:255,0,255:98:99	0/1:227,0,225:34:99	0/0:0,255,255:125:99	0/0:0,255,255:105:99	0/0:0,255,255:118:99	0/1:238,0,255:39:99	0/1:255,0,255:103:99	0/0:0,125,255:75:99	0/1:107,0,255:44:99	0/0:0,248,255:127:99	0/1:255,0,255:100:99	0/0:0,163,255:54:99	0/1:171,0,255:36:99	0/1:255,0,255:58:99	0/1:187,0,255:53:99	0/1:255,0,255:92:99	0/1:255,0,255:40:99	0/0:0,80,255:39:81	0/1:226,0,255:77:99	0/0:0,214,255:71:99	0/0:0,255,255:146:99	0/0:0,157,255:52:99	0/1:125,0,249:24:99	0/0:0,101,255:57:99	0/0:0,255,255:87:99	0/1:255,0,255:96:99	0/0:0,187,255:62:99	0/1:255,0,255:112:99	0/1:255,0,255:169:99	0/1:252,0,255:52:99	0/1:255,0,255:53:99	0/1:158,0,255:46:99	0/0:0,252,255:96:99	0/1:180,0,255:68:99
FvH4_1	6170753	.	C	T	999	.	DP=5566;AF1=0.21;G3=0.58,0.42,3.18e-37;HWE=0.0175;CI95=0.21,0.21;DP4=3219,1078,904,310;MQ=37;FQ=999;PV4=0.76,0,0.045,1	GT:PL:DP:GQ	0/1:172,0,255:98:99	0/0:0,255,255:243:99	0/0:0,255,255:247:99	0/1:208,0,255:194:99	0/0:0,255,255:249:99	0/1:182,0,255:226:99	0/1:225,0,255:247:99	0/1:175,0,255:246:99	0/0:0,255,255:249:99	0/1:195,0,255:248:99	0/0:0,128,255:50:99	0/0:0,200,255:80:99	0/0:0,255,255:112:99	0/0:0,54,255:18:57	0/1:189,0,255:120:99	0/0:0,255,255:129:99	0/0:0,247,255:90:99	0/0:0,56,255:28:59	0/1:165,0,255:92:99	0/1:156,0,255:89:99	0/1:143,0,255:87:99	0/0:0,148,255:64:99	0/0:0,255,255:128:99	0/1:170,0,255:78:99	0/0:0,144,255:65:99	0/1:171,0,255:111:99	0/0:0,255,255:141:99	0/1:146,0,163:28:99	0/0:0,123,255:41:99	0/0:0,202,255:68:99	0/0:0,157,255:52:99	0/0:0,229,255:86:99	0/0:0,141,255:47:99	0/1:125,0,255:53:99	0/0:0,226,255:75:99	0/1:143,0,255:94:99	0/1:201,0,255:164:99	0/1:195,0,255:73:99	0/0:0,90,255:30:93	0/1:146,0,255:56:99	0/1:172,0,255:82:99	0/0:0,255,255:88:99	0/1:201,0,253:61:99	0/0:0,255,255:142:99	0/0:0,255,255:157:99	0/0:0,197,255:87:99	0/0:0,255,255:98:99	0/0:0,147,255:65:99	0/1:159,0,255:94:99	0/0:0,68,255:41:71
FvH4_1	6170811	.	A	T	999	.	DP=6157;AF1=0.21;G3=0.58,0.42,1.936e-52;HWE=0.0175;CI95=0.21,0.21;DP4=2313,2414,657,707;MQ=37;FQ=999;PV4=0.62,0,4.9e-06,1	GT:PL:DP:GQ	0/1:125,0,255:129:99	0/0:0,255,255:245:99	0/0:0,255,255:246:99	0/1:144,0,255:248:99	0/0:0,255,255:248:99	0/1:107,0,255:247:99	0/1:146,0,255:218:99	0/1:128,0,255:236:99	0/0:0,255,255:232:99	0/1:116,0,255:206:99	0/0:0,172,255:57:99	0/0:0,255,255:97:99	0/0:0,255,255:115:99	0/0:0,90,255:30:93	0/1:134,0,255:128:99	0/0:0,255,255:145:99	0/0:0,255,255:98:99	0/0:0,79,255:38:82	0/1:105,0,255:124:99	0/1:132,0,255:110:99	0/1:150,0,255:88:99	0/0:0,244,255:81:99	0/0:0,255,255:131:99	0/1:120,0,255:97:99	0/0:0,191,255:70:99	0/1:99,0,255:104:96	0/0:0,255,255:183:99	0/1:135,0,255:45:99	0/0:0,181,255:60:99	0/0:0,255,255:89:99	0/0:0,196,255:65:99	0/0:0,251,255:97:99	0/0:0,178,255:59:99	0/1:136,0,255:88:99	0/0:0,241,255:80:99	0/1:118,0,255:118:99	0/1:128,0,255:192:99	0/1:132,0,255:75:99	0/0:0,45,255:26:48	0/1:121,0,255:66:99	0/1:133,0,255:84:99	0/0:0,223,255:74:99	0/1:132,0,255:82:99	0/0:0,255,255:153:99	0/0:0,255,255:205:99	0/0:0,227,255:82:99	0/0:0,255,255:100:99	0/0:0,255,255:95:99	0/1:66,0,255:148:63	0/0:0,136,255:57:99
FvH4_1	6232295	.	T	C	999	.	DP=8617;AF1=0.7865;G3=3.195e-42,0.4286,0.5714;HWE=0.0152;CI95=0.78,0.79;DP4=1267,844,3963,2300;MQ=37;FQ=999;PV4=0.008,0,0.19,1	GT:PL:DP:GQ	0/1:160,0,255:205:99	1/1:255,255,0:231:99	1/1:255,255,0:244:99	0/1:88,0,255:247:97	1/1:255,255,0:249:99	0/1:143,0,255:247:99	0/1:155,0,255:247:99	0/1:120,0,255:246:99	1/1:255,255,0:229:99	0/1:168,0,255:231:99	1/1:219,255,0:126:99	1/1:160,255,0:144:99	1/1:251,255,0:243:99	1/1:123,65,0:68:68	0/1:156,0,255:216:99	1/1:203,255,0:225:99	1/1:159,255,0:170:99	1/1:129,67,0:69:70	0/1:153,0,255:214:99	0/1:158,0,255:217:99	0/1:123,0,255:175:99	1/1:95,118,0:115:99	1/1:104,255,0:241:99	0/1:160,0,255:180:99	1/1:191,255,0:114:99	0/1:169,0,255:243:99	1/1:231,255,0:228:99	0/1:144,0,255:77:99	1/1:220,208,0:70:99	1/1:232,255,0:117:99	1/1:218,255,0:85:99	1/1:178,255,0:128:99	1/1:152,182,0:96:99	0/1:140,0,255:85:99	1/1:234,255,0:125:99	0/1:139,0,255:142:99	0/1:151,0,255:243:99	0/1:149,0,255:136:99	1/1:107,0,0:49:5	0/1:159,0,255:111:99	0/1:148,0,255:108:99	1/1:240,255,0:141:99	0/1:155,0,255:179:99	1/1:191,255,0:194:99	1/1:255,255,0:238:99	1/1:222,255,0:133:99	1/1:133,147,0:108:99	1/1:145,215,0:126:99	0/1:155,0,255:208:99	1/1:187,255,0:111:99
FvH4_1	6247914	.	A	C	999	.	DP=4312;AF1=0.2997;G3=0.4004,0.5996,1.196e-42;HWE=0.000272;CI95=0.29,0.3;DP4=1475,1932,389,460;MQ=37;FQ=999;PV4=0.19,7.6e-16,0.0016,1	GT:PL:DP:GQ	0/1:255,0,255:59:99	0/0:0,255,255:238:99	0/1:255,0,255:206:99	0/0:0,255,255:191:99	0/1:255,0,255:212:99	0/0:0,255,255:236:99	0/0:0,255,255:222:99	0/0:0,255,255:244:99	0/1:255,0,255:229:99	0/0:0,255,255:232:99	0/1:18,0,255:18:17	0/1:189,0,255:50:99	0/1:255,0,255:86:99	0/1:170,0,122:13:99	0/0:0,253,255:84:99	0/1:255,0,255:85:99	0/1:239,0,255:55:99	0/1:234,0,255:28:99	0/0:0,229,255:76:99	0/1:19,0,255:59:18	0/0:0,177,255:72:99	0/1:255,0,255:43:99	0/1:255,0,255:73:99	0/0:0,91,255:59:92	0/1:255,0,255:54:99	0/0:0,137,255:69:99	0/1:255,0,255:84:99	0/0:0,90,255:30:91	0/1:192,0,189:19:99	0/1:255,0,255:33:99	0/1:172,0,214:18:99	0/1:255,0,255:53:99	0/1:226,0,217:25:99	0/0:0,41,255:26:42	0/1:255,0,255:50:99	0/0:0,157,255:52:99	0/0:0,255,255:139:99	0/0:0,154,255:51:99	0/1:131,0,210:15:99	0/0:0,70,255:35:71	0/0:0,73,255:60:74	0/1:255,0,255:71:99	0/0:0,169,255:56:99	0/1:255,0,255:78:99	0/1:255,0,255:126:99	0/1:226,0,255:46:99	0/1:225,0,255:39:99	0/1:143,0,255:56:99	0/0:0,199,255:66:99	0/1:190,0,255:35:99
FvH4_1	6267563	.	C	T	999	.	DP=7304;AF1=0.21;G3=0.58,0.42,1.936e-52;HWE=0.0175;CI95=0.21,0.21;DP4=2635,2963,832,809;MQ=37;FQ=999;PV4=0.0098,0,0.05,1	GT:PL:DP:GQ	0/1:190,0,255:118:99	0/0:0,255,255:241:99	0/0:0,255,255:238:99	0/1:216,0,255:235:99	0/0:0,255,255:233:99	0/1:197,0,255:243:99	0/1:196,0,255:247:99	0/1:224,0,255:229:99	0/0:0,255,255:246:99	0/1:189,0,255:240:99	0/0:0,229,255:76:99	0/0:0,255,255:122:99	0/0:0,255,255:244:99	0/0:0,72,255:31:75	0/1:171,0,255:194:99	0/0:0,255,255:194:99	0/0:0,255,255:177:99	0/0:0,255,255:102:99	0/1:188,0,255:207:99	0/1:183,0,255:146:99	0/1:170,0,255:153:99	0/0:0,255,255:98:99	0/0:0,255,255:150:99	0/1:207,0,255:117:99	0/0:0,206,255:91:99	0/1:164,0,255:175:99	0/0:0,255,255:179:99	0/1:120,0,255:56:99	0/0:0,144,255:48:99	0/0:0,211,255:70:99	0/0:0,187,255:62:99	0/0:0,255,255:128:99	0/0:0,138,255:62:99	0/1:176,0,255:50:99	0/0:0,255,255:127:99	0/1:187,0,255:111:99	0/1:203,0,255:235:99	0/1:205,0,255:117:99	0/0:0,132,255:44:99	0/1:197,0,255:112:99	0/1:161,0,255:102:99	0/0:0,255,255:130:99	0/1:208,0,255:123:99	0/0:0,255,255:194:99	0/0:0,255,255:239:99	0/0:0,241,255:106:99	0/0:0,228,255:91:99	0/0:0,228,255:83:99	0/1:180,0,255:143:99	0/0:0,193,255:80:99
FvH4_1	6307940	.	A	G	999	.	DP=4522;AF1=0.22;G3=0.56,0.44,1.282e-39;HWE=0.0121;CI95=0.22,0.22;DP4=1794,1720,469,493;MQ=37;FQ=999;PV4=0.22,0,1,1	GT:PL:DP:GQ	0/0:0,228,255:103:99	0/1:133,0,255:223:99	0/0:0,255,255:226:99	0/1:141,0,255:205:99	0/0:0,255,255:228:99	0/0:0,255,255:209:99	0/0:0,255,255:225:99	0/0:0,255,255:226:99	0/1:105,0,255:235:99	0/0:0,255,255:211:99	0/0:0,56,255:53:58	0/0:0,160,255:53:99	0/0:0,255,255:103:99	0/0:0,49,255:22:51	0/1:120,0,255:85:99	0/1:135,0,255:108:99	0/1:121,0,255:71:99	0/0:0,84,255:28:86	0/1:147,0,255:80:99	0/0:0,247,255:82:99	0/1:141,0,255:72:99	0/0:0,141,255:47:99	0/1:94,0,255:65:92	0/0:0,112,255:62:99	0/1:110,0,255:58:99	0/1:129,0,255:97:99	0/0:0,140,255:74:99	0/1:104,0,175:22:99	0/0:0,63,255:21:65	0/1:108,0,255:59:99	0/0:0,72,255:44:74	0/1:99,0,255:41:97	0/0:0,117,255:39:99	0/0:0,81,255:27:83	0/1:49,0,255:72:47	0/0:0,108,255:36:99	0/0:0,255,255:135:99	0/0:0,154,255:51:99	0/0:0,54,255:18:56	0/0:0,138,255:46:99	0/1:152,0,255:51:99	0/0:0,111,255:37:99	0/1:77,0,255:36:75	0/1:105,0,255:87:99	0/1:117,0,255:133:99	0/1:133,0,255:73:99	0/1:108,0,255:46:99	0/1:130,0,255:56:99	0/0:0,199,255:67:99	0/0:0,64,255:28:66
FvH4_1	6334314	.	CAAAAA	CAAAA	999	.	INDEL;DP=4539;AF1=0.2231;G3=0.5521,0.4479,2.655e-43;HWE=0.0106;CI95=0.22,0.23;DP4=1522,1878,390,501;MQ=37;FQ=999;PV4=0.62,4.7e-208,0.0025,1	GT:PL:DP:GQ	0/0:0,213,210:78:99	0/1:129,0,148:184:99	0/0:0,255,250:176:99	0/1:145,0,145:220:99	0/0:0,255,255:242:99	0/0:0,255,255:244:99	0/0:0,255,247:167:99	0/0:0,255,255:210:99	0/1:157,0,131:244:99	0/0:0,255,240:149:99	0/0:0,49,170:35:51	0/0:0,105,200:55:99	0/0:0,255,210:101:99	0/0:0,1,91:13:5	0/1:121,0,154:101:99	0/1:127,0,136:74:99	0/1:136,0,145:71:99	0/0:0,72,198:24:74	0/1:93,0,151:58:91	0/0:0,199,209:66:99	0/1:107,0,152:75:99	0/0:0,111,213:37:99	0/1:88,0,148:78:86	0/0:0,140,202:60:99	0/1:106,0,135:37:99	0/1:129,0,151:79:99	0/0:0,219,215:80:99	0/1:114,0,113:33:99	0/0:0,45,166:28:47	0/1:127,0,131:43:99	0/0:0,28,155:47:30	0/1:134,0,137:57:99	0/0:0,84,201:28:86	0/0:0,96,211:32:98	0/1:133,0,135:50:99	0/0:0,255,215:88:99	0/0:0,255,238:118:99	0/0:0,250,231:83:99	0/0:0,54,122:18:56	0/0:0,148,185:49:99	0/1:143,0,123:47:99	0/0:0,229,236:76:99	0/1:114,0,145:57:99	0/1:113,0,143:90:99	0/1:128,0,153:130:99	0/1:119,0,143:56:99	0/1:48,0,149:47:46	0/1:129,0,92:35:99	0/0:0,235,208:78:99	0/0:0,129,196:43:99
FvH4_1	6380902	.	C	A	999	.	DP=6455;AF1=0.22;G3=0.56,0.44,2.032e-35;HWE=0.0121;CI95=0.22,0.22;DP4=2999,2013,829,551;MQ=37;FQ=999;PV4=0.9,0,0.022,1	GT:PL:DP:GQ	0/0:0,255,255:107:99	0/1:169,0,255:243:99	0/0:0,255,255:248:99	0/1:81,0,154:249:79	0/0:0,255,255:248:99	0/0:0,255,255:247:99	0/0:0,255,255:233:99	0/0:0,255,255:248:99	0/1:155,0,255:245:99	0/0:0,255,255:247:99	0/0:0,105,255:49:99	0/0:0,189,255:92:99	0/0:0,255,255:195:99	0/0:0,76,255:35:78	0/1:128,0,255:133:99	0/1:175,0,255:179:99	0/1:171,0,255:131:99	0/0:0,66,255:30:68	0/1:169,0,255:146:99	0/0:0,255,255:141:99	0/1:175,0,255:137:99	0/0:0,229,255:77:99	0/1:166,0,255:99:99	0/0:0,166,255:96:99	0/1:162,0,255:57:99	0/1:158,0,255:134:99	0/0:0,255,255:171:99	0/1:60,0,255:28:58	0/0:0,59,255:35:61	0/1:176,0,255:97:99	0/0:0,226,255:82:99	0/1:157,0,255:96:99	0/0:0,138,255:46:99	0/0:0,132,255:44:99	0/1:146,0,255:76:99	0/0:0,255,255:90:99	0/0:0,255,255:243:99	0/0:0,255,255:122:99	0/0:0,138,255:46:99	0/0:0,147,255:64:99	0/1:123,0,255:79:99	0/0:0,241,255:89:99	0/1:156,0,255:81:99	0/1:103,0,255:183:99	0/1:106,0,255:205:99	0/1:98,0,255:91:96	0/1:128,0,255:66:99	0/1:139,0,255:79:99	0/0:0,255,255:138:99	0/0:0,240,255:95:99
FvH4_1	6390188	.	T	A	999	.	DP=6506;AF1=0.6908;G3=2.635e-30,0.6191,0.3809;HWE=0.000151;CI95=0.69,0.7;DP4=1019,767,2655,1922;MQ=37;FQ=999;PV4=0.5,0,0.015,1	GT:PL:DP:GQ	0/1:200,0,255:129:99	1/1:255,255,0:244:99	0/1:175,0,255:247:99	1/1:255,255,0:249:99	0/1:187,0,255:232:99	1/1:255,255,0:242:99	1/1:255,255,0:228:99	1/1:255,255,0:231:99	0/1:198,0,255:246:99	1/1:255,255,0:242:99	0/1:143,0,255:66:99	0/1:189,0,235:109:99	0/1:190,0,255:205:99	0/1:172,0,200:37:99	1/1:177,218,0:134:99	0/1:198,0,255:188:99	0/1:203,0,255:119:99	0/1:162,0,255:39:99	1/1:195,255,0:156:99	1/1:231,255,0:124:99	1/1:255,255,0:139:99	0/1:196,0,255:83:99	0/1:195,0,255:128:99	1/1:198,161,0:96:99	0/1:208,0,255:75:99	1/1:202,240,0:126:99	0/1:189,0,255:179:99	1/1:255,123,0:41:99	0/1:125,0,211:24:99	0/1:188,0,255:70:99	0/1:163,0,255:76:99	0/1:180,0,255:107:99	0/1:181,0,255:59:99	0/1:171,0,72:27:72	0/1:187,0,255:88:99	1/1:255,250,0:83:99	1/1:255,255,0:216:99	1/1:255,255,0:91:99	0/1:166,0,255:52:99	0/1:138,0,11:64:11	1/1:244,192,0:76:99	0/1:187,0,255:108:99	1/1:255,250,0:83:99	0/1:214,0,255:152:99	0/1:184,0,255:242:99	0/1:173,0,255:94:99	0/1:179,0,255:93:99	0/1:95,0,255:55:99	1/1:255,255,0:115:99	0/1:81,0,255:54:88
FvH4_1	6424363	.	C	A	999	.	DP=6588;AF1=0.22;G3=0.56,0.44,2.132e-52;HWE=0.0121;CI95=0.22,0.22;DP4=2567,2581,629,780;MQ=37;FQ=999;PV4=0.00054,0,0.015,0.3	GT:PL:DP:GQ	0/0:0,255,255:102:99	0/1:191,0,255:208:99	0/0:0,255,255:249:99	0/1:155,0,255:244:99	0/0:0,255,255:250:99	0/0:0,255,255:251:99	0/0:0,255,255:246:99	0/0:0,255,255:248:99	0/1:192,0,255:246:99	0/0:0,255,255:248:99	0/0:0,109,255:66:99	0/0:0,255,255:159:99	0/0:0,255,255:221:99	0/0:0,154,255:51:99	0/1:174,0,255:162:99	0/1:179,0,255:188:99	0/1:202,0,255:145:99	0/0:0,146,255:64:99	0/1:176,0,255:128:99	0/0:0,255,255:101:99	0/1:176,0,255:156:99	0/0:0,226,255:75:99	0/1:119,0,255:126:99	0/0:0,120,255:103:99	0/1:141,0,255:65:99	0/1:206,0,255:127:99	0/0:0,255,255:161:99	0/1:152,0,255:41:99	0/0:0,30,255:26:32	0/1:189,0,255:90:99	0/0:0,107,255:72:99	0/1:166,0,255:85:99	0/0:0,175,255:58:99	0/0:0,117,255:46:99	0/1:196,0,255:107:99	0/0:0,214,255:71:99	0/0:0,255,255:228:99	0/0:0,255,255:106:99	0/0:0,90,255:30:92	0/0:0,176,255:82:99	0/1:163,0,255:74:99	0/0:0,255,255:119:99	0/1:201,0,255:115:99	0/1:195,0,255:143:99	0/1:188,0,255:230:99	0/1:183,0,255:91:99	0/1:182,0,255:63:99	0/1:69,0,255:79:67	0/0:0,255,255:121:99	0/0:0,246,255:90:99
FvH4_1	6469293	.	T	G	999	.	DP=5770;AF1=0.29;G3=0.42,0.58,2.286e-47;HWE=0.000478;CI95=0.29,0.29;DP4=1738,2544,562,876;MQ=37;FQ=999;PV4=0.32,0,0.0052,1	GT:PL:DP:GQ	0/1:184,0,255:106:99	0/0:0,255,255:236:99	0/1:208,0,255:220:99	0/0:0,255,255:248:99	0/1:194,0,255:244:99	0/0:0,255,255:250:99	0/0:0,255,255:249:99	0/0:0,255,255:249:99	0/1:209,0,255:248:99	0/0:0,255,255:194:99	0/1:190,0,255:45:99	0/1:149,0,255:84:99	0/1:162,0,255:113:99	0/1:137,0,255:35:99	0/0:0,233,255:113:99	0/1:210,0,255:152:99	0/1:200,0,255:83:99	0/1:145,0,214:27:99	0/0:0,247,255:129:99	0/0:0,245,255:89:99	0/0:0,255,255:116:99	0/1:197,0,255:54:99	0/1:186,0,255:123:99	0/0:0,254,255:100:99	0/1:163,0,255:80:99	0/0:0,255,255:117:99	0/1:183,0,255:126:99	0/0:0,93,255:31:94	0/1:74,0,255:37:73	0/1:151,0,255:70:99	0/1:127,0,255:79:99	0/1:190,0,255:73:99	0/1:189,0,235:52:99	0/0:0,114,255:38:99	0/1:167,0,255:84:99	0/0:0,255,255:100:99	0/0:0,255,255:189:99	0/0:0,250,255:83:99	0/1:83,0,255:32:82	0/0:0,149,255:79:99	0/0:0,130,255:74:99	0/1:188,0,255:88:99	0/0:0,205,255:68:99	0/1:198,0,255:148:99	0/1:203,0,255:199:99	0/1:170,0,255:83:99	0/1:178,0,255:61:99	0/1:173,0,255:76:99	0/0:0,255,255:89:99	0/1:148,0,255:57:99
FvH4_1	6476030	.	T	C	999	.	DP=4916;AF1=0.29;G3=0.42,0.58,2.698e-40;HWE=0.000478;CI95=0.29,0.29;DP4=2849,932,814,286;MQ=37;FQ=999;PV4=0.36,0,1,1	GT:PL:DP:GQ	0/1:164,0,255:90:99	0/0:0,255,255:249:99	0/1:150,0,255:250:99	0/0:0,255,255:243:99	0/1:208,0,255:226:99	0/0:0,255,255:242:99	0/0:0,255,255:245:99	0/0:0,255,255:247:99	0/1:221,0,255:240:99	0/0:0,255,255:249:99	0/1:75,0,255:29:74	0/1:139,0,255:82:99	0/1:211,0,255:100:99	0/1:131,0,196:21:99	0/0:0,250,255:84:99	0/1:181,0,255:91:99	0/1:137,0,255:80:99	0/1:173,0,250:35:99	0/0:0,185,255:85:99	0/0:0,226,255:75:99	0/0:0,223,255:84:99	0/1:170,0,252:46:99	0/1:202,0,255:88:99	0/0:0,126,255:58:99	0/1:173,0,255:48:99	0/0:0,150,255:87:99	0/1:166,0,255:99:99	0/0:0,123,255:41:99	0/1:161,0,179:33:99	0/1:140,0,255:57:99	0/1:127,0,255:43:99	0/1:145,0,255:45:99	0/1:74,0,255:37:73	0/0:0,105,255:36:99	0/1:168,0,190:53:99	0/0:0,175,255:58:99	0/0:0,255,255:151:99	0/0:0,235,255:88:99	0/1:79,0,255:28:78	0/0:0,170,255:65:99	0/0:0,90,255:30:91	0/1:181,0,255:61:99	0/0:0,111,255:37:99	0/1:149,0,255:84:99	0/1:184,0,255:174:99	0/1:164,0,255:54:99	0/1:38,0,255:52:37	0/1:120,0,255:47:99	0/0:0,198,255:75:99	0/1:163,0,255:59:99
FvH4_1	6476123	.	G	C	999	.	DP=6561;AF1=0.3;G3=0.4,0.6,6.057e-70;HWE=0.000268;CI95=0.3,0.3;DP4=2622,2217,923,692;MQ=37;FQ=999;PV4=0.04,0.082,1,1	GT:PL:DP:GQ	0/1:255,0,255:139:99	0/0:0,255,255:239:99	0/1:255,0,255:242:99	0/0:0,255,255:241:99	0/1:255,0,255:237:99	0/0:0,255,255:228:99	0/0:0,255,255:247:99	0/0:0,255,255:249:99	0/1:255,0,255:247:99	0/0:0,255,255:249:99	0/1:255,0,255:49:99	0/1:255,0,255:120:99	0/1:255,0,255:200:99	0/1:207,0,255:60:99	0/0:0,235,255:133:99	0/1:255,0,255:167:99	0/1:255,0,255:142:99	0/1:255,0,255:48:99	0/0:0,212,255:135:99	0/0:0,255,255:108:99	0/0:0,255,255:131:99	0/1:255,0,255:71:99	0/1:255,0,255:118:99	0/0:0,186,255:100:99	0/1:246,0,255:51:99	0/0:0,255,255:169:99	0/1:255,0,255:139:99	0/0:0,193,255:64:99	0/1:188,0,255:27:99	0/1:255,0,255:90:99	0/1:255,0,255:85:99	0/1:255,0,255:102:99	0/1:255,0,255:63:99	0/0:0,129,255:43:99	0/1:255,0,255:91:99	0/0:0,250,255:83:99	0/0:0,255,255:241:99	0/0:0,255,255:121:99	0/1:247,0,213:26:99	0/0:0,247,255:82:99	0/1:25,0,255:60:24	0/1:255,0,255:120:99	0/0:0,241,255:80:99	0/1:255,0,255:133:99	0/1:255,0,255:213:99	0/1:255,0,255:91:99	0/1:255,0,255:97:99	0/1:255,0,255:82:99	0/0:0,255,255:128:99	0/1:255,0,255:73:99
FvH4_1	6501164	.	A	G	999	.	DP=4371;AF1=0.3012;G3=0.3961,0.6039,1.265e-62;HWE=0.000244;CI95=0.3,0.31;DP4=1484,1785,367,654;MQ=37;FQ=999;PV4=1e-07,1e-47,1,1	GT:PL:DP:GQ	0/1:255,0,255:71:99	0/0:0,255,255:249:99	0/1:255,0,255:229:99	0/0:0,255,255:249:99	0/1:255,0,255:230:99	0/0:0,255,255:244:99	0/0:0,255,255:247:99	0/0:0,255,255:245:99	0/1:255,0,255:239:99	0/0:0,255,255:236:99	0/1:146,0,255:33:99	0/1:255,0,255:41:99	0/1:255,0,255:96:99	0/1:172,0,220:18:99	0/0:0,136,255:57:99	0/1:255,0,255:67:99	0/1:255,0,255:55:99	0/1:241,0,150:20:99	0/0:0,73,255:48:74	0/0:0,175,255:70:99	0/0:0,175,255:58:99	0/1:255,0,255:39:99	0/1:255,0,255:88:99	0/0:0,53,255:40:54	0/1:216,0,255:28:99	0/0:0,121,255:85:99	0/1:255,0,255:72:99	0/0:0,105,255:35:99	0/1:150,0,220:18:99	0/1:255,0,255:45:99	0/1:167,0,255:39:99	0/1:255,0,255:53:99	0/1:248,0,216:26:99	0/0:0,57,255:19:58	0/1:253,0,255:42:99	0/0:0,141,255:47:99	0/0:0,255,255:113:99	0/0:0,181,255:60:99	0/1:120,0,138:11:99	0/0:0,8,255:37:9	0/0:0,121,255:62:99	0/1:231,0,255:34:99	0/1:255,0,255:47:99	0/1:255,0,255:90:99	0/1:255,0,255:138:99	0/1:255,0,239:46:99	0/1:255,0,253:34:99	0/1:242,0,255:29:99	0/0:0,241,255:80:99	0/1:255,0,231:31:99
FvH4_1	6501220	.	T	C	999	.	DP=2850;AF1=0.4701;CI95=0.47,0.48;DP4=242,1003,312,1245;MQ=37;FQ=999;PV4=0.7,0,0.06,1	GT:PL:DP:GQ	0/1:177,0,171:35:99	0/1:173,0,255:147:99	0/1:187,0,255:103:99	0/1:159,0,255:212:99	0/1:167,0,255:201:99	1/1:255,255,0:218:99	1/1:255,255,0:151:99	1/1:255,255,0:171:99	0/0:0,255,255:136:99	1/1:255,255,0:109:99	0/1:150,0,99:25:99	0/1:95,0,252:34:97	0/1:91,0,255:57:93	0/1:121,0,125:16:99	0/1:146,0,255:42:99	0/0:0,158,255:60:99	0/0:0,103,255:42:99	0/1:16,0,163:10:19	0/1:110,0,197:27:99	1/1:241,141,0:47:99	0/1:137,0,239:35:99	0/1:121,0,154:19:99	0/0:0,117,255:56:99	0/1:145,0,43:31:47	0/0:0,49,215:26:47	0/1:164,0,174:42:99	0/1:145,0,255:44:99	0/1:81,0,208:18:83	0/1:107,0,123:15:99	0/0:0,18,255:29:16	0/1:133,0,146:21:99	0/0:0,126,255:42:99	0/1:67,0,253:23:69	1/1:132,42,0:14:38	0/0:0,54,255:25:52	1/1:218,87,0:29:83	1/1:245,177,0:69:99	1/1:200,84,0:28:80	0/1:27,0,157:11:29	1/1:222,66,0:23:62	0/1:143,0,87:24:91	0/1:106,0,141:33:99	0/0:0,69,255:23:67	0/0:0,86,255:43:84	0/0:0,186,255:92:99	0/0:0,105,255:35:99	0/0:0,46,255:23:44	0/0:0,72,255:24:70	1/1:246,129,0:43:99	0/1:91,0,162:19:93
FvH4_1	6510964	.	A	C	999	.	DP=5535;AF1=0.28;G3=0.44,0.56,5.529e-38;HWE=0.000826;CI95=0.28,0.28;DP4=2717,1198,1074,429;MQ=37;FQ=999;PV4=0.15,0,0.0053,1	GT:PL:DP:GQ	0/0:0,232,255:77:99	0/1:168,0,255:244:99	0/1:136,0,255:222:99	0/0:0,255,255:248:99	0/1:174,0,255:240:99	0/1:167,0,255:218:99	0/1:159,0,255:232:99	0/1:81,0,255:222:80	0/0:0,255,255:240:99	0/1:168,0,255:241:99	0/1:136,0,255:42:99	0/1:132,0,255:79:99	0/1:150,0,255:134:99	0/1:71,0,228:33:70	0/0:0,255,255:131:99	0/0:0,255,255:157:99	0/0:0,255,255:111:99	0/1:95,0,255:51:94	0/0:0,255,255:121:99	0/1:137,0,255:77:99	0/0:0,223,255:119:99	0/1:113,0,255:71:99	0/0:0,255,255:94:99	0/1:136,0,255:68:99	0/0:0,153,255:58:99	0/0:0,255,255:113:99	0/1:156,0,255:132:99	0/0:0,151,255:51:99	0/1:137,0,167:29:99	0/0:0,101,255:54:99	0/1:132,0,255:67:99	0/0:0,205,255:68:99	0/1:146,0,247:37:99	0/1:120,0,255:30:99	0/0:0,196,255:65:99	0/1:125,0,255:66:99	0/1:121,0,255:154:99	0/1:141,0,255:76:99	0/1:115,0,234:27:99	0/1:128,0,255:64:99	0/0:0,169,255:64:99	0/1:123,0,255:85:99	0/0:0,218,255:87:99	0/0:0,255,255:123:99	0/0:0,255,255:202:99	0/0:0,118,255:62:99	0/0:0,175,255:58:99	0/0:0,132,255:44:99	0/1:146,0,255:79:99	0/1:104,0,255:51:99
FvH4_1	6511068	.	C	G	999	.	DP=4648;AF1=0.22;G3=0.56,0.44,8.467e-45;HWE=0.0121;CI95=0.22,0.22;DP4=875,2787,250,706;MQ=37;FQ=999;PV4=0.15,0,1.8e-07,1	GT:PL:DP:GQ	0/0:0,255,255:97:99	0/1:174,0,255:175:99	0/0:0,255,255:220:99	0/1:214,0,255:158:99	0/0:0,255,255:183:99	0/0:0,255,255:206:99	0/0:0,255,255:234:99	0/0:0,255,255:226:99	0/1:174,0,255:189:99	0/0:0,255,255:206:99	0/0:0,84,255:43:86	0/0:0,186,255:69:99	0/0:0,255,255:137:99	0/0:0,66,255:22:68	0/1:152,0,255:114:99	0/1:143,0,255:118:99	0/1:95,0,255:75:93	0/0:0,99,255:35:99	0/1:192,0,255:101:99	0/0:0,253,255:84:99	0/1:104,0,255:69:99	0/0:0,157,255:52:99	0/1:175,0,255:94:99	0/0:0,113,255:72:99	0/1:126,0,255:61:99	0/1:160,0,255:81:99	0/0:0,255,255:123:99	0/1:127,0,255:44:99	0/0:0,96,255:32:98	0/1:117,0,255:37:99	0/0:0,81,255:48:83	0/1:158,0,255:53:99	0/0:0,138,255:46:99	0/0:0,99,255:33:99	0/1:175,0,255:60:99	0/0:0,211,255:70:99	0/0:0,255,255:150:99	0/0:0,148,255:49:99	0/0:0,66,255:22:68	0/0:0,102,255:34:99	0/1:100,0,223:39:98	0/0:0,255,255:93:99	0/1:185,0,255:64:99	0/1:173,0,255:98:99	0/1:173,0,255:173:99	0/1:160,0,219:46:99	0/1:128,0,232:38:99	0/1:139,0,201:49:99	0/0:0,187,255:62:99	0/0:0,59,255:34:61
FvH4_1	6539021	.	T	A	999	.	DP=4699;AF1=0.22;G3=0.56,0.44,2.573e-52;HWE=0.0121;CI95=0.22,0.22;DP4=1512,2247,342,544;MQ=37;FQ=999;PV4=0.38,0,0.3,1	GT:PL:DP:GQ	0/0:0,255,255:88:99	0/1:191,0,255:190:99	0/0:0,255,255:225:99	0/1:73,0,255:215:71	0/0:0,255,255:242:99	0/0:0,255,255:237:99	0/0:0,255,255:209:99	0/0:0,255,255:200:99	0/1:188,0,255:192:99	0/0:0,255,255:236:99	0/0:0,102,255:34:99	0/0:0,168,255:71:99	0/0:0,169,255:92:99	0/0:0,59,255:28:61	0/1:151,0,255:81:99	0/1:178,0,255:118:99	0/1:153,0,255:71:99	0/0:0,45,255:15:47	0/1:173,0,255:76:99	0/0:0,178,255:59:99	0/1:181,0,255:84:99	0/0:0,157,255:52:99	0/1:171,0,255:84:99	0/0:0,185,255:70:99	0/1:129,0,255:41:99	0/1:170,0,255:93:99	0/0:0,255,255:117:99	0/1:109,0,248:22:99	0/0:0,69,255:23:71	0/1:150,0,255:48:99	0/0:0,119,255:55:99	0/1:144,0,255:50:99	0/0:0,120,255:40:99	0/0:0,81,255:28:83	0/1:177,0,255:60:99	0/0:0,223,255:74:99	0/0:0,255,255:137:99	0/0:0,255,255:97:99	0/0:0,63,255:21:65	0/0:0,81,255:47:83	0/1:140,0,255:60:99	0/0:0,173,255:74:99	0/1:132,0,255:61:99	0/1:159,0,255:97:99	0/1:161,0,255:128:99	0/1:165,0,255:67:99	0/1:132,0,255:45:99	0/1:113,0,255:53:99	0/0:0,255,255:102:99	0/0:0,108,255:36:99
FvH4_1	6546604	.	G	A	999	.	DP=5765;AF1=0.2298;G3=0.5403,0.4597,1.474e-77;HWE=0.00832;CI95=0.23,0.23;DP4=2589,1974,615,516;MQ=37;FQ=999;PV4=0.16,3.7e-74,1,1	GT:PL:DP:GQ	0/0:0,218,255:96:99	0/1:255,0,255:245:99	0/0:0,255,255:244:99	0/1:255,0,255:243:99	0/0:0,255,255:245:99	0/0:0,255,255:244:99	0/0:0,255,255:246:99	0/0:0,255,255:245:99	0/1:255,0,255:239:99	0/0:0,255,255:249:99	0/0:0,184,255:61:99	0/0:0,119,255:85:99	0/0:0,223,255:145:99	0/1:19,0,255:18:17	0/1:255,0,255:149:99	0/1:255,0,255:142:99	0/1:255,0,255:87:99	0/0:0,89,255:52:91	0/1:255,0,255:126:99	0/0:0,255,255:114:99	0/1:255,0,255:113:99	0/0:0,144,255:48:99	0/1:255,0,255:108:99	0/0:0,174,255:70:99	0/1:255,0,255:48:99	0/1:255,0,255:112:99	0/0:0,255,255:128:99	0/1:184,0,255:30:99	0/0:0,117,255:39:99	0/1:255,0,255:62:99	0/0:0,106,255:58:99	0/1:255,0,255:108:99	0/0:0,90,255:30:92	0/0:0,135,255:45:99	0/1:255,0,255:68:99	0/0:0,255,255:97:99	0/0:0,255,255:198:99	0/0:0,216,255:85:99	0/0:0,72,255:24:74	0/0:0,159,255:65:99	0/1:255,0,255:64:99	0/0:0,127,255:89:99	0/1:255,0,255:76:99	0/1:255,0,255:120:99	0/1:255,0,255:149:99	0/1:255,0,255:57:99	0/1:255,0,255:74:99	0/1:255,0,255:54:99	0/0:0,255,255:129:99	0/0:0,214,255:71:99
FvH4_1	6555776	.	T	G	999	.	DP=4748;AF1=0.3;G3=0.4,0.6,4.924e-47;HWE=0.000268;CI95=0.3,0.3;DP4=1014,2548,271,855;MQ=37;FQ=999;PV4=0.004,0,0.039,1	GT:PL:DP:GQ	0/1:163,0,255:66:99	0/0:0,255,255:221:99	0/1:155,0,255:244:99	0/0:0,255,255:249:99	0/1:172,0,255:245:99	0/0:0,255,255:245:99	0/0:0,255,255:248:99	0/0:0,255,255:247:99	0/1:167,0,255:245:99	0/0:0,255,255:247:99	0/1:42,0,255:44:41	0/1:111,0,255:72:99	0/1:100,0,255:85:99	0/1:84,0,229:20:83	0/0:0,238,255:96:99	0/1:143,0,255:77:99	0/1:93,0,247:51:92	0/1:40,0,255:32:39	0/0:0,246,255:103:99	0/0:0,181,255:60:99	0/0:0,180,255:73:99	0/1:119,0,255:46:99	0/1:134,0,255:86:99	0/0:0,140,255:53:99	0/1:84,0,255:52:83	0/0:0,155,255:81:99	0/1:96,0,255:104:95	0/0:0,88,255:43:89	0/1:51,0,255:25:50	0/1:118,0,218:41:99	0/1:97,0,255:37:96	0/1:146,0,255:77:99	0/1:93,0,214:26:92	0/0:0,93,255:31:94	0/1:106,0,228:40:99	0/0:0,202,255:67:99	0/0:0,255,255:140:99	0/0:0,178,255:59:99	0/1:64,0,246:23:63	0/0:0,102,255:34:99	0/0:0,149,255:57:99	0/1:108,0,255:74:99	0/1:90,0,255:44:89	0/1:149,0,255:94:99	0/1:120,0,255:123:99	0/1:137,0,255:73:99	0/1:132,0,255:41:99	0/1:105,0,254:50:99	0/0:0,214,255:71:99	0/1:70,0,249:26:69
FvH4_1	6561477	.	T	A	999	.	DP=6440;AF1=0.2;G3=0.6,0.4,1.981e-38;HWE=0.0246;CI95=0.2,0.2;DP4=2786,2302,796,505;MQ=37;FQ=999;PV4=3.1e-05,0,0.0048,1	GT:PL:DP:GQ	0/1:158,0,255:104:99	0/0:0,255,255:246:99	0/0:0,255,255:247:99	0/1:88,0,169:248:85	0/0:0,255,255:248:99	0/1:158,0,255:246:99	0/1:69,0,255:248:66	0/1:119,0,255:247:99	0/0:0,255,255:248:99	0/1:94,0,255:224:91	0/0:0,130,255:56:99	0/0:0,194,255:86:99	0/0:0,255,255:153:99	0/0:0,116,255:45:99	0/1:105,0,255:138:99	0/0:0,255,255:165:99	0/0:0,255,255:123:99	0/0:0,163,255:54:99	0/1:166,0,255:126:99	0/1:147,0,255:108:99	0/1:127,0,255:106:99	0/0:0,255,255:98:99	0/0:0,211,255:110:99	0/1:75,0,255:99:72	0/0:0,204,255:81:99	0/1:155,0,255:136:99	0/0:0,255,255:163:99	0/1:151,0,255:51:99	0/0:0,93,255:31:96	0/0:0,196,255:65:99	0/0:0,241,255:80:99	0/0:0,225,255:98:99	0/0:0,148,255:50:99	0/1:65,0,255:53:62	0/0:0,255,255:104:99	0/1:130,0,255:87:99	0/1:143,0,255:219:99	0/1:164,0,255:121:99	0/0:0,120,255:40:99	0/1:142,0,255:80:99	0/1:149,0,255:102:99	0/0:0,255,255:102:99	0/0:0,255,255:85:99	0/0:0,255,255:152:99	0/0:0,255,255:249:99	0/0:0,226,255:104:99	0/0:0,255,255:102:99	0/0:0,156,255:86:99	0/1:138,0,255:119:99	0/0:0,147,255:56:99
FvH4_1	6580863	.	G	A	999	.	DP=6049;AF1=0.4716;CI95=0.46,0.48;DP4=2023,964,2005,872;MQ=37;FQ=999;PV4=0.11,2.2e-34,0.0043,1	GT:PL:DP:GQ	0/1:255,0,255:63:99	0/1:255,0,255:241:99	0/1:255,0,255:244:99	0/1:255,0,255:236:99	0/1:251,0,255:217:99	1/1:255,255,0:210:99	1/1:255,255,0:214:99	1/1:255,255,0:231:99	0/0:0,255,255:250:99	1/1:255,255,0:243:99	0/1:255,0,255:51:99	0/1:255,0,255:117:99	0/1:255,0,255:156:99	0/1:255,0,241:37:99	0/1:255,0,255:148:99	0/0:0,255,255:179:99	0/0:0,255,255:140:99	0/1:235,0,255:50:99	0/1:255,0,255:115:99	1/1:255,141,0:82:99	0/1:255,0,255:131:99	0/1:255,0,255:64:99	0/0:0,227,255:99:99	1/1:255,11,0:88:8	0/0:0,6,255:76:5	0/1:255,0,255:134:99	0/1:255,0,255:110:99	0/1:211,0,255:33:99	0/1:230,0,232:34:99	0/0:0,102,255:79:99	0/1:255,0,255:64:99	0/0:0,186,255:120:99	0/1:198,0,255:36:99	0/1:255,0,81:37:85	0/0:0,213,255:85:99	1/1:255,150,0:84:99	1/1:255,255,0:240:99	1/1:255,101,0:76:97	0/1:255,0,228:30:99	1/1:255,112,0:69:99	0/1:255,0,255:63:99	0/1:255,0,255:80:99	0/0:0,216,255:84:99	0/0:0,255,255:138:99	0/0:0,255,255:210:99	0/0:0,238,255:79:99	0/0:0,190,255:63:99	0/0:0,132,255:68:99	1/1:255,249,0:95:99	0/1:255,0,255:71:99
FvH4_1	6580906	.	T	G,A	999	.	DP=7003;AF1=1;CI95=1,1;DP4=0,0,2858,1785;MQ=37;FQ=-84	GT:PL:DP:GQ	1/1:164,129,0,161,110,158:44:99	1/1:255,255,182,255,0,53:198:99	1/1:188,255,0,188,255,188:146:99	1/1:255,255,179,255,0,95:166:99	1/1:187,255,0,187,255,187:140:99	1/1:169,255,0,169,255,169:127:99	1/1:169,255,0,169,255,169:140:99	1/1:170,255,0,170,255,170:119:99	1/1:255,255,153,255,0,117:204:99	1/1:174,255,0,174,255,174:168:99	1/1:155,120,0,148,72,139:43:99	1/1:147,220,0,120,97,99:80:99	1/1:164,255,0,157,254,133:137:99	1/1:103,66,0,99,38,93:24:99	1/1:255,255,167,255,0,74:135:99	1/1:255,255,178,255,0,95:160:99	1/1:255,255,174,255,0,73:110:99	1/1:134,96,0,134,96,134:33:99	1/1:255,255,173,255,0,89:113:99	1/1:146,196,0,146,196,146:65:99	1/1:255,255,165,255,0,83:127:99	1/1:143,178,0,143,178,143:60:99	1/1:255,255,176,255,0,87:114:99	1/1:149,184,0,119,74,101:67:99	1/1:251,248,164,188,0,73:66:99	1/1:255,255,185,255,0,96:144:99	1/1:157,255,0,157,255,157:98:99	1/1:222,187,133,148,0,79:41:99	1/1:147,66,0,145,51,142:23:99	1/1:255,255,183,243,0,111:81:99	1/1:159,111,0,147,71,141:39:99	1/1:255,255,169,255,0,67:129:99	1/1:137,96,0,137,96,137:32:99	1/1:143,99,0,144,85,141:34:99	1/1:255,255,161,244,0,115:87:99	1/1:169,181,0,169,181,169:60:99	1/1:158,255,0,158,255,158:139:99	1/1:168,166,0,168,166,168:55:99	1/1:137,42,0,137,42,137:14:99	1/1:170,129,0,170,129,170:43:99	1/1:217,197,158,141,0,17:57:99	1/1:164,187,0,165,170,162:63:99	1/1:255,255,175,251,0,118:84:99	1/1:255,255,165,255,0,92:140:99	1/1:255,255,174,255,0,85:170:99	1/1:255,255,151,208,0,100:71:99	1/1:228,217,121,187,0,97:63:99	1/1:254,236,170,181,0,64:61:99	1/1:149,202,0,149,202,149:67:99	1/1:162,181,0,160,161,157:62:99
FvH4_1	6586430	.	T	C	999	.	DP=8813;AF1=0.3;G3=0.4,0.6,4.041e-52;HWE=0.000268;CI95=0.3,0.3;DP4=3477,2926,1163,1150;MQ=37;FQ=999;PV4=0.00094,1,0.0043,1	GT:PL:DP:GQ	0/1:255,0,255:147:99	0/0:0,255,255:248:99	0/1:255,0,255:243:99	0/0:0,255,255:239:99	0/1:255,0,255:246:99	0/0:0,255,255:249:99	0/0:0,255,255:251:99	0/0:0,255,255:251:99	0/1:255,0,255:248:99	0/0:0,255,255:244:99	0/1:255,0,255:99:99	0/1:255,0,255:186:99	0/1:255,0,255:239:99	0/1:255,0,255:78:99	0/0:0,255,255:236:99	0/1:255,0,255:241:99	0/1:255,0,255:242:99	0/1:255,0,255:53:99	0/0:0,255,255:244:99	0/0:0,255,255:238:99	0/0:0,255,255:235:99	0/1:255,0,255:133:99	0/1:255,0,255:235:99	0/0:0,209,255:177:99	0/1:255,0,255:118:99	0/0:0,255,255:224:99	0/1:255,0,255:231:99	0/0:0,153,255:63:99	0/1:255,0,255:69:99	0/1:255,0,255:105:99	0/1:255,0,255:97:99	0/1:255,0,255:147:99	0/1:255,0,255:102:99	0/0:0,255,255:104:99	0/1:255,0,255:158:99	0/0:0,255,255:155:99	0/0:0,255,255:244:99	0/0:0,255,255:138:99	0/1:255,0,255:56:99	0/0:0,145,255:139:99	0/0:0,255,255:140:99	0/1:255,0,255:186:99	0/1:255,0,255:153:99	0/1:255,0,255:244:99	0/1:255,0,255:233:99	0/1:255,0,255:116:99	0/1:255,0,255:96:99	0/1:255,0,255:96:99	0/0:0,255,255:207:99	0/1:255,0,255:93:99
FvH4_1	6586492	.	A	T	999	.	DP=8166;AF1=0.2201;G3=0.5597,0.4403,1.447e-77;HWE=0.0121;CI95=0.22,0.22;DP4=2332,4126,510,1112;MQ=37;FQ=999;PV4=0.00043,1.1e-06,0.11,1	GT:PL:DP:GQ	0/0:0,255,255:143:99	0/1:255,0,255:238:99	0/0:0,255,255:218:99	0/1:70,0,252:248:68	0/0:0,255,255:249:99	0/0:0,255,255:250:99	0/0:0,255,255:223:99	0/0:0,255,255:248:99	0/1:255,0,255:228:99	0/0:0,255,255:244:99	0/0:0,158,255:98:99	0/0:0,255,255:151:99	0/0:0,255,255:213:99	0/0:0,17,255:53:20	0/1:255,0,255:240:99	0/1:255,0,255:211:99	0/1:255,0,255:201:99	0/0:0,107,255:67:99	0/1:255,0,255:181:99	0/0:0,255,255:189:99	0/1:255,0,255:229:99	0/0:0,255,255:114:99	0/1:255,0,255:197:99	0/0:0,255,255:189:99	0/1:255,0,255:122:99	0/1:255,0,255:189:99	0/0:0,255,255:208:99	0/1:255,0,255:61:99	0/0:0,129,255:66:99	0/1:255,0,255:78:99	0/0:0,255,255:107:99	0/1:255,0,255:140:99	0/0:0,255,255:92:99	0/0:0,241,255:80:99	0/1:255,0,255:155:99	0/0:0,255,255:151:99	0/0:0,255,255:234:99	0/0:0,255,255:106:99	0/0:0,181,255:60:99	0/0:0,255,255:130:99	0/1:255,0,255:128:99	0/0:0,255,255:183:99	0/1:255,0,255:145:99	0/1:255,0,255:216:99	0/1:255,0,255:238:99	0/1:255,0,255:108:99	0/1:255,0,255:60:99	0/1:247,0,255:83:99	0/0:0,255,255:195:99	0/0:0,242,255:123:99
FvH4_1	6624573	.	T	C	999	.	DP=6101;AF1=0.2;G3=0.6,0.4,5.793e-52;HWE=0.0246;CI95=0.2,0.2;DP4=2504,2209,706,610;MQ=37;FQ=999;PV4=0.75,0,0.02,1	GT:PL:DP:GQ	0/1:114,0,255:93:99	0/0:0,255,255:242:99	0/0:0,255,255:242:99	0/1:117,0,255:246:99	0/0:0,255,255:248:99	0/1:141,0,255:246:99	0/1:154,0,255:231:99	0/1:126,0,255:214:99	0/0:0,255,255:248:99	0/1:144,0,255:239:99	0/0:0,181,255:60:99	0/0:0,213,255:83:99	0/0:0,255,255:153:99	0/0:0,97,255:39:99	0/1:103,0,255:163:99	0/0:0,255,255:174:99	0/0:0,226,255:104:99	0/0:0,88,255:35:91	0/1:122,0,255:121:99	0/1:124,0,255:92:99	0/1:127,0,255:93:99	0/0:0,181,255:60:99	0/0:0,242,255:125:99	0/1:130,0,255:98:99	0/0:0,128,255:61:99	0/1:95,0,255:139:92	0/0:0,255,255:171:99	0/1:118,0,240:41:99	0/0:0,75,255:25:78	0/0:0,235,255:78:99	0/0:0,181,255:60:99	0/0:0,255,255:113:99	0/0:0,123,255:47:99	0/1:114,0,255:51:99	0/0:0,255,255:116:99	0/1:102,0,255:76:99	0/1:123,0,255:183:99	0/1:130,0,255:104:99	0/0:0,72,255:24:75	0/1:122,0,255:69:99	0/1:75,0,255:72:72	0/0:0,255,255:105:99	0/0:0,229,255:76:99	0/0:0,255,255:127:99	0/0:0,255,255:228:99	0/0:0,255,255:107:99	0/0:0,255,255:87:99	0/0:0,207,255:78:99	0/1:130,0,255:99:99	0/0:0,94,255:43:97
FvH4_1	6627878	.	A	G	999	.	DP=5880;AF1=0.72;G3=2.565e-13,0.56,0.44;HWE=0.000826;CI95=0.72,0.72;DP4=1021,824,2092,1723;MQ=37;FQ=999;PV4=0.73,0,0.37,0.08	GT:PL:DP:GQ	1/1:187,194,0:88:99	0/1:169,0,255:227:99	0/1:183,0,255:241:99	1/1:255,255,0:209:99	0/1:88,0,255:215:95	0/1:89,0,255:228:96	0/1:125,0,255:234:99	0/1:171,0,255:230:99	1/1:255,255,0:226:99	0/1:174,0,255:245:99	0/1:165,0,242:51:99	0/1:184,0,255:92:99	0/1:170,0,255:156:99	0/1:99,0,193:18:99	1/1:227,255,0:119:99	1/1:191,255,0:152:99	1/1:204,200,0:91:99	0/1:176,0,255:50:99	1/1:220,255,0:95:99	0/1:130,0,255:111:99	1/1:244,255,0:124:99	0/1:119,0,255:56:99	1/1:160,197,0:111:99	0/1:152,0,255:90:99	1/1:226,193,0:65:99	1/1:213,253,0:96:99	0/1:157,0,255:136:99	1/1:129,48,0:63:49	0/1:133,0,217:29:99	1/1:169,122,0:73:99	0/1:102,0,255:49:99	1/1:235,226,0:77:99	0/1:139,0,255:44:99	0/1:55,0,255:41:62	1/1:228,231,0:87:99	0/1:140,0,255:74:99	0/1:164,0,255:246:99	0/1:139,0,255:60:99	0/1:44,0,243:21:51	0/1:161,0,255:67:99	1/1:228,244,0:81:99	0/1:171,0,255:107:99	1/1:220,221,0:86:99	1/1:245,255,0:132:99	1/1:225,255,0:218:99	1/1:216,129,0:54:99	1/1:226,175,0:58:99	1/1:231,148,0:49:99	0/1:171,0,255:86:99	0/1:145,0,255:102:99
FvH4_1	6650293	.	T	A	999	.	DP=9061;AF1=0.2;G3=0.6,0.4,1.75e-52;HWE=0.0246;CI95=0.2,0.2;DP4=3633,3503,1028,817;MQ=37;FQ=999;PV4=0.00023,0,5.9e-05,1	GT:PL:DP:GQ	0/1:157,0,255:213:99	0/0:0,255,255:247:99	0/0:0,255,255:244:99	0/1:105,0,255:248:99	0/0:0,255,255:237:99	0/1:184,0,255:230:99	0/1:173,0,255:247:99	0/1:173,0,255:245:99	0/0:0,255,255:246:99	0/1:142,0,255:245:99	0/0:0,255,255:100:99	0/0:0,255,255:171:99	0/0:0,255,255:243:99	0/0:0,207,255:76:99	0/1:134,0,255:232:99	0/0:0,255,255:244:99	0/0:0,255,255:222:99	0/0:0,192,255:78:99	0/1:154,0,255:224:99	0/1:142,0,255:234:99	0/1:171,0,255:192:99	0/0:0,255,255:177:99	0/0:0,255,255:244:99	0/1:141,0,255:223:99	0/0:0,255,255:180:99	0/1:144,0,255:240:99	0/0:0,255,255:240:99	0/1:176,0,255:99:99	0/0:0,205,255:69:99	0/0:0,255,255:130:99	0/0:0,255,255:127:99	0/0:0,255,255:218:99	0/0:0,255,255:116:99	0/1:134,0,255:85:99	0/0:0,255,255:163:99	0/1:148,0,255:143:99	0/1:154,0,255:232:99	0/1:124,0,255:109:99	0/0:0,163,255:55:99	0/1:192,0,255:96:99	0/1:115,0,255:108:99	0/0:0,255,255:200:99	0/0:0,255,255:141:99	0/0:0,255,255:241:99	0/0:0,255,255:247:99	0/0:0,255,255:162:99	0/0:0,255,255:110:99	0/0:0,255,255:130:99	0/1:154,0,255:159:99	0/0:0,255,255:119:99
FvH4_1	6661379	.	C	A	999	.	DP=3764;AF1=0.3;G3=0.4,0.6,3.588e-18;HWE=0.000268;CI95=0.3,0.3;DP4=2445,427,712,149;MQ=37;FQ=999;PV4=0.085,0,0.058,0.18	GT:PL:DP:GQ	0/1:135,0,194:29:99	0/0:0,255,255:162:99	0/1:129,0,255:250:99	0/0:0,255,255:248:99	0/1:142,0,255:244:99	0/0:0,255,255:246:99	0/0:0,255,255:251:99	0/0:0,255,255:257:99	0/1:148,0,255:251:99	0/0:0,255,255:167:99	0/1:70,0,237:33:69	0/1:58,0,234:29:57	0/1:90,0,249:75:89	0/1:55,0,157:13:54	0/0:0,125,255:62:99	0/1:148,0,227:85:99	0/1:111,0,230:76:99	0/1:48,0,68:8:47	0/0:0,109,255:55:99	0/0:0,166,255:55:99	0/0:0,196,255:65:99	0/1:99,0,230:28:98	0/1:94,0,255:50:93	0/0:0,117,255:51:99	0/1:36,0,211:26:35	0/0:0,132,255:44:99	0/1:108,0,255:37:99	0/0:0,48,255:29:49	0/1:50,0,137:14:49	0/1:116,0,200:29:99	0/1:64,0,252:26:63	0/1:89,0,255:40:88	0/1:62,0,216:28:61	0/0:0,54,254:18:55	0/1:50,0,163:32:49	0/0:0,81,255:27:82	0/0:0,235,255:79:99	0/0:0,96,255:32:97	0/1:74,0,155:17:73	0/0:0,64,255:35:65	0/0:0,67,255:34:68	0/1:122,0,255:69:99	0/1:90,0,158:38:89	0/1:110,0,190:38:99	0/1:138,0,255:121:99	0/1:80,0,184:26:79	0/1:78,0,183:21:77	0/1:59,0,241:23:58	0/0:0,108,255:36:99	0/1:52,0,216:24:51
FvH4_1	6661453	.	G	C	999	.	DP=5618;AF1=0.2;G3=0.6,0.4,1.75e-52;HWE=0.0246;CI95=0.2,0.2;DP4=2425,1915,705,534;MQ=37;FQ=999;PV4=0.54,0,0.13,1	GT:PL:DP:GQ	0/1:165,0,255:86:99	0/0:0,255,255:240:99	0/0:0,255,255:249:99	0/1:84,0,255:249:81	0/0:0,255,255:242:99	0/1:220,0,255:248:99	0/1:215,0,255:232:99	0/1:215,0,255:232:99	0/0:0,255,255:240:99	0/1:217,0,255:248:99	0/0:0,147,255:58:99	0/0:0,215,255:96:99	0/0:0,255,255:149:99	0/0:0,37,255:27:40	0/1:199,0,255:108:99	0/0:0,255,255:134:99	0/0:0,255,255:120:99	0/0:0,120,255:40:99	0/1:167,0,255:118:99	0/1:202,0,255:130:99	0/1:212,0,255:95:99	0/0:0,186,255:69:99	0/0:0,255,255:125:99	0/1:157,0,255:65:99	0/0:0,64,255:60:67	0/1:177,0,255:94:99	0/0:0,251,255:107:99	0/1:161,0,255:39:99	0/0:0,126,255:42:99	0/0:0,193,255:64:99	0/0:0,184,255:62:99	0/0:0,255,255:86:99	0/0:0,140,255:63:99	0/1:125,0,255:36:99	0/0:0,217,255:72:99	0/1:175,0,255:72:99	0/1:181,0,255:161:99	0/1:181,0,255:78:99	0/0:0,78,255:27:81	0/1:170,0,255:65:99	0/1:118,0,255:67:99	0/0:0,255,255:122:99	0/0:0,159,255:64:99	0/0:0,255,255:101:99	0/0:0,255,255:187:99	0/0:0,196,255:65:99	0/0:0,142,255:55:99	0/0:0,175,255:66:99	0/1:193,0,255:75:99	0/0:0,79,255:49:82
FvH4_1	6695059	.	A	G	999	.	DP=6133;AF1=0.7695;G3=3.901e-19,0.4615,0.5385;HWE=0.00805;CI95=0.76,0.77;DP4=850,646,2629,1910;MQ=37;FQ=999;PV4=0.47,0,0.00019,1	GT:PL:DP:GQ	0/1:137,0,255:89:99	1/1:255,255,0:234:99	1/1:255,255,0:245:99	0/1:149,0,255:247:99	1/1:255,255,0:218:99	0/1:44,0,255:252:52	0/1:137,0,255:246:99	0/1:130,0,255:242:99	1/1:239,255,0:245:99	0/1:147,0,255:244:99	1/1:171,150,0:62:99	0/1:103,0,58:72:56	1/1:184,255,0:198:99	1/1:170,120,0:40:99	0/1:112,0,255:166:99	1/1:200,255,0:145:99	1/1:194,255,0:132:99	1/1:125,10,0:48:12	0/1:145,0,255:133:99	0/1:147,0,255:111:99	0/1:133,0,255:117:99	1/1:154,158,0:87:99	1/1:146,255,0:121:99	0/1:135,0,255:74:99	1/1:117,52,0:67:54	0/1:136,0,255:133:99	1/1:145,248,0:126:99	0/1:108,0,255:38:99	1/1:154,45,0:15:47	1/1:181,223,0:74:99	1/1:205,178,0:59:99	1/1:184,213,0:83:99	1/1:119,56,0:53:58	0/1:128,0,255:43:99	1/1:182,255,0:119:99	0/1:122,0,255:80:99	0/1:123,0,255:192:99	0/1:98,0,255:91:99	0/1:131,0,89:41:87	0/1:138,0,255:87:99	0/1:114,0,255:77:99	1/1:182,255,0:100:99	1/1:104,59,0:76:61	1/1:166,255,0:128:99	1/1:228,255,0:182:99	1/1:199,226,0:77:99	0/1:59,0,28:89:26	1/1:101,42,0:65:44	0/1:133,0,255:99:99	1/1:110,64,0:73:66
FvH4_1	6713165	.	A	G	999	.	DP=5401;AF1=0.28;G3=0.44,0.56,5.529e-35;HWE=0.000826;CI95=0.28,0.28;DP4=2226,1558,989,550;MQ=37;FQ=999;PV4=0.00023,0,0.15,1	GT:PL:DP:GQ	0/0:0,255,255:107:99	0/1:128,0,255:234:99	0/1:130,0,255:238:99	0/0:0,255,255:251:99	0/1:152,0,255:242:99	0/1:148,0,255:210:99	0/1:114,0,255:237:99	0/1:112,0,255:241:99	0/0:0,255,255:246:99	0/1:129,0,255:236:99	0/1:135,0,255:60:99	0/1:133,0,255:77:99	0/1:121,0,255:93:99	0/1:47,0,227:35:46	0/0:0,255,255:92:99	0/0:0,255,255:127:99	0/0:0,217,255:72:99	0/1:116,0,255:31:99	0/0:0,255,255:104:99	0/1:153,0,255:87:99	0/0:0,207,255:98:99	0/1:48,0,255:38:47	0/0:0,197,255:78:99	0/1:130,0,255:79:99	0/0:0,193,255:64:99	0/0:0,255,255:122:99	0/1:122,0,255:130:99	0/0:0,79,255:32:80	0/1:120,0,255:32:99	0/0:0,161,255:68:99	0/1:144,0,255:68:99	0/0:0,185,255:76:99	0/1:95,0,255:37:94	0/1:117,0,152:24:99	0/0:0,170,255:63:99	0/1:145,0,255:99:99	0/1:130,0,255:149:99	0/1:108,0,255:74:99	0/1:101,0,243:24:99	0/1:126,0,255:57:99	0/0:0,173,255:65:99	0/1:111,0,255:86:99	0/0:0,172,255:58:99	0/0:0,255,255:130:99	0/0:0,255,255:215:99	0/0:0,229,255:76:99	0/0:0,169,255:56:99	0/0:0,175,255:58:99	0/1:145,0,255:102:99	0/1:130,0,255:45:99
FvH4_1	6720329	.	T	G	999	.	DP=6766;AF1=0.3;G3=0.4,0.6,4.041e-52;HWE=0.000268;CI95=0.3,0.3;DP4=2322,2570,928,889;MQ=37;FQ=999;PV4=0.009,0,1,1	GT:PL:DP:GQ	0/1:183,0,255:116:99	0/0:0,255,255:248:99	0/1:190,0,255:247:99	0/0:0,255,255:243:99	0/1:201,0,255:247:99	0/0:0,255,255:247:99	0/0:0,255,255:247:99	0/0:0,255,255:249:99	0/1:163,0,255:245:99	0/0:0,255,255:247:99	0/1:125,0,255:71:99	0/1:189,0,255:103:99	0/1:197,0,255:178:99	0/1:169,0,255:42:99	0/0:0,255,255:138:99	0/1:180,0,255:203:99	0/1:181,0,255:164:99	0/1:180,0,255:68:99	0/0:0,255,255:166:99	0/0:0,255,255:115:99	0/0:0,255,255:132:99	0/1:187,0,255:75:99	0/1:183,0,255:124:99	0/0:0,252,255:126:99	0/1:160,0,255:87:99	0/0:0,255,255:154:99	0/1:175,0,255:162:99	0/0:0,144,255:48:99	0/1:142,0,255:40:99	0/1:196,0,255:67:99	0/1:159,0,255:79:99	0/1:169,0,255:127:99	0/1:90,0,255:47:89	0/0:0,184,255:61:99	0/1:176,0,255:97:99	0/0:0,255,255:107:99	0/0:0,255,255:219:99	0/0:0,255,255:118:99	0/1:106,0,255:33:99	0/0:0,248,255:97:99	0/0:0,107,255:89:99	0/1:163,0,255:124:99	0/1:183,0,255:102:99	0/1:180,0,255:136:99	0/1:195,0,255:222:99	0/1:175,0,255:91:99	0/1:160,0,255:75:99	0/1:167,0,255:84:99	0/0:0,255,255:113:99	0/1:171,0,255:89:99
FvH4_1	6804854	.	A	G	999	.	DP=5073;AF1=0.2;G3=0.6,0.4,1.75e-52;HWE=0.0246;CI95=0.2,0.2;DP4=1912,2044,536,496;MQ=37;FQ=999;PV4=0.039,0,2.9e-10,1	GT:PL:DP:GQ	0/1:127,0,255:78:99	0/0:0,255,255:227:99	0/0:0,255,255:248:99	0/1:145,0,255:246:99	0/0:0,255,255:246:99	0/1:111,0,255:239:99	0/1:142,0,255:208:99	0/1:146,0,255:230:99	0/0:0,255,255:238:99	0/1:122,0,255:236:99	0/0:0,141,255:47:99	0/0:0,149,255:63:99	0/0:0,255,255:114:99	0/0:0,69,255:23:72	0/1:123,0,255:87:99	0/0:0,255,255:122:99	0/0:0,255,255:88:99	0/0:0,102,255:34:99	0/1:106,0,255:86:99	0/1:128,0,255:67:99	0/1:143,0,255:66:99	0/0:0,141,255:53:99	0/0:0,238,255:93:99	0/1:91,0,255:49:88	0/0:0,132,255:51:99	0/1:130,0,255:79:99	0/0:0,255,255:107:99	0/1:39,0,255:32:36	0/0:0,57,255:19:60	0/0:0,184,255:62:99	0/0:0,157,255:52:99	0/0:0,217,255:85:99	0/0:0,129,255:43:99	0/1:86,0,255:35:83	0/0:0,196,255:65:99	0/1:125,0,255:70:99	0/1:102,0,255:176:99	0/1:137,0,255:66:99	0/0:0,72,255:24:75	0/1:125,0,255:41:99	0/1:124,0,255:61:99	0/0:0,255,255:85:99	0/0:0,209,255:76:99	0/0:0,255,255:126:99	0/0:0,255,255:163:99	0/0:0,180,255:66:99	0/0:0,123,255:53:99	0/0:0,131,255:51:99	0/1:121,0,255:68:99	0/0:0,76,255:44:79
FvH4_1	6812862	.	A	G	999	.	DP=5305;AF1=0.72;G3=5.557e-11,0.56,0.44;HWE=0.000826;CI95=0.72,0.72;DP4=1116,503,2409,1149;MQ=37;FQ=999;PV4=0.39,0,0.0061,1	GT:PL:DP:GQ	1/1:191,232,0:77:99	0/1:129,0,255:231:99	0/1:117,0,255:237:99	1/1:221,255,0:218:99	0/1:112,0,255:224:99	0/1:132,0,255:234:99	0/1:112,0,255:231:99	0/1:137,0,255:238:99	1/1:250,255,0:235:99	0/1:120,0,255:241:99	0/1:122,0,255:49:99	0/1:80,0,255:68:87	0/1:104,0,255:142:99	0/1:109,0,254:35:99	1/1:134,221,0:109:99	1/1:127,212,0:114:99	1/1:190,255,0:90:99	0/1:98,0,207:32:99	1/1:124,165,0:79:99	0/1:98,0,255:94:99	1/1:78,87,0:93:84	0/1:110,0,241:53:99	1/1:159,255,0:98:99	0/1:79,0,255:69:86	1/1:201,135,0:46:99	1/1:151,179,0:93:99	0/1:118,0,255:126:99	1/1:136,62,0:44:63	0/1:32,0,255:28:39	1/1:142,59,0:44:60	0/1:123,0,255:57:99	1/1:174,241,0:80:99	0/1:99,0,235:39:99	0/1:80,0,255:35:87	1/1:176,175,0:58:99	0/1:65,0,255:79:72	0/1:136,0,255:182:99	0/1:112,0,255:59:99	0/1:59,0,251:21:66	0/1:122,0,255:76:99	1/1:195,135,0:45:99	0/1:119,0,255:74:99	1/1:119,105,0:67:99	1/1:115,140,0:93:99	1/1:198,255,0:178:99	1/1:198,229,0:76:99	1/1:197,175,0:58:99	1/1:206,238,0:79:99	0/1:95,0,255:96:99	0/1:109,0,255:53:99
FvH4_1	6823279	.	G	A	999	.	DP=4858;AF1=0.3;G3=0.4,0.6,2.398e-43;HWE=0.000268;CI95=0.3,0.3;DP4=1853,1857,580,536;MQ=37;FQ=999;PV4=0.25,0,1,0.19	GT:PL:DP:GQ	0/1:183,0,255:92:99	0/0:0,255,255:237:99	0/1:201,0,255:212:99	0/0:0,255,255:249:99	0/1:182,0,255:197:99	0/0:0,255,255:230:99	0/0:0,255,255:232:99	0/0:0,255,255:230:99	0/1:212,0,255:232:99	0/0:0,255,255:243:99	0/1:164,0,255:47:99	0/1:132,0,255:57:99	0/1:183,0,255:121:99	0/1:124,0,196:21:99	0/0:0,255,255:95:99	0/1:181,0,255:135:99	0/1:171,0,255:70:99	0/1:86,0,243:23:85	0/0:0,206,255:94:99	0/0:0,255,255:106:99	0/0:0,255,255:88:99	0/1:155,0,198:31:99	0/1:178,0,255:79:99	0/0:0,129,255:59:99	0/1:177,0,255:48:99	0/0:0,139,255:91:99	0/1:168,0,255:119:99	0/0:0,81,255:27:82	0/1:96,0,236:19:95	0/1:147,0,255:52:99	0/1:118,0,255:33:99	0/1:143,0,255:51:99	0/1:95,0,255:48:94	0/0:0,102,255:34:99	0/1:167,0,255:52:99	0/0:0,175,255:58:99	0/0:0,255,255:143:99	0/0:0,157,255:52:99	0/1:58,0,255:20:57	0/0:0,176,255:67:99	0/0:0,68,255:45:69	0/1:116,0,255:72:99	0/1:127,0,255:74:99	0/1:180,0,255:96:99	0/1:183,0,255:135:99	0/1:176,0,250:48:99	0/1:107,0,255:78:99	0/1:172,0,255:67:99	0/0:0,255,255:88:99	0/1:116,0,255:29:99
FvH4_1	6823289	.	G	T	999	.	DP=4951;AF1=0.72;G3=5.543e-29,0.56,0.44;HWE=0.000826;CI95=0.72,0.72;DP4=761,834,1473,1776;MQ=37;FQ=999;PV4=0.13,4.2e-05,0.035,0.28	GT:PL:DP:GQ	1/1:255,255,0:100:99	0/1:255,0,255:242:99	0/1:255,0,255:190:99	1/1:255,255,0:249:99	0/1:255,0,255:251:99	0/1:255,0,255:247:99	0/1:255,0,255:236:99	0/1:255,0,255:244:99	1/1:255,255,0:221:99	0/1:255,0,255:207:99	0/1:255,0,255:47:99	0/1:255,0,255:55:99	0/1:255,0,255:129:99	0/1:189,0,208:21:99	1/1:255,240,0:92:99	1/1:255,255,0:130:99	1/1:255,131,0:67:99	0/1:151,0,230:19:99	1/1:255,212,0:94:99	0/1:255,0,255:105:99	1/1:255,193,0:85:99	0/1:200,0,191:35:99	1/1:255,192,0:76:99	0/1:255,0,255:53:99	1/1:255,112,0:49:99	1/1:255,242,0:90:99	0/1:255,0,255:127:99	1/1:255,47,0:28:48	0/1:220,0,251:25:99	1/1:255,113,0:50:99	0/1:255,0,255:33:99	1/1:255,144,0:48:99	0/1:207,0,255:45:99	0/1:255,0,255:36:99	1/1:255,91,0:52:92	0/1:255,0,255:60:99	0/1:255,0,255:146:99	0/1:255,0,255:59:99	0/1:122,0,248:18:99	0/1:233,0,255:58:99	1/1:255,120,0:40:99	0/1:255,0,255:68:99	1/1:255,232,0:77:99	1/1:255,206,0:104:99	1/1:255,255,0:135:99	1/1:255,157,0:52:99	1/1:255,226,0:75:99	1/1:255,214,0:71:99	0/1:255,0,255:80:99	0/1:254,0,183:23:99
FvH4_1	6828918	.	G	A	999	.	DP=4062;AF1=0.22;G3=0.56,0.44,5.104e-17;HWE=0.0121;CI95=0.22,0.22;DP4=2350,935,538,213;MQ=37;FQ=999;PV4=1,0,0.097,1	GT:PL:DP:GQ	0/0:0,157,255:53:99	0/1:198,0,255:154:99	0/0:0,255,255:248:99	0/1:150,0,255:248:99	0/0:0,255,255:249:99	0/0:0,255,255:240:99	0/0:0,255,255:245:99	0/0:0,255,255:249:99	0/1:216,0,255:249:99	0/0:0,255,255:249:99	0/0:0,57,255:20:59	0/0:0,144,255:48:99	0/0:0,124,255:95:99	0/0:0,42,255:14:44	0/1:144,0,255:63:99	0/1:147,0,255:68:99	0/1:163,0,255:73:99	0/0:0,75,255:25:77	0/1:152,0,255:51:99	0/0:0,154,255:51:99	0/1:194,0,255:52:99	0/0:0,72,255:24:74	0/1:204,0,241:47:99	0/0:0,75,255:48:77	0/1:200,0,255:44:99	0/1:203,0,255:58:99	0/0:0,233,255:86:99	0/1:72,0,234:18:70	0/0:0,54,251:18:56	0/1:152,0,62:28:71	0/0:0,79,255:41:81	0/1:209,0,255:49:99	0/0:0,111,255:37:99	0/0:0,63,255:21:65	0/1:172,0,251:36:99	0/0:0,154,255:51:99	0/0:0,255,255:110:99	0/0:0,141,255:47:99	0/0:0,39,255:13:41	0/0:0,100,255:41:99	0/1:194,0,252:45:99	0/0:0,53,255:35:55	0/1:139,0,255:40:99	0/1:185,0,255:66:99	0/1:202,0,255:110:99	0/1:153,0,206:29:99	0/1:151,0,240:27:99	0/1:74,0,255:21:72	0/0:0,211,255:70:99	0/0:0,96,255:32:98
FvH4_1	6829026	.	C	A	999	.	DP=5718;AF1=0.22;G3=0.56,0.44,2.132e-52;HWE=0.0121;CI95=0.22,0.22;DP4=2052,2386,542,681;MQ=37;FQ=999;PV4=0.24,0,0.47,1	GT:PL:DP:GQ	0/0:0,255,255:89:99	0/1:211,0,255:211:99	0/0:0,255,255:242:99	0/1:166,0,255:230:99	0/0:0,255,255:243:99	0/0:0,255,255:245:99	0/0:0,255,255:246:99	0/0:0,255,255:248:99	0/1:174,0,255:247:99	0/0:0,255,255:243:99	0/0:0,81,255:34:83	0/0:0,193,255:72:99	0/0:0,255,255:131:99	0/0:0,64,255:40:66	0/1:158,0,255:91:99	0/1:140,0,255:112:99	0/1:162,0,255:116:99	0/0:0,126,255:51:99	0/1:190,0,255:124:99	0/0:0,255,255:86:99	0/1:145,0,255:94:99	0/0:0,202,255:67:99	0/1:146,0,255:97:99	0/0:0,227,255:84:99	0/1:171,0,255:76:99	0/1:172,0,255:124:99	0/0:0,255,255:117:99	0/1:150,0,255:44:99	0/0:0,87,255:29:89	0/1:185,0,255:70:99	0/0:0,143,255:82:99	0/1:169,0,255:81:99	0/0:0,126,255:42:99	0/0:0,141,255:47:99	0/1:171,0,255:79:99	0/0:0,247,255:82:99	0/0:0,255,255:205:99	0/0:0,253,255:84:99	0/0:0,84,255:29:86	0/0:0,137,255:70:99	0/1:187,0,255:95:99	0/0:0,109,255:60:99	0/1:207,0,255:58:99	0/1:159,0,255:147:99	0/1:196,0,255:203:99	0/1:169,0,255:69:99	0/1:141,0,255:96:99	0/1:183,0,255:86:99	0/0:0,255,255:98:99	0/0:0,135,255:45:99
FvH4_1	6829098	.	C	T	999	.	DP=4758;AF1=0.28;G3=0.44,0.56,1.806e-34;HWE=0.000826;CI95=0.28,0.28;DP4=1358,1993,542,800;MQ=37;FQ=999;PV4=0.95,0,0.15,1	GT:PL:DP:GQ	0/0:0,196,255:65:99	0/1:212,0,255:211:99	0/1:229,0,255:245:99	0/0:0,255,255:244:99	0/1:216,0,255:237:99	0/1:193,0,255:224:99	0/1:176,0,255:232:99	0/1:186,0,255:239:99	0/0:0,255,255:231:99	0/1:169,0,255:232:99	0/1:64,0,255:27:63	0/1:177,0,255:73:99	0/1:190,0,255:116:99	0/1:80,0,255:26:79	0/0:0,198,255:73:99	0/0:0,255,255:101:99	0/0:0,198,255:73:99	0/1:115,0,255:31:99	0/0:0,255,255:91:99	0/1:183,0,255:64:99	0/0:0,216,255:88:99	0/1:193,0,187:42:99	0/0:0,223,255:74:99	0/1:171,0,255:53:99	0/0:0,126,255:42:99	0/0:0,250,255:84:99	0/1:176,0,255:84:99	0/0:0,123,255:41:99	0/1:57,0,255:21:56	0/0:0,151,255:74:99	0/1:174,0,255:61:99	0/0:0,170,255:65:99	0/1:161,0,153:30:99	0/1:176,0,171:30:99	0/0:0,202,255:67:99	0/1:190,0,255:59:99	0/1:197,0,255:164:99	0/1:165,0,255:54:99	0/1:109,0,152:18:99	0/1:128,0,255:44:99	0/0:0,178,255:59:99	0/1:121,0,255:68:99	0/0:0,169,255:56:99	0/0:0,255,255:93:99	0/0:0,255,255:141:99	0/0:0,157,255:52:99	0/0:0,138,255:46:99	0/0:0,141,255:47:99	0/1:200,0,255:77:99	0/1:103,0,247:24:99
FvH4_1	6841247	.	G	A	999	.	DP=5057;AF1=0.3;G3=0.3998,0.6002,5.994e-58;HWE=0.000267;CI95=0.3,0.3;DP4=2262,1688,590,464;MQ=37;FQ=999;PV4=0.46,1,0.29,1	GT:PL:DP:GQ	0/1:255,0,255:94:99	0/0:0,255,255:245:99	0/1:255,0,255:241:99	0/0:0,255,255:216:99	0/1:255,0,255:243:99	0/0:0,255,255:225:99	0/0:0,255,255:247:99	0/0:0,255,255:248:99	0/1:255,0,255:231:99	0/0:0,255,255:244:99	0/1:221,0,255:32:99	0/1:244,0,255:57:99	0/1:255,0,255:96:99	0/1:207,0,173:22:99	0/0:0,245,255:118:99	0/1:255,0,255:77:99	0/1:255,0,255:66:99	0/1:201,0,255:28:99	0/0:0,230,255:102:99	0/0:0,250,255:83:99	0/0:0,225,255:87:99	0/1:241,0,255:42:99	0/1:255,0,255:50:99	0/0:0,123,255:53:99	0/1:255,0,255:50:99	0/0:0,255,255:125:99	0/1:255,0,255:125:99	0/0:0,77,255:38:78	0/1:105,0,255:20:99	0/1:244,0,255:44:99	0/1:255,0,255:46:99	0/1:218,0,255:77:99	0/1:190,0,255:39:99	0/0:0,23,255:31:24	0/1:255,0,255:62:99	0/0:0,238,255:79:99	0/0:0,255,255:134:99	0/0:0,244,255:81:99	0/1:224,0,250:25:99	0/0:0,43,255:37:44	0/0:0,213,255:83:99	0/1:255,0,255:67:99	0/1:255,0,255:59:99	0/1:255,0,255:112:99	0/1:255,0,255:131:99	0/1:255,0,255:57:99	0/1:255,0,255:73:99	0/1:255,0,255:60:99	0/0:0,255,255:150:99	0/1:140,0,255:52:99
FvH4_1	6913831	.	G	C	999	.	DP=8883;AF1=0.21;G3=0.58,0.42,1.224e-77;HWE=0.0175;CI95=0.21,0.21;DP4=3843,3181,1105,676;MQ=37;FQ=999;PV4=2.3e-08,0.16,0.35,1	GT:PL:DP:GQ	0/1:255,0,255:197:99	0/0:0,255,255:244:99	0/0:0,255,255:249:99	0/1:255,0,255:247:99	0/0:0,255,255:249:99	0/1:255,0,255:245:99	0/1:255,0,255:248:99	0/1:255,0,255:251:99	0/0:0,255,255:251:99	0/1:255,0,255:249:99	0/0:0,97,255:96:99	0/0:0,255,255:165:99	0/0:0,255,255:221:99	0/1:29,0,255:55:26	0/1:255,0,255:239:99	0/0:0,255,255:240:99	0/0:0,255,255:221:99	0/0:0,178,255:59:99	0/1:255,0,255:238:99	0/1:255,0,255:187:99	0/1:255,0,255:234:99	0/0:0,255,255:157:99	0/0:0,255,255:246:99	0/1:255,0,255:190:99	0/0:0,255,255:160:99	0/1:255,0,255:240:99	0/0:0,255,255:247:99	0/1:255,0,255:69:99	0/0:0,190,255:63:99	0/0:0,255,255:122:99	0/0:0,237,255:91:99	0/0:0,255,255:165:99	0/0:0,255,255:101:99	0/1:231,0,255:70:99	0/0:0,255,255:157:99	0/1:255,0,255:154:99	0/1:255,0,255:232:99	0/1:255,0,255:128:99	0/0:0,157,255:52:99	0/1:255,0,255:106:99	0/1:255,0,255:123:99	0/0:0,255,255:194:99	0/0:0,255,255:114:99	0/0:0,255,255:243:99	0/0:0,255,255:246:99	0/0:0,255,255:139:99	0/0:0,255,255:202:99	0/0:0,255,255:129:99	0/1:255,0,255:154:99	0/0:0,255,255:126:99
FvH4_1	6913863	.	G	C	999	.	DP=8565;AF1=0.22;G3=0.56,0.44,2.132e-52;HWE=0.0121;CI95=0.22,0.22;DP4=3109,3227,887,1194;MQ=37;FQ=999;PV4=3.2e-07,0,0.08,1	GT:PL:DP:GQ	0/0:0,255,255:187:99	0/1:217,0,255:244:99	0/0:0,255,255:246:99	0/1:218,0,255:214:99	0/0:0,255,255:248:99	0/0:0,255,255:249:99	0/0:0,255,255:247:99	0/0:0,255,255:247:99	0/1:219,0,255:232:99	0/0:0,255,255:250:99	0/0:0,97,255:90:99	0/0:0,255,255:171:99	0/0:0,255,255:228:99	0/0:0,62,255:43:64	0/1:229,0,255:228:99	0/1:206,0,255:221:99	0/1:202,0,255:226:99	0/0:0,206,255:78:99	0/1:222,0,255:234:99	0/0:0,255,255:178:99	0/1:216,0,255:220:99	0/0:0,255,255:156:99	0/1:231,0,255:218:99	0/0:0,222,255:175:99	0/1:200,0,255:160:99	0/1:203,0,255:198:99	0/0:0,255,255:228:99	0/1:194,0,255:69:99	0/0:0,128,255:59:99	0/1:221,0,255:127:99	0/0:0,151,255:87:99	0/1:144,0,255:143:99	0/0:0,255,255:103:99	0/0:0,199,255:66:99	0/1:211,0,255:140:99	0/0:0,255,255:136:99	0/0:0,255,255:213:99	0/0:0,255,255:130:99	0/0:0,172,255:57:99	0/0:0,255,255:117:99	0/1:208,0,255:105:99	0/0:0,255,255:178:99	0/1:223,0,255:138:99	0/1:215,0,255:183:99	0/1:246,0,255:234:99	0/1:184,0,255:136:99	0/1:205,0,255:177:99	0/1:202,0,255:106:99	0/0:0,255,255:164:99	0/0:0,255,255:133:99
FvH4_1	6986081	.	A	G	999	.	DP=5664;AF1=0.28;G3=0.44,0.56,1.39e-45;HWE=0.000826;CI95=0.28,0.28;DP4=1913,2075,837,794;MQ=37;FQ=999;PV4=0.024,2e-08,0.3,1	GT:PL:DP:GQ	0/0:0,255,255:101:99	0/1:255,0,255:227:99	0/1:255,0,255:250:99	0/0:0,255,255:241:99	0/1:255,0,255:250:99	0/1:255,0,255:245:99	0/1:255,0,255:244:99	0/1:255,0,255:242:99	0/0:0,255,255:248:99	0/1:255,0,255:235:99	0/1:255,0,255:61:99	0/1:255,0,255:117:99	0/1:255,0,255:127:99	0/1:255,0,205:24:99	0/0:0,255,255:115:99	0/0:0,255,255:126:99	0/0:0,206,255:92:99	0/1:221,0,255:39:99	0/0:0,255,255:114:99	0/1:255,0,255:82:99	0/0:0,255,255:114:99	0/1:255,0,255:70:99	0/0:0,207,255:78:99	0/1:255,0,255:76:99	0/0:0,114,255:61:99	0/0:0,255,255:127:99	0/1:255,0,255:113:99	0/0:0,154,255:51:99	0/1:255,0,255:36:99	0/0:0,141,255:47:99	0/1:255,0,255:67:99	0/0:0,188,255:86:99	0/1:255,0,255:37:99	0/1:178,0,255:40:99	0/0:0,194,255:89:99	0/1:255,0,255:85:99	0/1:255,0,255:204:99	0/1:255,0,255:78:99	0/1:223,0,255:31:99	0/1:248,0,255:47:99	0/0:0,126,255:54:99	0/1:255,0,255:94:99	0/0:0,202,255:67:99	0/0:0,255,255:139:99	0/0:0,255,255:186:99	0/0:0,226,255:75:99	0/0:0,166,255:55:99	0/0:0,199,255:66:99	0/1:255,0,255:107:99	0/1:255,0,255:59:99
FvH4_1	7002736	.	G	C	999	.	DP=6091;AF1=0.1996;G3=0.6006,0.3994,1.101e-77;HWE=0.0249;CI95=0.19,0.2;DP4=2717,2097,695,523;MQ=37;FQ=999;PV4=0.7,0,0.17,1	GT:PL:DP:GQ	0/1:83,0,255:110:80	0/0:0,255,255:249:99	0/0:0,255,255:251:99	0/1:83,0,255:197:80	0/0:0,255,255:250:99	0/1:117,0,255:246:99	0/1:84,0,255:226:81	0/1:106,0,255:241:99	0/0:0,255,255:243:99	0/1:99,0,255:246:96	0/0:0,193,255:64:99	0/0:0,205,255:88:99	0/0:0,255,255:163:99	0/0:0,138,255:46:99	0/1:113,0,255:137:99	0/0:0,255,255:141:99	0/0:0,255,255:102:99	0/0:0,82,255:34:85	0/1:106,0,255:128:99	0/1:102,0,255:79:99	0/1:124,0,255:155:99	0/0:0,249,255:95:99	0/0:0,255,255:104:99	0/1:124,0,255:79:99	0/0:0,128,255:71:99	0/1:69,0,255:137:66	0/0:0,255,255:160:99	0/1:101,0,255:54:98	0/0:0,126,255:42:99	0/0:0,190,255:63:99	0/0:0,184,255:61:99	0/0:0,255,255:126:99	0/0:0,121,255:52:99	0/1:42,0,255:61:39	0/0:0,253,255:92:99	0/1:92,0,255:75:89	0/1:110,0,255:212:99	0/1:68,0,255:69:65	0/0:0,93,255:31:96	0/1:63,0,255:60:60	0/1:17,0,255:87:14	0/0:0,255,255:111:99	0/0:0,206,255:87:99	0/0:0,255,255:122:99	0/0:0,255,255:188:99	0/0:0,255,255:105:99	0/0:0,185,255:74:99	0/0:0,247,255:82:99	0/1:40,0,255:85:37	0/0:0,154,255:51:99
FvH4_1	7006338	.	C	T	999	.	DP=7635;AF1=0.2;G3=0.6,0.4,1.75e-52;HWE=0.0246;CI95=0.2,0.2;DP4=4026,1960,1083,506;MQ=37;FQ=999;PV4=0.51,0,0.055,1	GT:PL:DP:GQ	0/1:168,0,255:160:99	0/0:0,255,255:249:99	0/0:0,255,255:236:99	0/1:229,0,255:250:99	0/0:0,255,255:250:99	0/1:128,0,255:246:99	0/1:213,0,255:246:99	0/1:212,0,255:249:99	0/0:0,255,255:246:99	0/1:210,0,255:240:99	0/0:0,245,255:89:99	0/0:0,182,255:134:99	0/0:0,255,255:217:99	0/0:0,129,255:52:99	0/1:187,0,255:227:99	0/0:0,255,255:224:99	0/0:0,255,255:151:99	0/0:0,116,255:55:99	0/1:191,0,255:220:99	0/1:205,0,255:155:99	0/1:146,0,255:147:99	0/0:0,255,255:126:99	0/0:0,255,255:181:99	0/1:181,0,255:144:99	0/0:0,252,255:102:99	0/1:181,0,255:171:99	0/0:0,255,255:187:99	0/1:78,0,255:50:75	0/0:0,166,255:55:99	0/0:0,255,255:86:99	0/0:0,238,255:79:99	0/0:0,255,255:138:99	0/0:0,244,255:81:99	0/1:155,0,255:68:99	0/0:0,255,255:149:99	0/1:188,0,255:127:99	0/1:203,0,255:243:99	0/1:209,0,255:129:99	0/0:0,154,255:52:99	0/1:179,0,255:95:99	0/1:178,0,255:80:99	0/0:0,255,255:120:99	0/0:0,255,255:119:99	0/0:0,255,255:194:99	0/0:0,255,255:247:99	0/0:0,255,255:92:99	0/0:0,255,255:119:99	0/0:0,255,255:86:99	0/1:205,0,255:116:99	0/0:0,255,255:96:99
FvH4_1	7023957	.	G	A	999	.	DP=7836;AF1=0.2;G3=0.6,0.4,1.75e-52;HWE=0.0246;CI95=0.2,0.2;DP4=3790,2184,1129,643;MQ=37;FQ=999;PV4=0.84,8.8e-09,1.4e-05,1	GT:PL:DP:GQ	0/1:255,0,255:159:99	0/0:0,255,255:229:99	0/0:0,255,255:245:99	0/1:255,0,255:216:99	0/0:0,255,255:232:99	0/1:255,0,255:187:99	0/1:255,0,255:237:99	0/1:255,0,255:243:99	0/0:0,255,255:245:99	0/1:255,0,255:252:99	0/0:0,255,255:100:99	0/0:0,123,255:122:99	0/0:0,255,255:218:99	0/0:0,178,255:59:99	0/1:255,0,255:165:99	0/0:0,255,255:214:99	0/0:0,206,255:134:99	0/0:0,117,255:60:99	0/1:255,0,255:204:99	0/1:255,0,255:148:99	0/1:255,0,255:169:99	0/0:0,244,255:116:99	0/0:0,255,255:222:99	0/1:255,0,255:142:99	0/0:0,164,255:109:99	0/1:255,0,255:244:99	0/0:0,255,255:235:99	0/1:255,0,255:59:99	0/0:0,135,255:45:99	0/0:0,255,255:140:99	0/0:0,255,255:94:99	0/0:0,255,255:156:99	0/0:0,144,255:60:99	0/1:255,0,255:88:99	0/0:0,194,255:76:99	0/1:255,0,255:146:99	0/1:255,0,255:230:99	0/1:255,0,255:99:99	0/0:0,119,255:63:99	0/1:251,0,255:79:99	0/1:255,0,255:137:99	0/0:0,255,255:117:99	0/0:0,255,255:128:99	0/0:0,255,255:245:99	0/0:0,255,255:229:99	0/0:0,255,255:171:99	0/0:0,255,255:138:99	0/0:0,255,255:118:99	0/1:255,0,255:164:99	0/0:0,138,255:58:99
FvH4_1	7023979	.	A	G	999	.	DP=7833;AF1=0.2;G3=0.6,0.4,1.75e-52;HWE=0.0246;CI95=0.2,0.2;DP4=3029,2915,864,866;MQ=37;FQ=999;PV4=0.46,8.2e-80,1.7e-06,1	GT:PL:DP:GQ	0/1:255,0,255:141:99	0/0:0,255,255:218:99	0/0:0,255,255:233:99	0/1:255,0,255:249:99	0/0:0,255,255:241:99	0/1:255,0,255:241:99	0/1:255,0,255:221:99	0/1:255,0,255:247:99	0/0:0,255,255:237:99	0/1:255,0,255:194:99	0/0:0,255,255:103:99	0/0:0,210,255:125:99	0/0:0,255,255:232:99	0/0:0,175,255:58:99	0/1:255,0,255:202:99	0/0:0,255,255:189:99	0/0:0,150,255:134:99	0/0:0,160,255:53:99	0/1:255,0,255:204:99	0/1:255,0,255:158:99	0/1:255,0,255:171:99	0/0:0,229,255:100:99	0/0:0,255,255:207:99	0/1:255,0,255:131:99	0/0:0,194,255:110:99	0/1:255,0,255:230:99	0/0:0,255,255:246:99	0/1:255,0,255:52:99	0/0:0,154,255:51:99	0/0:0,255,255:155:99	0/0:0,244,255:81:99	0/0:0,255,255:154:99	0/0:0,159,255:65:99	0/1:255,0,255:91:99	0/0:0,172,255:69:99	0/1:255,0,255:141:99	0/1:255,0,255:216:99	0/1:255,0,255:105:99	0/0:0,98,255:55:99	0/1:255,0,255:77:99	0/1:255,0,255:140:99	0/0:0,255,255:113:99	0/0:0,255,255:137:99	0/0:0,255,255:243:99	0/0:0,255,255:228:99	0/0:0,255,255:155:99	0/0:0,255,255:136:99	0/0:0,255,255:111:99	0/1:255,0,255:169:99	0/0:0,127,255:55:99
FvH4_1	7033351	.	T	C	999	.	DP=5830;AF1=0.52;CI95=0.52,0.52;DP4=1949,1049,1757,962;MQ=37;FQ=999;PV4=0.76,0.00019,0.019,1	GT:PL:DP:GQ	0/1:255,0,255:103:99	0/1:255,0,255:241:99	0/1:255,0,255:235:99	0/1:255,0,255:223:99	0/1:255,0,255:246:99	0/0:0,255,255:231:99	0/0:0,255,255:238:99	0/0:0,255,255:248:99	1/1:255,255,0:243:99	0/0:0,255,255:248:99	0/1:189,0,250:26:99	0/1:255,0,255:92:99	0/1:255,0,255:143:99	0/1:255,0,129:28:99	0/1:255,0,255:111:99	1/1:255,205,0:131:99	1/1:255,252,0:95:99	0/1:240,0,255:37:99	0/1:255,0,255:116:99	0/0:0,205,255:91:99	0/1:255,0,255:133:99	0/1:255,0,255:58:99	1/1:255,60,0:86:57	0/0:0,156,255:100:99	1/1:255,56,0:70:53	0/1:255,0,255:135:99	0/1:255,0,255:121:99	0/1:209,0,255:37:99	0/1:255,0,198:25:99	1/1:255,78,0:66:75	0/1:255,0,255:49:99	1/1:255,231,0:87:99	0/1:255,0,208:38:99	0/0:0,96,255:32:93	1/1:255,154,0:102:99	0/0:0,255,255:92:99	0/0:0,255,255:235:99	0/0:0,226,255:75:99	0/1:207,0,255:32:99	0/0:0,32,255:46:29	0/1:255,0,255:59:99	0/1:255,0,255:89:99	1/1:255,179,0:84:99	1/1:255,255,0:124:99	1/1:255,255,0:215:99	1/1:255,143,0:72:99	1/1:255,143,0:70:99	1/1:255,133,0:76:99	0/0:0,255,255:107:99	0/1:255,0,255:76:99
FvH4_1	7033360	.	T	G	999	.	DP=5993;AF1=0.28;G3=0.44,0.56,2.077e-50;HWE=0.000826;CI95=0.28,0.28;DP4=2661,1675,1078,545;MQ=37;FQ=999;PV4=0.00034,0,1,1	GT:PL:DP:GQ	0/0:0,255,255:107:99	0/1:153,0,255:245:99	0/1:155,0,255:227:99	0/0:0,255,255:251:99	0/1:165,0,255:243:99	0/1:121,0,255:248:99	0/1:159,0,255:241:99	0/1:162,0,255:237:99	0/0:0,255,255:245:99	0/1:159,0,255:245:99	0/1:115,0,236:31:99	0/1:137,0,255:96:99	0/1:140,0,255:151:99	0/1:44,0,255:30:43	0/0:0,255,255:120:99	0/0:0,255,255:134:99	0/0:0,255,255:103:99	0/1:137,0,246:37:99	0/0:0,255,255:120:99	0/1:171,0,255:99:99	0/0:0,255,255:131:99	0/1:149,0,255:62:99	0/0:0,243,255:95:99	0/1:163,0,255:100:99	0/0:0,187,255:72:99	0/0:0,255,255:139:99	0/1:155,0,255:126:99	0/0:0,126,255:42:99	0/1:94,0,255:25:93	0/0:0,145,255:75:99	0/1:161,0,255:55:99	0/0:0,255,255:94:99	0/1:103,0,255:44:99	0/1:118,0,253:35:99	0/0:0,219,255:106:99	0/1:149,0,255:100:99	0/1:158,0,255:236:99	0/1:136,0,255:72:99	0/1:112,0,231:32:99	0/1:102,0,255:48:99	0/0:0,175,255:66:99	0/1:118,0,255:94:99	0/0:0,255,255:98:99	0/0:0,255,255:147:99	0/0:0,255,255:230:99	0/0:0,209,255:78:99	0/0:0,226,255:75:99	0/0:0,241,255:80:99	0/1:146,0,255:114:99	0/1:149,0,255:78:99
FvH4_1	7040808	.	G	T	999	.	DP=4777;AF1=0.22;G3=0.56,0.44,3.227e-39;HWE=0.0121;CI95=0.22,0.22;DP4=1625,2154,372,589;MQ=37;FQ=999;PV4=0.017,3.1e-11,0.017,0.14	GT:PL:DP:GQ	0/0:0,211,255:70:99	0/1:255,0,255:214:99	0/0:0,255,255:234:99	0/1:255,0,255:225:99	0/0:0,255,255:248:99	0/0:0,255,255:247:99	0/0:0,255,255:228:99	0/0:0,255,255:248:99	0/1:255,0,255:213:99	0/0:0,255,255:201:99	0/0:0,169,255:56:99	0/0:0,238,255:80:99	0/0:0,252,255:119:99	0/0:0,87,255:29:89	0/1:255,0,255:104:99	0/1:255,0,255:101:99	0/1:255,0,255:69:99	0/0:0,72,255:24:74	0/1:255,0,255:71:99	0/0:0,223,255:74:99	0/1:255,0,255:98:99	0/0:0,175,255:58:99	0/1:255,0,255:53:99	0/0:0,48,255:51:50	0/1:231,0,203:25:99	0/1:255,0,255:102:99	0/0:0,255,255:101:99	0/1:222,0,255:43:99	0/0:0,29,255:19:31	0/1:255,0,249:36:99	0/0:0,114,255:50:99	0/1:255,0,255:75:99	0/0:0,81,255:27:83	0/0:0,90,255:30:92	0/1:255,0,173:47:99	0/0:0,255,255:105:99	0/0:0,255,255:167:99	0/0:0,255,255:99:99	0/0:0,54,255:18:56	0/0:0,72,255:24:74	0/1:255,0,255:46:99	0/0:0,121,255:46:99	0/1:204,0,255:54:99	0/1:255,0,255:92:99	0/1:255,0,255:146:99	0/1:255,0,255:48:99	0/1:255,0,255:56:99	0/1:255,0,255:47:99	0/0:0,255,255:88:99	0/0:0,102,255:34:99
FvH4_1	7056651	.	T	C	999	.	DP=8130;AF1=0.765;G3=5.583e-58,0.473,0.527;HWE=0.00656;CI95=0.75,0.77;DP4=1090,886,3401,2554;MQ=37;FQ=999;PV4=0.14,0,0.024,1	GT:PL:DP:GQ	1/1:196,255,0:158:99	0/1:205,0,255:231:99	1/1:255,255,0:245:99	0/1:214,0,255:245:99	1/1:255,255,0:241:99	1/1:255,255,0:248:99	1/1:255,255,0:249:99	1/1:255,255,0:246:99	0/1:203,0,255:247:99	1/1:255,255,0:246:99	1/1:179,98,0:87:99	1/1:255,255,0:133:99	1/1:129,255,0:213:99	1/1:207,87,0:61:89	0/1:207,0,255:187:99	0/1:192,0,255:242:99	0/1:181,0,255:166:99	0/1:131,0,15:68:13	0/1:185,0,255:182:99	1/1:187,241,0:145:99	0/1:188,0,255:215:99	1/1:190,206,0:123:99	0/1:197,0,255:221:99	1/1:177,255,0:159:99	0/1:208,0,255:125:99	0/1:205,0,255:207:99	1/1:255,255,0:233:99	0/1:184,0,255:86:99	1/1:164,0,1:45:4	0/1:201,0,255:118:99	1/1:154,107,0:100:99	0/1:175,0,255:134:99	1/1:214,109,0:61:99	1/1:165,63,0:76:65	0/1:203,0,255:128:99	1/1:255,255,0:117:99	1/1:255,255,0:233:99	1/1:133,99,0:118:99	1/1:189,7,0:37:10	1/1:170,138,0:100:99	0/1:194,0,255:108:99	1/1:214,255,0:147:99	0/1:154,0,255:111:99	0/1:177,0,255:241:99	0/1:209,0,255:223:99	0/1:184,0,255:139:99	0/1:167,0,255:88:99	0/1:186,0,255:119:99	1/1:209,255,0:167:99	1/1:236,255,0:112:99
FvH4_1	7085259	.	T	C	999	.	DP=9503;AF1=0.3;G3=0.4,0.6,4.041e-52;HWE=0.000268;CI95=0.3,0.3;DP4=2977,3968,925,1525;MQ=37;FQ=999;PV4=1e-05,0,0.15,1	GT:PL:DP:GQ	0/1:193,0,255:210:99	0/0:0,255,255:248:99	0/1:226,0,255:224:99	0/0:0,255,255:218:99	0/1:175,0,255:242:99	0/0:0,255,255:248:99	0/0:0,255,255:243:99	0/0:0,255,255:246:99	0/1:209,0,255:226:99	0/0:0,255,255:244:99	0/1:208,0,255:125:99	0/1:194,0,255:212:99	0/1:229,0,255:246:99	0/1:119,0,255:79:99	0/0:0,255,255:186:99	0/1:191,0,255:199:99	0/1:208,0,255:173:99	0/1:142,0,255:60:99	0/0:0,255,255:225:99	0/0:0,255,255:232:99	0/0:0,255,255:216:99	0/1:144,0,255:205:99	0/1:201,0,255:199:99	0/0:0,255,255:227:99	0/1:191,0,255:162:99	0/0:0,255,255:214:99	0/1:142,0,255:190:99	0/0:0,255,255:168:99	0/1:123,0,255:73:99	0/1:201,0,255:150:99	0/1:191,0,255:163:99	0/1:166,0,255:199:99	0/1:192,0,255:121:99	0/0:0,255,255:129:99	0/1:198,0,255:164:99	0/0:0,255,255:134:99	0/0:0,255,255:249:99	0/0:0,255,255:194:99	0/1:186,0,255:111:99	0/0:0,255,255:139:99	0/0:0,255,255:147:99	0/1:210,0,255:224:99	0/1:208,0,255:187:99	0/1:208,0,255:177:99	0/1:184,0,255:249:99	0/1:204,0,255:185:99	0/1:176,0,255:159:99	0/1:205,0,255:168:99	0/0:0,255,255:227:99	0/1:167,0,255:179:99
FvH4_1	7090632	.	T	C	999	.	DP=4224;AF1=0.28;G3=0.44,0.56,4.223e-35;HWE=0.000826;CI95=0.28,0.28;DP4=2178,851,825,325;MQ=37;FQ=999;PV4=0.94,1,0.11,1	GT:PL:DP:GQ	0/0:0,217,255:72:99	0/1:255,0,255:244:99	0/1:255,0,255:160:99	0/0:0,255,255:249:99	0/1:255,0,255:240:99	0/1:255,0,255:243:99	0/1:255,0,255:226:99	0/1:255,0,255:248:99	0/0:0,255,255:253:99	0/1:255,0,255:177:99	0/1:206,0,255:32:99	0/1:255,0,255:51:99	0/1:250,0,255:86:99	0/1:227,0,153:18:99	0/0:0,202,255:68:99	0/0:0,193,255:64:99	0/0:0,171,255:69:99	0/1:120,0,225:19:99	0/0:0,113,255:62:99	0/1:255,0,224:41:99	0/0:0,141,255:59:99	0/1:255,0,163:44:99	0/0:0,218,255:83:99	0/1:172,0,255:47:99	0/0:0,77,255:38:78	0/0:0,211,255:70:99	0/1:255,0,255:84:99	0/0:0,66,255:23:67	0/1:122,0,255:21:99	0/0:0,144,255:48:99	0/1:255,0,196:25:99	0/0:0,141,255:47:99	0/1:212,0,211:31:99	0/1:184,0,255:28:99	0/0:0,117,255:39:99	0/1:186,0,255:40:99	0/1:255,0,255:120:99	0/1:255,0,255:55:99	0/1:237,0,208:28:99	0/1:182,0,214:37:99	0/0:0,181,255:60:99	0/1:255,0,221:40:99	0/0:0,83,255:51:84	0/0:0,179,255:83:99	0/0:0,255,255:113:99	0/0:0,151,255:50:99	0/0:0,135,255:45:99	0/0:0,148,255:49:99	0/1:255,0,255:65:99	0/1:252,0,191:34:99
FvH4_1	7098454	.	C	G	999	.	DP=5312;AF1=0.22;G3=0.56,0.44,3.972e-52;HWE=0.0121;CI95=0.22,0.22;DP4=1545,2737,327,662;MQ=37;FQ=999;PV4=0.077,0,0.035,1	GT:PL:DP:GQ	0/0:0,255,255:116:99	0/1:133,0,255:179:99	0/0:0,255,255:243:99	0/1:118,0,255:244:99	0/0:0,255,255:239:99	0/0:0,255,255:225:99	0/0:0,255,255:245:99	0/0:0,255,255:246:99	0/1:99,0,255:246:97	0/0:0,255,255:222:99	0/0:0,98,255:57:99	0/0:0,177,255:79:99	0/0:0,255,255:132:99	0/0:0,102,255:34:99	0/1:138,0,255:88:99	0/1:117,0,255:95:99	0/1:142,0,243:77:99	0/0:0,108,255:36:99	0/1:130,0,255:93:99	0/0:0,255,255:106:99	0/1:120,0,255:109:99	0/0:0,111,255:37:99	0/1:137,0,255:88:99	0/0:0,223,255:89:99	0/1:118,0,255:50:99	0/1:132,0,255:87:99	0/0:0,255,255:146:99	0/1:126,0,255:38:99	0/0:0,108,255:36:99	0/1:95,0,255:55:93	0/0:0,120,255:40:99	0/1:138,0,255:68:99	0/0:0,123,255:41:99	0/0:0,144,255:48:99	0/1:128,0,255:89:99	0/0:0,255,255:91:99	0/0:0,255,255:164:99	0/0:0,232,255:77:99	0/0:0,90,255:30:92	0/0:0,199,255:67:99	0/1:129,0,255:68:99	0/0:0,223,255:74:99	0/1:112,0,255:68:99	0/1:142,0,255:103:99	0/1:109,0,255:162:99	0/1:158,0,255:85:99	0/1:118,0,255:60:99	0/1:133,0,255:58:99	0/0:0,255,255:89:99	0/0:0,157,255:52:99
FvH4_1	7098482	.	A	G	999	.	DP=4511;AF1=0.22;G3=0.56,0.44,5.106e-42;HWE=0.0121;CI95=0.22,0.22;DP4=1000,2703,200,585;MQ=37;FQ=999;PV4=0.4,0,0.006,1	GT:PL:DP:GQ	0/0:0,229,255:76:99	0/1:158,0,255:156:99	0/0:0,255,255:200:99	0/1:169,0,255:229:99	0/0:0,255,255:214:99	0/0:0,255,255:244:99	0/0:0,255,255:227:99	0/0:0,255,255:234:99	0/1:133,0,255:231:99	0/0:0,255,255:226:99	0/0:0,76,255:46:78	0/0:0,145,255:71:99	0/0:0,237,255:102:99	0/0:0,63,255:21:65	0/1:183,0,255:85:99	0/1:104,0,255:85:99	0/1:150,0,231:71:99	0/0:0,105,255:35:99	0/1:113,0,255:67:99	0/0:0,211,255:70:99	0/1:142,0,255:82:99	0/0:0,90,255:30:92	0/1:163,0,255:83:99	0/0:0,207,255:84:99	0/1:97,0,187:32:95	0/1:150,0,255:73:99	0/0:0,255,255:107:99	0/1:124,0,252:40:99	0/0:0,78,255:26:80	0/1:84,0,255:47:82	0/0:0,59,255:35:61	0/1:124,0,255:62:99	0/0:0,96,255:32:98	0/0:0,92,255:38:94	0/1:140,0,255:67:99	0/0:0,159,255:68:99	0/0:0,255,255:135:99	0/0:0,166,255:55:99	0/0:0,87,255:29:89	0/0:0,132,255:44:99	0/1:98,0,255:50:96	0/0:0,199,255:67:99	0/1:116,0,255:64:99	0/1:170,0,255:63:99	0/1:158,0,255:126:99	0/1:133,0,255:64:99	0/1:138,0,255:43:99	0/1:122,0,225:39:99	0/0:0,220,255:73:99	0/0:0,120,255:40:99
FvH4_1	7102128	.	A	G	999	.	DP=5083;AF1=0.2322;G3=0.5326,0.4674,4.106e-98;HWE=0.00733;CI95=0.22,0.24;DP4=2044,1993,529,461;MQ=37;FQ=999;PV4=0.12,6.2e-25,0.013,1	GT:PL:DP:GQ	0/0:0,122,255:76:99	0/1:255,0,255:235:99	0/0:0,255,255:239:99	0/1:255,0,255:230:99	0/0:0,255,255:252:99	0/0:0,255,255:243:99	0/0:0,255,255:247:99	0/0:0,255,255:248:99	0/1:255,0,255:234:99	0/0:0,255,255:237:99	0/1:8,0,255:33:7	0/0:0,161,255:75:99	0/0:0,169,255:102:99	0/0:1,0,232:12:4	0/1:240,0,255:88:99	0/1:255,0,255:117:99	0/1:255,0,255:70:99	0/0:0,84,255:28:86	0/1:255,0,255:80:99	0/0:0,255,255:90:99	0/1:255,0,255:96:99	0/0:0,126,255:42:99	0/1:255,0,255:78:99	0/0:0,210,255:82:99	0/1:255,0,255:61:99	0/1:255,0,255:102:99	0/0:0,84,255:84:86	0/1:246,0,228:32:99	0/0:0,45,255:15:47	0/1:255,0,255:51:99	0/0:0,106,255:58:99	0/1:255,0,255:62:99	0/0:0,81,255:27:83	0/0:0,63,255:21:65	0/1:255,0,255:71:99	0/0:0,229,255:76:99	0/0:0,255,255:154:99	0/0:0,174,255:70:99	0/0:0,75,255:25:77	0/0:0,180,255:72:99	0/1:255,0,255:57:99	0/0:0,221,255:85:99	0/1:255,0,255:61:99	0/1:255,0,255:131:99	0/1:255,0,255:155:99	0/1:255,0,255:41:99	0/1:255,0,254:64:99	0/1:142,0,255:50:99	0/0:0,255,255:103:99	0/0:0,130,255:65:99
FvH4_1	7102222	.	T	A	999	.	DP=2928;AF1=0.2799;G3=0.4401,0.5599,4.875e-39;HWE=0.000829;CI95=0.28,0.28;DP4=476,1633,114,632;MQ=37;FQ=999;PV4=1.9e-05,1.4e-19,0.03,1	GT:PL:DP:GQ	0/0:0,120,255:40:99	0/1:255,0,255:143:99	0/1:255,0,255:147:99	0/0:0,255,255:149:99	0/1:255,0,255:119:99	0/1:255,0,255:187:99	0/1:255,0,255:155:99	0/1:255,0,255:115:99	0/0:0,255,255:182:99	0/1:255,0,255:150:99	0/1:147,0,255:27:99	0/1:214,0,246:36:99	0/1:255,0,255:79:99	0/1:22,0,110:5:21	0/0:0,101,255:46:99	0/0:0,92,255:54:93	0/0:0,129,255:43:99	0/1:122,0,162:16:99	0/0:0,53,255:41:54	0/1:168,0,223:38:99	0/0:0,134,255:69:99	0/1:162,0,159:19:99	0/0:0,132,255:44:99	0/1:100,0,255:28:99	0/0:0,96,255:32:97	0/0:0,153,255:63:99	0/1:216,0,255:40:99	0/0:0,51,192:17:52	0/1:102,0,198:16:99	0/0:0,32,252:34:33	0/1:177,0,245:25:99	0/0:0,114,255:38:99	0/1:52,0,186:16:51	0/1:116,0,147:13:99	0/0:0,75,255:25:76	0/1:141,0,255:28:99	0/1:255,0,255:96:99	0/1:139,0,255:39:99	0/1:37,0,202:12:36	0/1:255,0,242:35:99	0/0:0,87,255:29:88	0/1:90,0,255:36:89	0/0:0,84,255:28:85	0/0:0,114,255:51:99	0/0:0,236,255:112:99	0/0:0,81,255:27:82	0/0:0,63,255:21:64	0/0:0,78,255:26:79	0/1:247,0,255:31:99	0/1:244,0,208:33:99
FvH4_1	7123315	.	T	C	999	.	DP=5743;AF1=0.2005;G3=0.5987,0.4013,1.107e-77;HWE=0.0241;CI95=0.2,0.21;DP4=2395,1950,739,572;MQ=37;FQ=999;PV4=0.43,5.3e-33,0.26,1	GT:PL:DP:GQ	0/1:255,0,255:141:99	0/0:0,255,255:242:99	0/0:0,255,255:248:99	0/1:255,0,255:240:99	0/0:0,255,255:245:99	0/1:255,0,255:242:99	0/1:255,0,255:241:99	0/1:255,0,255:244:99	0/0:0,255,255:246:99	0/1:255,0,255:243:99	0/0:0,115,255:50:99	0/0:0,162,255:66:99	0/0:0,255,255:146:99	0/0:0,10,255:28:13	0/1:255,0,255:119:99	0/0:0,211,255:125:99	0/0:0,167,255:89:99	0/0:0,84,255:28:87	0/1:255,0,255:127:99	0/1:255,0,255:99:99	0/1:255,0,255:107:99	0/0:0,202,255:67:99	0/0:0,118,255:96:99	0/1:255,0,255:92:99	0/0:0,29,255:56:32	0/1:255,0,255:125:99	0/0:0,255,255:145:99	0/1:231,0,255:36:99	0/0:0,81,255:27:84	0/0:0,226,255:75:99	0/0:0,157,255:52:99	0/0:0,223,255:74:99	0/0:0,123,255:41:99	0/1:228,0,255:40:99	0/0:0,190,255:63:99	0/1:255,0,255:94:99	0/1:255,0,255:187:99	0/1:255,0,255:62:99	0/0:0,138,255:46:99	0/1:255,0,255:62:99	0/1:255,0,255:66:99	0/0:0,255,255:115:99	0/0:0,223,255:74:99	0/0:0,248,255:128:99	0/0:0,255,255:181:99	0/0:0,231,255:89:99	0/0:0,208,255:69:99	0/0:0,92,255:43:95	0/1:252,0,255:80:99	0/0:0,140,255:55:99
FvH4_1	7123356	.	G	T	999	.	DP=5794;AF1=0.22;G3=0.5599,0.4401,1.659e-77;HWE=0.0121;CI95=0.22,0.22;DP4=2321,2242,594,584;MQ=37;FQ=999;PV4=0.79,0,0.27,1	GT:PL:DP:GQ	0/0:0,255,255:121:99	0/1:196,0,255:236:99	0/0:0,255,255:243:99	0/1:110,0,255:245:99	0/0:0,255,255:246:99	0/0:0,255,255:228:99	0/0:0,255,255:248:99	0/0:0,255,255:247:99	0/1:182,0,255:245:99	0/0:0,255,255:239:99	0/0:0,147,255:56:99	0/0:0,253,255:84:99	0/0:0,255,255:157:99	0/0:0,64,255:30:66	0/1:183,0,255:115:99	0/1:183,0,255:128:99	0/1:188,0,255:108:99	0/0:0,87,255:29:89	0/1:187,0,255:122:99	0/0:0,255,255:92:99	0/1:198,0,255:121:99	0/0:0,211,255:72:99	0/1:192,0,255:101:99	0/0:0,216,255:87:99	0/1:188,0,255:69:99	0/1:177,0,255:119:99	0/0:0,255,255:153:99	0/1:162,0,255:37:99	0/0:0,23,255:22:25	0/1:172,0,255:74:99	0/0:0,175,255:58:99	0/1:105,0,255:78:99	0/0:0,105,255:36:99	0/0:0,105,255:35:99	0/1:178,0,255:68:99	0/0:0,255,255:99:99	0/0:0,255,255:200:99	0/0:0,184,255:61:99	0/0:0,117,255:39:99	0/0:0,193,255:80:99	0/1:196,0,255:79:99	0/0:0,255,255:108:99	0/1:142,0,255:80:99	0/1:191,0,255:132:99	0/1:161,0,255:186:99	0/1:149,0,255:89:99	0/1:180,0,255:56:99	0/1:149,0,249:31:99	0/0:0,255,255:96:99	0/0:0,147,255:56:99
FvH4_1	7135046	.	A	G	999	.	DP=6337;AF1=0.3;G3=0.4,0.6,3.331e-51;HWE=0.000268;CI95=0.3,0.3;DP4=3183,1446,1044,551;MQ=37;FQ=999;PV4=0.015,1.2e-10,0.13,1	GT:PL:DP:GQ	0/1:255,0,255:95:99	0/0:0,255,255:246:99	0/1:255,0,255:218:99	0/0:0,255,255:241:99	0/1:255,0,255:249:99	0/0:0,255,255:249:99	0/0:0,255,255:223:99	0/0:0,255,255:250:99	0/1:255,0,255:232:99	0/0:0,255,255:247:99	0/1:255,0,255:75:99	0/1:255,0,255:126:99	0/1:255,0,255:218:99	0/1:251,0,255:48:99	0/0:0,255,255:148:99	0/1:255,0,255:169:99	0/1:255,0,255:130:99	0/1:175,0,255:35:99	0/0:0,237,255:133:99	0/0:0,255,255:115:99	0/0:0,255,255:129:99	0/1:255,0,255:72:99	0/1:255,0,255:110:99	0/0:0,233,255:111:99	0/1:255,0,255:79:99	0/0:0,255,255:146:99	0/1:255,0,255:146:99	0/0:0,95,255:44:96	0/1:217,0,254:32:99	0/1:244,0,255:75:99	0/1:255,0,255:61:99	0/1:255,0,255:89:99	0/1:255,0,255:66:99	0/0:0,98,255:45:99	0/1:255,0,255:78:99	0/0:0,255,255:89:99	0/0:0,255,255:227:99	0/0:0,208,255:69:99	0/1:255,0,235:43:99	0/0:0,37,255:80:38	0/0:0,149,255:85:99	0/1:255,0,255:102:99	0/1:255,0,255:89:99	0/1:255,0,255:152:99	0/1:255,0,255:193:99	0/1:255,0,255:98:99	0/1:255,0,255:71:99	0/1:255,0,255:46:99	0/0:0,229,255:76:99	0/1:255,0,255:74:99
FvH4_1	7135072	.	T	C	999	.	DP=6721;AF1=0.2;G3=0.6,0.4,1.251e-45;HWE=0.0246;CI95=0.2,0.2;DP4=3415,1850,949,453;MQ=37;FQ=999;PV4=0.05,0,0.0012,1	GT:PL:DP:GQ	0/1:120,0,255:126:99	0/0:0,255,255:244:99	0/0:0,255,255:253:99	0/1:118,0,255:249:99	0/0:0,255,255:246:99	0/1:171,0,255:238:99	0/1:163,0,255:250:99	0/1:90,0,255:252:87	0/0:0,255,255:245:99	0/1:171,0,255:247:99	0/0:0,180,255:75:99	0/0:0,255,255:122:99	0/0:0,255,255:232:99	0/0:0,132,255:45:99	0/1:112,0,255:152:99	0/0:0,255,255:189:99	0/0:0,255,255:156:99	0/0:0,34,255:31:37	0/1:142,0,255:138:99	0/1:154,0,255:119:99	0/1:165,0,255:128:99	0/0:0,255,255:99:99	0/0:0,255,255:109:99	0/1:160,0,255:118:99	0/0:0,101,255:82:99	0/1:155,0,255:148:99	0/0:0,255,255:180:99	0/1:70,0,255:31:67	0/0:0,96,255:32:99	0/0:0,235,255:79:99	0/0:0,214,255:71:99	0/0:0,227,255:96:99	0/0:0,169,255:56:99	0/1:122,0,255:47:99	0/0:0,255,255:93:99	0/1:164,0,255:111:99	0/1:124,0,255:214:99	0/1:134,0,255:98:99	0/0:0,138,255:46:99	0/1:152,0,255:78:99	0/1:141,0,205:92:99	0/0:0,255,255:114:99	0/0:0,255,255:90:99	0/0:0,255,255:183:99	0/0:0,255,255:242:99	0/0:0,255,255:112:99	0/0:0,250,255:83:99	0/0:0,127,255:64:99	0/1:141,0,255:73:99	0/0:0,225,255:89:99
FvH4_1	7216617	.	G	A	999	.	DP=4725;AF1=0.2219;G3=0.5551,0.4449,5.108e-96;HWE=0.0112;CI95=0.22,0.23;DP4=2430,1240,653,375;MQ=37;FQ=999;PV4=0.11,0,0.0035,1	GT:PL:DP:GQ	0/0:0,223,255:89:99	0/1:192,0,255:223:99	0/0:0,255,255:242:99	0/1:188,0,255:247:99	0/0:0,255,255:241:99	0/0:0,255,255:247:99	0/0:0,255,255:248:99	0/0:0,255,255:242:99	0/1:193,0,255:247:99	0/0:0,255,255:247:99	0/0:0,82,255:44:84	0/0:0,113,255:47:99	0/0:0,255,255:111:99	0/0:0,78,255:33:80	0/1:185,0,255:99:99	0/1:185,0,255:96:99	0/1:169,0,255:50:99	0/0:0,4,255:26:7	0/1:171,0,255:78:99	0/0:0,187,255:63:99	0/1:184,0,255:79:99	0/0:0,93,255:31:95	0/1:160,0,255:78:99	0/0:0,148,255:65:99	0/1:162,0,255:48:99	0/1:146,0,255:96:99	0/0:0,208,255:77:99	0/1:137,0,237:35:99	0/0:0,25,255:17:27	0/1:134,0,255:56:99	0/0:0,134,255:59:99	0/1:169,0,255:70:99	0/0:0,78,255:26:80	0/0:0,87,255:29:89	0/1:172,0,255:46:99	0/0:0,117,255:39:99	0/0:0,255,255:130:99	0/0:0,244,255:81:99	0/0:0,51,255:17:53	0/0:0,96,255:32:98	0/1:132,0,255:68:99	0/0:0,244,255:81:99	0/1:145,0,246:52:99	0/1:143,0,255:85:99	0/1:172,0,255:132:99	0/1:152,0,255:49:99	0/1:113,0,255:38:99	0/1:159,0,222:40:99	0/0:0,244,255:81:99	0/0:0,123,255:41:99
[truncated: 8,809,909 more chars]
