# Supplementary material for: Targeted Sequence Capture Provides Insight into Genome Structure and Genetics of Male Sterility in a Gynodioecious Diploid Strawberry, Fragaria vesca ssp. bracteata (Rosaceae)
Source: G3 (Bethesda). 2013 Aug 1;3(8):1341–51. doi: 10.1534/g3.113.006288 (PMC3737174; doi:10.1534/g3.113.006288)
Supplement: Supporting Information [file supp_g3.113.006288_FileS3.txt]

Linkage_Group	Pseudochromosome(FvH4)	Site(FvH4)	Map_Position	Target_Sequence
LG1_Pat	FvH4_1	83968	18.75	non-targeted
LG1_Pat	FvH4_1	158545	18.75	targeted
LG1_Pat	FvH4_1	192326	16.67	targeted
LG1_Pat	FvH4_1	220349	12.50	targeted
LG1_Pat	FvH4_1	239570	12.50	included with FvH4_1_239499
LG1_Pat	FvH4_1	243348	12.50	targeted
LG1_Pat	FvH4_1	259598	12.50	targeted
LG1_Pat	FvH4_1	259611	12.50	included with FvH4_1_259598
LG1_Pat	FvH4_1	271747	12.50	targeted
LG1_Pat	FvH4_1	351427	8.33	non-targeted
LG1_Pat	FvH4_1	351531	8.33	targeted
LG1_Pat	FvH4_1	374347	8.33	targeted
LG1_Pat	FvH4_1	417005	6.25	targeted
LG1_Pat	FvH4_1	417021	6.25	included with FvH4_1_417005
LG1_Pat	FvH4_1	420649	6.25	targeted
LG1_Pat	FvH4_1	420704	6.25	included with FvH4_1_420649
LG1_Pat	FvH4_1	446914	4.17	targeted
LG1_Pat	FvH4_1	446946	4.17	included with FvH4_1_446914
LG1_Pat	FvH4_1	459232	4.17	targeted
LG1_Pat	FvH4_1	467741	4.17	targeted
LG1_Pat	FvH4_1	511105	2.08	targeted
LG1_Pat	FvH4_1	627739	0.00	targeted
LG1_Pat	FvH4_1	644109	0.00	targeted
LG1_Pat	FvH4_1	2978574	22.92	included with FvH4_1_2978613
LG1_Pat	FvH4_1	2978613	22.92	targeted
LG1_Pat	FvH4_1	3059014	22.92	non-targeted
LG1_Pat	FvH4_1	3059080	22.92	included with FvH4_1_3059151
LG1_Pat	FvH4_1	3059151	22.92	targeted
LG1_Pat	FvH4_1	3059173	22.92	included with FvH4_1_3059151
LG1_Pat	FvH4_1	3192532	18.75	targeted
LG1_Pat	FvH4_1	3235173	18.75	targeted
LG1_Pat	FvH4_1	3242844	18.75	targeted
LG1_Pat	FvH4_1	3263566	18.75	non-targeted
LG1_Pat	FvH4_1	3310761	18.75	non-targeted
LG1_Pat	FvH4_1	3310810	18.75	non-targeted
LG1_Pat	FvH4_1	3324456	18.75	non-targeted
LG1_Pat	FvH4_1	4171363	41.67	targeted
LG1_Pat	FvH4_1	6307940	45.83	targeted
LG1_Pat	FvH4_1	6334314	45.83	targeted
LG1_Pat	FvH4_1	6380902	45.83	targeted
LG1_Pat	FvH4_1	6424363	45.83	targeted
LG1_Pat	FvH4_1	6501220	45.83	included with FvH4_1_6501164
LG1_Pat	FvH4_1	6510964	45.83	targeted
LG1_Pat	FvH4_1	6511068	45.83	non-targeted
LG1_Pat	FvH4_1	6539021	45.83	targeted
LG1_Pat	FvH4_1	6546604	45.83	targeted
LG1_Pat	FvH4_1	6580863	45.83	included with FvH4_1_6580906
LG1_Pat	FvH4_1	6580906	45.83	targeted
LG1_Pat	FvH4_1	6586492	45.83	included with FvH4_1_6586430
LG1_Pat	FvH4_1	6627878	45.83	targeted
LG1_Pat	FvH4_1	6713165	45.83	targeted
LG1_Pat	FvH4_1	6812862	45.83	targeted
LG1_Pat	FvH4_1	6823289	45.83	included with FvH4_1_6823279
LG1_Pat	FvH4_1	6828918	45.83	non-targeted
LG1_Pat	FvH4_1	6829026	45.83	targeted
LG1_Pat	FvH4_1	6829098	45.83	included with FvH4_1_6829026
LG1_Pat	FvH4_1	6913863	45.83	targeted
LG1_Pat	FvH4_1	6986081	45.83	targeted
LG1_Pat	FvH4_1	7033351	45.83	included with FvH4_1_7033360
LG1_Pat	FvH4_1	7033360	45.83	targeted
LG1_Pat	FvH4_1	7040808	45.83	targeted
LG1_Pat	FvH4_1	7056651	45.83	targeted
LG1_Pat	FvH4_1	7090632	45.83	targeted
LG1_Pat	FvH4_1	7098454	45.83	targeted
LG1_Pat	FvH4_1	7098482	45.83	included with FvH4_1_7098454
LG1_Pat	FvH4_1	7102128	45.83	targeted
LG1_Pat	FvH4_1	7102222	45.83	included with FvH4_1_7102128
LG1_Pat	FvH4_1	7123356	45.83	included with FvH4_1_7123315
LG1_Pat	FvH4_1	7216617	45.83	targeted
LG1_Pat	FvH4_1	7252483	45.83	targeted
LG1_Pat	FvH4_1	7290133	47.92	included with FvH4_1_7290196
LG1_Pat	FvH4_1	7298473	47.92	targeted
LG1_Pat	FvH4_1	7340163	47.92	targeted
LG1_Pat	FvH4_1	7382837	47.92	targeted
LG1_Pat	FvH4_1	7426718	52.08	targeted
LG1_Pat	FvH4_1	7449061	52.08	included with FvH4_1_7448979
LG1_Pat	FvH4_1	7476263	52.08	included with FvH4_1_7476340
LG1_Pat	FvH4_1	7515264	52.08	targeted
LG1_Pat	FvH4_1	7532627	52.08	targeted
LG1_Pat	FvH4_1	7556218	52.08	targeted
LG1_Pat	FvH4_1	7578819	54.17	included with FvH4_1_7578893
LG1_Pat	FvH4_1	7578893	54.17	targeted
LG1_Pat	FvH4_1	7582182	54.17	targeted
LG1_Pat	FvH4_1	7609459	54.17	targeted
LG1_Pat	FvH4_1	7609477	54.17	included with FvH4_1_7609459
LG1_Pat	FvH4_1	7618802	54.17	targeted
LG1_Pat	FvH4_1	7697683	54.17	targeted
LG1_Pat	FvH4_1	7743592	54.17	targeted
LG1_Pat	FvH4_1	7747406	54.17	targeted
LG1_Pat	FvH4_1	7769095	54.17	targeted
LG1_Pat	FvH4_1	7769243	54.17	non-targeted
LG1_Pat	FvH4_1	7789289	54.17	targeted
LG1_Pat	FvH4_1	7878831	54.17	targeted
LG1_Pat	FvH4_1	7885097	54.17	targeted
LG1_Pat	FvH4_1	7974239	54.17	targeted
LG1_Pat	FvH4_1	7974358	54.17	non-targeted
LG1_Pat	FvH4_1	7985705	54.17	targeted
LG1_Pat	FvH4_1	8014925	56.25	targeted
LG1_Pat	FvH4_1	8015037	56.25	non-targeted
LG1_Pat	FvH4_1	8021922	56.25	targeted
LG1_Pat	FvH4_1	8090380	56.25	targeted
LG1_Pat	FvH4_1	8150114	56.25	targeted
LG1_Pat	FvH4_1	8154551	56.25	targeted
LG1_Pat	FvH4_1	8154618	56.25	included with FvH4_1_8154551
LG1_Pat	FvH4_1	8163597	56.25	included with FvH4_1_8163660
LG1_Pat	FvH4_1	8163660	56.25	targeted
LG1_Pat	FvH4_1	8213496	56.25	targeted
LG1_Pat	FvH4_1	8213539	56.25	included with FvH4_1_8213496
LG1_Pat	FvH4_1	8386188	56.25	targeted
LG1_Pat	FvH4_1	8398679	56.25	targeted
LG1_Pat	FvH4_1	8468585	56.25	included with FvH4_1_8468636
LG1_Pat	FvH4_1	8479796	56.25	targeted
LG1_Pat	FvH4_1	8490951	56.25	targeted
LG1_Pat	FvH4_1	8569494	56.25	targeted
LG1_Pat	FvH4_1	8577250	56.25	included with FvH4_1_8577191
LG1_Pat	FvH4_1	8577311	56.25	non-targeted
LG1_Pat	FvH4_1	8591323	56.25	targeted
LG1_Pat	FvH4_1	8689903	56.25	targeted
LG1_Pat	FvH4_1	8694509	56.25	targeted
LG1_Pat	FvH4_1	8765092	56.25	targeted
LG1_Pat	FvH4_1	8765191	56.25	included with FvH4_1_8765092
LG1_Pat	FvH4_1	8841755	56.25	targeted
LG1_Pat	FvH4_1	9060398	56.25	included with FvH4_1_9060480
LG1_Pat	FvH4_1	9060650	56.25	non-targeted
LG1_Pat	FvH4_1	9214045	56.25	non-targeted
LG1_Pat	FvH4_1	9410794	56.25	targeted
LG1_Pat	FvH4_1	10987756	56.25	included with FvH4_1_10987824
LG1_Pat	FvH4_1	11483506	56.25	targeted
LG1_Pat	FvH4_1	11985998	56.25	targeted
LG1_Pat	FvH4_6	16380612	56.25	targeted
LG1_Pat	FvH4_6	34704403	58.33	targeted
LG1_Pat	FvH4_6	34704438	58.33	included with FvH4_6_34704403
LG1_Pat	FvH4_6	34725417	58.33	targeted
LG1_Pat	FvH4_6	34726523	58.33	included with FvH4_6_34726553
LG1_Pat	FvH4_6	34726548	58.33	included with FvH4_6_34726553
LG1_Pat	FvH4_6	34765192	58.33	targeted
LG1_Pat	FvH4_6	34772918	58.33	targeted
LG1_Pat	FvH4_6	34795663	58.33	targeted
LG1_Pat	FvH4_6	34845740	58.33	non-targeted
LG1_Pat	FvH4_6	35046416	58.33	targeted
LG1_Pat	FvH4_6	35049605	58.33	targeted
LG1_Pat	FvH4_6	35092289	58.33	targeted
LG1_Pat	FvH4_6	35102758	58.33	targeted
LG1_Pat	FvH4_6	35102836	58.33	included with FvH4_6_35102758
LG1_Pat	FvH4_6	35104712	58.33	targeted
LG1_Pat	FvH4_6	35140370	58.33	included with FvH4_6_35140422
LG1_Pat	FvH4_6	35239969	58.33	targeted
LG1_Pat	FvH4_6	35274570	58.33	targeted
LG1_Pat	FvH4_6	35347652	58.33	targeted
LG1_Pat	FvH4_6	35434414	58.33	included with FvH4_6_35434454
LG1_Pat	FvH4_6	35434454	58.33	targeted
LG1_Pat	FvH4_6	35540949	58.33	targeted
LG1_Pat	FvH4_6	35589210	58.33	targeted
LG1_Pat	FvH4_6	35601407	58.33	targeted
LG1_Pat	FvH4_6	35601488	58.33	included with FvH4_6_35601407
LG1_Pat	FvH4_6	35673712	58.33	targeted
LG1_Pat	FvH4_6	35729192	58.33	targeted
LG1_Pat	FvH4_6	35828370	58.33	targeted
LG1_Pat	FvH4_6	35963655	58.33	included with FvH4_6_35963709
LG1_Pat	FvH4_6	35985798	58.33	targeted
LG1_Pat	FvH4_6	36003835	58.33	targeted
LG1_Pat	FvH4_0	4443485	58.33	targeted
LG1_Pat	FvH4_0	4455902	58.33	targeted
LG1_Pat	FvH4_0	4468144	58.33	targeted
LG1_Pat	FvH4_0	4591153	58.33	targeted
LG1_Pat	FvH4_0	4638789	58.33	targeted
LG1_Pat	FvH4_0	4656966	58.33	targeted
LG1_Pat	FvH4_0	4662038	58.33	included with FvH4_0_4662067
LG1_Pat	FvH4_0	4705507	58.33	included with FvH4_0_4705431
LG1_Pat	FvH4_0	4723193	58.33	included with FvH4_0_4723251
LG1_Pat	FvH4_0	4723251	58.33	targeted
LG1_Pat	FvH4_0	4723306	58.33	included with FvH4_0_4723251
LG1_Pat	FvH4_0	4767152	58.33	targeted
LG1_Pat	FvH4_0	4777015	58.33	targeted
LG1_Pat	FvH4_0	4783311	58.33	targeted
LG1_Pat	FvH4_0	4798907	56.25	targeted
LG1_Pat	FvH4_0	4824637	56.25	non-targeted
LG1_Pat	FvH4_0	4824753	56.25	targeted
LG1_Pat	FvH4_0	4836227	56.25	non-targeted
LG1_Pat	FvH4_0	4850132	56.25	targeted
LG1_Pat	FvH4_0	4861238	56.25	targeted
LG1_Pat	FvH4_0	4923988	56.25	targeted
LG1_Pat	FvH4_0	4924027	56.25	included with FvH4_0_4923988
LG1_Pat	FvH4_0	4965305	56.25	targeted
LG1_Pat	FvH4_0	5017814	56.25	included with FvH4_0_5017806
LG1_Pat	FvH4_0	5038817	56.25	non-targeted
LG1_Pat	FvH4_0	5038838	56.25	included with FvH4_0_5038938
LG1_Pat	FvH4_0	5039957	56.25	targeted
LG1_Pat	FvH4_0	5186685	56.25	targeted
LG1_Pat	FvH4_0	5209008	56.25	targeted
LG1_Pat	FvH4_0	5218971	56.25	included with FvH4_0_5218876
LG1_Pat	FvH4_0	5254100	56.25	targeted
LG1_Pat	FvH4_0	5272197	56.25	non-targeted
LG1_Pat	FvH4_0	5281310	56.25	targeted
LG1_Pat	FvH4_0	5297768	56.25	targeted
LG1_Pat	FvH4_0	5297802	56.25	included with FvH4_0_5297768
LG1_Pat	FvH4_0	5322879	56.25	targeted
LG1_Pat	FvH4_0	5325326	56.25	targeted
LG1_Pat	FvH4_0	5353646	56.25	targeted
LG1_Pat	FvH4_0	5418357	56.25	included with FvH4_0_5418330
LG1_Pat	FvH4_1	14602915	58.33	targeted
LG1_Pat	FvH4_1	14619027	58.33	included with FvH4_1_14619091
LG1_Pat	FvH4_1	14619091	58.33	targeted
LG1_Pat	FvH4_1	14636427	58.33	targeted
LG1_Pat	FvH4_1	14712502	58.33	targeted
LG1_Pat	FvH4_1	14744141	58.33	targeted
LG1_Pat	FvH4_1	14800455	58.33	included with FvH4_1_14800484
LG1_Pat	FvH4_1	14800484	58.33	targeted
LG1_Pat	FvH4_1	14813825	58.33	targeted
LG1_Pat	FvH4_1	14848278	58.33	targeted
LG1_Pat	FvH4_1	14858104	58.33	targeted
LG1_Pat	FvH4_1	14866235	58.33	targeted
LG1_Pat	FvH4_1	14886931	58.33	targeted
LG1_Pat	FvH4_1	14914509	60.42	included with FvH4_1_14914582
LG1_Pat	FvH4_1	14914582	60.42	targeted
LG1_Pat	FvH4_1	14997941	60.42	targeted
LG1_Pat	FvH4_1	15007848	60.42	targeted
LG1_Pat	FvH4_1	15075927	60.42	targeted
LG1_Pat	FvH4_1	15099686	60.42	targeted
LG1_Pat	FvH4_1	15179137	60.42	included with FvH4_1_15179234
LG1_Pat	FvH4_1	15179234	60.42	targeted
LG1_Pat	FvH4_1	15179251	60.42	included with FvH4_1_15179234
LG1_Pat	FvH4_1	15218330	60.42	targeted
LG1_Pat	FvH4_1	15279827	60.42	targeted
LG1_Pat	FvH4_1	15455858	60.42	targeted
LG1_Pat	FvH4_1	15480778	60.42	included with FvH4_1_15480741
LG1_Pat	FvH4_1	15546556	60.42	included with FvH4_1_15546553
LG1_Pat	FvH4_1	15573912	60.42	targeted
LG1_Pat	FvH4_1	15574023	60.42	non-targeted
LG1_Pat	FvH4_1	15690915	60.42	targeted
LG1_Pat	FvH4_1	15753857	60.42	targeted
LG1_Pat	FvH4_1	15838621	60.42	targeted
LG1_Pat	FvH4_1	15880903	60.42	targeted
LG1_Pat	FvH4_1	15898963	60.42	targeted
LG1_Pat	FvH4_1	16269785	60.42	included with FvH4_1_16269836
LG1_Pat	FvH4_1	16404986	60.42	targeted
LG1_Pat	FvH4_1	16420180	60.42	targeted
LG1_Pat	FvH4_1	16420194	60.42	included with FvH4_1_16420180
LG1_Pat	FvH4_1	16752667	60.42	non-targeted
LG1_Pat	FvH4_1	16806464	60.42	targeted
LG1_Pat	FvH4_1	16918326	60.42	non-targeted
LG1_Pat	FvH4_1	17023319	60.42	targeted
LG1_Pat	FvH4_1	17201209	60.42	included with FvH4_1_17201232
LG1_Pat	FvH4_1	17201292	60.42	included with FvH4_1_17201232
LG1_Pat	FvH4_1	17232924	60.42	targeted
LG1_Pat	FvH4_1	17392737	60.42	targeted
LG1_Pat	FvH4_1	17524959	60.42	targeted
LG1_Pat	FvH4_1	18003309	60.42	targeted
LG1_Pat	FvH4_1	18022881	60.42	targeted
LG1_Pat	FvH4_1	18103088	60.42	targeted
LG1_Pat	FvH4_1	18186206	60.42	included with FvH4_1_18186108
LG1_Pat	FvH4_1	18186241	60.42	non-targeted
LG1_Pat	FvH4_1	18193022	60.42	targeted
LG1_Pat	FvH4_1	18217995	60.42	targeted
LG1_Pat	FvH4_1	18219399	60.42	non-targeted
LG1_Pat	FvH4_1	18242631	60.42	included with FvH4_1_18242722
LG1_Pat	FvH4_1	18242722	60.42	targeted
LG1_Pat	FvH4_1	18270443	60.42	targeted
LG1_Pat	FvH4_1	18270479	60.42	included with FvH4_1_18270443
LG1_Pat	FvH4_1	18307284	60.42	targeted
LG1_Pat	FvH4_1	18309313	60.42	targeted
LG1_Pat	FvH4_1	18317925	60.42	targeted
LG1_Pat	FvH4_1	18403786	60.42	targeted
LG1_Pat	FvH4_1	20061999	60.42	targeted
LG1_Pat	FvH4_7	783729	60.42	targeted
LG1_Pat	FvH4_0	2373760	60.42	targeted
LG1_Pat	FvH4_0	2393641	60.42	targeted
LG1_Pat	FvH4_0	2409833	60.42	included with FvH4_0_2409871
LG1_Pat	FvH4_0	2409871	60.42	targeted
LG1_Pat	FvH4_0	2555003	60.42	non-targeted
LG1_Pat	FvH4_0	2555130	60.42	targeted
LG1_Pat	FvH4_0	2594944	60.42	targeted
LG1_Pat	FvH4_0	2669786	60.42	targeted
LG1_Pat	FvH4_0	2680489	60.42	targeted
LG1_Pat	FvH4_0	11426927	60.42	included with FvH4_0_11426976
LG1_Pat	FvH4_0	11426976	60.42	targeted
LG1_Pat	FvH4_0	11427015	60.42	included with FvH4_0_11426976
LG1_Pat	FvH4_0	11516944	60.42	targeted
LG1_Pat	FvH4_0	11735892	60.42	targeted
LG2_Pat	FvH4_2	42597	0.00	non-targeted
LG2_Pat	FvH4_2	42718	0.00	targeted
LG2_Pat	FvH4_2	42788	0.00	included with FvH4_2_42718
LG2_Pat	FvH4_2	42833	0.00	non-targeted
LG2_Pat	FvH4_2	53710	0.00	targeted
LG2_Pat	FvH4_2	62666	0.00	non-targeted
LG2_Pat	FvH4_2	62691	0.00	non-targeted
LG2_Pat	FvH4_2	80604	0.00	included with FvH4_2_80535
LG2_Pat	FvH4_2	154674	0.00	targeted
LG2_Pat	FvH4_2	173410	0.00	targeted
LG2_Pat	FvH4_2	208580	0.00	targeted
LG2_Pat	FvH4_2	234234	0.00	targeted
LG2_Pat	FvH4_2	256699	0.00	included with FvH4_2_256707
LG2_Pat	FvH4_2	256707	0.00	targeted
LG2_Pat	FvH4_2	330786	0.00	targeted
LG2_Pat	FvH4_2	428366	0.00	targeted
LG2_Pat	FvH4_2	577855	0.00	targeted
LG2_Pat	FvH4_2	750869	0.00	non-targeted
LG2_Pat	FvH4_2	791526	0.00	targeted
LG2_Pat	FvH4_2	879361	0.00	targeted
LG2_Pat	FvH4_2	960768	0.00	targeted
LG2_Pat	FvH4_2	976042	0.00	targeted
LG2_Pat	FvH4_2	986754	0.00	targeted
LG2_Pat	FvH4_2	1115737	0.00	non-targeted
LG2_Pat	FvH4_2	1216689	0.00	targeted
LG2_Pat	FvH4_2	1232122	0.00	targeted
LG2_Pat	FvH4_2	1258091	0.00	targeted
LG2_Pat	FvH4_2	1260609	0.00	targeted
LG2_Pat	FvH4_2	1260708	0.00	included with FvH4_2_1260609
LG2_Pat	FvH4_2	1277915	0.00	targeted
LG2_Pat	FvH4_2	1316413	0.00	targeted
LG2_Pat	FvH4_2	1340828	0.00	targeted
LG2_Pat	FvH4_2	1344840	0.00	targeted
LG2_Pat	FvH4_2	1359396	0.00	non-targeted
LG2_Pat	FvH4_2	1370501	0.00	included with FvH4_2_1370558
LG2_Pat	FvH4_2	1370558	0.00	targeted
LG2_Pat	FvH4_2	1383110	0.00	targeted
LG2_Pat	FvH4_2	1493603	0.00	targeted
LG2_Pat	FvH4_2	1551630	0.00	targeted
LG2_Pat	FvH4_2	1661061	0.00	targeted
LG2_Pat	FvH4_2	1775265	0.00	targeted
LG2_Pat	FvH4_2	1804966	0.00	targeted
LG2_Pat	FvH4_2	1805050	0.00	included with FvH4_2_1804966
LG2_Pat	FvH4_2	1828250	0.00	included with FvH4_2_1828266
LG2_Pat	FvH4_2	1828266	0.00	targeted
LG2_Pat	FvH4_2	1828323	0.00	included with FvH4_2_1828266
LG2_Pat	FvH4_2	1861462	0.00	targeted
LG2_Pat	FvH4_2	1933315	0.00	targeted
LG2_Pat	FvH4_2	1970166	0.00	targeted
LG2_Pat	FvH4_2	1985519	0.00	targeted
LG2_Pat	FvH4_2	2024925	0.00	included with FvH4_2_2024994
LG2_Pat	FvH4_2	2039790	0.00	targeted
LG2_Pat	FvH4_2	2091061	0.00	targeted
LG2_Pat	FvH4_2	2091185	0.00	non-targeted
LG2_Pat	FvH4_2	2150585	0.00	non-targeted
LG2_Pat	FvH4_2	2185639	0.00	targeted
LG2_Pat	FvH4_2	2195785	0.00	targeted
LG2_Pat	FvH4_2	2355857	16.67	targeted
LG2_Pat	FvH4_2	2384896	16.67	targeted
LG2_Pat	FvH4_2	2439013	16.67	included with FvH4_2_2438997
LG2_Pat	FvH4_2	2445912	16.67	targeted
LG2_Pat	FvH4_2	2569219	0.00	targeted
LG2_Pat	FvH4_2	2582606	0.00	non-targeted
LG2_Pat	FvH4_2	2646429	0.00	targeted
LG2_Pat	FvH4_2	2711328	0.00	included with FvH4_2_2711401
LG2_Pat	FvH4_2	2752641	0.00	targeted
LG2_Pat	FvH4_2	2752672	0.00	included with FvH4_2_2752641
LG2_Pat	FvH4_2	2780135	0.00	targeted
LG2_Pat	FvH4_2	2794919	0.00	targeted
LG2_Pat	FvH4_2	2798464	0.00	targeted
LG2_Pat	FvH4_2	2836669	0.00	targeted
LG2_Pat	FvH4_2	2841053	0.00	targeted
LG2_Pat	FvH4_2	2852295	0.00	targeted
LG2_Pat	FvH4_2	2874205	0.00	non-targeted
LG2_Pat	FvH4_2	2874315	0.00	targeted
LG2_Pat	FvH4_2	3056557	0.00	targeted
LG2_Pat	FvH4_2	3109962	0.00	targeted
LG2_Pat	FvH4_2	3156136	0.00	targeted
LG2_Pat	FvH4_2	3180894	0.00	non-targeted
LG2_Pat	FvH4_2	3209549	0.00	targeted
LG2_Pat	FvH4_2	3271935	0.00	targeted
LG2_Pat	FvH4_2	3361817	0.00	targeted
LG2_Pat	FvH4_2	3407183	0.00	targeted
LG2_Pat	FvH4_2	3593984	0.00	targeted
LG2_Pat	FvH4_2	3682576	0.00	included with FvH4_2_3682581
LG2_Pat	FvH4_2	3728549	0.00	targeted
LG2_Pat	FvH4_2	3772060	0.00	included with FvH4_2_3772066
LG2_Pat	FvH4_2	3772144	0.00	included with FvH4_2_3772066
LG2_Pat	FvH4_2	3826910	0.00	targeted
LG2_Pat	FvH4_2	3933873	0.00	targeted
LG2_Pat	FvH4_2	3937849	0.00	non-targeted
LG2_Pat	FvH4_2	3937985	0.00	targeted
LG2_Pat	FvH4_2	3964009	0.00	non-targeted
LG2_Pat	FvH4_2	3964118	0.00	targeted
LG2_Pat	FvH4_2	4046299	0.00	targeted
LG2_Pat	FvH4_2	4047789	0.00	targeted
LG2_Pat	FvH4_2	4085937	0.00	targeted
LG2_Pat	FvH4_2	4131706	0.00	targeted
LG2_Pat	FvH4_2	4166087	0.00	targeted
LG2_Pat	FvH4_2	4186792	0.00	targeted
LG2_Pat	FvH4_2	4194744	0.00	targeted
LG2_Pat	FvH4_2	4215769	0.00	targeted
LG2_Pat	FvH4_2	4242614	0.00	targeted
LG2_Pat	FvH4_2	4366232	0.00	included with FvH4_2_4366166
LG2_Pat	FvH4_2	4377200	0.00	targeted
LG2_Pat	FvH4_2	4385214	0.00	targeted
LG2_Pat	FvH4_2	4410215	0.00	targeted
LG2_Pat	FvH4_2	4410296	0.00	included with FvH4_2_4410215
LG2_Pat	FvH4_2	4452250	0.00	targeted
LG2_Pat	FvH4_2	4633774	0.00	targeted
LG2_Pat	FvH4_2	4638119	0.00	targeted
LG2_Pat	FvH4_2	4650022	0.00	targeted
LG2_Pat	FvH4_2	4653826	0.00	targeted
LG2_Pat	FvH4_2	4663146	0.00	non-targeted
LG2_Pat	FvH4_2	4663290	0.00	targeted
LG2_Pat	FvH4_2	4680383	0.00	included with FvH4_2_4680439
LG2_Pat	FvH4_2	4680439	0.00	targeted
LG2_Pat	FvH4_2	4709128	0.00	targeted
LG2_Pat	FvH4_2	4726594	0.00	non-targeted
LG2_Pat	FvH4_2	4726684	0.00	non-targeted
LG2_Pat	FvH4_2	4750173	0.00	targeted
LG2_Pat	FvH4_2	4753369	0.00	targeted
LG2_Pat	FvH4_2	4781247	0.00	targeted
LG2_Pat	FvH4_2	4796760	0.00	targeted
LG2_Pat	FvH4_2	4838866	0.00	non-targeted
LG2_Pat	FvH4_2	4838971	0.00	targeted
LG2_Pat	FvH4_2	4856210	0.00	targeted
LG2_Pat	FvH4_2	4857339	0.00	targeted
LG2_Pat	FvH4_2	4870522	0.00	targeted
LG2_Pat	FvH4_2	4878856	0.00	targeted
LG2_Pat	FvH4_2	5070601	0.00	targeted
LG2_Pat	FvH4_2	5087968	0.00	included with FvH4_2_5087877
LG2_Pat	FvH4_2	5168365	0.00	targeted
LG2_Pat	FvH4_2	5173785	0.00	targeted
LG2_Pat	FvH4_2	5183187	0.00	included with FvH4_2_5183117
LG2_Pat	FvH4_2	5232619	0.00	targeted
LG2_Pat	FvH4_2	5305783	0.00	non-targeted
LG2_Pat	FvH4_2	5344852	0.00	non-targeted
LG2_Pat	FvH4_2	5473864	0.00	targeted
LG2_Pat	FvH4_2	5473965	0.00	non-targeted
LG2_Pat	FvH4_2	5488974	0.00	non-targeted
LG2_Pat	FvH4_2	5567188	0.00	targeted
LG2_Pat	FvH4_2	5581812	0.00	targeted
LG2_Pat	FvH4_2	5667677	0.00	targeted
LG2_Pat	FvH4_2	5680097	0.00	targeted
LG2_Pat	FvH4_6	38776306	0.00	non-targeted
LG2_Pat	FvH4_2	6150244	0.00	targeted
LG2_Pat	FvH4_2	6183250	0.00	targeted
LG2_Pat	FvH4_2	6220452	0.00	targeted
LG2_Pat	FvH4_2	6232311	0.00	non-targeted
LG2_Pat	FvH4_2	6253423	0.00	targeted
LG2_Pat	FvH4_2	6274745	0.00	targeted
LG2_Pat	FvH4_2	6442149	0.00	targeted
LG2_Pat	FvH4_2	6443420	0.00	targeted
LG2_Pat	FvH4_2	6524972	0.00	included with FvH4_2_6524904
LG2_Pat	FvH4_2	6539180	0.00	targeted
LG2_Pat	FvH4_2	6551165	0.00	targeted
LG2_Pat	FvH4_2	6594692	0.00	targeted
LG2_Pat	FvH4_2	6594704	0.00	included with FvH4_2_6594692
LG2_Pat	FvH4_2	6605835	0.00	targeted
LG2_Pat	FvH4_2	6613107	0.00	targeted
LG2_Pat	FvH4_2	6643215	0.00	targeted
LG2_Pat	FvH4_2	6648284	0.00	targeted
LG2_Pat	FvH4_2	6720724	0.00	targeted
LG2_Pat	FvH4_2	6980101	0.00	non-targeted
LG2_Pat	FvH4_2	7001315	0.00	targeted
LG2_Pat	FvH4_2	7022113	0.00	targeted
LG2_Pat	FvH4_2	7022180	0.00	included with FvH4_2_7022113
LG2_Pat	FvH4_2	7044787	0.00	targeted
LG2_Pat	FvH4_2	7053983	0.00	targeted
LG2_Pat	FvH4_2	7115043	0.00	targeted
LG2_Pat	FvH4_2	7183064	0.00	targeted
LG2_Pat	FvH4_2	7196259	0.00	targeted
LG2_Pat	FvH4_2	7210337	0.00	targeted
LG2_Pat	FvH4_2	7214486	0.00	targeted
LG2_Pat	FvH4_2	7244536	0.00	targeted
LG2_Pat	FvH4_2	7244629	0.00	included with FvH4_2_7244536
LG2_Pat	FvH4_2	7254409	0.00	targeted
LG2_Pat	FvH4_2	7259936	0.00	included with FvH4_2_7259957
LG2_Pat	FvH4_2	7259957	0.00	targeted
LG2_Pat	FvH4_2	7272548	0.00	targeted
LG2_Pat	FvH4_2	7281098	0.00	targeted
LG2_Pat	FvH4_2	7292707	0.00	targeted
LG2_Pat	FvH4_2	7502306	0.00	targeted
LG2_Pat	FvH4_2	7502360	0.00	included with FvH4_2_7502306
LG2_Pat	FvH4_2	7571523	0.00	targeted
LG2_Pat	FvH4_2	7822552	0.00	targeted
LG2_Pat	FvH4_2	7932772	0.00	targeted
LG2_Pat	FvH4_2	8227836	0.00	targeted
LG2_Pat	FvH4_2	8266067	0.00	targeted
LG2_Pat	FvH4_2	8311345	0.00	targeted
LG2_Pat	FvH4_2	8327259	0.00	included with FvH4_2_8327218
LG2_Pat	FvH4_2	8354553	0.00	targeted
LG2_Pat	FvH4_2	8410145	0.00	targeted
LG2_Pat	FvH4_2	8438483	0.00	included with FvH4_2_8438473
LG2_Pat	FvH4_2	9047976	0.00	targeted
LG2_Pat	FvH4_2	9070586	0.00	targeted
LG2_Pat	FvH4_2	9088503	0.00	included with FvH4_2_9088517
LG2_Pat	FvH4_2	9107914	0.00	included with FvH4_2_9107883
LG2_Pat	FvH4_2	9129848	0.00	included with FvH4_2_9129852
LG2_Pat	FvH4_2	9129852	0.00	targeted
LG2_Pat	FvH4_2	9155548	0.00	included with FvH4_2_9155615
LG2_Pat	FvH4_2	9155615	0.00	targeted
LG2_Pat	FvH4_2	9155641	0.00	included with FvH4_2_9155615
LG2_Pat	FvH4_2	9180513	0.00	included with FvH4_2_9180536
LG2_Pat	FvH4_2	9199066	0.00	targeted
LG2_Pat	FvH4_2	9222560	0.00	included with FvH4_2_9222602
LG2_Pat	FvH4_2	9231118	0.00	targeted
LG2_Pat	FvH4_2	9236743	0.00	targeted
LG2_Pat	FvH4_2	9285073	0.00	targeted
LG2_Pat	FvH4_2	9338923	0.00	included with FvH4_2_9338931
LG2_Pat	FvH4_2	9338931	0.00	targeted
LG2_Pat	FvH4_2	9364778	0.00	targeted
LG2_Pat	FvH4_2	9458778	0.00	targeted
LG2_Pat	FvH4_2	9458793	0.00	included with FvH4_2_9458778
LG2_Pat	FvH4_2	9463310	0.00	targeted
LG2_Pat	FvH4_2	9472931	0.00	targeted
LG2_Pat	FvH4_2	9487150	0.00	non-targeted
LG2_Pat	FvH4_2	9678359	0.00	targeted
LG2_Pat	FvH4_2	9703610	0.00	non-targeted
LG2_Pat	FvH4_2	9709956	0.00	targeted
LG2_Pat	FvH4_2	9744720	0.00	targeted
LG2_Pat	FvH4_2	9854712	0.00	non-targeted
LG2_Pat	FvH4_2	9854928	0.00	non-targeted
LG2_Pat	FvH4_2	9949797	0.00	targeted
LG2_Pat	FvH4_2	9990267	0.00	targeted
LG2_Pat	FvH4_2	9993021	0.00	non-targeted
LG2_Pat	FvH4_2	9993125	0.00	targeted
LG2_Pat	FvH4_2	10016320	0.00	targeted
LG2_Pat	FvH4_2	10070837	0.00	targeted
LG2_Pat	FvH4_2	10087357	0.00	targeted
LG2_Pat	FvH4_3	21482113	0.00	targeted
LG2_Pat	FvH4_5	3647180	0.00	included with FvH4_5_3647259
LG2_Pat	FvH4_5	3657358	0.00	included with FvH4_5_3657365
LG2_Pat	FvH4_5	3657461	0.00	included with FvH4_5_3657365
LG2_Pat	FvH4_5	3699859	0.00	targeted
LG2_Pat	FvH4_5	3702476	0.00	included with FvH4_5_3702434
LG2_Pat	FvH4_5	3729854	0.00	included with FvH4_5_3729938
LG2_Pat	FvH4_5	3729938	0.00	targeted
LG2_Pat	FvH4_5	3745279	0.00	targeted
LG2_Pat	FvH4_5	3751801	0.00	targeted
LG2_Pat	FvH4_5	3774015	0.00	targeted
LG2_Pat	FvH4_5	3839660	0.00	targeted
LG2_Pat	FvH4_5	3874094	0.00	targeted
LG2_Pat	FvH4_5	3899288	0.00	non-targeted
LG2_Pat	FvH4_5	3899560	0.00	non-targeted
LG2_Pat	FvH4_5	3909277	0.00	targeted
LG2_Pat	FvH4_5	3921254	0.00	targeted
LG2_Pat	FvH4_5	3921285	0.00	included with FvH4_5_3921254
LG2_Pat	FvH4_5	3921388	0.00	non-targeted
LG2_Pat	FvH4_5	3942946	0.00	targeted
LG2_Pat	FvH4_7	19075786	0.00	targeted
LG2_Pat	FvH4_0	2821654	0.00	targeted
LG2_Pat	FvH4_0	2823924	0.00	targeted
LG2_Pat	FvH4_0	2823985	0.00	included with FvH4_0_2823924
LG2_Pat	FvH4_0	2831627	0.00	non-targeted
LG2_Pat	FvH4_0	2856965	0.00	non-targeted
LG2_Pat	FvH4_0	2887920	0.00	targeted
LG2_Pat	FvH4_0	2887982	0.00	included with FvH4_0_2887920
LG2_Pat	FvH4_0	2900964	0.00	targeted
LG2_Pat	FvH4_0	2903504	0.00	targeted
LG2_Pat	FvH4_0	2903514	0.00	included with FvH4_0_2903504
LG2_Pat	FvH4_0	5979088	0.00	targeted
LG2_Pat	FvH4_0	5989019	0.00	targeted
LG2_Pat	FvH4_0	6015885	0.00	targeted
LG2_Pat	FvH4_0	6112852	0.00	targeted
LG2_Pat	FvH4_0	6132251	0.00	included with FvH4_0_6132262
LG2_Pat	FvH4_0	6140115	0.00	non-targeted
LG2_Pat	FvH4_0	6159776	0.00	included with FvH4_0_6159684
LG2_Pat	FvH4_0	6159807	0.00	non-targeted
LG2_Pat	FvH4_0	6195103	0.00	targeted
LG2_Pat	FvH4_0	6195184	0.00	included with FvH4_0_6195103
LG2_Pat	FvH4_0	6202642	0.00	targeted
LG2_Pat	FvH4_0	6224055	0.00	targeted
LG2_Pat	FvH4_0	6289729	0.00	targeted
LG2_Pat	FvH4_0	6313126	0.00	targeted
LG2_Pat	FvH4_0	6377196	0.00	targeted
LG2_Pat	FvH4_0	6417424	0.00	targeted
LG2_Pat	FvH4_0	6439630	0.00	targeted
LG2_Pat	FvH4_0	6439709	0.00	included with FvH4_0_6439630
LG2_Pat	FvH4_0	6439718	0.00	included with FvH4_0_6439630
LG2_Pat	FvH4_0	6447548	0.00	targeted
LG2_Pat	FvH4_0	6447550	0.00	included with FvH4_0_6447548
LG2_Pat	FvH4_0	6482455	0.00	included with FvH4_0_6482497
LG2_Pat	FvH4_0	6510633	0.00	targeted
LG2_Pat	FvH4_0	6574663	0.00	targeted
LG2_Pat	FvH4_0	6591254	0.00	targeted
LG2_Pat	FvH4_0	6649912	0.00	non-targeted
LG2_Pat	FvH4_0	6726868	0.00	targeted
LG2_Pat	FvH4_0	6784546	0.00	targeted
LG2_Pat	FvH4_0	6819994	0.00	targeted
LG2_Pat	FvH4_0	6820058	0.00	included with FvH4_0_6819994
LG2_Pat	FvH4_0	6820112	0.00	non-targeted
LG2_Pat	FvH4_0	7329153	0.00	non-targeted
LG2_Pat	FvH4_0	7382080	0.00	targeted
LG2_Pat	FvH4_0	7490846	0.00	included with FvH4_0_7490867
LG2_Pat	FvH4_0	7500393	0.00	targeted
LG2_Pat	FvH4_0	7500428	0.00	included with FvH4_0_7500393
LG2_Pat	FvH4_0	7504108	0.00	targeted
LG2_Pat	FvH4_0	7532741	0.00	targeted
LG2_Pat	FvH4_0	7544154	0.00	targeted
LG2_Pat	FvH4_0	7544285	0.00	non-targeted
LG2_Pat	FvH4_0	7559029	0.00	included with FvH4_0_7559063
LG2_Pat	FvH4_0	7559063	0.00	targeted
LG2_Pat	FvH4_0	7574988	0.00	targeted
LG2_Pat	FvH4_0	7574992	0.00	included with FvH4_0_7574988
LG2_Pat	FvH4_0	7575095	0.00	non-targeted
LG2_Pat	FvH4_0	7604114	0.00	included with FvH4_0_7604202
LG2_Pat	FvH4_0	7667267	0.00	non-targeted
LG2_Pat	FvH4_0	7776566	0.00	targeted
LG2_Pat	FvH4_0	7862559	0.00	targeted
LG2_Pat	FvH4_0	7871919	0.00	included with FvH4_0_7871939
LG2_Pat	FvH4_0	8026822	0.00	targeted
LG2_Pat	FvH4_0	8072125	0.00	targeted
LG2_Pat	FvH4_0	8078739	0.00	targeted
LG2_Pat	FvH4_0	8102996	0.00	targeted
LG2_Pat	FvH4_0	8141737	0.00	targeted
LG2_Pat	FvH4_2	12289689	4.17	targeted
LG2_Pat	FvH4_2	12397549	4.17	included with FvH4_2_12397481
LG2_Pat	FvH4_2	12453789	4.17	non-targeted
LG2_Pat	FvH4_2	12509020	4.17	targeted
LG2_Pat	FvH4_2	12544270	4.17	targeted
LG2_Pat	FvH4_2	12547747	4.17	targeted
LG2_Pat	FvH4_2	12559442	4.17	targeted
LG2_Pat	FvH4_2	12561712	4.17	targeted
LG2_Pat	FvH4_2	12588512	4.17	targeted
LG2_Pat	FvH4_2	12704987	4.17	targeted
LG2_Pat	FvH4_2	12787315	4.17	targeted
LG2_Pat	FvH4_2	12945761	4.17	targeted
LG2_Pat	FvH4_2	12950498	4.17	targeted
LG2_Pat	FvH4_2	12958562	4.17	targeted
LG2_Pat	FvH4_2	14279397	6.25	targeted
LG2_Pat	FvH4_2	14318619	6.25	targeted
LG2_Pat	FvH4_2	14351059	6.25	targeted
LG2_Pat	FvH4_2	14376145	4.17	targeted
LG2_Pat	FvH4_2	14408929	4.17	targeted
LG2_Pat	FvH4_2	14430741	4.17	targeted
LG2_Pat	FvH4_2	14444352	4.17	targeted
LG2_Pat	FvH4_2	14459130	4.17	included with FvH4_2_14459202
LG2_Pat	FvH4_2	14517820	4.17	non-targeted
LG2_Pat	FvH4_2	14532213	4.17	targeted
LG2_Pat	FvH4_2	14537634	4.17	targeted
LG2_Pat	FvH4_2	14537748	4.17	non-targeted
LG2_Pat	FvH4_2	14565885	4.17	targeted
LG2_Pat	FvH4_2	14593929	4.17	targeted
LG2_Pat	FvH4_2	14609960	4.17	targeted
LG2_Pat	FvH4_2	14646307	4.17	included with FvH4_2_14646252
LG2_Pat	FvH4_2	14832826	6.25	targeted
LG2_Pat	FvH4_2	14832874	6.25	included with FvH4_2_14832826
LG2_Pat	FvH4_2	14850352	6.25	targeted
LG2_Pat	FvH4_2	14909443	6.25	non-targeted
LG2_Pat	FvH4_2	14909539	6.25	included with FvH4_2_14909592
LG2_Pat	FvH4_2	15008816	6.25	targeted
LG2_Pat	FvH4_2	15027429	6.25	included with FvH4_2_15027528
LG2_Pat	FvH4_2	15112592	6.25	targeted
LG2_Pat	FvH4_2	15127735	6.25	included with FvH4_2_15127777
LG2_Pat	FvH4_2	15127777	6.25	targeted
LG2_Pat	FvH4_2	15155959	6.25	included with FvH4_2_15155906
LG2_Pat	FvH4_2	15156026	6.25	non-targeted
LG2_Pat	FvH4_2	15171138	6.25	included with FvH4_2_15171063
LG2_Pat	FvH4_2	15178933	6.25	targeted
LG2_Pat	FvH4_2	15202204	6.25	targeted
LG2_Pat	FvH4_2	15205337	6.25	targeted
LG2_Pat	FvH4_2	15253768	6.25	targeted
LG2_Pat	FvH4_2	15573732	6.25	targeted
LG2_Pat	FvH4_2	15576651	6.25	included with FvH4_2_15576699
LG2_Pat	FvH4_2	15611547	6.25	non-targeted
LG2_Pat	FvH4_2	15828576	6.25	targeted
LG2_Pat	FvH4_2	15875834	6.25	targeted
LG2_Pat	FvH4_2	15912655	6.25	targeted
LG2_Pat	FvH4_2	15923636	6.25	targeted
LG2_Pat	FvH4_2	15976325	6.25	targeted
LG2_Pat	FvH4_2	15987811	6.25	targeted
LG2_Pat	FvH4_2	16038920	6.25	included with FvH4_2_16038889
LG2_Pat	FvH4_2	16053714	6.25	targeted
LG2_Pat	FvH4_2	16074765	6.25	included with FvH4_2_16074774
LG2_Pat	FvH4_2	16074774	6.25	targeted
LG2_Pat	FvH4_2	16074896	6.25	non-targeted
LG2_Pat	FvH4_2	16103796	6.25	targeted
LG2_Pat	FvH4_2	16114274	6.25	targeted
LG2_Pat	FvH4_0	1223309	6.25	targeted
LG2_Pat	FvH4_0	1283778	6.25	targeted
LG2_Pat	FvH4_0	1292470	6.25	targeted
LG2_Pat	FvH4_0	1296737	6.25	targeted
LG2_Pat	FvH4_0	1296809	6.25	included with FvH4_0_1296737
LG2_Pat	FvH4_0	1330348	6.25	targeted
LG2_Pat	FvH4_0	1330417	6.25	included with FvH4_0_1330348
LG2_Pat	FvH4_0	1345573	6.25	included with FvH4_0_1345645
LG2_Pat	FvH4_0	1345645	6.25	targeted
LG2_Pat	FvH4_0	1358657	6.25	targeted
LG2_Pat	FvH4_0	1370690	6.25	targeted
LG2_Pat	FvH4_0	1396900	6.25	targeted
LG2_Pat	FvH4_0	1421028	6.25	targeted
LG2_Pat	FvH4_0	1421116	6.25	included with FvH4_0_1421028
LG2_Pat	FvH4_0	1459398	6.25	targeted
LG2_Pat	FvH4_0	1471209	6.25	targeted
LG2_Pat	FvH4_0	1471293	6.25	included with FvH4_0_1471209
LG2_Pat	FvH4_2	16151595	8.33	targeted
LG2_Pat	FvH4_2	16181729	8.33	included with FvH4_2_16181814
LG2_Pat	FvH4_2	16183736	8.33	targeted
LG2_Pat	FvH4_2	16183857	8.33	non-targeted
LG2_Pat	FvH4_2	16192923	8.33	targeted
LG2_Pat	FvH4_2	16244955	8.33	included with FvH4_2_16244926
LG2_Pat	FvH4_2	16269084	10.42	targeted
LG2_Pat	FvH4_2	16276466	10.42	included with FvH4_2_16276381
LG2_Pat	FvH4_2	16289225	10.42	targeted
LG2_Pat	FvH4_2	16368004	10.42	targeted
LG2_Pat	FvH4_2	16401675	10.42	targeted
LG2_Pat	FvH4_2	16421523	12.50	targeted
LG2_Pat	FvH4_2	16456168	12.50	included with FvH4_2_16456197
LG2_Pat	FvH4_2	16456197	12.50	targeted
LG2_Pat	FvH4_2	16583918	12.50	targeted
LG2_Pat	FvH4_2	16599263	12.50	targeted
LG2_Pat	FvH4_2	16605718	12.50	targeted
LG2_Pat	FvH4_2	16635517	12.50	targeted
LG2_Pat	FvH4_2	16635528	12.50	included with FvH4_2_16635517
LG2_Pat	FvH4_2	16687225	12.50	targeted
LG2_Pat	FvH4_2	16698799	12.50	targeted
LG2_Pat	FvH4_2	16698907	12.50	non-targeted
LG2_Pat	FvH4_2	16708461	12.50	targeted
LG2_Pat	FvH4_2	16708482	12.50	included with FvH4_2_16708461
LG2_Pat	FvH4_2	16725383	12.50	included with FvH4_2_16725329
LG2_Pat	FvH4_2	16763358	12.50	targeted
LG2_Pat	FvH4_2	16776576	12.50	targeted
LG2_Pat	FvH4_2	16785478	12.50	non-targeted
LG2_Pat	FvH4_2	16887952	12.50	included with FvH4_2_16888010
LG2_Pat	FvH4_2	16888106	12.50	included with FvH4_2_16888010
LG2_Pat	FvH4_2	16896111	12.50	targeted
LG2_Pat	FvH4_2	16940203	12.50	non-targeted
LG2_Pat	FvH4_2	16962056	12.50	targeted
LG2_Pat	FvH4_2	16980232	12.50	targeted
LG2_Pat	FvH4_2	17030637	12.50	targeted
LG2_Pat	FvH4_2	17036681	12.50	targeted
LG2_Pat	FvH4_2	17062445	12.50	targeted
LG2_Pat	FvH4_2	17131643	12.50	included with FvH4_2_17131651
LG2_Pat	FvH4_2	17131651	12.50	targeted
LG2_Pat	FvH4_2	17141981	12.50	non-targeted
LG2_Pat	FvH4_2	17142170	12.50	included with FvH4_2_17142105
LG2_Pat	FvH4_2	17155040	12.50	targeted
LG2_Pat	FvH4_2	17166918	12.50	included with FvH4_2_17166921
LG2_Pat	FvH4_2	17166921	12.50	targeted
LG2_Pat	FvH4_2	17391177	14.58	non-targeted
LG2_Pat	FvH4_2	17409025	14.58	targeted
LG2_Pat	FvH4_2	17414258	14.58	targeted
LG2_Pat	FvH4_2	17414323	14.58	included with FvH4_2_17414258
LG2_Pat	FvH4_2	17455549	14.58	targeted
LG2_Pat	FvH4_2	17467468	14.58	targeted
LG2_Pat	FvH4_6	13197950	16.67	targeted
LG2_Pat	FvH4_6	13198086	16.67	non-targeted
LG2_Pat	FvH4_6	13326396	16.67	targeted
LG2_Pat	FvH4_6	13387524	16.67	targeted
LG2_Pat	FvH4_6	13393504	16.67	targeted
LG2_Pat	FvH4_6	13405322	16.67	included with FvH4_6_13405233
LG2_Pat	FvH4_6	13440430	16.67	targeted
LG2_Pat	FvH4_6	13522335	16.67	non-targeted
LG2_Pat	FvH4_6	13522347	16.67	included with FvH4_6_13522445
LG2_Pat	FvH4_6	13522445	16.67	targeted
LG2_Pat	FvH4_6	13574265	16.67	targeted
LG2_Pat	FvH4_6	13633527	16.67	targeted
LG2_Pat	FvH4_0	9068552	16.67	included with FvH4_0_9068495
LG2_Pat	FvH4_0	9094127	16.67	targeted
LG2_Pat	FvH4_0	9128415	16.67	targeted
LG2_Pat	FvH4_0	9128493	16.67	included with FvH4_0_9128415
LG2_Pat	FvH4_0	9167194	16.67	included with FvH4_0_9167288
LG2_Pat	FvH4_0	9167280	16.67	included with FvH4_0_9167288
LG2_Pat	FvH4_0	9167288	16.67	targeted
LG2_Pat	FvH4_0	9171187	16.67	targeted
LG2_Pat	FvH4_0	9171337	16.67	non-targeted
LG2_Pat	FvH4_0	9214112	16.67	targeted
LG2_Pat	FvH4_0	9237405	16.67	included with FvH4_0_9237470
LG2_Pat	FvH4_0	9237470	16.67	targeted
LG2_Pat	FvH4_0	9426251	16.67	targeted
LG2_Pat	FvH4_0	9503512	16.67	included with FvH4_0_9503519
LG2_Pat	FvH4_0	9503519	16.67	targeted
LG2_Pat	FvH4_0	9503551	16.67	included with FvH4_0_9503519
LG2_Pat	FvH4_0	9547151	16.67	targeted
LG2_Pat	FvH4_0	9576960	16.67	included with FvH4_0_9576963
LG2_Pat	FvH4_0	9598185	16.67	targeted
LG2_Pat	FvH4_0	9645496	16.67	targeted
LG2_Pat	FvH4_0	9645625	16.67	non-targeted
LG2_Pat	FvH4_0	9670989	16.67	targeted
LG2_Pat	FvH4_0	9701547	16.67	targeted
LG2_Pat	FvH4_0	9713462	16.67	targeted
LG2_Pat	FvH4_0	9723633	16.67	targeted
LG2_Pat	FvH4_0	9723639	16.67	included with FvH4_0_9723633
LG2_Pat	FvH4_0	9835333	16.67	targeted
LG2_Pat	FvH4_2	17558416	18.75	targeted
LG2_Pat	FvH4_2	17558514	18.75	included with FvH4_2_17558416
LG2_Pat	FvH4_2	17571409	18.75	targeted
LG2_Pat	FvH4_2	17574207	18.75	targeted
LG2_Pat	FvH4_2	17640375	18.75	targeted
LG2_Pat	FvH4_2	17640430	18.75	included with FvH4_2_17640375
LG2_Pat	FvH4_2	17669864	18.75	targeted
LG2_Pat	FvH4_2	17687546	18.75	targeted
LG2_Pat	FvH4_2	17741212	18.75	targeted
LG2_Pat	FvH4_2	17759599	18.75	included with FvH4_2_17759674
LG2_Pat	FvH4_2	17759674	18.75	targeted
LG2_Pat	FvH4_2	17759693	18.75	included with FvH4_2_17759674
LG2_Pat	FvH4_2	17764246	18.75	non-targeted
LG2_Pat	FvH4_2	17764371	18.75	targeted
LG2_Pat	FvH4_2	17781640	18.75	targeted
LG2_Pat	FvH4_2	17785417	18.75	targeted
LG2_Pat	FvH4_2	17847803	18.75	targeted
LG2_Pat	FvH4_2	17857410	18.75	targeted
LG2_Pat	FvH4_2	17884806	18.75	targeted
LG2_Pat	FvH4_2	17884821	18.75	included with FvH4_2_17884806
LG2_Pat	FvH4_2	17936426	18.75	targeted
LG2_Pat	FvH4_2	17956157	18.75	targeted
LG2_Pat	FvH4_2	18003541	18.75	targeted
LG2_Pat	FvH4_2	18222632	18.75	targeted
LG2_Pat	FvH4_2	18240130	18.75	targeted
LG2_Pat	FvH4_2	18258678	18.75	targeted
LG2_Pat	FvH4_2	18258783	18.75	non-targeted
LG2_Pat	FvH4_2	18282267	18.75	targeted
LG2_Pat	FvH4_2	18342880	18.75	included with FvH4_2_18342891
LG2_Pat	FvH4_2	18342891	18.75	targeted
LG2_Pat	FvH4_2	18342936	18.75	included with FvH4_2_18342891
LG2_Pat	FvH4_2	18389850	18.75	targeted
LG2_Pat	FvH4_2	18580059	18.75	targeted
LG2_Pat	FvH4_2	18582236	18.75	targeted
LG2_Pat	FvH4_2	18593584	18.75	targeted
LG2_Pat	FvH4_2	18685309	35.42	included with FvH4_2_18685360
LG2_Pat	FvH4_2	18685360	35.42	targeted
LG2_Pat	FvH4_2	18714738	35.42	targeted
LG2_Pat	FvH4_2	18719258	35.42	targeted
LG2_Pat	FvH4_2	18730125	35.42	targeted
LG2_Pat	FvH4_2	18775914	35.42	targeted
LG2_Pat	FvH4_2	18801891	35.42	included with FvH4_2_18801816
LG2_Pat	FvH4_2	18966725	35.42	targeted
LG2_Pat	FvH4_2	18975312	35.42	included with FvH4_2_18975308
LG2_Pat	FvH4_2	18989887	35.42	targeted
LG2_Pat	FvH4_2	19007701	35.42	targeted
LG2_Pat	FvH4_2	19038144	35.42	included with FvH4_2_19038145
LG2_Pat	FvH4_2	19038145	35.42	targeted
LG2_Pat	FvH4_2	19048372	35.42	non-targeted
LG2_Pat	FvH4_2	19064163	35.42	targeted
LG2_Pat	FvH4_2	19064221	35.42	included with FvH4_2_19064163
LG2_Pat	FvH4_2	19090673	35.42	included with FvH4_2_19090691
LG2_Pat	FvH4_2	19099124	35.42	targeted
LG2_Pat	FvH4_2	19161324	35.42	included with FvH4_2_19161406
LG2_Pat	FvH4_2	19230429	31.25	targeted
LG2_Pat	FvH4_2	19253556	31.25	targeted
LG2_Pat	FvH4_2	19328993	31.25	included with FvH4_2_19328951
LG2_Pat	FvH4_2	19334627	31.25	non-targeted
LG2_Pat	FvH4_2	19365473	29.17	targeted
LG2_Pat	FvH4_2	19508156	29.17	targeted
LG2_Pat	FvH4_2	19534621	29.17	targeted
LG2_Pat	FvH4_2	19616386	27.08	targeted
LG2_Pat	FvH4_2	19616427	27.08	included with FvH4_2_19616386
LG2_Pat	FvH4_2	19616515	27.08	non-targeted
LG2_Pat	FvH4_2	19672452	27.08	targeted
LG2_Pat	FvH4_2	19672459	27.08	included with FvH4_2_19672452
LG2_Pat	FvH4_2	19692340	27.08	included with FvH4_2_19692393
LG2_Pat	FvH4_2	19692393	27.08	targeted
LG2_Pat	FvH4_2	19692415	27.08	included with FvH4_2_19692393
LG2_Pat	FvH4_2	19724073	27.08	targeted
LG2_Pat	FvH4_2	19770488	27.08	targeted
LG2_Pat	FvH4_2	19783020	27.08	targeted
LG2_Pat	FvH4_2	19898204	27.08	targeted
LG2_Pat	FvH4_2	19959033	22.92	targeted
LG2_Pat	FvH4_2	19971720	22.92	non-targeted
LG2_Pat	FvH4_2	19980366	22.92	targeted
LG2_Pat	FvH4_2	19993870	22.92	targeted
LG2_Pat	FvH4_2	20004018	22.92	targeted
LG2_Pat	FvH4_2	20055782	22.92	targeted
LG2_Pat	FvH4_2	20085974	22.92	included with FvH4_2_20086021
LG2_Pat	FvH4_2	20096067	22.92	targeted
LG2_Pat	FvH4_2	20115397	22.92	targeted
LG2_Pat	FvH4_2	20133207	22.92	targeted
LG2_Pat	FvH4_2	20150979	22.92	targeted
LG2_Pat	FvH4_2	20199470	22.92	targeted
LG2_Pat	FvH4_2	20234083	22.92	targeted
LG2_Pat	FvH4_2	20242220	22.92	targeted
LG2_Pat	FvH4_2	20246524	22.92	targeted
LG2_Pat	FvH4_2	20265418	20.83	targeted
LG2_Pat	FvH4_2	20296087	20.83	targeted
LG2_Pat	FvH4_2	20324110	20.83	targeted
LG2_Pat	FvH4_2	20339267	20.83	included with FvH4_2_20339229
LG2_Pat	FvH4_2	20440070	20.83	targeted
LG2_Pat	FvH4_2	20449255	20.83	targeted
LG2_Pat	FvH4_2	20595426	20.83	targeted
LG2_Pat	FvH4_2	20628884	18.75	targeted
LG2_Pat	FvH4_2	20629001	18.75	non-targeted
LG2_Pat	FvH4_2	20636878	18.75	targeted
LG2_Pat	FvH4_2	20658104	18.75	targeted
LG2_Pat	FvH4_2	20658187	18.75	included with FvH4_2_20658104
LG2_Pat	FvH4_2	20663825	18.75	targeted
LG2_Pat	FvH4_2	20684866	18.75	targeted
LG2_Pat	FvH4_2	20723555	18.75	targeted
LG2_Pat	FvH4_2	21055307	18.75	targeted
LG2_Pat	FvH4_2	21072717	18.75	included with FvH4_2_21072737
LG2_Pat	FvH4_2	21123700	18.75	targeted
LG2_Pat	FvH4_2	21147376	18.75	targeted
LG2_Pat	FvH4_2	21197304	18.75	targeted
LG2_Pat	FvH4_2	21306729	18.75	targeted
LG2_Pat	FvH4_2	21325469	18.75	targeted
LG2_Pat	FvH4_2	21325536	18.75	included with FvH4_2_21325469
LG2_Pat	FvH4_2	21325617	18.75	non-targeted
LG2_Pat	FvH4_2	21329210	18.75	targeted
LG2_Pat	FvH4_2	21352629	18.75	targeted
LG2_Pat	FvH4_2	21402503	18.75	included with FvH4_2_21402441
LG2_Pat	FvH4_2	21415421	18.75	included with FvH4_2_21415420
LG2_Pat	FvH4_2	21665165	52.08	targeted
LG2_Pat	FvH4_2	21665214	52.08	included with FvH4_2_21665165
LG2_Pat	FvH4_2	21749567	52.08	targeted
LG2_Pat	FvH4_2	21798972	52.08	targeted
LG2_Pat	FvH4_2	21839060	52.08	targeted
LG2_Pat	FvH4_2	21868127	52.08	targeted
LG2_Pat	FvH4_2	21869268	52.08	targeted
LG2_Pat	FvH4_2	21934296	50.00	targeted
LG2_Pat	FvH4_2	21996198	50.00	targeted
LG2_Pat	FvH4_2	22007830	50.00	targeted
LG2_Pat	FvH4_2	22021934	50.00	targeted
LG2_Pat	FvH4_2	22034073	50.00	included with FvH4_2_22034154
LG2_Pat	FvH4_2	22034154	50.00	targeted
LG2_Pat	FvH4_2	22061310	50.00	targeted
LG2_Pat	FvH4_2	22121046	50.00	included with FvH4_2_22121041
LG2_Pat	FvH4_2	22215141	43.75	targeted
LG2_Pat	FvH4_2	22220527	43.75	targeted
LG2_Pat	FvH4_2	22260094	43.75	included with FvH4_2_22260097
LG2_Pat	FvH4_2	22260097	43.75	targeted
LG2_Pat	FvH4_2	22262825	43.75	targeted
LG2_Pat	FvH4_2	22271900	43.75	targeted
LG2_Pat	FvH4_2	22271954	43.75	included with FvH4_2_22271900
LG2_Pat	FvH4_2	22277708	43.75	included with FvH4_2_22277636
LG2_Pat	FvH4_2	22284258	43.75	targeted
LG2_Pat	FvH4_2	22308933	43.75	targeted
LG2_Pat	FvH4_2	22314260	43.75	targeted
LG2_Pat	FvH4_2	22325354	43.75	targeted
LG2_Pat	FvH4_2	22326686	43.75	targeted
LG2_Pat	FvH4_2	22326746	43.75	included with FvH4_2_22326686
LG2_Pat	FvH4_2	22342933	43.75	targeted
LG2_Pat	FvH4_2	22355938	43.75	targeted
LG2_Pat	FvH4_2	22478191	43.75	targeted
LG2_Pat	FvH4_2	22483677	43.75	targeted
LG2_Pat	FvH4_2	22488322	43.75	targeted
LG2_Pat	FvH4_2	22502630	43.75	targeted
LG2_Pat	FvH4_2	22505404	43.75	included with FvH4_2_22505466
LG2_Pat	FvH4_2	22505466	43.75	targeted
LG2_Pat	FvH4_2	22589028	39.58	targeted
LG2_Pat	FvH4_2	22594743	37.50	non-targeted
LG2_Pat	FvH4_2	22656430	35.42	targeted
LG2_Pat	FvH4_2	22660477	35.42	included with FvH4_2_22660463
LG2_Pat	FvH4_2	22660575	35.42	non-targeted
LG2_Pat	FvH4_2	22667356	35.42	targeted
LG2_Pat	FvH4_2	22671975	35.42	non-targeted
LG2_Pat	FvH4_2	22672089	35.42	targeted
LG2_Pat	FvH4_2	22701249	35.42	non-targeted
LG2_Pat	FvH4_2	22701358	35.42	targeted
LG3_Pat	FvH4_5	17980	14.58	included with FvH4_5_17932
LG3_Pat	FvH4_5	31089	14.58	targeted
LG3_Pat	FvH4_5	31101	14.58	included with FvH4_5_31089
LG3_Pat	FvH4_3	191309	14.58	non-targeted
LG3_Pat	FvH4_3	227578	12.50	non-targeted
LG3_Pat	FvH4_3	230625	12.50	targeted
LG3_Pat	FvH4_3	238838	12.50	targeted
LG3_Pat	FvH4_3	238937	12.50	included with FvH4_3_238838
LG3_Pat	FvH4_3	255636	12.50	included with FvH4_3_255600
LG3_Pat	FvH4_3	272191	12.50	targeted
LG3_Pat	FvH4_3	305305	12.50	targeted
LG3_Pat	FvH4_3	315987	12.50	included with FvH4_3_315973
LG3_Pat	FvH4_3	323345	12.50	targeted
LG3_Pat	FvH4_3	336357	12.50	targeted
LG3_Pat	FvH4_3	336471	12.50	non-targeted
LG3_Pat	FvH4_3	340124	12.50	targeted
LG3_Pat	FvH4_3	395302	4.17	targeted
LG3_Pat	FvH4_3	395375	4.17	included with FvH4_3_395302
LG3_Pat	FvH4_3	400819	4.17	included with FvH4_3_400849
LG3_Pat	FvH4_3	400849	4.17	targeted
LG3_Pat	FvH4_3	461558	4.17	targeted
LG3_Pat	FvH4_3	461571	4.17	included with FvH4_3_461558
LG3_Pat	FvH4_3	483539	4.17	targeted
LG3_Pat	FvH4_3	483559	4.17	included with FvH4_3_483539
LG3_Pat	FvH4_3	656154	2.08	targeted
LG3_Pat	FvH4_3	667597	2.08	targeted
LG3_Pat	FvH4_3	712448	2.08	targeted
LG3_Pat	FvH4_3	717575	2.08	included with FvH4_3_717608
LG3_Pat	FvH4_3	717608	2.08	targeted
LG3_Pat	FvH4_3	968866	0.00	targeted
LG3_Pat	FvH4_3	988386	0.00	included with FvH4_3_988409
LG3_Pat	FvH4_3	988409	0.00	targeted
LG3_Pat	FvH4_3	990917	0.00	included with FvH4_3_990979
LG3_Pat	FvH4_3	1532860	29.17	targeted
LG3_Pat	FvH4_3	1533981	29.17	targeted
LG3_Pat	FvH4_3	1591187	29.17	targeted
LG3_Pat	FvH4_3	1616574	29.17	targeted
LG3_Pat	FvH4_3	1644092	29.17	targeted
LG3_Pat	FvH4_3	1679425	29.17	targeted
LG3_Pat	FvH4_3	1688332	29.17	targeted
LG3_Pat	FvH4_3	1773495	29.17	non-targeted
LG3_Pat	FvH4_3	1795781	29.17	targeted
LG3_Pat	FvH4_3	1795820	29.17	included with FvH4_3_1795781
LG3_Pat	FvH4_3	1830086	29.17	targeted
LG3_Pat	FvH4_3	1953333	29.17	targeted
LG3_Pat	FvH4_3	2080662	29.17	targeted
LG3_Pat	FvH4_3	2093746	29.17	included with FvH4_3_2093764
LG3_Pat	FvH4_3	2093764	29.17	targeted
LG3_Pat	FvH4_3	2158489	29.17	targeted
LG3_Pat	FvH4_3	2198497	27.08	included with FvH4_3_2198596
LG3_Pat	FvH4_3	2198596	27.08	targeted
LG3_Pat	FvH4_3	2226808	27.08	targeted
LG3_Pat	FvH4_3	2226815	27.08	included with FvH4_3_2226808
LG3_Pat	FvH4_3	2237387	27.08	targeted
LG3_Pat	FvH4_3	2239543	27.08	targeted
LG3_Pat	FvH4_3	2365448	27.08	targeted
LG3_Pat	FvH4_1	19536588	27.08	included with FvH4_1_19536623
LG3_Pat	FvH4_1	19536624	27.08	included with FvH4_1_19536623
LG3_Pat	FvH4_3	2428671	25.00	targeted
LG3_Pat	FvH4_3	2529225	25.00	included with FvH4_3_2529167
LG3_Pat	FvH4_3	2705791	25.00	targeted
LG3_Pat	FvH4_3	2734027	22.92	targeted
LG3_Pat	FvH4_3	2793619	22.92	targeted
LG3_Pat	FvH4_3	2807890	20.83	targeted
LG3_Pat	FvH4_3	2828019	20.83	non-targeted
LG3_Pat	FvH4_3	2940218	18.75	targeted
LG3_Pat	FvH4_3	2982091	18.75	included with FvH4_3_2982084
LG3_Pat	FvH4_3	3027310	18.75	targeted
LG3_Pat	FvH4_3	3105322	18.75	non-targeted
LG3_Pat	FvH4_3	3137353	18.75	included with FvH4_3_3137391
LG3_Pat	FvH4_3	3153345	18.75	non-targeted
LG3_Pat	FvH4_3	3257315	18.75	targeted
LG3_Pat	FvH4_3	3271789	18.75	targeted
LG3_Pat	FvH4_3	3271800	18.75	included with FvH4_3_3271789
LG3_Pat	FvH4_3	3319351	18.75	included with FvH4_3_3319420
LG3_Pat	FvH4_3	3319420	18.75	targeted
LG3_Pat	FvH4_3	3873751	31.25	targeted
LG3_Pat	FvH4_3	3894375	31.25	targeted
LG3_Pat	FvH4_3	3941393	31.25	targeted
LG3_Pat	FvH4_3	4116847	29.17	targeted
LG3_Pat	FvH4_3	4179179	29.17	included with FvH4_3_4179192
LG3_Pat	FvH4_3	4179305	29.17	non-targeted
LG3_Pat	FvH4_3	4369946	31.25	included with FvH4_3_4369899
LG3_Pat	FvH4_3	4421078	33.33	targeted
LG3_Pat	FvH4_3	4433143	33.33	included with FvH4_3_4433132
LG3_Pat	FvH4_3	4436319	33.33	targeted
LG3_Pat	FvH4_3	4450828	33.33	included with FvH4_3_4450730
LG3_Pat	FvH4_3	4468917	33.33	targeted
LG3_Pat	FvH4_3	4485463	33.33	targeted
LG3_Pat	FvH4_3	4487173	33.33	targeted
LG3_Pat	FvH4_3	4505923	33.33	targeted
LG3_Pat	FvH4_3	4545229	33.33	included with FvH4_3_4545256
LG3_Pat	FvH4_3	4545248	33.33	included with FvH4_3_4545256
LG3_Pat	FvH4_3	4545294	33.33	included with FvH4_3_4545256
LG3_Pat	FvH4_3	4609201	33.33	targeted
LG3_Pat	FvH4_3	4641124	33.33	included with FvH4_3_4641052
LG3_Pat	FvH4_3	4651845	33.33	included with FvH4_3_4651821
LG3_Pat	FvH4_3	4665513	33.33	targeted
LG3_Pat	FvH4_3	5016592	33.33	targeted
LG3_Pat	FvH4_3	5081661	33.33	non-targeted
LG3_Pat	FvH4_3	5081787	33.33	targeted
LG3_Pat	FvH4_3	5081811	33.33	included with FvH4_3_5081787
LG3_Pat	FvH4_3	5081891	33.33	non-targeted
LG3_Pat	FvH4_3	5090384	31.25	targeted
LG3_Pat	FvH4_3	5115133	31.25	targeted
LG3_Pat	FvH4_3	5115146	31.25	included with FvH4_3_5115133
LG3_Pat	FvH4_3	5120437	31.25	targeted
LG3_Pat	FvH4_3	5120500	31.25	included with FvH4_3_5120437
LG3_Pat	FvH4_3	5176752	31.25	targeted
LG3_Pat	FvH4_3	5208069	31.25	non-targeted
LG3_Pat	FvH4_3	5237052	31.25	included with FvH4_3_5237043
LG3_Pat	FvH4_3	5241565	31.25	targeted
LG3_Pat	FvH4_3	5263023	31.25	included with FvH4_3_5263025
LG3_Pat	FvH4_3	5271119	31.25	targeted
LG3_Pat	FvH4_3	5398419	33.33	included with FvH4_3_5398504
LG3_Pat	FvH4_3	5660058	33.33	included with FvH4_3_5660104
LG3_Pat	FvH4_3	5838601	35.42	targeted
LG3_Pat	FvH4_3	5982526	35.42	targeted
LG3_Pat	FvH4_3	6098200	35.42	included with FvH4_3_6098127
LG3_Pat	FvH4_3	6120323	35.42	targeted
LG3_Pat	FvH4_3	6120394	35.42	included with FvH4_3_6120323
LG3_Pat	FvH4_3	7857053	35.42	targeted
LG3_Pat	FvH4_3	7905439	35.42	targeted
LG3_Pat	FvH4_3	7909612	35.42	targeted
LG3_Pat	FvH4_3	7993949	35.42	targeted
LG3_Pat	FvH4_3	8035526	35.42	targeted
LG3_Pat	FvH4_3	8065733	35.42	included with FvH4_3_8065812
LG3_Pat	FvH4_3	8065812	35.42	targeted
LG3_Pat	FvH4_3	8082554	35.42	included with FvH4_3_8082490
LG3_Pat	FvH4_3	8084225	35.42	targeted
LG3_Pat	FvH4_3	8128623	35.42	targeted
LG3_Pat	FvH4_3	8172785	35.42	targeted
LG3_Pat	FvH4_3	8245518	35.42	targeted
LG3_Pat	FvH4_3	8262532	35.42	included with FvH4_3_8262603
LG3_Pat	FvH4_3	8262603	35.42	targeted
LG3_Pat	FvH4_3	8353114	35.42	included with FvH4_3_8353202
LG3_Pat	FvH4_3	8353202	35.42	targeted
LG3_Pat	FvH4_3	8422482	35.42	targeted
LG3_Pat	FvH4_3	8422558	35.42	included with FvH4_3_8422482
LG3_Pat	FvH4_3	8434061	35.42	targeted
LG3_Pat	FvH4_3	8434089	35.42	included with FvH4_3_8434061
LG3_Pat	FvH4_3	8460998	35.42	included with FvH4_3_8461094
LG3_Pat	FvH4_3	8485846	35.42	targeted
LG3_Pat	FvH4_3	8597126	35.42	targeted
LG3_Pat	FvH4_4	8400178	35.42	targeted
LG3_Pat	FvH4_3	27911780	45.83	targeted
LG3_Pat	FvH4_3	27919820	45.83	targeted
LG3_Pat	FvH4_3	27921835	45.83	targeted
LG3_Pat	FvH4_3	27933200	45.83	targeted
LG3_Pat	FvH4_3	27944062	45.83	targeted
LG3_Pat	FvH4_3	27945100	45.83	targeted
LG3_Pat	FvH4_3	28046579	47.92	non-targeted
LG3_Pat	FvH4_3	28046607	47.92	included with FvH4_3_28046701
LG3_Pat	FvH4_3	28046701	47.92	targeted
LG3_Pat	FvH4_3	28144626	47.92	included with FvH4_3_28144534
LG3_Pat	FvH4_3	28368841	47.92	targeted
LG3_Pat	FvH4_3	28392420	47.92	targeted
LG3_Pat	FvH4_3	28524881	50.00	targeted
LG3_Pat	FvH4_3	28571016	50.00	targeted
LG3_Pat	FvH4_3	29200867	41.67	targeted
LG3_Pat	FvH4_3	29203681	41.67	targeted
LG3_Pat	FvH4_3	29219175	41.67	targeted
LG3_Pat	FvH4_3	29241550	41.67	targeted
LG3_Pat	FvH4_3	29273602	43.75	targeted
LG3_Pat	FvH4_3	29281362	43.75	targeted
LG3_Pat	FvH4_3	29324390	41.67	included with FvH4_3_29324485
LG3_Pat	FvH4_3	29336306	41.67	targeted
LG3_Pat	FvH4_3	29354691	41.67	targeted
LG3_Pat	FvH4_3	29446540	41.67	targeted
LG3_Pat	FvH4_3	29449550	41.67	targeted
LG3_Pat	FvH4_3	29686250	43.75	targeted
LG3_Pat	FvH4_3	29693154	43.75	targeted
LG3_Pat	FvH4_3	29821449	43.75	targeted
LG3_Pat	FvH4_3	29822791	43.75	targeted
LG3_Pat	FvH4_3	29862030	43.75	targeted
LG3_Pat	FvH4_3	29886652	43.75	targeted
LG3_Pat	FvH4_3	29921102	43.75	targeted
LG3_Pat	FvH4_3	30034515	43.75	targeted
LG3_Pat	FvH4_3	30043335	43.75	targeted
LG3_Pat	FvH4_3	30043377	43.75	included with FvH4_3_30043335
LG3_Pat	FvH4_3	30073133	43.75	targeted
LG3_Pat	FvH4_3	30080925	43.75	targeted
LG3_Pat	FvH4_3	30080977	43.75	included with FvH4_3_30080925
LG3_Pat	FvH4_3	30089009	43.75	targeted
LG3_Pat	FvH4_3	30195417	43.75	targeted
LG3_Pat	FvH4_3	30221657	43.75	targeted
LG3_Pat	FvH4_3	30250005	43.75	targeted
LG3_Pat	FvH4_3	30313497	43.75	targeted
LG3_Pat	FvH4_3	30313546	43.75	included with FvH4_3_30313497
LG3_Pat	FvH4_3	30320910	45.83	targeted
LG3_Pat	FvH4_3	30410978	45.83	targeted
LG3_Pat	FvH4_3	30411076	45.83	included with FvH4_3_30410978
LG3_Pat	FvH4_3	30436127	45.83	included with FvH4_3_30436208
LG3_Pat	FvH4_3	30436208	45.83	targeted
LG3_Pat	FvH4_3	30625190	50.00	included with FvH4_3_30625257
LG3_Pat	FvH4_3	30625257	50.00	targeted
LG3_Pat	FvH4_3	30664079	50.00	non-targeted
LG3_Pat	FvH4_3	30672490	50.00	targeted
LG3_Pat	FvH4_3	30687474	50.00	non-targeted
LG3_Pat	FvH4_3	30687483	50.00	included with FvH4_3_30687581
LG3_Pat	FvH4_3	30687510	50.00	included with FvH4_3_30687581
LG3_Pat	FvH4_3	30687511	50.00	included with FvH4_3_30687581
LG3_Pat	FvH4_3	30687581	50.00	targeted
LG3_Pat	FvH4_3	30687641	50.00	included with FvH4_3_30687581
LG3_Pat	FvH4_3	30772188	50.00	targeted
LG3_Pat	FvH4_3	30772297	50.00	non-targeted
LG3_Pat	FvH4_3	30779428	50.00	targeted
LG3_Pat	FvH4_3	30779460	50.00	included with FvH4_3_30779428
LG3_Pat	FvH4_3	30817695	50.00	targeted
LG3_Pat	FvH4_3	31077251	45.83	targeted
LG3_Pat	FvH4_3	31103095	45.83	targeted
LG3_Pat	FvH4_3	31103241	45.83	non-targeted
LG3_Pat	FvH4_3	31104297	45.83	targeted
LG3_Pat	FvH4_3	31117058	45.83	targeted
LG3_Pat	FvH4_3	31177739	45.83	included with FvH4_3_31177775
LG3_Pat	FvH4_3	31177775	45.83	targeted
LG3_Pat	FvH4_3	31181232	43.75	targeted
LG3_Pat	FvH4_3	31181247	43.75	included with FvH4_3_31181232
LG3_Pat	FvH4_3	31190151	43.75	targeted
LG3_Pat	FvH4_3	31203121	43.75	targeted
LG3_Pat	FvH4_3	31206094	43.75	targeted
LG3_Pat	FvH4_3	31239707	43.75	targeted
LG3_Pat	FvH4_3	31239817	43.75	non-targeted
LG4_Pat	FvH4_4	361291	0.00	targeted
LG4_Pat	FvH4_4	380632	0.00	targeted
LG4_Pat	FvH4_4	424270	0.00	targeted
LG4_Pat	FvH4_4	426165	0.00	targeted
LG4_Pat	FvH4_4	642715	0.00	targeted
LG4_Pat	FvH4_4	657816	0.00	targeted
LG4_Pat	FvH4_4	731145	0.00	targeted
LG4_Pat	FvH4_4	748610	0.00	non-targeted
LG4_Pat	FvH4_4	776891	0.00	targeted
LG4_Pat	FvH4_4	776933	0.00	included with FvH4_4_776891
LG4_Pat	FvH4_4	786454	0.00	targeted
LG4_Pat	FvH4_4	796364	0.00	included with FvH4_4_796384
LG4_Pat	FvH4_4	835216	0.00	targeted
LG4_Pat	FvH4_4	835247	0.00	included with FvH4_4_835216
LG4_Pat	FvH4_4	870118	0.00	targeted
LG4_Pat	FvH4_4	886908	0.00	non-targeted
LG4_Pat	FvH4_4	887026	0.00	targeted
LG4_Pat	FvH4_4	887142	0.00	non-targeted
LG4_Pat	FvH4_4	927145	0.00	included with FvH4_4_927192
LG4_Pat	FvH4_4	962821	0.00	targeted
LG4_Pat	FvH4_4	1116239	0.00	targeted
LG4_Pat	FvH4_4	1133461	0.00	targeted
LG4_Pat	FvH4_4	1133466	0.00	included with FvH4_4_1133461
LG4_Pat	FvH4_4	1421161	0.00	non-targeted
LG4_Pat	FvH4_4	1489035	0.00	non-targeted
LG4_Pat	FvH4_4	1520504	0.00	non-targeted
LG4_Pat	FvH4_4	1520629	0.00	targeted
LG4_Pat	FvH4_4	1597764	0.00	targeted
LG4_Pat	FvH4_4	1605263	0.00	targeted
LG4_Pat	FvH4_4	1646617	0.00	targeted
LG4_Pat	FvH4_4	1687092	0.00	targeted
LG4_Pat	FvH4_4	1697113	0.00	non-targeted
LG4_Pat	FvH4_4	1781137	0.00	targeted
LG4_Pat	FvH4_4	1827090	0.00	targeted
LG4_Pat	FvH4_4	1966895	0.00	included with FvH4_4_1966831
LG4_Pat	FvH4_4	1991319	0.00	targeted
LG4_Pat	FvH4_4	2256587	0.00	targeted
LG4_Pat	FvH4_4	2617244	0.00	targeted
LG4_Pat	FvH4_4	2628758	0.00	targeted
LG4_Pat	FvH4_4	2642877	0.00	targeted
LG4_Pat	FvH4_4	2680351	0.00	targeted
LG4_Pat	FvH4_4	2924842	0.00	targeted
LG4_Pat	FvH4_4	2932376	0.00	targeted
LG4_Pat	FvH4_4	2942123	0.00	targeted
LG4_Pat	FvH4_4	2948999	0.00	targeted
LG4_Pat	FvH4_4	2991422	0.00	targeted
LG4_Pat	FvH4_4	3021912	0.00	included with FvH4_4_3021837
LG4_Pat	FvH4_4	3042121	0.00	targeted
LG4_Pat	FvH4_4	3094483	0.00	targeted
LG4_Pat	FvH4_4	3132143	0.00	included with FvH4_4_3132115
LG4_Pat	FvH4_4	3193814	0.00	included with FvH4_4_3193888
LG4_Pat	FvH4_4	3208413	0.00	targeted
LG4_Pat	FvH4_4	3229984	0.00	targeted
LG4_Pat	FvH4_4	3239144	0.00	targeted
LG4_Pat	FvH4_4	3256629	0.00	included with FvH4_4_3256703
LG4_Pat	FvH4_4	3294421	0.00	targeted
LG4_Pat	FvH4_4	3363862	0.00	targeted
LG4_Pat	FvH4_4	3363988	0.00	non-targeted
LG4_Pat	FvH4_4	3388202	0.00	targeted
LG4_Pat	FvH4_4	3388334	0.00	non-targeted
LG4_Pat	FvH4_4	3410840	0.00	non-targeted
LG4_Pat	FvH4_4	3425116	0.00	included with FvH4_4_3425158
LG4_Pat	FvH4_4	3425158	0.00	targeted
LG4_Pat	FvH4_4	3538185	0.00	targeted
LG4_Pat	FvH4_4	3538233	0.00	included with FvH4_4_3538185
LG4_Pat	FvH4_4	3553619	0.00	targeted
LG4_Pat	FvH4_4	3553719	0.00	included with FvH4_4_3553619
LG4_Pat	FvH4_4	3558630	0.00	included with FvH4_4_3558717
LG4_Pat	FvH4_4	3567868	0.00	targeted
LG4_Pat	FvH4_2	5713000	2.08	targeted
LG4_Pat	FvH4_2	5784596	2.08	non-targeted
LG4_Pat	FvH4_2	5993466	2.08	targeted
LG4_Pat	FvH4_5	25371935	2.08	targeted
LG4_Pat	FvH4_5	25399875	2.08	included with FvH4_5_25399867
LG4_Pat	FvH4_5	25461467	2.08	targeted
LG4_Pat	FvH4_5	25520745	2.08	targeted
LG4_Pat	FvH4_5	25567770	2.08	targeted
LG4_Pat	FvH4_5	25602844	2.08	targeted
LG4_Pat	FvH4_5	25622891	2.08	targeted
LG4_Pat	FvH4_5	25624994	2.08	targeted
LG4_Pat	FvH4_5	25641332	2.08	targeted
LG4_Pat	FvH4_5	25641338	2.08	included with FvH4_5_25641332
LG4_Pat	FvH4_5	25659590	2.08	targeted
LG4_Pat	FvH4_5	25778197	2.08	included with FvH4_5_25778244
LG4_Pat	FvH4_5	25879063	2.08	targeted
LG4_Pat	FvH4_5	25977518	2.08	targeted
LG4_Pat	FvH4_5	26117872	2.08	targeted
LG4_Pat	FvH4_6	26073363	2.08	targeted
LG4_Pat	FvH4_6	26135194	2.08	included with FvH4_6_26135219
LG4_Pat	FvH4_0	1629619	2.08	targeted
LG4_Pat	FvH4_0	11067395	2.08	targeted
LG4_Pat	FvH4_4	3616332	2.08	targeted
LG4_Pat	FvH4_4	3635892	2.08	targeted
LG4_Pat	FvH4_4	3650343	2.08	included with FvH4_4_3650318
LG4_Pat	FvH4_4	3654323	2.08	included with FvH4_4_3654275
LG4_Pat	FvH4_4	3679260	2.08	targeted
LG4_Pat	FvH4_4	3694791	2.08	targeted
LG4_Pat	FvH4_4	3704984	2.08	targeted
LG4_Pat	FvH4_4	3714900	0.00	non-targeted
LG4_Pat	FvH4_4	3714941	0.00	non-targeted
LG4_Pat	FvH4_4	3715038	0.00	included with FvH4_4_3715051
LG4_Pat	FvH4_4	3715123	0.00	included with FvH4_4_3715051
LG4_Pat	FvH4_4	3753670	0.00	targeted
LG4_Pat	FvH4_4	3785075	0.00	non-targeted
LG4_Pat	FvH4_4	3835647	0.00	non-targeted
LG4_Pat	FvH4_4	3878378	0.00	included with FvH4_4_3878370
LG4_Pat	FvH4_4	3878486	0.00	non-targeted
LG4_Pat	FvH4_4	3894140	0.00	targeted
LG4_Pat	FvH4_4	3916524	0.00	targeted
LG4_Pat	FvH4_4	3918260	0.00	non-targeted
LG4_Pat	FvH4_4	3918373	0.00	targeted
LG4_Pat	FvH4_4	4765746	2.08	targeted
LG4_Pat	FvH4_4	4965794	2.08	targeted
LG4_Pat	FvH4_4	5402614	2.08	targeted
LG4_Pat	FvH4_4	5459112	2.08	targeted
LG4_Pat	FvH4_4	5660925	2.08	non-targeted
LG4_Pat	FvH4_4	5850056	2.08	targeted
LG4_Pat	FvH4_4	5871951	2.08	targeted
LG4_Pat	FvH4_4	5875325	2.08	targeted
LG4_Pat	FvH4_4	6236143	2.08	targeted
LG4_Pat	FvH4_4	6431214	2.08	targeted
LG4_Pat	FvH4_4	6452976	2.08	targeted
LG4_Pat	FvH4_4	6467926	2.08	targeted
LG4_Pat	FvH4_4	6476591	2.08	non-targeted
LG4_Pat	FvH4_4	6476694	2.08	non-targeted
LG4_Pat	FvH4_4	6476695	2.08	non-targeted
LG4_Pat	FvH4_4	6476702	2.08	non-targeted
LG4_Pat	FvH4_4	6479550	2.08	targeted
LG4_Pat	FvH4_4	6487638	2.08	included with FvH4_4_6487655
LG4_Pat	FvH4_4	6487655	2.08	targeted
LG4_Pat	FvH4_4	6948345	2.08	targeted
LG4_Pat	FvH4_4	6948390	2.08	included with FvH4_4_6948345
LG4_Pat	FvH4_4	7134120	2.08	non-targeted
LG4_Pat	FvH4_4	7327001	2.08	non-targeted
LG4_Pat	FvH4_4	7409823	2.08	targeted
LG4_Pat	FvH4_4	7528691	2.08	targeted
LG4_Pat	FvH4_4	7548714	2.08	targeted
LG4_Pat	FvH4_4	7562523	2.08	targeted
LG4_Pat	FvH4_4	7572445	2.08	included with FvH4_4_7572441
LG4_Pat	FvH4_4	7587374	2.08	targeted
LG4_Pat	FvH4_4	7597053	2.08	targeted
LG4_Pat	FvH4_4	7615788	2.08	targeted
LG4_Pat	FvH4_4	7666614	2.08	included with FvH4_4_7666681
LG4_Pat	FvH4_4	7666782	2.08	non-targeted
LG4_Pat	FvH4_4	7796926	2.08	targeted
LG4_Pat	FvH4_4	8607338	2.08	targeted
LG4_Pat	FvH4_4	8681381	2.08	included with FvH4_4_8681391
LG4_Pat	FvH4_4	8681391	2.08	targeted
LG4_Pat	FvH4_4	8693227	2.08	included with FvH4_4_8693321
LG4_Pat	FvH4_4	8693337	2.08	included with FvH4_4_8693321
LG4_Pat	FvH4_4	9126723	2.08	non-targeted
LG4_Pat	FvH4_4	9297738	2.08	included with FvH4_4_9297673
LG4_Pat	FvH4_4	9566770	2.08	targeted
LG4_Pat	FvH4_4	9583035	2.08	targeted
LG4_Pat	FvH4_4	9593438	2.08	non-targeted
LG4_Pat	FvH4_4	9593550	2.08	targeted
LG4_Pat	FvH4_4	9741938	2.08	included with FvH4_4_9742036
LG4_Pat	FvH4_4	9742036	2.08	targeted
LG4_Pat	FvH4_4	9753488	2.08	targeted
LG4_Pat	FvH4_4	9866549	2.08	included with FvH4_4_9866546
LG4_Pat	FvH4_4	9977781	2.08	targeted
LG4_Pat	FvH4_4	10856919	2.08	targeted
LG4_Pat	FvH4_4	11311996	2.08	targeted
LG4_Pat	FvH4_4	11328842	2.08	non-targeted
LG4_Pat	FvH4_4	11355765	2.08	targeted
LG4_Pat	FvH4_4	11391393	2.08	targeted
LG4_Pat	FvH4_4	11502781	2.08	targeted
LG4_Pat	FvH4_4	11524624	2.08	targeted
LG4_Pat	FvH4_4	11531983	2.08	targeted
LG4_Pat	FvH4_4	11564151	2.08	targeted
LG4_Pat	FvH4_4	11627154	2.08	targeted
LG4_Pat	FvH4_4	11795404	2.08	targeted
LG4_Pat	FvH4_4	11817007	2.08	targeted
LG4_Pat	FvH4_4	11853524	2.08	included with FvH4_4_11853440
LG4_Pat	FvH4_4	11915421	2.08	included with FvH4_4_11915355
LG4_Pat	FvH4_4	11927127	2.08	targeted
LG4_Pat	FvH4_4	11929700	2.08	non-targeted
LG4_Pat	FvH4_4	11983210	2.08	targeted
LG4_Pat	FvH4_4	11998976	2.08	targeted
LG4_Pat	FvH4_4	12022197	2.08	non-targeted
LG4_Pat	FvH4_4	12022355	2.08	included with FvH4_4_12022309
LG4_Pat	FvH4_4	12026313	2.08	included with FvH4_4_12026357
LG4_Pat	FvH4_4	12038938	2.08	targeted
LG4_Pat	FvH4_4	12048893	2.08	targeted
LG4_Pat	FvH4_4	12100123	2.08	targeted
LG4_Pat	FvH4_4	12189268	2.08	non-targeted
LG4_Pat	FvH4_4	12225212	2.08	targeted
LG4_Pat	FvH4_4	12233137	2.08	included with FvH4_4_12233063
LG4_Pat	FvH4_4	12283000	2.08	targeted
LG4_Pat	FvH4_4	12375690	2.08	targeted
LG4_Pat	FvH4_4	13052309	4.17	targeted
LG4_Pat	FvH4_4	13089222	4.17	targeted
LG4_Pat	FvH4_4	13206604	4.17	non-targeted
LG4_Pat	FvH4_3	15369996	4.17	targeted
LG4_Pat	FvH4_3	15430822	4.17	targeted
LG4_Pat	FvH4_3	15472121	4.17	non-targeted
LG4_Pat	FvH4_4	14116275	54.17	included with FvH4_4_14116199
LG4_Pat	FvH4_4	14124688	52.08	targeted
LG4_Pat	FvH4_4	14230123	50.00	included with FvH4_4_14230150
LG4_Pat	FvH4_4	14230181	50.00	included with FvH4_4_14230150
LG4_Pat	FvH4_4	14238529	50.00	included with FvH4_4_14238608
LG4_Pat	FvH4_4	14238608	50.00	targeted
LG4_Pat	FvH4_4	14251708	50.00	included with FvH4_4_14251713
LG4_Pat	FvH4_4	14251713	50.00	targeted
LG4_Pat	FvH4_4	14261666	50.00	targeted
LG4_Pat	FvH4_4	14356149	50.00	included with FvH4_4_14356088
LG4_Pat	FvH4_4	14402512	50.00	targeted
LG4_Pat	FvH4_4	14519127	50.00	targeted
LG4_Pat	FvH4_4	14531254	50.00	targeted
LG4_Pat	FvH4_4	14539940	50.00	targeted
LG4_Pat	FvH4_4	14539946	50.00	included with FvH4_4_14539940
LG4_Pat	FvH4_4	14548353	50.00	targeted
LG4_Pat	FvH4_4	14559187	45.83	targeted
LG4_Pat	FvH4_4	14618968	45.83	included with FvH4_4_14618954
LG4_Pat	FvH4_4	14822804	43.75	targeted
LG4_Pat	FvH4_4	14829588	43.75	targeted
LG4_Pat	FvH4_4	14844780	43.75	included with FvH4_4_14844811
LG4_Pat	FvH4_4	14844811	43.75	targeted
LG4_Pat	FvH4_4	14857661	43.75	included with FvH4_4_14857743
LG4_Pat	FvH4_4	14901192	41.67	non-targeted
LG4_Pat	FvH4_4	14912496	41.67	targeted
LG4_Pat	FvH4_4	14922285	41.67	targeted
LG4_Pat	FvH4_4	14922325	41.67	included with FvH4_4_14922285
LG4_Pat	FvH4_4	14927848	41.67	included with FvH4_4_14927836
LG4_Pat	FvH4_4	14943585	41.67	included with FvH4_4_14943621
LG4_Pat	FvH4_4	15010525	41.67	targeted
LG4_Pat	FvH4_4	15306973	4.17	targeted
LG4_Pat	FvH4_4	15344347	4.17	targeted
LG4_Pat	FvH4_4	15344362	4.17	included with FvH4_4_15344347
LG4_Pat	FvH4_4	15358039	4.17	targeted
LG4_Pat	FvH4_4	15453054	4.17	included with FvH4_4_15453017
LG4_Pat	FvH4_4	15475153	4.17	included with FvH4_4_15475085
LG4_Pat	FvH4_4	15508871	4.17	included with FvH4_4_15508808
LG4_Pat	FvH4_4	15521624	4.17	targeted
LG4_Pat	FvH4_4	15540755	4.17	targeted
LG4_Pat	FvH4_4	15558497	4.17	targeted
LG4_Pat	FvH4_4	15573631	4.17	non-targeted
LG4_Pat	FvH4_4	15582548	4.17	targeted
LG4_Pat	FvH4_4	15582560	4.17	included with FvH4_4_15582548
LG4_Pat	FvH4_4	15599109	4.17	targeted
LG4_Pat	FvH4_4	15626090	4.17	targeted
LG4_Pat	FvH4_4	15685452	4.17	targeted
LG4_Pat	FvH4_4	15722465	4.17	targeted
LG4_Pat	FvH4_4	15800107	4.17	targeted
LG4_Pat	FvH4_4	15861351	4.17	non-targeted
LG4_Pat	FvH4_4	16025145	4.17	targeted
LG4_Pat	FvH4_4	16200933	4.17	included with FvH4_4_16201001
LG4_Pat	FvH4_4	16624175	4.17	targeted
LG4_Pat	FvH4_4	16649110	4.17	included with FvH4_4_16649038
LG4_Pat	FvH4_4	16734145	4.17	non-targeted
LG4_Pat	FvH4_4	16741699	4.17	targeted
LG4_Pat	FvH4_4	16770032	4.17	targeted
LG4_Pat	FvH4_4	16836690	4.17	targeted
LG4_Pat	FvH4_4	16899029	2.08	targeted
LG4_Pat	FvH4_4	16921815	2.08	targeted
LG4_Pat	FvH4_4	16949169	2.08	included with FvH4_4_16949236
LG4_Pat	FvH4_4	16949236	2.08	targeted
LG4_Pat	FvH4_4	16955411	2.08	non-targeted
LG4_Pat	FvH4_4	16970197	2.08	targeted
LG4_Pat	FvH4_4	17005303	2.08	included with FvH4_4_17005395
LG4_Pat	FvH4_4	17005404	2.08	included with FvH4_4_17005395
LG4_Pat	FvH4_4	17127114	2.08	included with FvH4_4_17127190
LG4_Pat	FvH4_4	17127190	2.08	targeted
LG4_Pat	FvH4_4	17207137	2.08	included with FvH4_4_17207114
LG4_Pat	FvH4_4	17242306	2.08	targeted
LG4_Pat	FvH4_4	17285488	2.08	included with FvH4_4_17285462
LG4_Pat	FvH4_4	17287620	2.08	included with FvH4_4_17287668
LG4_Pat	FvH4_4	17287668	2.08	targeted
LG4_Pat	FvH4_4	17319942	2.08	targeted
LG4_Pat	FvH4_4	17346302	2.08	targeted
LG4_Pat	FvH4_4	17429809	2.08	targeted
LG4_Pat	FvH4_4	17437699	2.08	targeted
LG4_Pat	FvH4_4	17457168	2.08	targeted
LG4_Pat	FvH4_4	17508996	2.08	targeted
LG4_Pat	FvH4_4	17560924	2.08	targeted
LG4_Pat	FvH4_4	17584640	2.08	included with FvH4_4_17584552
LG4_Pat	FvH4_4	17677945	2.08	targeted
LG4_Pat	FvH4_4	17684345	2.08	targeted
LG4_Pat	FvH4_4	17709793	2.08	targeted
LG4_Pat	FvH4_4	17887316	4.17	non-targeted
LG4_Pat	FvH4_4	18041995	4.17	targeted
LG4_Pat	FvH4_4	18400447	4.17	targeted
LG4_Pat	FvH4_4	18562799	4.17	targeted
LG4_Pat	FvH4_4	18625198	4.17	targeted
LG4_Pat	FvH4_4	18755795	4.17	non-targeted
LG4_Pat	FvH4_4	18755930	4.17	non-targeted
LG4_Pat	FvH4_4	18773859	4.17	targeted
LG4_Pat	FvH4_4	18820639	4.17	included with FvH4_4_18820544
LG4_Pat	FvH4_4	18828189	4.17	non-targeted
LG4_Pat	FvH4_4	18843559	4.17	targeted
LG4_Pat	FvH4_4	18997870	4.17	targeted
LG4_Pat	FvH4_4	19035079	4.17	targeted
LG4_Pat	FvH4_4	19035082	4.17	included with FvH4_4_19035079
LG4_Pat	FvH4_4	19074297	4.17	targeted
LG4_Pat	FvH4_4	19087251	4.17	targeted
LG4_Pat	FvH4_4	19172022	4.17	targeted
LG4_Pat	FvH4_4	19190564	4.17	targeted
LG4_Pat	FvH4_4	19233196	4.17	included with FvH4_4_19233207
LG4_Pat	FvH4_4	19449523	4.17	targeted
LG4_Pat	FvH4_4	19825130	4.17	included with FvH4_4_19825144
LG4_Pat	FvH4_4	19873658	4.17	targeted
LG4_Pat	FvH4_4	19887173	4.17	non-targeted
LG4_Pat	FvH4_4	19895461	4.17	targeted
LG4_Pat	FvH4_4	19964837	4.17	included with FvH4_4_19964741
LG4_Pat	FvH4_4	19974397	4.17	included with FvH4_4_19974343
LG4_Pat	FvH4_4	19974500	4.17	non-targeted
LG4_Pat	FvH4_4	19988379	4.17	targeted
LG4_Pat	FvH4_4	20037574	4.17	targeted
LG4_Pat	FvH4_4	20039180	4.17	included with FvH4_4_20039253
LG4_Pat	FvH4_4	20064122	4.17	targeted
LG4_Pat	FvH4_4	20080948	4.17	non-targeted
LG4_Pat	FvH4_4	20095104	4.17	targeted
LG4_Pat	FvH4_4	20098392	4.17	included with FvH4_4_20098437
LG4_Pat	FvH4_4	20098408	4.17	included with FvH4_4_20098437
LG4_Pat	FvH4_4	20098437	4.17	targeted
LG4_Pat	FvH4_4	20130493	4.17	targeted
LG4_Pat	FvH4_4	20164749	4.17	targeted
LG4_Pat	FvH4_4	20175109	4.17	targeted
LG4_Pat	FvH4_4	20210171	4.17	targeted
LG4_Pat	FvH4_4	20220510	4.17	targeted
LG4_Pat	FvH4_4	20220562	4.17	included with FvH4_4_20220510
LG4_Pat	FvH4_4	20220620	4.17	non-targeted
LG4_Pat	FvH4_4	20222281	4.17	targeted
LG4_Pat	FvH4_4	20253737	4.17	targeted
LG4_Pat	FvH4_4	20269088	4.17	targeted
LG4_Pat	FvH4_4	20284787	4.17	non-targeted
LG4_Pat	FvH4_4	20291623	4.17	targeted
LG4_Pat	FvH4_4	20342713	4.17	targeted
LG4_Pat	FvH4_4	20396988	4.17	non-targeted
LG4_Pat	FvH4_4	20531088	4.17	targeted
LG4_Pat	FvH4_4	20838150	4.17	targeted
LG4_Pat	FvH4_4	20867987	4.17	targeted
LG4_Pat	FvH4_4	20868144	4.17	non-targeted
LG4_Pat	FvH4_4	20907440	4.17	included with FvH4_4_20907477
LG4_Pat	FvH4_4	20907477	4.17	targeted
LG4_Pat	FvH4_4	20930791	4.17	targeted
LG4_Pat	FvH4_4	20932455	4.17	included with FvH4_4_20932531
LG4_Pat	FvH4_4	20979970	4.17	targeted
LG4_Pat	FvH4_4	21010559	4.17	targeted
LG4_Pat	FvH4_4	21014027	4.17	targeted
LG4_Pat	FvH4_4	21014109	4.17	included with FvH4_4_21014027
LG4_Pat	FvH4_4	21023895	4.17	targeted
LG4_Pat	FvH4_4	21023998	4.17	non-targeted
LG4_Pat	FvH4_4	21058020	4.17	targeted
LG4_Pat	FvH4_4	21094857	4.17	included with FvH4_4_21094915
LG4_Pat	FvH4_4	21094919	4.17	included with FvH4_4_21094915
LG4_Pat	FvH4_4	21111490	4.17	targeted
LG4_Pat	FvH4_4	21199871	4.17	targeted
LG4_Pat	FvH4_4	21822242	4.17	targeted
LG4_Pat	FvH4_4	21839494	4.17	targeted
LG4_Pat	FvH4_4	21857329	4.17	targeted
LG4_Pat	FvH4_4	21934014	4.17	targeted
LG4_Pat	FvH4_4	21939510	4.17	targeted
LG4_Pat	FvH4_4	22140798	4.17	targeted
LG4_Pat	FvH4_4	22140925	4.17	non-targeted
LG4_Pat	FvH4_4	22198147	4.17	targeted
LG4_Pat	FvH4_4	22339420	4.17	targeted
LG4_Pat	FvH4_4	22364186	4.17	included with FvH4_4_22364213
LG4_Pat	FvH4_4	22364213	4.17	targeted
LG4_Pat	FvH4_4	22385716	4.17	targeted
LG4_Pat	FvH4_4	22466697	4.17	targeted
LG4_Pat	FvH4_4	22517235	4.17	targeted
LG4_Pat	FvH4_4	22541554	4.17	targeted
LG4_Pat	FvH4_4	22586227	4.17	targeted
LG4_Pat	FvH4_4	22664960	4.17	targeted
LG4_Pat	FvH4_4	22699014	4.17	targeted
LG4_Pat	FvH4_4	22747622	4.17	targeted
LG4_Pat	FvH4_4	22750974	4.17	included with FvH4_4_22751001
LG4_Pat	FvH4_4	22770942	4.17	targeted
LG4_Pat	FvH4_4	22910940	4.17	targeted
LG4_Pat	FvH4_4	22982448	6.25	targeted
LG4_Pat	FvH4_4	23038146	6.25	targeted
LG4_Pat	FvH4_4	23048179	6.25	targeted
LG4_Pat	FvH4_4	23048248	6.25	included with FvH4_4_23048179
LG4_Pat	scA	489494	6.25	non-targeted
LG4_Pat	FvH4_0	379517	6.25	included with FvH4_0_379541
LG4_Pat	FvH4_0	379655	6.25	non-targeted
LG4_Pat	FvH4_0	435407	6.25	targeted
LG4_Pat	FvH4_4	24086173	2.08	targeted
LG4_Pat	FvH4_4	24204106	10.42	targeted
LG4_Pat	FvH4_4	24261797	10.42	targeted
LG4_Pat	FvH4_4	24266693	10.42	targeted
LG4_Pat	FvH4_4	24335051	10.42	included with FvH4_4_24334965
LG4_Pat	FvH4_4	24347995	10.42	targeted
LG4_Pat	FvH4_4	24386804	10.42	targeted
LG4_Pat	FvH4_4	24393560	10.42	targeted
LG4_Pat	FvH4_4	24484323	10.42	targeted
LG4_Pat	FvH4_4	24528715	10.42	targeted
LG4_Pat	FvH4_4	24531216	10.42	targeted
LG4_Pat	FvH4_4	24549041	10.42	targeted
LG4_Pat	FvH4_4	24588667	10.42	targeted
LG4_Pat	FvH4_4	24588748	10.42	included with FvH4_4_24588667
LG4_Pat	FvH4_4	24611716	10.42	targeted
LG4_Pat	FvH4_4	24628097	10.42	included with FvH4_4_24628184
LG4_Pat	FvH4_4	24628184	10.42	targeted
LG4_Pat	FvH4_4	24630125	10.42	included with FvH4_4_24630176
LG4_Pat	FvH4_4	24630176	10.42	targeted
LG4_Pat	FvH4_4	24641811	10.42	targeted
LG4_Pat	FvH4_4	24650676	10.42	targeted
LG4_Pat	FvH4_4	24658385	10.42	targeted
LG4_Pat	FvH4_4	24667130	10.42	included with FvH4_4_24667082
LG4_Pat	FvH4_4	24674789	10.42	targeted
LG4_Pat	FvH4_4	24680671	10.42	non-targeted
LG4_Pat	FvH4_4	24680817	10.42	targeted
LG4_Pat	FvH4_4	24680951	10.42	non-targeted
LG4_Pat	FvH4_4	24686318	10.42	included with FvH4_4_24686283
LG4_Pat	FvH4_4	24686352	10.42	included with FvH4_4_24686283
LG4_Pat	FvH4_4	24733038	10.42	targeted
LG4_Pat	FvH4_4	24737490	10.42	included with FvH4_4_24737493
LG4_Pat	FvH4_4	24737497	10.42	included with FvH4_4_24737493
LG4_Pat	FvH4_4	24749170	10.42	targeted
LG4_Pat	FvH4_4	24749205	10.42	included with FvH4_4_24749170
LG4_Pat	FvH4_4	24757631	10.42	included with FvH4_4_24757680
LG4_Pat	FvH4_4	24757680	10.42	targeted
LG4_Pat	FvH4_4	24810196	10.42	targeted
LG4_Pat	FvH4_4	24820291	10.42	targeted
LG4_Pat	FvH4_4	24843965	10.42	targeted
LG4_Pat	FvH4_4	24858276	10.42	targeted
LG4_Pat	FvH4_4	24887097	10.42	targeted
LG4_Pat	FvH4_4	24887107	10.42	included with FvH4_4_24887097
LG4_Pat	FvH4_4	25044553	10.42	included with FvH4_4_25044495
LG4_Pat	FvH4_4	25047762	10.42	targeted
LG4_Pat	FvH4_4	25076357	10.42	targeted
LG4_Pat	FvH4_4	25171645	10.42	targeted
LG4_Pat	FvH4_4	25184419	10.42	included with FvH4_4_25184517
LG4_Pat	FvH4_4	25328878	10.42	targeted
LG4_Pat	FvH4_4	25328982	10.42	non-targeted
LG4_Pat	FvH4_4	25335832	10.42	targeted
LG4_Pat	FvH4_4	25385531	10.42	targeted
LG4_Pat	FvH4_4	25434954	10.42	targeted
LG4_Pat	FvH4_4	25482256	10.42	non-targeted
LG4_Pat	FvH4_4	25606941	10.42	non-targeted
LG4_Pat	FvH4_4	25654391	10.42	included with FvH4_4_25654477
LG4_Pat	FvH4_4	25654477	10.42	targeted
LG4_Pat	FvH4_4	25654512	10.42	included with FvH4_4_25654477
LG4_Pat	FvH4_4	25693973	12.50	targeted
LG4_Pat	FvH4_4	25721680	12.50	targeted
LG4_Pat	FvH4_4	25746730	12.50	targeted
LG4_Pat	FvH4_4	25768658	12.50	targeted
LG4_Pat	FvH4_4	25928568	12.50	targeted
LG4_Pat	FvH4_4	25963799	12.50	non-targeted
LG4_Pat	FvH4_4	25988861	12.50	non-targeted
LG4_Pat	FvH4_4	26063849	12.50	targeted
LG4_Pat	FvH4_4	26097270	12.50	targeted
LG4_Pat	FvH4_4	26103539	12.50	targeted
LG4_Pat	FvH4_4	26146510	12.50	targeted
LG4_Pat	FvH4_4	26185985	12.50	targeted
LG4_Pat	FvH4_4	26191440	12.50	included with FvH4_4_26191421
LG4_Pat	FvH4_4	26214738	12.50	non-targeted
LG4_Pat	FvH4_4	26250578	12.50	included with FvH4_4_26250665
LG4_Pat	FvH4_4	26250665	12.50	targeted
LG4_Pat	FvH4_4	26250690	12.50	included with FvH4_4_26250665
LG4_Pat	FvH4_4	26267316	12.50	targeted
LG4_Pat	FvH4_4	26282021	14.58	included with FvH4_4_26282005
LG4_Pat	FvH4_4	26361883	14.58	targeted
LG4_Pat	FvH4_4	26377688	14.58	targeted
LG4_Pat	FvH4_4	26377708	14.58	included with FvH4_4_26377688
LG4_Pat	FvH4_4	26386615	14.58	non-targeted
LG4_Pat	FvH4_4	26386811	14.58	included with FvH4_4_26386736
LG4_Pat	FvH4_4	26421437	14.58	targeted
LG4_Pat	FvH4_4	26424034	14.58	included with FvH4_4_26423985
LG4_Pat	FvH4_4	26450836	14.58	targeted
LG4_Pat	FvH4_4	26503629	14.58	targeted
LG4_Pat	FvH4_4	26552275	14.58	targeted
LG4_Pat	scB	261426	14.58	non-targeted
LG4_Pat	scB	629028	14.58	non-targeted
LG4_Pat	scB	629141	14.58	non-targeted
LG4_Pat	FvH4_4	26597398	33.33	targeted
LG4_Pat	FvH4_4	26693557	35.42	targeted
LG4_Pat	FvH4_4	26730214	37.50	targeted
LG4_Pat	FvH4_4	26740611	37.50	targeted
LG4_Pat	FvH4_4	26771054	37.50	targeted
LG4_Pat	FvH4_4	26790298	37.50	targeted
LG4_Pat	FvH4_4	26828738	37.50	included with FvH4_4_26828690
LG4_Pat	FvH4_4	26870957	37.50	non-targeted
LG4_Pat	FvH4_4	26880394	37.50	targeted
LG4_Pat	FvH4_4	26919279	37.50	included with FvH4_4_26919196
LG4_Pat	FvH4_4	26952335	37.50	targeted
LG4_Pat	FvH4_4	26965227	37.50	included with FvH4_4_26965314
LG4_Pat	FvH4_4	27027622	39.58	targeted
LG4_Pat	FvH4_4	27150426	41.67	targeted
LG4_Pat	FvH4_4	27184634	41.67	targeted
LG4_Pat	FvH4_4	27196268	41.67	included with FvH4_4_27196306
LG4_Pat	FvH4_5	27419613	41.67	targeted
LG5_Pat	FvH4_5	141088	0.00	targeted
LG5_Pat	FvH4_5	174322	0.00	included with FvH4_5_174421
LG5_Pat	FvH4_5	174421	0.00	targeted
LG5_Pat	FvH4_5	191649	0.00	targeted
LG5_Pat	FvH4_5	240530	0.00	included with FvH4_5_240626
LG5_Pat	FvH4_5	245133	0.00	targeted
LG5_Pat	FvH4_5	282638	0.00	included with FvH4_5_282650
LG5_Pat	FvH4_5	282650	0.00	targeted
LG5_Pat	FvH4_5	297944	0.00	targeted
LG5_Pat	FvH4_5	321711	2.08	targeted
LG5_Pat	FvH4_5	336189	2.08	included with FvH4_5_336187
LG5_Pat	FvH4_5	340550	2.08	targeted
LG5_Pat	FvH4_5	371549	2.08	targeted
LG5_Pat	FvH4_5	416034	2.08	targeted
LG5_Pat	FvH4_5	427598	2.08	targeted
LG5_Pat	FvH4_5	465413	4.17	targeted
LG5_Pat	FvH4_5	536000	4.17	targeted
LG5_Pat	FvH4_5	537039	4.17	targeted
LG5_Pat	FvH4_5	547489	4.17	included with FvH4_5_547443
LG5_Pat	FvH4_5	547555	4.17	non-targeted
LG5_Pat	FvH4_5	591690	4.17	included with FvH4_5_591776
LG5_Pat	FvH4_5	591776	4.17	targeted
LG5_Pat	FvH4_5	596900	4.17	non-targeted
LG5_Pat	FvH4_5	597032	4.17	targeted
LG5_Pat	FvH4_5	619596	4.17	targeted
LG5_Pat	FvH4_5	679009	6.25	non-targeted
LG5_Pat	FvH4_5	679140	6.25	included with FvH4_5_679126
LG5_Pat	FvH4_5	689545	6.25	targeted
LG5_Pat	FvH4_5	868134	6.25	targeted
LG5_Pat	FvH4_5	873939	6.25	targeted
LG5_Pat	FvH4_5	911933	8.33	targeted
LG5_Pat	FvH4_5	945196	10.42	targeted
LG5_Pat	FvH4_5	964639	10.42	targeted
LG5_Pat	FvH4_5	976989	10.42	targeted
LG5_Pat	FvH4_5	998109	10.42	targeted
LG5_Pat	FvH4_5	1034135	12.50	targeted
LG5_Pat	FvH4_5	1048463	12.50	included with FvH4_5_1048520
LG5_Pat	FvH4_5	1048520	12.50	targeted
LG5_Pat	FvH4_5	1206425	16.67	targeted
LG5_Pat	FvH4_5	1224677	16.67	targeted
LG5_Pat	FvH4_5	1266044	16.67	targeted
LG5_Pat	FvH4_5	1275811	16.67	targeted
LG5_Pat	FvH4_5	1296752	16.67	targeted
LG5_Pat	FvH4_5	1307991	16.67	targeted
LG5_Pat	FvH4_5	1430770	16.67	targeted
LG5_Pat	FvH4_5	1450810	16.67	targeted
LG5_Pat	FvH4_5	1467526	16.67	targeted
LG5_Pat	FvH4_5	1528882	16.67	non-targeted
LG5_Pat	FvH4_5	1531927	16.67	targeted
LG5_Pat	FvH4_5	1531994	16.67	included with FvH4_5_1531927
LG5_Pat	FvH4_5	1558568	18.75	included with FvH4_5_1558610
LG5_Pat	FvH4_5	1558610	18.75	targeted
LG5_Pat	FvH4_5	1558618	18.75	included with FvH4_5_1558610
LG5_Pat	FvH4_5	1624483	18.75	targeted
LG5_Pat	FvH4_5	1628945	18.75	targeted
LG5_Pat	FvH4_5	1654183	18.75	non-targeted
LG5_Pat	FvH4_5	1743643	18.75	included with FvH4_5_1743625
LG5_Pat	FvH4_5	1743712	18.75	included with FvH4_5_1743625
LG5_Pat	FvH4_5	1747371	18.75	included with FvH4_5_1747380
LG5_Pat	FvH4_5	1747380	18.75	targeted
LG5_Pat	FvH4_5	1747406	18.75	included with FvH4_5_1747380
LG5_Pat	FvH4_5	1801952	18.75	targeted
LG5_Pat	FvH4_5	1801956	18.75	included with FvH4_5_1801952
LG5_Pat	FvH4_5	1856135	20.83	included with FvH4_5_1856082
LG5_Pat	FvH4_5	1891796	20.83	targeted
LG5_Pat	FvH4_5	1891837	20.83	included with FvH4_5_1891796
LG5_Pat	FvH4_5	1897130	20.83	non-targeted
LG5_Pat	FvH4_5	1964768	20.83	targeted
LG5_Pat	FvH4_5	1964770	20.83	included with FvH4_5_1964768
LG5_Pat	FvH4_5	1964814	20.83	included with FvH4_5_1964768
LG5_Pat	FvH4_5	1969021	20.83	targeted
LG5_Pat	FvH4_5	1969135	20.83	non-targeted
LG5_Pat	FvH4_5	1991600	20.83	targeted
LG5_Pat	FvH4_5	2018339	20.83	targeted
LG5_Pat	FvH4_5	2018396	20.83	included with FvH4_5_2018339
LG5_Pat	FvH4_5	2074958	20.83	included with FvH4_5_2075038
LG5_Pat	FvH4_5	2075038	20.83	targeted
LG5_Pat	FvH4_5	2092206	20.83	targeted
LG5_Pat	FvH4_5	2215396	22.92	targeted
LG5_Pat	FvH4_5	2240122	25.00	targeted
LG5_Pat	FvH4_5	2315423	25.00	targeted
LG5_Pat	FvH4_5	2449602	29.17	included with FvH4_5_2449701
LG5_Pat	FvH4_5	2449711	29.17	included with FvH4_5_2449701
LG5_Pat	FvH4_5	2457142	29.17	targeted
LG5_Pat	FvH4_5	2469961	29.17	targeted
LG5_Pat	FvH4_5	2482770	29.17	targeted
LG5_Pat	FvH4_5	2523087	29.17	targeted
LG5_Pat	FvH4_5	2535345	29.17	targeted
LG5_Pat	FvH4_5	2551505	29.17	targeted
LG5_Pat	FvH4_5	2573207	29.17	targeted
LG5_Pat	FvH4_5	2687545	29.17	targeted
LG5_Pat	FvH4_5	2752605	29.17	targeted
LG5_Pat	FvH4_5	2765909	29.17	included with FvH4_5_2765956
LG5_Pat	FvH4_5	2816442	29.17	targeted
LG5_Pat	FvH4_5	2836788	29.17	non-targeted
LG5_Pat	FvH4_5	2836886	29.17	non-targeted
LG5_Pat	FvH4_5	2850316	29.17	targeted
LG5_Pat	FvH4_5	2850326	29.17	included with FvH4_5_2850316
LG5_Pat	FvH4_5	2869616	29.17	targeted
LG5_Pat	FvH4_5	2959197	29.17	included with FvH4_5_2959232
LG5_Pat	FvH4_5	2970704	29.17	targeted
LG5_Pat	FvH4_5	2970741	29.17	included with FvH4_5_2970704
LG5_Pat	FvH4_5	3027102	29.17	targeted
LG5_Pat	FvH4_5	3027117	29.17	included with FvH4_5_3027102
LG5_Pat	FvH4_5	3185680	31.25	targeted
LG5_Pat	FvH4_5	3185708	31.25	included with FvH4_5_3185680
LG5_Pat	FvH4_5	3255272	31.25	included with FvH4_5_3255326
LG5_Pat	FvH4_5	3255326	31.25	targeted
LG5_Pat	FvH4_5	3258081	31.25	targeted
LG5_Pat	FvH4_5	3258088	31.25	included with FvH4_5_3258081
LG5_Pat	FvH4_5	3304064	31.25	targeted
LG5_Pat	FvH4_5	3304134	31.25	included with FvH4_5_3304064
LG5_Pat	FvH4_5	3336412	31.25	non-targeted
LG5_Pat	FvH4_5	3349702	31.25	targeted
LG5_Pat	FvH4_5	3349708	31.25	included with FvH4_5_3349702
LG5_Pat	FvH4_5	3377077	31.25	included with FvH4_5_3377098
LG5_Pat	FvH4_5	3377098	31.25	targeted
LG5_Pat	FvH4_5	3377112	31.25	included with FvH4_5_3377098
LG5_Pat	FvH4_5	3405623	31.25	included with FvH4_5_3405647
LG5_Pat	FvH4_5	3405647	31.25	targeted
LG5_Pat	FvH4_5	3405692	31.25	included with FvH4_5_3405647
LG5_Pat	FvH4_5	3405723	31.25	included with FvH4_5_3405647
LG5_Pat	FvH4_5	3515924	31.25	targeted
LG5_Pat	FvH4_5	3515991	31.25	included with FvH4_5_3515924
LG5_Pat	FvH4_5	3527994	31.25	targeted
LG5_Pat	FvH4_5	3533281	31.25	targeted
LG5_Pat	FvH4_5	3565606	31.25	included with FvH4_5_3565664
LG5_Pat	FvH4_5	3565664	31.25	targeted
LG5_Pat	FvH4_5	3565830	31.25	non-targeted
LG5_Pat	FvH4_5	3572314	31.25	targeted
LG5_Pat	FvH4_4	13293773	31.25	included with FvH4_4_13293786
LG5_Pat	FvH4_4	13293786	31.25	targeted
LG5_Pat	FvH4_4	13293808	31.25	included with FvH4_4_13293786
LG5_Pat	FvH4_4	13313295	31.25	targeted
LG5_Pat	FvH4_4	13328090	31.25	targeted
LG5_Pat	FvH4_4	13329462	31.25	targeted
LG5_Pat	FvH4_4	13329468	31.25	included with FvH4_4_13329462
LG5_Pat	FvH4_4	13377277	33.33	targeted
LG5_Pat	FvH4_4	13465201	33.33	targeted
LG5_Pat	FvH4_4	13491142	33.33	targeted
LG5_Pat	FvH4_4	13502304	33.33	targeted
LG5_Pat	FvH4_4	13512580	33.33	targeted
LG5_Pat	FvH4_4	13528736	33.33	targeted
LG5_Pat	FvH4_4	13653041	33.33	targeted
LG5_Pat	FvH4_4	13701286	33.33	targeted
LG5_Pat	FvH4_4	13712884	33.33	non-targeted
LG5_Pat	FvH4_4	13926131	35.42	targeted
LG5_Pat	FvH4_4	13946952	35.42	targeted
LG5_Pat	FvH4_4	13967116	35.42	targeted
LG5_Pat	FvH4_5	4188493	35.42	targeted
LG5_Pat	FvH4_5	4214057	35.42	non-targeted
LG5_Pat	FvH4_5	4214129	35.42	non-targeted
LG5_Pat	FvH4_5	4229363	35.42	included with FvH4_5_4229458
LG5_Pat	FvH4_5	4229458	35.42	targeted
LG5_Pat	FvH4_5	4234596	35.42	included with FvH4_5_4234654
LG5_Pat	FvH4_5	4234654	35.42	targeted
LG5_Pat	FvH4_5	4241468	35.42	included with FvH4_5_4241422
LG5_Pat	FvH4_5	4325443	35.42	included with FvH4_5_4325450
LG5_Pat	FvH4_5	4330047	35.42	targeted
LG5_Pat	FvH4_5	4330140	35.42	included with FvH4_5_4330047
LG5_Pat	FvH4_5	4348551	35.42	included with FvH4_5_4348649
LG5_Pat	FvH4_5	4366370	35.42	targeted
LG5_Pat	FvH4_5	4382017	35.42	targeted
LG5_Pat	FvH4_5	4383254	35.42	non-targeted
LG5_Pat	FvH4_5	4383317	35.42	non-targeted
LG5_Pat	FvH4_5	4416399	35.42	targeted
LG5_Pat	FvH4_5	4416520	35.42	non-targeted
LG5_Pat	FvH4_5	4481817	35.42	targeted
LG5_Pat	FvH4_5	4481952	35.42	non-targeted
LG5_Pat	FvH4_5	4519527	35.42	targeted
LG5_Pat	FvH4_5	4532239	35.42	included with FvH4_5_4532320
LG5_Pat	FvH4_5	4555790	35.42	targeted
LG5_Pat	FvH4_5	4564318	35.42	targeted
LG5_Pat	FvH4_5	4564405	35.42	included with FvH4_5_4564318
LG5_Pat	FvH4_5	4617403	35.42	targeted
LG5_Pat	FvH4_5	4635591	35.42	targeted
LG5_Pat	FvH4_5	4660227	35.42	targeted
LG5_Pat	FvH4_5	4665551	35.42	targeted
LG5_Pat	FvH4_5	4665584	35.42	included with FvH4_5_4665551
LG5_Pat	FvH4_5	4665658	35.42	non-targeted
LG5_Pat	FvH4_5	4692787	35.42	targeted
LG5_Pat	FvH4_5	4730157	35.42	included with FvH4_5_4730072
LG5_Pat	FvH4_5	4779576	35.42	targeted
LG5_Pat	FvH4_5	4860819	35.42	targeted
LG5_Pat	FvH4_5	4860832	35.42	included with FvH4_5_4860819
LG5_Pat	FvH4_5	4928621	35.42	targeted
LG5_Pat	FvH4_5	4940510	35.42	targeted
LG5_Pat	FvH4_5	4942868	35.42	targeted
LG5_Pat	FvH4_5	4981207	35.42	targeted
LG5_Pat	FvH4_5	5095725	35.42	targeted
LG5_Pat	FvH4_5	5117974	35.42	included with FvH4_5_5118074
LG5_Pat	FvH4_5	5118074	35.42	targeted
LG5_Pat	FvH4_5	5153026	35.42	targeted
LG5_Pat	FvH4_5	5219478	37.50	non-targeted
LG5_Pat	FvH4_5	5275667	37.50	targeted
LG5_Pat	FvH4_5	5368021	39.58	targeted
LG5_Pat	FvH4_5	5382236	39.58	targeted
LG5_Pat	FvH4_5	5389215	39.58	targeted
LG5_Pat	FvH4_5	5400316	39.58	targeted
LG5_Pat	FvH4_5	5466920	39.58	included with FvH4_5_5466881
LG5_Pat	FvH4_5	5469622	39.58	targeted
LG5_Pat	FvH4_5	5617903	39.58	included with FvH4_5_5617912
LG5_Pat	FvH4_5	5618020	39.58	non-targeted
LG5_Pat	FvH4_5	5618029	39.58	non-targeted
LG5_Pat	FvH4_5	5633415	39.58	targeted
LG5_Pat	FvH4_5	5712094	39.58	targeted
LG5_Pat	FvH4_5	5723122	39.58	non-targeted
LG5_Pat	FvH4_5	5730425	39.58	targeted
LG5_Pat	FvH4_5	5783981	39.58	targeted
LG5_Pat	FvH4_5	5797583	39.58	included with FvH4_5_5797656
LG5_Pat	FvH4_5	5797723	39.58	included with FvH4_5_5797656
LG5_Pat	FvH4_5	5814177	39.58	targeted
LG5_Pat	FvH4_5	5814249	39.58	included with FvH4_5_5814177
LG5_Pat	FvH4_5	5849777	37.50	targeted
LG5_Pat	FvH4_5	5858730	37.50	targeted
LG5_Pat	FvH4_5	5858790	37.50	included with FvH4_5_5858730
LG5_Pat	FvH4_5	5862345	37.50	targeted
LG5_Pat	FvH4_5	5869283	37.50	targeted
LG5_Pat	FvH4_5	5882501	37.50	targeted
LG5_Pat	FvH4_5	5907863	37.50	targeted
LG5_Pat	FvH4_5	5912478	37.50	targeted
LG5_Pat	FvH4_5	5912583	37.50	non-targeted
LG5_Pat	FvH4_5	6086851	39.58	targeted
LG5_Pat	FvH4_5	6086936	39.58	included with FvH4_5_6086851
LG5_Pat	FvH4_5	6262588	39.58	targeted
LG5_Pat	FvH4_5	6303068	39.58	targeted
LG5_Pat	FvH4_5	6303070	39.58	included with FvH4_5_6303068
LG5_Pat	FvH4_5	6475068	39.58	targeted
LG5_Pat	FvH4_5	6548795	39.58	non-targeted
LG5_Pat	FvH4_5	6560556	39.58	included with FvH4_5_6560570
LG5_Pat	FvH4_5	6571969	39.58	targeted
LG5_Pat	FvH4_5	6574821	39.58	targeted
LG5_Pat	FvH4_5	6622608	39.58	targeted
LG5_Pat	FvH4_5	6644935	39.58	targeted
LG5_Pat	FvH4_5	6699915	39.58	non-targeted
LG5_Pat	FvH4_5	6699937	39.58	non-targeted
LG5_Pat	FvH4_5	6700043	39.58	targeted
LG5_Pat	FvH4_5	6729837	39.58	targeted
LG5_Pat	FvH4_5	6776550	39.58	targeted
LG5_Pat	FvH4_5	6806844	39.58	targeted
LG5_Pat	FvH4_5	6813082	39.58	targeted
LG5_Pat	FvH4_5	6813097	39.58	included with FvH4_5_6813082
LG5_Pat	FvH4_5	6817035	39.58	targeted
LG5_Pat	FvH4_5	6857619	39.58	targeted
LG5_Pat	FvH4_5	6902668	39.58	targeted
LG5_Pat	FvH4_5	6986072	39.58	targeted
LG5_Pat	FvH4_5	7007550	39.58	targeted
LG5_Pat	FvH4_5	7046026	39.58	included with FvH4_5_7046074
LG5_Pat	FvH4_5	7075824	39.58	targeted
LG5_Pat	FvH4_5	7080634	39.58	included with FvH4_5_7080668
LG5_Pat	FvH4_5	7125692	39.58	targeted
LG5_Pat	FvH4_5	7145651	39.58	targeted
LG5_Pat	FvH4_5	7151473	39.58	targeted
LG5_Pat	FvH4_5	7257253	39.58	included with FvH4_5_7257313
LG5_Pat	FvH4_5	7331621	39.58	targeted
LG5_Pat	FvH4_5	7331718	39.58	included with FvH4_5_7331621
LG5_Pat	FvH4_5	7374725	39.58	targeted
LG5_Pat	FvH4_5	7387298	39.58	targeted
LG5_Pat	FvH4_5	7416639	39.58	included with FvH4_5_7416739
LG5_Pat	FvH4_5	7416739	39.58	targeted
LG5_Pat	FvH4_5	7441323	39.58	included with FvH4_5_7441384
LG5_Pat	FvH4_5	7454582	39.58	targeted
LG5_Pat	FvH4_5	7558883	39.58	targeted
LG5_Pat	FvH4_5	7583020	39.58	included with FvH4_5_7582926
LG5_Pat	FvH4_5	7583038	39.58	non-targeted
LG5_Pat	FvH4_5	7666927	39.58	targeted
LG5_Pat	FvH4_5	7666972	39.58	included with FvH4_5_7666927
LG5_Pat	FvH4_5	7745450	39.58	targeted
LG5_Pat	FvH4_5	7801033	39.58	included with FvH4_5_7800956
LG5_Pat	FvH4_5	7809132	39.58	targeted
LG5_Pat	FvH4_5	7855398	39.58	targeted
LG5_Pat	FvH4_5	7964795	39.58	targeted
LG5_Pat	FvH4_5	7964840	39.58	included with FvH4_5_7964795
LG5_Pat	FvH4_5	8027987	39.58	targeted
LG5_Pat	FvH4_5	8048262	39.58	targeted
LG5_Pat	FvH4_5	8048370	39.58	non-targeted
LG5_Pat	FvH4_5	8056564	39.58	non-targeted
LG5_Pat	FvH4_5	8056613	39.58	non-targeted
LG5_Pat	FvH4_5	8118498	39.58	targeted
LG5_Pat	FvH4_5	8318143	39.58	targeted
LG5_Pat	FvH4_5	8340701	39.58	targeted
LG5_Pat	FvH4_5	8371866	39.58	targeted
LG5_Pat	FvH4_5	8374682	39.58	targeted
LG5_Pat	FvH4_5	8384404	39.58	targeted
LG5_Pat	FvH4_5	8610205	45.83	targeted
LG5_Pat	FvH4_5	8652449	45.83	targeted
LG5_Pat	FvH4_5	8943561	45.83	targeted
LG5_Pat	FvH4_5	9100883	45.83	included with FvH4_5_9100896
LG5_Pat	FvH4_5	9100896	45.83	targeted
LG5_Pat	FvH4_5	9100987	45.83	included with FvH4_5_9100896
LG5_Pat	FvH4_5	9112093	45.83	targeted
LG5_Pat	FvH4_5	9155879	45.83	targeted
LG5_Pat	FvH4_5	9173874	45.83	targeted
LG5_Pat	FvH4_5	9185682	45.83	included with FvH4_5_9185712
LG5_Pat	FvH4_5	9195020	45.83	targeted
LG5_Pat	FvH4_5	9220991	45.83	targeted
LG5_Pat	FvH4_5	9226180	45.83	targeted
LG5_Pat	FvH4_5	9248720	45.83	targeted
LG5_Pat	FvH4_5	9248819	45.83	included with FvH4_5_9248720
LG5_Pat	FvH4_5	9248831	45.83	non-targeted
LG5_Pat	FvH4_5	9310872	45.83	targeted
LG5_Pat	FvH4_5	9310902	45.83	included with FvH4_5_9310872
LG5_Pat	FvH4_5	9381259	45.83	targeted
LG5_Pat	FvH4_5	9401739	45.83	included with FvH4_5_9401765
LG5_Pat	FvH4_5	9401765	45.83	targeted
LG5_Pat	FvH4_5	9401783	45.83	included with FvH4_5_9401765
LG5_Pat	FvH4_5	9414184	45.83	targeted
LG5_Pat	FvH4_5	9515888	45.83	targeted
LG5_Pat	FvH4_5	9541369	45.83	targeted
LG5_Pat	FvH4_5	9613145	45.83	targeted
LG5_Pat	FvH4_5	9618724	45.83	targeted
LG5_Pat	FvH4_5	9651179	45.83	included with FvH4_5_9651230
LG5_Pat	FvH4_5	9651230	45.83	targeted
LG5_Pat	FvH4_5	9746936	45.83	targeted
LG5_Pat	FvH4_5	9750483	45.83	targeted
LG5_Pat	FvH4_5	9810598	43.75	targeted
LG5_Pat	FvH4_5	9884502	43.75	targeted
LG5_Pat	FvH4_5	9900796	43.75	targeted
LG5_Pat	FvH4_5	9900797	43.75	included with FvH4_5_9900796
LG5_Pat	FvH4_5	9940911	43.75	targeted
LG5_Pat	FvH4_5	9984591	43.75	included with FvH4_5_9984533
LG5_Pat	FvH4_5	10112430	39.58	targeted
LG5_Pat	FvH4_5	10139084	39.58	targeted
LG5_Pat	FvH4_5	10192720	39.58	targeted
LG5_Pat	FvH4_5	10248868	39.58	targeted
LG5_Pat	FvH4_5	10248933	39.58	included with FvH4_5_10248868
LG5_Pat	FvH4_5	10288265	39.58	included with FvH4_5_10288356
LG5_Pat	FvH4_5	10288356	39.58	targeted
LG5_Pat	FvH4_5	10293254	39.58	targeted
LG5_Pat	FvH4_5	10301611	39.58	targeted
LG5_Pat	FvH4_5	10301731	39.58	non-targeted
LG5_Pat	FvH4_5	10699498	39.58	targeted
LG5_Pat	FvH4_5	10714029	39.58	included with FvH4_5_10714060
LG5_Pat	FvH4_5	10714060	39.58	targeted
LG5_Pat	FvH4_5	10857136	39.58	targeted
LG5_Pat	FvH4_5	10906420	39.58	non-targeted
LG5_Pat	FvH4_5	10936655	39.58	targeted
LG5_Pat	FvH4_5	10946157	39.58	targeted
LG5_Pat	FvH4_5	10974970	39.58	included with FvH4_5_10974931
LG5_Pat	FvH4_5	11006814	39.58	included with FvH4_5_11006782
LG5_Pat	FvH4_5	11237216	45.83	targeted
LG5_Pat	FvH4_5	11383950	45.83	targeted
LG5_Pat	FvH4_5	11385823	45.83	targeted
LG5_Pat	FvH4_5	11542804	45.83	included with FvH4_5_11542762
LG5_Pat	FvH4_5	11688672	45.83	targeted
LG5_Pat	FvH4_5	11878823	45.83	targeted
LG5_Pat	FvH4_5	11878914	45.83	included with FvH4_5_11878823
LG5_Pat	FvH4_5	11897709	45.83	included with FvH4_5_11897686
LG5_Pat	FvH4_5	11916221	45.83	targeted
LG5_Pat	FvH4_5	12007025	45.83	targeted
LG5_Pat	FvH4_5	12010552	45.83	included with FvH4_5_12010551
LG5_Pat	FvH4_5	12047872	45.83	targeted
LG5_Pat	FvH4_5	12059591	45.83	targeted
LG5_Pat	FvH4_5	12185285	45.83	targeted
LG5_Pat	FvH4_5	12352227	45.83	targeted
LG5_Pat	FvH4_5	12633087	45.83	targeted
LG5_Pat	FvH4_5	12749344	45.83	targeted
LG5_Pat	FvH4_5	12774555	45.83	targeted
LG5_Pat	FvH4_5	12774658	45.83	non-targeted
LG5_Pat	FvH4_5	12986659	45.83	targeted
LG5_Pat	FvH4_5	13114099	45.83	targeted
LG5_Pat	FvH4_5	13147378	45.83	included with FvH4_5_13147423
LG5_Pat	FvH4_5	13147423	45.83	targeted
LG5_Pat	FvH4_5	13186222	45.83	targeted
[truncated: 6,290 more rows]
